# Supplementary material for: funRiceGenes dataset for comprehensive understanding and application of rice functional genes
Source: Gigascience. 2017 Dec 4;7(1):gix119. doi: 10.1093/gigascience/gix119 (PMC5765555; doi:10.1093/gigascience/gix119)
Supplement: Supplement materials [file gix119_supp.zip]

Archive with 13 entries (13 files):
- Figure_S1.tif
- Figure_S2.tif
- Figure_S3.tif
- Figure_S4.tif
- Figure_S5.tif
- Table_S1.xlsx
- Table_S2.xlsx
- Table_S3.xlsx
- Table_S4.xlsx
- Table_S5.xlsx
- Table_S6.xlsx
- Table_S7.xlsx
- Table_S8.xlsx
