# Supplementary material for: funRiceGenes dataset for comprehensive understanding and application of rice functional genes
Source: Gigascience. 2017 Dec 4;7(1):gix119. doi: 10.1093/gigascience/gix119 (PMC5765555; doi:10.1093/gigascience/gix119)
Supplement: Supplement materials [file gix119_supp.zip › Table_S1.xlsx]

## Sheet: Sheet1
Table S1. A comprehensive list of functionally characterized rice genes.
Symbol	RAPdb	MSU
ABC1|OsFd-GOGAT|SPL32	Os07g0658400	LOC_Os07g46460
AChE	Os07g0586200	LOC_Os07g39750
ACL1	Os04g0415000	LOC_Os04g33860
ACL2	Os02g0536500	LOC_Os02g33330
ACR7	Os03g0413100	LOC_Os03g29980
ADCa|OsAdc2	Os04g0107600	LOC_Os04g01690
Adh1	Os11g0210300	LOC_Os11g10480
Adk-a	Os12g0236400	LOC_Os12g13380
Adk-b	Os11g0312220	LOC_Os11g20790
ADL1|OsDEK1	Os02g0709400	LOC_Os02g47970
AGO18|OsAGO18	Os07g0471300	LOC_Os07g28850
AID1	Os06g0181300	LOC_Os06g08290
akin-b|akin-beta	Os05g0491200	LOC_Os05g41220
AKR4C14|OsI_04428|OsAKR2	Os01g0847700	LOC_Os01g62870
AL1	Os01g0382200	LOC_Os01g28474
AL2	Os09g0363100	LOC_Os09g19850
AL8|RAE2|GAD1	Os08g0485500	LOC_Os08g37890
AlaAT|OsAlaAT1	Os10g0390500	LOC_Os10g25130
ALDH2a|OsALDH2B5	Os02g0730000	LOC_Os02g49720
ALK|SSIIa	Os06g0229800	LOC_Os06g12450
alpha1a	Os01g0253300	LOC_Os01g14950
alpha1b	Os05g0155500	LOC_Os05g06350
alpha2	Os01g0158000	LOC_Os01g06470
alphaAmy3|OsAmy3D|RAmy3D	Os08g0473900	LOC_Os08g36910
ALS3	Os01g0674700	LOC_Os01g48380
ALT1	Os01g0779400	LOC_Os01g57110
ALT-2	Os07g0108300	LOC_Os07g01760
AM1	Os04g0682800	LOC_Os04g58620
AmyI-1|RAmy1A	Os02g0765600	LOC_Os02g52710
An-1	Os04g0350700	LOC_Os04g28280
AOX1a|OsAOX1a	Os04g0600200	LOC_Os04g51150
AP37|OsERF3	Os01g0797600	LOC_Os01g58420
AP59|OsBIERF3|OsAP59	Os02g0654700	LOC_Os02g43790
APG|OsPIL16	Os05g0139100	LOC_Os05g04740
APIP10	Os02g0182900	LOC_Os02g09060
APIP12	Os01g0383900	LOC_Os01g28690
APIP5|OsbZIP53	Os06g0716800	LOC_Os06g50310
APIP6	Os05g0154600	LOC_Os05g06270
APO1|OsAPO1|SCM2	Os06g0665400	LOC_Os06g45460
ARAG1	Os02g0657000	LOC_Os02g43970
ARF8	Os02g0628600	LOC_Os02g41800
ART1	Os12g0170400	LOC_Os12g07280
ASCAB9-A|CP26|Lhcb5	Os11g0242800	LOC_Os11g13890
ASL1	Os01g0678600	LOC_Os01g48690
ASL2	Os02g0259600	LOC_Os02g15900
ASPR1|OsTPR1	Os01g0254100	LOC_Os01g15020
ASPR2|OsTPR2	Os03g0254700	LOC_Os03g14980
Asr1	Os01g0959100	LOC_Os01g72900
Asr2	Os01g0959200	LOC_Os01g72910
Asr3|OsASR3	Os02g0543000	LOC_Os02g33820
Asr4	Os04g0423400	LOC_Os04g34600
ASR5|OsAsr1	Os11g0167800	LOC_Os11g06720
Asr6	Os01g0963600	LOC_Os01g73250
ATG6B	Os03g0644000	LOC_Os03g44200
ATG6C	Os03g0258500	LOC_Os03g15290
BAD1|OsBADH1	Os04g0464200	LOC_Os04g39020
BAS1|OsTPX	Os02g0537700	LOC_Os02g33450
BBR	Os10g0115500	LOC_Os10g02620
BC1	Os03g0416200	LOC_Os03g30250
BC10|FC116	Os05g0170000	LOC_Os05g07790
BC12	Os09g0114500	LOC_Os09g02650
bc15|OsCTL1	Os09g0494200	LOC_Os09g32080
BC3|OsDRP2B	Os02g0738900	LOC_Os02g50550
Bc6|OsCesA9	Os09g0422500	LOC_Os09g25490
BEI|SBE1	Os06g0726400	LOC_Os06g51084
bel|CYP81A6|bsl	Os03g0760200|Os03g0760100	LOC_Os03g55240
BET1	Os04g0477300	LOC_Os04g40140
beta-OsLCY	Os02g0190600	LOC_Os02g09750
BG1	Os03g0175800	LOC_Os03g07920
Bh4	Os04g0460000	LOC_Os04g38660
BLEC-Str8	Os04g0110100	LOC_Os04g01950
BLS1|BSG1|OsG1L6|TH1|AFD1	Os02g0811000	LOC_Os02g56610
BOR2	Os01g0175600	LOC_Os01g08020
Bph14	Os03g0848700	LOC_Os03g63150
BPH26|BPH18	None	None
BPH29	Os06g0107800	LOC_Os06g01860
Bph32	Os06g0123200	LOC_Os06g03240
BPH9	None	None
Bphi008a	Os06g0493100	LOC_Os06g29730
brd2|DIM|DWF1|LHDD10	Os10g0397400	LOC_Os10g25780
BRHIS1	Os08g0180300	LOC_Os08g08220
BRK1	Os07g0508500	LOC_Os07g32480
BSR1	Os09g0533600	LOC_Os09g36320
BTBN18	Os09g0266600	LOC_Os09g09370
BU1	Os06g0226500	LOC_Os06g12210
C3H12	Os01g0917400	LOC_Os01g68860
CAB2R	Os01g0600900	LOC_Os01g41710
CAI1	Os10g0452300	LOC_Os10g31460
CAP1	Os02g0141300	LOC_Os02g04840
CAPIP1	Os06g0528300	LOC_Os06g33690
CCD1	Os06g0683400	LOC_Os06g46950
CCP1|DFO1|EMF1	Os01g0229300	LOC_Os01g12890
cdc2Os-1|CDKA1	Os03g0118400	LOC_Os03g02680
cdc2Os-2|CDKA2	Os02g0123100	LOC_Os02g03060
CDKB1;1|CDKB1	Os01g0897000	LOC_Os01g67160
CDKB2;1|cdc2Os3|CDKB2	Os08g0512600	LOC_Os08g40170
CDSP32	Os07g0476900	LOC_Os07g29410
CEBiP|OsCEBiP	Os03g0133400	LOC_Os03g04110
CENH3	Os05g0489800	LOC_Os05g41080
CFL1	Os02g0516400	LOC_Os02g31140
CFO1|OsMADS32	Os01g0726400	LOC_Os01g52680
Cga1	Os02g0220400	LOC_Os02g12790
Chalk5	Os05g0156900	LOC_Os05g06480
chi11	Os03g0132900	LOC_Os03g04060
CHIA1;175	Os05g0399700	LOC_Os05g33150
Chl1|OsChlD	Os03g0811100	LOC_Os03g59640
Chl9|OsChlI	Os03g0563300	LOC_Os03g36540
chlH	Os07g0656500	LOC_Os07g46310
CHR729|OsCHD3|CRL6	Os07g0497100|Os07g0497000	LOC_Os07g31450
CHS	Os11g0530600	LOC_Os11g32650
Cht-2	Os05g0399300	LOC_Os05g33130
Cht-3	Os06g0726100	LOC_Os06g51050
CIGR1	Os07g0545800	LOC_Os07g36170
CIGR2	Os07g0583600	LOC_Os07g39470
CK2alpha2	Os07g0114400	LOC_Os07g02350
CK2alpha3	Os03g0207300	LOC_Os03g10940
CK2beta1	Os10g0564900	LOC_Os10g41520
CK2beta3	Os07g0495100	LOC_Os07g31280
CKI|EL1|Hd16	Os03g0793500	LOC_Os03g57940
CLA1|OsDXS1|OsDXS2	Os05g0408900	LOC_Os05g33840
CLPP4	Os10g0580800	LOC_Os10g43050
CLPR4	Os01g0271400	LOC_Os01g16530
COE1	Os08g0442700	LOC_Os08g34380
COLD1	Os04g0600800	LOC_Os04g51180
COMT|OsCOMT	Os08g0157500	LOC_Os08g06100
COP1|PPS	Os02g0771100	LOC_Os02g53140
COPT1	Os01g0770700	LOC_Os01g56420
COPT5	Os05g0424700	LOC_Os05g35050
COR413-TM1|Oscor413-tm1	Os05g0566800	LOC_Os05g49170
COX11	Os03g0718600	LOC_Os03g50940
COX5c	Os12g0561000	LOC_Os12g37419
coxVb|COX5b	Os01g0612200	LOC_Os01g42650
CP24	Os04g0457000	LOC_Os04g38410
CP29|OsLhcb4	Os07g0558400	LOC_Os07g37240
CPD|OsCPDP|qUVR-10	Os10g0167600	LOC_Os10g08580
CPT1	Os02g0568200	LOC_Os02g35970
CRC1	Os04g0479000	LOC_Os04g40290
CRK10	Os07g0541500	LOC_Os07g35700
CRK6	Os07g0541400	LOC_Os07g35690
CRL1|ARL1	Os03g0149100	LOC_Os03g05510
CRL4|OsGNOM1	Os03g0666100	LOC_Os03g46330
Crl5	Os07g0124700	LOC_Os07g03250
CRO1	Os07g0246200	LOC_Os07g14270
CRP	Os05g0468800	LOC_Os05g39250
CRR1	Os03g0119500	None
CRR6	Os08g0167500	LOC_Os08g07060
CRT	Os03g0832200	LOC_Os03g61670
CRTintP	Os07g0498800	LOC_Os07g31540
CSA	Os01g0274800	LOC_Os01g16810
CslF6	Os08g0160500	LOC_Os08g06380
CSN6	Os08g0500000	LOC_Os08g39070
CSP41b|LGL1	Os12g0420200	LOC_Os12g23180
Ctb1	Os04g0619300	LOC_Os04g52830
CTD2	Os02g0650800	LOC_Os02g43460
CTMyb1	Os02g0776700	LOC_Os02g53670
CycB1;1|OsCycB1;1	Os01g0805600	LOC_Os01g59120
Cyclin-T1;3	Os11g0157100	LOC_Os11g05850
CYCLOPS|OsIPD3	Os06g0115600	LOC_Os06g02520
CYCU4;1	Os10g0563900	LOC_Os10g41430
CYP703A3	Os08g0131100	LOC_Os08g03682
CYP704B2	Os03g0168600	LOC_Os03g07250
CYP714B1	Os07g0681300	LOC_Os07g48330
CYP714B2	Os03g0332100	LOC_Os03g21400|LOC_Os03g21419
CYP72A31	Os01g0602200	LOC_Os01g41800
CYP734A2	Os02g0204700	LOC_Os02g11020
CYP734A4	Os06g0600400	LOC_Os06g39880
CYP734A5	Os07g0647200	LOC_Os07g45290
CYP734A6	Os01g0388000	LOC_Os01g29150
CYP76M6	Os02g0571900	LOC_Os02g36280
CYP76M7	Os02g0569900	LOC_Os02g36110
CYP76M8	Os02g0569400	LOC_Os02g36070
CYP87A3	Os04g0570000	LOC_Os04g48170
CYP90D3	Os05g0200400	LOC_Os05g11130
CYP93G1	Os04g0101400	LOC_Os04g01140
CYP93G2	Os06g0102100	LOC_Os06g01250
CYP94C2a	Os12g0151400	None
CYP94C2b	Os12g0150200	LOC_Os12g05440
CYP97A4	Os02g0817900	LOC_Os02g57290
CYP99A2	Os04g0180400	LOC_Os04g10160
CYP99A3	Os04g0178400	LOC_Os04g09920
CysP13|CpP13|PG5a|Prol-06	Os05g0329100	LOC_Os05g26386|LOC_Os05g26377
CysR10|crP10	Os03g0766000	LOC_Os03g55730
cZOGT1	Os04g0556500	LOC_Os04g46980
cZOGT2	Os04g0556600	LOC_Os04g46990
cZOGT3	Os04g0565400	LOC_Os04g47770
D1|RGA1	Os05g0333200	LOC_Os05g26890
D10|OsCCD8|OsCCD8b	Os01g0746400	LOC_Os01g54270
D11|CPB1|CYP724B1	Os04g0469800	LOC_Os04g39430
D14L	Os03g0437600	LOC_Os03g32270
d18|OsGA3ox2	Os01g0177400	LOC_Os01g08220
D2|CYP90D2|SMG11	Os01g0197100	LOC_Os01g10040
D27	None	LOC_Os11g37650
D3	Os06g0154200	LOC_Os06g06050
D35|OsKOS3|OsKO2	Os06g0570100	LOC_Os06g37364
D50	Os02g0477700	LOC_Os02g27620
D53	Os11g0104300|Os11g0104350	LOC_Os11g01330
D6|OSH15|Oskn3	Os07g0129700	LOC_Os07g03770
D61|OsBRI1	Os01g0718300	LOC_Os01g52050
DAD-1|DAD1	Os04g0397000	LOC_Os04g32550
DAO	Os04g0475600	LOC_Os04g39980
DAO	Os07g0572100	LOC_Os07g38440
DBS1|OsNACK	Os01g0513900	LOC_Os01g33040
DCA1	Os10g0456800	LOC_Os10g31850
DCW11	Os02g0255100	LOC_Os02g15594
DDF1	Os06g0139000	LOC_Os06g04710
DDX47|TOGR1	Os03g0669000	LOC_Os03g46610
DEC	Os12g0465700	LOC_Os12g27994
DEP1|DN1|qPE9-1|OsDEP1	Os09g0441900	LOC_Os09g26999
DEP2|EP2|SRS1	Os07g0616000	LOC_Os07g42410
DEP3	Os06g0677000	LOC_Os06g46350
DEPG1	Os05g0365300	LOC_Os05g30220
DGL1|OsKTN60	Os01g0683100	LOC_Os01g49000
D-h	Os01g0201275	LOC_Os01g10460
DH1	Os02g0820500	LOC_Os02g57490
DHAR1|OsDHAR1|OsDHAR	Os05g0116100	LOC_Os05g02530
DL	Os03g0215200	LOC_Os03g11600
DLT|OsGRAS-32|D62|GS6|SMOS2	Os06g0127800	LOC_Os06g03710
DMC1A|DMC1	Os12g0143800	LOC_Os12g04980
DNG701	Os05g0445900	LOC_Os05g37350
DNMT2	Os01g0612000	LOC_Os01g42630
Docs1	Os02g0236100	LOC_Os02g14120
DP1	Os06g0136900	LOC_Os06g04540
DPE1	Os07g0627000	LOC_Os07g43390
DPF	Os01g0196300	LOC_Os01g09990
DPL1	Os01g0258600	LOC_Os01g15448
DPL2	Os06g0184100	LOC_Os06g08510
DPW	Os03g0167600	LOC_Os03g07140
DPW2	None	LOC_Os01g70025
DRO1	Os09g0439800	LOC_Os09g26840
DRUS1	Os03g0333200	LOC_Os03g21540
DRUS2	Os01g0769700	LOC_Os01g56330
DSH1	Os06g0226950	LOC_Os06g12250
DSM1	Os02g0743500	LOC_Os02g50970
DSM2	Os03g0125100	LOC_Os03g03370
DSM3|OsITPK2	Os03g0230500	LOC_Os03g12840
DST	Os03g0786400	LOC_Os03g57240
DTC1	Os07g0540366	LOC_Os07g35610
DTD|EAT1	Os04g0599300	LOC_Os04g51070
DTH2|OsCOL9|OsCCT08	Os02g0724000	LOC_Os02g49230
DTM1	None	LOC_Os07g43010
Du1	Os10g0498600	LOC_Os10g35550
DWA1	Os04g0473850	LOC_Os04g39780
DWT1	Os01g0667450|Os01g0667400	LOC_Os01g47710
EBL1	Os10g0390800	LOC_Os10g25170
EBR1	Os05g0279400	LOC_Os05g19970
EF-1beta2	Os03g0406200	LOC_Os03g29260
EFA27	Os04g0511200	LOC_Os04g43200
EG1	Os01g0900400	LOC_Os01g67430
Ehd1	Os10g0463400	LOC_Os10g32600
Ehd2|RID1	Os10g0419200	LOC_Os10g28330
Ehd3	Os08g0105000	LOC_Os08g01420
Ehd4	Os03g0112700	LOC_Os03g02160
eIF-1	Os07g0529800	LOC_Os07g34589
EIF3H	Os04g0376500	LOC_Os04g30780
eIF-4a|EIF4A	Os06g0701100	LOC_Os06g48750
EIF5	Os03g0758800	LOC_Os03g55150
EL5	Os02g0559800	LOC_Os02g35329
ELIP	Os01g0246400	LOC_Os01g14410
EMP5|OsEMP5	Os01g0959600	LOC_Os01g72930
ENAC1	Os01g0862800	LOC_Os01g64310
ENL1	Os04g0692750	LOC_Os04g59624
ENL1L	Os04g0692700	LOC_Os04g59620
EP	Os09g0441400	LOC_Os09g26960
EP3|LP	Os02g0260200	LOC_Os02g15950
EPSPs	Os06g0133900	LOC_Os06g04280
ER-ANT1	Os11g0661300	LOC_Os11g43960
ERS1	Os03g0701700	LOC_Os03g49500
ERS2	Os05g0155200	LOC_Os05g06320
ES1|TUT1|OsSCAR1	Os01g0208600	LOC_Os01g11040
ETR2|Os-ERL1	Os04g0169100	LOC_Os04g08740
ETR3	Os02g0820900	LOC_Os02g57530
ETR4	Os07g0259100	LOC_Os07g15540
EUI1	Os05g0482400	LOC_Os05g40384
EYA1	Os06g0110100	LOC_Os06g02028
FC1|OsCAD7	Os04g0612700	LOC_Os04g52280
FCA|OsFCA	Os09g0123200	LOC_Os09g03610
FCP1|OsCLE402	Os04g0473800	LOC_Os04g39770
FCP2	Os06g0532500	LOC_Os06g34180
Fd	Os05g0443500	LOC_Os05g37140
Fd1	Os08g0104600	LOC_Os08g01380
FDH	Os02g0815500	LOC_Os02g57040
FH5|RMD|BUI1	Os07g0596300	LOC_Os07g40510|LOC_Os07g40520
FIB	Os01g0169800	LOC_Os01g07500
FKF1|OsFKF1	Os11g0547000	LOC_Os11g34460
FLO2	Os04g0645100	LOC_Os04g55230
FLO4|OsPPDKB|ppdk|OsC4PPDK	Os05g0405000	LOC_Os05g33570
FLO6	Os03g0686900	LOC_Os03g48170
FLO7	Os10g0463800	LOC_Os10g32680
FLS	Os02g0767300	LOC_Os02g52840
FNR	Os03g0784700	LOC_Os03g57120
FON1	Os06g0717200	LOC_Os06g50340
FON2|FON4|TG1	Os11g0595400	LOC_Os11g38270
FOS1	Os02g0324400	LOC_Os02g21890
FSM|CAF-1	Os01g0896300	LOC_Os01g67100
FtsZ1	Os04g0665400	LOC_Os04g56970
FtsZ2-1	Os03g0646100	LOC_Os03g44420
FUWA	Os02g0234200	LOC_Os02g13950
FZP|BFL1	Os07g0669500	LOC_Os07g47330
G1	Os07g0139300	LOC_Os07g04670
G11A	Os06g0291600	LOC_Os06g18830
GA20OX4	Os05g0421900	LOC_Os05g34854
GA2OX3|OsGA2OX3	Os01g0757200	LOC_Os01g55240
GAD3	Os03g0236200	LOC_Os03g13300
GADPH	Os03g0129300	LOC_Os03g03720
GASR2	Os03g0607200	LOC_Os03g41060
GAT1	Os02g0708100	LOC_Os02g47850
GD1	Os07g0563300|Os07g0563350	LOC_Os07g37610
GE|CYP78A13	Os07g0603700	LOC_Os07g41240
GF14b|OsGF14b	Os04g0462500	LOC_Os04g38870
GF14c	Os08g0430500	LOC_Os08g33370
GF14f	Os03g0710800	LOC_Os03g50290
gh1|OsCHI	Os03g0819600	LOC_Os03g60509
GH2|OsCAD2	Os02g0187800	LOC_Os02g09490
GH5BG	Os10g0370500	LOC_Os10g22520
Ghd2|OsK	Os02g0731700	LOC_Os02g49880
Ghd7	Os07g0261200	LOC_Os07g15770
Ghd7.1|Hd2|OsPRR37|DTH7	Os07g0695100	LOC_Os07g49460
GIC	Os04g0675800	LOC_Os04g57920
GID1|OsGID1	Os05g0407500	LOC_Os05g33730
GIF1|OsCIN2|OsGIF1	Os04g0413500	LOC_Os04g33740
GIL1	Os10g0378400	LOC_Os10g23220
GK1	Os12g0515600	LOC_Os12g33100
GL3.1|qGL3-1|qGL3|OsPPKL1	Os03g0646900	LOC_Os03g44500
GL3.2	Os03g0417700	LOC_Os03g30420
GLB1	Os05g0499100	LOC_Os05g41970
GLN1;2|GS1;2|OsGS1;2	Os03g0223400	LOC_Os03g12290
GLO1	Os03g0786100	LOC_Os03g57220
GLO2	Os04g0623500	LOC_Os04g53210
GLO3	Os07g0152900	LOC_Os07g05820
GLO4	Os07g0616500	LOC_Os07g42440
GLR1	Os05g0118700	LOC_Os05g02730
GLR3.1	Os04g0585200	LOC_Os04g49570
GluA	Os10g0400200	LOC_Os10g26060
GluB-1	Os02g0249900	LOC_Os02g15169
GluB4	Os02g0268300	LOC_Os02g16830
GluB5	Os02g0268100	LOC_Os02g16820
GluB6	Os02g0248800	LOC_Os02g15070
GluD	Os02g0249000	LOC_Os02g15090
Glup3|OsVPE1	Os04g0537900	LOC_Os04g45470
GLUP6|GEF	Os03g0262900	LOC_Os03g15650
Gn1a|OsCKX2	Os01g0197700	LOC_Os01g10110
GN2	None	None
Gnp4|LAX2	Os04g0396500	LOC_Os04g32510
Gns1	Os02g0771700	LOC_Os02g53200
GnT1	Os02g0832800	LOC_Os02g58590
GOS9	Os06g0169001	LOC_Os06g07250
GOT1B|GLUP2	Os03g0209400	LOC_Os03g11100
gp1	Os07g0142200	LOC_Os07g04930
GPA3	Os03g0835800	LOC_Os03g61950
GRP162	Os03g0641300	LOC_Os03g43990
GRY79	Os02g0539600	LOC_Os02g33610
GS2|OsGRF4|GL2|GLW2	Os02g0701300	LOC_Os02g47280
GS3	Os03g0407400	None
GS5	Os05g0158500	LOC_Os05g06660
GSD1	Os04g0620200	LOC_Os04g52920
GSK2	Os05g0207500	LOC_Os05g11730
GSL5|OsGSL5	Os06g0182300	LOC_Os06g08380
GT-2	Os04g0541100	LOC_Os04g45750
GTE4|OsGTE4	Os02g0250300	LOC_Os02g15220
GUDK	Os03g0179400	LOC_Os03g08170
GW2	Os02g0244100	LOC_Os02g14720
GW5|qSW5	None	None
GW7|GL7|SLG7	Os07g0603300	LOC_Os07g41200
HAZ1|HOX1a	Os06g0229300	LOC_Os06g12400
Hb5	Os05g0517600	LOC_Os05g44140
hbd2|OsCKI1	Os02g0622100	LOC_Os02g40860
Hd1	Os06g0275000	LOC_Os06g16370
Hd17|Ef7|OsELF3-1|OsELF3.1	Os06g0142600	LOC_Os06g05060
Hd18	Os08g0143400	LOC_Os08g04780
Hd3a	Os06g0157700	LOC_Os06g06320
Hd5|DTH8|Ghd8|OsHAP3H|LHD1|EF8|CAR8	Os08g0174500	LOC_Os08g07740
Hd6|CK2	Os03g0762000	LOC_Os03g55389
HDA705	Os08g0344100	LOC_Os08g25570
HDR1	Os02g0793900	LOC_Os02g55080
HDT702	Os01g0909100	LOC_Os01g68104
HEI10	Os02g0232100	LOC_Os02g13810
HGW	Os06g0160400	LOC_Os06g06530
HK1	Os06g0654300	LOC_Os06g44410
HKT2	None	None
HKT3|OsHKT2;3	Os01g0532600	LOC_Os01g34850
HLL	Os10g0466700	LOC_Os10g32920
HMG2	Os09g0492700	LOC_Os09g31970
HMGB1|OsHMGB1	Os06g0728000	LOC_Os06g51220
HMGRI	Os02g0713900	LOC_Os02g48330
HN1L	Os04g0455600	LOC_Os04g38310
HOX12	Os03g0198600	LOC_Os03g10210
HSA1a	Os12g0589400	LOC_Os12g39880
HSA1b	None	LOC_Os12g39920
HSA32	Os06g0682900	LOC_Os06g46900
HSP101|OsClpB-cyt|HSP100	Os05g0519700	LOC_Os05g44340
HSP40	Os02g0100300	LOC_Os02g01030
HSP70	Os11g0703900	LOC_Os11g47760
hsp82A	Os08g0500700	LOC_Os08g39140
hsp82B	None	None
hsp82D	None	None
Hsp90|rHsp90|OSGrp94	Os06g0716700	LOC_Os06g50300
HSR201	Os12g0458100	LOC_Os12g27254
HSR203J	Os05g0410200	LOC_Os05g33940
HTD1|OsCCD7	Os04g0550600	LOC_Os04g46470
HTD2|D88|D14	Os03g0203200	LOC_Os03g10620
Hwi1	Os11g0173550	LOC_Os11g07240
HYR	Os03g0117900	LOC_Os03g02650
IAA6|OsIAA6	Os01g0741900	LOC_Os01g53880
IAI1	Os01g0329800	LOC_Os01g22630
IAI2	Os01g0132000	LOC_Os01g04050
IAMT1	Os04g0665200	LOC_Os04g56950
IBF1	Os09g0292900	LOC_Os09g12150
ICS1|OsVDAC1|OsICS1	Os09g0361500|Os09g0361400	LOC_Os09g19734
IDEF1	Os08g0101000	LOC_Os08g01090
IDEF2	Os05g0426200	LOC_Os05g35170
IF1-1	Os08g0558900	LOC_Os08g44460
IF1-2	Os09g0568900	LOC_Os09g39550
IIP4	Os04g0458200	LOC_Os04g38520
ILA1	Os06g0724900	LOC_Os06g50920
ILI1	Os04g0641700	LOC_Os04g54900
IPK1|OsIPK1	Os04g0661200	LOC_Os04g56580
IRE1|OsIRE1	Os07g0471000	LOC_Os07g28820
ISA3	Os09g0469400	LOC_Os09g29404
JAmyb|OsJAmyb	Os11g0684000	LOC_Os11g45740
JIOsPR10|OsPR10	Os03g0300400	LOC_Os03g18850
JMJ703	Os05g0196500	LOC_Os05g10770
JMJ704	Os05g0302300	LOC_Os05g23670
JMJ705	Os01g0907400	LOC_Os01g67970
JMJ706|OsJMJ706	Os10g0577600	LOC_Os10g42690
K16	Os02g0775400	LOC_Os02g53520
Kala4	Os04g0557500	LOC_Os04g47059
KAO	Os06g0110000	LOC_Os06g02019
KAR	Os12g0242700	LOC_Os12g13930
KOB1	Os02g0817500	LOC_Os02g57240
KRP1	Os02g0762400	LOC_Os02g52480
KRP3	Os11g0614800	LOC_Os11g40030
KS2|OsKS2|OsKSL2	Os04g0612000	LOC_Os04g52240
L-2	Os03g0738600	LOC_Os03g52860
LA1	Os11g0490600	LOC_Os11g29840
LABA1|OsLOGL6|An-2	Os04g0518800	LOC_Os04g43840
LAR	Os03g0259400	LOC_Os03g15360
LAX1	Os01g0831000	LOC_Os01g61480
LBD12-1	Os12g0106200	LOC_Os12g01550
LC2|OsVIL3	Os02g0152500	LOC_Os02g05840
LGD1	Os09g0502100	LOC_Os09g32540
LHCB|LHCPII	Os03g0592500	LOC_Os03g39610
LIC|OsLIC1	Os06g0704300	LOC_Os06g49080
LIP19|OsbZIP38	Os05g0129300	LOC_Os05g03860
Lir1|OsLIR1	Os01g0102900	LOC_Os01g01340
LMM5.1|SPL33	Os01g0116600	LOC_Os01g02720
LMM5.4	Os04g0595300	None
LOG	Os01g0588900	LOC_Os01g40630
LP2	Os02g0615800	LOC_Os02g40240
LPA1	Os03g0237250	LOC_Os03g13400
LPL2	Os03g0143800|Os03g0143851	LOC_Os03g05020
LPL3	Os08g0544500	LOC_Os08g43130
LRD6-6|LMR	Os06g0130000	LOC_Os06g03940
LRK1	Os02g0154200	LOC_Os02g05980
LRK2	None	None
Lsi1|OsNIP2;1|OsLsi1	Os02g0745100	LOC_Os02g51110
Lsi2|OsLsi2	Os03g0107300	LOC_Os03g01700
Lsi3	Os10g0547500	LOC_Os10g39980
Lsi6	Os06g0228200	LOC_Os06g12310
LTN1|OsPHO2	Os05g0557700	LOC_Os05g48390
Ltp1	Os03g0103100	LOC_Os03g01300
LTP2|nsLTP2	Os03g0111300	LOC_Os03g02050
LYL1|OsChlP	Os02g0744900	LOC_Os02g51080
LYP4|OsLYP4	Os09g0452200	LOC_Os09g27890
LYP6|OsLYP6	Os06g0208800	LOC_Os06g10660
MAIF1	Os02g0671100	LOC_Os02g44990
MAP	Os08g0518100	LOC_Os08g40620
MAS	Os04g0179200	LOC_Os04g10010
MEL1	Os03g0800200	LOC_Os03g58600
MEL2	Os12g0572800	LOC_Os12g38460
MER3|RCK	Os02g0617500	LOC_Os02g40450
MetRS|MRS	Os06g0508700	LOC_Os06g31210
MFP	Os02g0274100	LOC_Os02g17390
MFS1	Os05g0497200	LOC_Os05g41760
MHZ4	Os01g0128300	LOC_Os01g03750
MID1	Os05g0442400	LOC_Os05g37060
MIR	Os12g0282000	LOC_Os12g18410
MIT	Os03g0296800	LOC_Os03g18550
MKRN	Os06g0318700	LOC_Os06g21390
MLO	Os06g0486300	LOC_Os06g29110
MMSDH	Os07g0188800	LOC_Os07g09060
MOC1	Os06g0610300|Os06g0610350	LOC_Os06g40780
MOC2|FBP1	Os01g0866400	LOC_Os01g64660
MOC3|OsWUS|TAB1|OsTAB1	Os04g0663600	LOC_Os04g56780
MODD	Os03g0214200	LOC_Os03g11550
MOF	Os04g0464966	LOC_Os04g39080
MPR25	Os04g0602600	LOC_Os04g51350
MRG701	Os04g0101300	LOC_Os04g01130
MRG702	Os11g0545600	LOC_Os11g34300
MT2A	Os01g0149800	LOC_Os01g05650
Mtr1	Os07g0694600	LOC_Os07g49390
MYB61	Os01g0285300	LOC_Os01g18240
MYBS3|OsMYBS3	Os10g0561400	LOC_Os10g41200
NADP-ME2|OsNADP-ME2	Os01g0723400	LOC_Os01g52500
NAL1|qFLW4	Os04g0615000	LOC_Os04g52479
NAL2|OsWOX3A|WOX3	Os11g0102100	LOC_Os11g01130
NAL3	Os12g0101600	LOC_Os12g01120
NEF	Os09g0512700	LOC_Os09g33780
NH2	Os01g0767900	LOC_Os01g56200
NH3	Os03g0667100	LOC_Os03g46440
NIGT1	Os02g0325600	LOC_Os02g22020
NL1	Os05g0578900	LOC_Os05g50270
NLS1	Os11g0249000	LOC_Os11g14380
NOC3	Os06g0498500	LOC_Os06g30320
NOL	Os03g0654600	LOC_Os03g45194
NPP1|OsPAP27b	Os08g0531000	LOC_Os08g41880
Nrat1	Os02g0131800	LOC_Os02g03900
NRR	Os01g0130200	LOC_Os01g03940
NRR|CRCT	Os05g0595300	LOC_Os05g51690
NRRB	Os10g0548700	LOC_Os10g40100
NRT1|OsNRT1|OsNRT1.1	Os03g0235900	LOC_Os03g13274
NTRA	Os06g0327300	LOC_Os06g22140
NTRB	Os02g0713400	LOC_Os02g48290
NTRC	Os07g0657900	LOC_Os07g46410
NYC1	Os01g0227100	LOC_Os01g12710
NYC3	Os06g0354700	LOC_Os06g24730
NYC4	Os07g0558500	LOC_Os07g37250
OASA1	Os03g0826500	LOC_Os03g61120
OASA2	Os03g0264400	LOC_Os03g15780
OCPI1	Os01g0615100	LOC_Os01g42860
OcXII	Os01g0270100	LOC_Os01g16430
ODCa	Os09g0543400	LOC_Os09g37120
ODCb	Os02g0482400	LOC_Os02g28110
OgPAE1	Os11g0615700	LOC_Os11g40140
OGR1	Os12g0270200	LOC_Os12g17080
OHK1	Os06g0183200	LOC_Os06g08450
OHK2|OsHk3	Os01g0923700	LOC_Os01g69920
OHK3|OsHk5	Os10g0362300	LOC_Os10g21810
OHK4	Os03g0717700	LOC_Os03g50860
OHP1	Os08g0557700	LOC_Os08g44350
OHP2	Os09g0567400	LOC_Os09g39400
OIP30	Os06g0186900	LOC_Os06g08770
OLE4	Os09g0324000	LOC_Os09g15520
OMTN1	Os02g0579000	LOC_Os02g36880
OMTN3	Os12g0610600	LOC_Os12g41680
OMTN4	Os06g0675600	LOC_Os06g46270
OMTN5	Os06g0344900	LOC_Os06g23650
OMTN6	Os08g0200600	LOC_Os08g10080
ONAC020	Os01g0104500	LOC_Os01g01470
ONAC022	Os03g0133000	LOC_Os03g04070
ONAC023	Os02g0214500	LOC_Os02g12310
ONAC026	Os01g0393100	LOC_Os01g29840
ONAC045	Os11g0127600	LOC_Os11g03370
ONAC063	Os08g0436700	LOC_Os08g33910
ONAC095	Os06g0726300	LOC_Os06g51070
ONAC096	Os07g0138200	LOC_Os07g04560
ONAC106	Os08g0433500	LOC_Os08g33670
ONAC122|OsNAC10	Os11g0126900	LOC_Os11g03300
ONAC127	Os11g0512100	LOC_Os11g31340
ONAC128	Os11g0512200	LOC_Os11g31360
ONAC129	Os11g0512600	LOC_Os11g31380
ONAC131	Os12g0123700	LOC_Os12g03040
ONAC300	Os12g0123800	LOC_Os12g03050
ONI1	Os03g0181500	LOC_Os03g08360
ONI2	Os10g0416200	LOC_Os10g28060
ONI3	Os09g0363900	LOC_Os09g19930
OPR8	Os02g0559400	LOC_Os02g35310
OPT|OsOPT7	Os03g0751100	LOC_Os03g54000
ORK1	Os08g0176200	LOC_Os08g07890
ORMDL	Os07g0452500	LOC_Os07g26940
Orys1	Os03g0106900	LOC_Os03g01650
Orysa; EL2	Os03g0107700	LOC_Os03g01740
Orysa;NAP1;1|OsNAP1_L1	Os06g0149400	LOC_Os06g05660
Orysa;NAP1;2|OsNAP1_L2	Os05g0539700	LOC_Os05g46230
Orysa;NAP1;3|OsNAP1_L3	Os01g0711800	LOC_Os01g51450
Oryzasin	Os05g0567100	LOC_Os05g49200
Os11Gsk	Os11g0308100	LOC_Os11g20310
Os11N3|OsSWEET14	Os11g0508600	LOC_Os11g31190
Os1BGlu4	Os01g0897600	LOC_Os01g67220
Os3BGlu6	Os03g0212800	LOC_Os03g11420
Os3BGlu7	Os03g0703000	LOC_Os03g49600
Os3BGlu8	Os03g0703100	LOC_Os03g49610
Os4BGlu12	Os04g0474800	LOC_Os04g39880
Os4CL1	Os08g0245200	LOC_Os08g14760
Os4CL2	Os02g0697400	LOC_Os02g46970
Os4CL3	Os02g0177600	LOC_Os02g08100
Os4CL4	Os06g0656500	LOC_Os06g44620
Os4CL5	Os08g0448000	LOC_Os08g34790
Os4NPP1	Os04g0490800	LOC_Os04g41340
Os6PGDH	Os06g0111500	LOC_Os06g02144
Os6PGDH2	Os11g0484500	LOC_Os11g29400
Os7BGlu26	Os01g0508000	LOC_Os01g32364
Os8N3|xa13	Os08g0535200	LOC_Os08g42350
Os9BGlu31	Os09g0511600	LOC_Os09g33680
OsA8	Os03g0100800	LOC_Os03g01120
OsAAE3	Os04g0683700	LOC_Os04g58710
OsAAO	Os07g0164900	LOC_Os07g07050
OsAAP6|qPC1	Os01g0878700	LOC_Os01g65670
OsAAT	Os01g0647100	LOC_Os01g45910
OsABA1|OSZEP1	Os04g0448900	LOC_Os04g37619
OsABA2	Os03g0810800	LOC_Os03g59610
OsABA45	Os12g0478200	LOC_Os12g29400
OsABA8ox1	Os02g0703600	LOC_Os02g47470
OsABA8ox2	Os08g0472800	LOC_Os08g36860
OsABA8ox3	Os09g0457100	LOC_Os09g28390
OsABC1-2	Os02g0575500	LOC_Os02g36570
OsABCB14	Os04g0459000	LOC_Os04g38570
OsABCC1|MRP1	Os04g0620000	LOC_Os04g52900
OsABCG15	Os06g0607700	LOC_Os06g40550
OsABCG26	Os10g0494300	LOC_Os10g35180
OsABCG43|PDR5	Os07g0522500	LOC_Os07g33780
OsABF1|OsABI5|OREB1|OsbZIP10	Os01g0867300	LOC_Os01g64730
OsABI2|OsPP2C06|OsABIL1	Os01g0583100	LOC_Os01g40094
OsABI4	Os05g0351200	LOC_Os05g28350
OsABIL2	Os05g0592800	LOC_Os05g51510
OsABIL3	Os05g0537400	LOC_Os05g46040
OsABP	Os06g0526600	LOC_Os06g33520
OsACBP2	Os06g0115300	LOC_Os06g02490
OsACBP3	Os03g0576600	LOC_Os03g37960
OsACBP4	Os04g0681900	LOC_Os04g58550
OsACBP5	Os03g0243600	LOC_Os03g14000
OsACBP6	Os03g0835600	LOC_Os03g61930
OsACO1	Os09g0451400	LOC_Os09g27820
OsACO2	Os09g0451000	LOC_Os09g27750
OsACO3	Os02g0771600	LOC_Os02g53180
OsACO4	Os11g0186900	LOC_Os11g08380
OsACO5|OsACO6	Os05g0149400	LOC_Os05g05680
OsACO7	Os01g0580500	LOC_Os01g39860
OsACOS12	Os04g0310800	LOC_Os04g24530
OsACP1	Os01g0720400	LOC_Os01g52230
OsACR2.1	Os10g0545700	LOC_Os10g39860
OsACR2.2	Os03g0108000	LOC_Os03g01770
OsACR9	Os03g0247900	LOC_Os03g14370
OsACS	Os03g0133500	LOC_Os03g04120
OsACS1	Os03g0727600	LOC_Os03g51740
OsACS2	Os04g0578000	LOC_Os04g48850
OsACS3	Os05g0196600	LOC_Os05g10780
OsACS4	Os05g0319200	LOC_Os05g25490
OS-ACS5|OsACS5	Os01g0192900	LOC_Os01g09700
OsACS6|SSG6	Os06g0130400	LOC_Os06g03990
OsACT1|OsActin-1	Os03g0718100	LOC_Os03g50885
OsAct2|OsActin-2	Os10g0510000	LOC_Os10g36650
OsActin	None	None
OsACTIN2	Os11g0163100	LOC_Os11g06390
OsACX1	Os06g0103500	LOC_Os06g01390
OsACX2	Os11g0605500	LOC_Os11g39220
OsACX3	Os06g0354500	LOC_Os06g24704
OsADC1	Os06g0131300	LOC_Os06g04070
OsADF	Os10g0125300	LOC_Os10g03660
OsADF3	Os03g0820500	LOC_Os03g60580
OsADH	Os11g0210500	LOC_Os11g10510
OsAFB2	Os04g0395600	LOC_Os04g32460
OsAGAP	Os02g0198300	LOC_Os02g10480
OsAGD2	Os03g0299900	LOC_Os03g18810
OsAGO1a	Os02g0672200	LOC_Os02g45070
OsAGO1b	Os04g0566500	LOC_Os04g47870
OsAGO1c	Os02g0831600	LOC_Os02g58490
OsAGO1d	Os06g0729300	LOC_Os06g51310
OsAGO7|shl4|SHO2	Os03g0449200	LOC_Os03g33650
OsAGPR	Os03g0617900	LOC_Os03g42110
OsAGSW1	Os05g0323800	LOC_Os05g25840
OsAHL1|AHL1	Os08g0118000	LOC_Os08g02490
OsAHL2|AHL2	Os09g0491708	LOC_Os09g31470
OsAIP1	Os01g0125800	LOC_Os01g03510
OsAIP1|OsBAT1	Os01g0549700	LOC_Os01g36890
OsAIP2	Os01g0550000	LOC_Os01g36920
OsAIR1	Os05g0497600	LOC_Os05g41795
OsAK1	Os08g0109300	LOC_Os08g01770
OsAkaGal|Osh69	Os08g0495800	LOC_Os08g38710
OsAKR1|OsI_04426	Os01g0847600	LOC_Os01g62860
OsAKT1	Os01g0648000	LOC_Os01g45990
OsAKT2	Os05g0428700	LOC_Os05g35410
OsAL1	Os03g0425000	LOC_Os03g31150
OsAlaAT2	Os07g0617800	LOC_Os07g42600
OsALD1	Os03g0195100	LOC_Os03g09910
OS-ALDH	Os02g0646500	LOC_Os02g43194
OsALDH22	Os07g0688800	LOC_Os07g48920
OsALDH2B1|ALDH2b	Os06g0270900	LOC_Os06g15990
OsALDH7|OsALDH7B6|ALDH7B7	Os09g0440300	LOC_Os09g26880
OsAld-Y	Os06g0608700	LOC_Os06g40640
OsALS	Os02g0510200	LOC_Os02g30630
OsALS1	Os03g0755100	LOC_Os03g54790
OsALYL1	Os01g0193900	LOC_Os01g09760
OsAM1	Os03g0650400	LOC_Os03g44760
OsAMT1;1|OsAMT1.1	Os04g0509600	LOC_Os04g43070
OsAMT1;2|OsAMT1.2	Os02g0620600	LOC_Os02g40730
OsAMT1;3|OsAMT1.3	Os02g0620500	LOC_Os02g40710
OsAMT2;1	Os05g0468700	LOC_Os05g39240
OsAMT2;3	Os01g0831900	LOC_Os01g61550
OsANN1	Os02g0753800	LOC_Os02g51750
OsAns	Os01g0372500	LOC_Os01g27490
OsAOC	Os03g0438100	LOC_Os03g32314
OsAOS1	Os03g0767000	LOC_Os03g55800
OsAOS2	Os03g0225900	LOC_Os03g12500
OsAOS3|OsHPL2	Os02g0218700	LOC_Os02g12680
OsAOS4|OsHPL1	Os02g0218800	LOC_Os02g12690
OsAOX1b	Os04g0600300	LOC_Os04g51160
OsAOX1c|AOX1c	Os02g0700400	LOC_Os02g47200
OsAP1	Os05g0137400	LOC_Os05g04630
OsAP19	Os02g0473200	LOC_Os02g27360
OsAP2-39	Os04g0610400	LOC_Os04g52090
OsAP25	Os03g0186900	LOC_Os03g08790
OsAP37	Os04g0448500	LOC_Os04g37570
OsAP65	Os07g0592200	LOC_Os07g40260
OsAP77	Os10g0537800	LOC_Os10g39260
OsAPC6	Os03g0236900|Os03g0236966	LOC_Os03g13370
OsAPI5	Os02g0313400	LOC_Os02g20930
OsAPL1|OsAGPL3|OsAGPL1	Os03g0735000	LOC_Os03g52460
OsAPL2|osagpl2-3|OsAGPL2|GIF2	Os01g0633100	LOC_Os01g44220
OsAPL3	Os05g0580000	LOC_Os05g50380
OsAPL4|OsAGPL4	Os07g0243200	LOC_Os07g13980
OsAPS1|OsAGPS1	Os09g0298200	LOC_Os09g12660
OsAPS2|OsAGPS2b	Os08g0345800	LOC_Os08g25734
OsAPT1|APRT	Os12g0589100	LOC_Os12g39860
OsAPT2	Os04g0504000	LOC_Os04g42520
OsAPX1|APXa	Os03g0285700	LOC_Os03g17690
OsAPX2|APXb	Os07g0694700	LOC_Os07g49400
OsAPx8	Os02g0553200	LOC_Os02g34810
OsARA1	Os06g0702500	LOC_Os06g48940
OsARAF1	Os07g0686900	LOC_Os07g48750
OsARAF3	Os11g0131900	LOC_Os11g03730
OsARD|OsARD2	Os03g0161800	LOC_Os03g06620
OsARD1	Os10g0419400	LOC_Os10g28350
OsAREB8|OsAREB1|OsbZIP46|OsABF2|ABL1	Os06g0211200	LOC_Os06g10880
OsARF1	Os11g0523800	LOC_Os11g32110
OsARF12	Os04g0671900	LOC_Os04g57610
OsARF16	Os06g0196700	LOC_Os06g09660
OsARF19	Os06g0702600	LOC_Os06g48950
OsARF24	Os12g0479400	LOC_Os12g29520
OsARF25	Os12g0613700	LOC_Os12g41950
OsARG	Os04g0106300	LOC_Os04g01590
OsARID3	Os06g0622300	LOC_Os06g41730
OsARP|OsCTP	Os02g0465900	LOC_Os02g26700
OsAS2	Os06g0265000	LOC_Os06g15420
OsASL1	Os03g0305500	LOC_Os03g19280
OsASN1|OsAS1	Os03g0291500	LOC_Os03g18130
OsAsp1	Os11g0184800	LOC_Os11g08200
OsAT1	Os10g0195600	LOC_Os10g11980
OsAt10	Os06g0594600	LOC_Os06g39390
OsATG10b	Os12g0506800	LOC_Os12g32210
OsAtg4	Os04g0682000	LOC_Os04g58560
OsATG6a	Os01g0681400	LOC_Os01g48920
OsAtg8	Os07g0512200	LOC_Os07g32800
OsATX	Os01g0826000	LOC_Os01g61070
OsAUX1	Os01g0856500	LOC_Os01g63770
OsBADH2|fgr	Os08g0424500	LOC_Os08g32870
OsBAG4	Os01g0831200	LOC_Os01g61500
OsBBD1	Os01g0702000	LOC_Os01g50622
OsBBI1	Os06g0125800	LOC_Os06g03580
OsBBPI	Os01g0124401	LOC_Os01g03360
OsBBX14	Os05g0204600	LOC_Os05g11510
OsBC1	Os09g0510500	LOC_Os09g33580
OsBC1L4	Os05g0386800	LOC_Os05g32110
OsBEIIb	Os02g0528200	LOC_Os02g32660
OsBGal1	Os03g0165400	LOC_Os03g06940
OsBGal2	Os06g0573600	LOC_Os06g37560
OsbHLH001|OsICE2	Os01g0928000	LOC_Os01g70310
OsbHLH004	Os10g0544200	LOC_Os10g39750
OsbHLH1|OsbHLH062	Os07g0628500	LOC_Os07g43530
OsbHLH133	Os12g0508500	LOC_Os12g32400
OsbHLH148	Os03g0741100	LOC_Os03g53020
OsbHLH155	Os06g0724800	LOC_Os06g50900
OsBi1	None	None
OsBI-1	Os02g0125300	LOC_Os02g03280
OsBIABP1|SLAC1|OsSLAC1	Os04g0674700	LOC_Os04g57850
OsBIANK1|XB25	Os09g0513000	LOC_Os09g33810
OsBIDK1	Os04g0634700	LOC_Os04g54200
OsBIERF1	Os03g0761100	LOC_Os03g55320
OsBIERF2	None	None
OsBIERF4	Os03g0183300	LOC_Os03g08500
OsBIHD1	Os03g0680800	LOC_Os03g47740
OsBip1	Os02g0115900	LOC_Os02g02410
OsBIP116b	Os07g0185432	LOC_Os07g08790
OsBiP2|Bip2	Os03g0710500	LOC_Os03g50250
OsBiP3|BiP3	Os05g0367800	LOC_Os05g30480
OsBiP4	Os05g0428600	LOC_Os05g35400
OsBiP5	Os08g0197700	LOC_Os08g09770
OsBIPP2C1	Os03g0192500	LOC_Os03g09220
OsBIRF1	Os02g0743100	LOC_Os02g50930
OsBIRH1	Os03g0108600	LOC_Os03g01830
OsBISAMT1	Os11g0256900	LOC_Os11g15040
OsBISCPL1	Os08g0560500	LOC_Os08g44640
OsBISERK1|OsSERK1|OsBAK1	Os08g0174700	LOC_Os08g07760
OsBLE1	Os05g0122900	LOC_Os05g03150
OsBLE2	Os07g0650600	LOC_Os07g45570
OsBLE3	Os05g0245300	LOC_Os05g15630
OsBLH1	Os12g0160500	LOC_Os12g06340
OsBLH6	Os03g0165300	LOC_Os03g06930
OsBOR1	Os12g0566000	LOC_Os12g37840
OsBOR4	Os05g0176800	LOC_Os05g08430
OsBP-73	Os03g0183100	LOC_Os03g08480
OsBphi262	Os05g0402900	LOC_Os05g33400
OsBRL1	Os09g0293500	LOC_Os09g12240
OsBRL2	Os10g0114400	LOC_Os10g02500
OsBRL3	Os08g0342300	LOC_Os08g25380
OsBRR1	Os03g0228800	LOC_Os03g12730
OsBRXL1	Os02g0700700	LOC_Os02g47230
OsBRXL2	Os03g0853500	LOC_Os03g63650
OsBRXL3	Os04g0600500	LOC_Os04g51172
OsBRXL4	Os08g0462700	LOC_Os08g36020
OsBRXL5	Os09g0444500|Os09g0444600	LOC_Os09g27230|LOC_Os09g27220
OsBRXL6	Os12g0193000	LOC_Os12g09080
OsBSK3	Os04g0684200	LOC_Os04g58750
OsBT	Os01g0908200	LOC_Os01g68020
OsBT1-1|OsBT1	Os02g0202400	LOC_Os02g10800
OsBT1-2	Os05g0171300	LOC_Os05g07900
OsBT1-3	Os06g0602700	LOC_Os06g40050
OsBTF3|Osj10gBTF3	Os03g0109600	LOC_Os03g01910
OsBURP16	Os10g0409400	LOC_Os10g26940
OSBZ8|OsbZIP05	Os01g0658900	LOC_Os01g46970
OsbZIP01	Os01g0174000	LOC_Os01g07880
OsbZIP16	Os02g0191600	LOC_Os02g09830
OsbZIP23	Os02g0766700	LOC_Os02g52780
OsbZIP28|OsbZIP1	Os03g0318600	LOC_Os03g20310
OsbZIP39	Os05g0411300	LOC_Os05g34050
OsbZIP50|OsbZIP74	Os06g0622700	LOC_Os06g41770
OsbZIP52|RISBZ5	Os06g0662200	LOC_Os06g45140
OsbZIP60	Os07g0644100	LOC_Os07g44950
OsbZIP71	Os09g0306400	LOC_Os09g13570
OsbZIP72	Os09g0456200	LOC_Os09g28310
OsbZIP79|OsTGA911	Os11g0152700	LOC_Os11g05480
OsBZR1	Os07g0580500	LOC_Os07g39220
OsC1	Os06g0205100	LOC_Os06g10350
OsC3H47	Os07g0138400	LOC_Os07g04580
OSC4	Os08g0546300	LOC_Os08g43290
OsC6	Os11g0582500	LOC_Os11g37280
OsCA1|OsbetaCA1	Os01g0639900	LOC_Os01g45274
OsCAB1R	Os09g0346500	LOC_Os09g17740
OS-CAD	Os01g0528800	LOC_Os01g34480
OsCaM	Os04g0444200	LOC_Os04g36660
OsCam1-1	Os03g0319300	LOC_Os03g20370
OsCam1-2|OsCam1	Os07g0687200	LOC_Os07g48780
OsCam1-3|OsCaM1-3	Os01g0267900	LOC_Os01g16240
OsCam2	Os05g0491100	LOC_Os05g41210
OsCam3	Os01g0279300	LOC_Os01g17190
OsCaM61	Os01g0810300	LOC_Os01g59530
OsCAND1	Os02g0167700	LOC_Os02g07120
OsCAO1|PGL	Os10g0567400	LOC_Os10g41780
OsCAO2	Os10g0567100	LOC_Os10g41760
OsCAS	Os04g0165700	LOC_Os04g08350
Os-CASTOR	Os03g0843600	LOC_Os03g62650
OsCATA	Os02g0115700	LOC_Os02g02400
OsCatB	Os05g0310500	LOC_Os05g24550
OsCATB	Os06g0727200	LOC_Os06g51150
OsCATC|noe1	Os03g0131200	LOC_Os03g03910
OsCAX1a	Os01g0557500	LOC_Os01g37690
OsCBK	Os03g0366200	LOC_Os03g25070
OsCBL1	Os10g0564800	LOC_Os10g41510
OsCBL2	Os12g0597000	LOC_Os12g40510
OsCBL8	Os02g0291400	LOC_Os02g18930
OsCBP	Os12g0137100	LOC_Os12g04240
OsCBSIMPDH1|OsCBSIMPDH1a|OsCBSIMPDH1b	Os03g0780500	LOC_Os03g56800
OsCBSPPR1	Os09g0431600	LOC_Os09g26190
OsCBSSIS1	Os02g0158300	LOC_Os02g06360
OsCBSX3	Os02g0818000	LOC_Os02g57280
OsCBSX4	Os03g0737000	LOC_Os03g52690
OsCBT	Os07g0490200	LOC_Os07g30774
OsCc1	Os05g0420600	LOC_Os05g34770
OsCCaMK|OsDMI3	Os05g0489900	LOC_Os05g41090
OsCCC1	Os08g0323700	LOC_Os08g23440
OsCCC2	Os01g0304100	LOC_Os01g19850
OsCCD1	Os12g0640600	LOC_Os12g44310
OsCCR1	Os02g0808800	LOC_Os02g56460
OsCCR4a	Os10g0412100	LOC_Os10g27230
OsCCR4b	Os03g0166800	LOC_Os03g07080
OsCCS52A|TAD|TE	Os03g0123300	LOC_Os03g03150
OsCCS52B	Os01g0972900	LOC_Os01g74146
OsCCT01	Os01g0835700	LOC_Os01g61900
OsCCT11	Os03g0284100	LOC_Os03g17570
OsCCT19	Os06g0103000	LOC_Os06g01340
OsCCX2	Os03g0656500	LOC_Os03g45370
OsCD1|OsCSLD4|NRL1|ND1|sle1|DNL1	Os12g0555600	LOC_Os12g36890
OsCDase	Os01g0624000	LOC_Os01g43520
OsCDC27	Os06g0622500	LOC_Os06g41750
OsCDC48	Os03g0151800	LOC_Os03g05730
OsCDPK13|OsCDPK11|OsCPK11	Os03g0128700	LOC_Os03g03660
OsCDPK14	Os11g0171500	LOC_Os11g07040
OsCDPK2|OsCPK2	Os07g0515100	LOC_Os07g33110
OsCDPK7	Os04g0584600	LOC_Os04g49510
OsCDR1	Os01g0178600	LOC_Os01g08330
OsCDT1|OsCDT2	Os06g0143100	LOC_Os06g05120
OsCDT3	Os01g0178300	LOC_Os01g08300
OsCel9A|OsGLU5	Os01g0220100	LOC_Os01g12070
OsCEP6.1	Os08g0475500	LOC_Os08g37070
OsCER1	Os02g0621300	LOC_Os02g40784
OsCER2	Os04g0611200	LOC_Os04g52164
OsCERK	Os02g0656200	LOC_Os02g43912|LOC_Os02g43906
OsCERK1	Os08g0538300	LOC_Os08g42580
OsCesA4|Bc7|bc11	Os01g0750300	LOC_Os01g54620
OsCesA7	Os10g0467800	LOC_Os10g32980
OsCesA8	Os07g0208500	LOC_Os07g10770
OsCGT	Os06g0288300	LOC_Os06g18010
OsChI1	Os01g0827300	LOC_Os01g61160
OsChia4a	Os04g0494100	LOC_Os04g41680
OsCHL	Os10g0419600	LOC_Os10g28370
OsCHLH	Os03g0323200	LOC_Os03g20700
OsCHR4	None	LOC_Os07g03450
OsCHS	Os05g0574600	LOC_Os05g49900
OsCHX14	Os05g0276100	LOC_Os05g19500
OsCIA	Os10g0159700	LOC_Os10g07210
OsCIN1	Os02g0534400	LOC_Os02g33110
OsCIPK12	Os01g0759400	LOC_Os01g55450
OsCIPK14	Os12g0113500	LOC_Os12g02200
OsCIPK15	Os11g0113700	LOC_Os11g02240
OsCIPK23	Os07g0150700	LOC_Os07g05620
OsCK1|OsCIPK31|CIPK03	Os03g0319400	LOC_Os03g20380
OsCKT1|OHK5|OsHk6	Os02g0738400	LOC_Os02g50480
OsCKX4	Os01g0940000	LOC_Os01g71310
OsCLC1	Os01g0876100	LOC_Os01g65500
OsCLC-1	None	None
OsCLC-2	Os02g0558100	LOC_Os02g35190
OsCLF|SDG711	Os06g0275500	LOC_Os06g16390
OsCLIP	Os07g0525100	LOC_Os07g34110
OsCLP	Os01g0937050	LOC_Os01g71080
OsCLP3	Os02g0634500	LOC_Os02g42290
OsClpD1	Os02g0526400	LOC_Os02g32520
OsClpP3	Os01g0507900	LOC_Os01g32350
OsClpP5	Os03g0308100	LOC_Os03g19510
OsCLT1	Os01g0955700	LOC_Os01g72570
OsCMK	Os01g0802100	LOC_Os01g58790
OsCML3	Os12g0132300	LOC_Os12g03816
OsCMO	Os06g0698785	LOC_Os06g48510
OsCMT3a	Os10g0104900	LOC_Os10g01570
OsCMT3b	Os03g0226800	LOC_Os03g12570
OsCNIH1	Os06g0136500	LOC_Os06g04500
OsCNX	Os04g0402100	LOC_Os04g32950
OsCO3	Os09g0240200	LOC_Os09g06464
OsCOI1|OsCOI1a	Os01g0853400	LOC_Os01g63420
OsCOI1b	Os05g0449500	LOC_Os05g37690
OsCOI2	Os03g0265500	LOC_Os03g15880
OsCOIN	Os01g0104100	LOC_Os01g01420
OsCOL10	Os03g0711100	LOC_Os03g50310
OsCOL13	Os07g0667300	LOC_Os07g47140
OsCOL4	Os02g0610500	LOC_Os02g39710
OsCOLE1	Os05g0529000	LOC_Os05g45280
OsCOM1	Os06g0613400	LOC_Os06g41050
Oscor413-pm1	Os03g0767800	LOC_Os03g55850
OsCP1	Os04g0670500	LOC_Os04g57490
OsCP12	Os03g0306800	LOC_Os03g19380
OsCPD1	Os11g0143200	LOC_Os11g04710
OsCPK10	Os03g0788500	LOC_Os03g57450
OsCPK12	Os04g0560600	LOC_Os04g47300
OsCPK17	Os07g0161600	LOC_Os07g06740
OsCPK21	Os08g0540400	LOC_Os08g42750
OsCPK25	Os11g0136600	LOC_Os11g04170
OsCPK26	Os12g0133500	LOC_Os12g03970
OsCPK31	None	None
OsCPK4	Os02g0126400	LOC_Os02g03410
OsCPK9	Os03g0688300	LOC_Os03g48270
OsCPL1|sh-h	Os07g0207700	LOC_Os07g10690
OsCPn60alpha1|OsCPn60a1	Os12g0277500	LOC_Os12g17910
OsCPP5	Os05g0509400	LOC_Os05g43380
OsCPS|OsCPS1	Os02g0278700	LOC_Os02g17780
OsCPS2|OsCyc2	Os02g0571100|Os02g0570900	LOC_Os02g36210
OsCPS3	Os09g0319800	LOC_Os09g15050
OsCPS4|OsCyc1	Os04g0178300	LOC_Os04g09900
OscpSRP43	Os03g0131900	LOC_Os03g03990
OsCR4	Os03g0637800	LOC_Os03g43670
OsCRSH3	Os05g0161800	LOC_Os05g06940
OsCRTISO|ZEBRA2|MHZ5	Os11g0572700	LOC_Os11g36440
OsCRY1a	Os02g0573200	LOC_Os02g36380
OsCRY1b	Os04g0452100	LOC_Os04g37920
OsCRY2|CRY2	Os02g0625000	LOC_Os02g41550
OsCSLD1|rth-2	Os10g0578200	LOC_Os10g42750
OsCSP1	Os02g0121100	LOC_Os02g02870
OsCSP2	Os08g0129200	LOC_Os08g03520
OsCstF50|OsWD40-93	Os03g0754900	LOC_Os03g54770
OsCstF64	Os11g0176100	LOC_Os11g07490
OsCstF77	Os12g0571900	LOC_Os12g38380
OsctHSP70-1	Os05g0460000	LOC_Os05g38530
OscTPI	Os01g0841600	LOC_Os01g62420
OsCTR1	Os04g0243700	LOC_Os04g16970
OsCTR2	Os02g0527600	LOC_Os02g32610
OsCTR3	Os04g0610900	LOC_Os04g52140
OsCUL3a	Os02g0746000	LOC_Os02g51180
OsCutA1	Os10g0378300	LOC_Os10g23204
OsCYCP1;1	Os05g0398000	LOC_Os05g33040
OsCYN	Os10g0471300	LOC_Os10g33270
OsCYO1	Os09g0458400	LOC_Os09g28480
OsCYP19-4	Os06g0708400	LOC_Os06g49470
OsCYP2|OsCyp2-P|LRT2	Os02g0121300	LOC_Os02g02890
OsCYP20-2	Os05g0103200	LOC_Os05g01270
OsCYP21-4	Os07g0476500	LOC_Os07g29390
OsCYP-25|CYP19-3	Os09g0571400	LOC_Os09g39780
OsCYP51G3	Os05g0211100	LOC_Os05g12040
Oscyp71Z2|CYP71Z2	Os07g0217600	LOC_Os07g11739
OsCYP84A	Os10g0320100	LOC_Os10g17260
OsCYP96B4|BSH1|SD37	Os03g0140400	LOC_Os03g04680
OsCYT-INV1|SRT5	Os02g0550600	LOC_Os02g34560
OscZOG1	Os04g0271700	LOC_Os04g20330
OsDBH	Os04g0486800	LOC_Os04g40970
OsDCL1	Os03g0121800	LOC_Os03g02970
OsDCL2a	Os03g0583900	LOC_Os03g38740
OsDCL2b	Os09g0315100	LOC_Os09g14610
OsDCL3a	Os01g0909200	LOC_Os01g68120
OsDCL3b	Os10g0485600	LOC_Os10g34430
OsDDB1	Os05g0592400	LOC_Os05g51480
OsDDM1a	Os09g0442700	LOC_Os09g27060
OsDDM1b	Os03g0722400	LOC_Os03g51230
OsDEES1|OsWAK91	Os09g0561600	LOC_Os09g38850
OsDEG10	Os08g0139000	LOC_Os08g04440
OsDEP	Os11g0484000	LOC_Os11g29370
OsDERF1	Os08g0454000	LOC_Os08g35240
OsDET1	Os01g0104600	LOC_Os01g01484
OsDEX1	Os03g0825700	LOC_Os03g61050
OsDfr	Os01g0633500	LOC_Os01g44260
OsDG2	Os02g0606000	LOC_Os02g39340
OsDGAT	Os05g0196800	LOC_Os05g10810
OsDGL1	Os07g0209000	LOC_Os07g10830
OsDHAR2	Os06g0232600	LOC_Os06g12630
OsDHHC1	Os02g0819100	LOC_Os02g57370
OsDhn1|OsLip9	Os02g0669100	LOC_Os02g44870
OsDHODH1	Os02g0736400	LOC_Os02g50350
OsDi19-4	Os02g0304900	LOC_Os02g20170
OsDIL|OsLTP6	Os10g0148000	LOC_Os10g05720
OsDIS1	Os03g0356414	LOC_Os03g24040
OsDjA6	Os04g0549600	LOC_Os04g46390
OsDjA7	Os05g0333500	LOC_Os05g26902
OsDjA8	Os05g0334400	LOC_Os05g26954|LOC_Os05g26926
OsDMAS1	Os03g0237100	LOC_Os03g13390
OsDMC1|DMC1B	Os11g0146800	LOC_Os11g04954
OsDNLZ1	Os06g0724400	LOC_Os06g50870
OsDof12|OsCDF1	Os03g0169600	LOC_Os03g07360
OsDof25	Os08g0490100	LOC_Os08g38220
OsDOG|OsSAP11	Os08g0504700	LOC_Os08g39450
OsDOS	Os01g0192000	LOC_Os01g09620
OsDR10	Os08g0155900	LOC_Os08g05960
OsDR11	Os12g0460800	LOC_Os12g27520
OsDR8	Os07g0529600	LOC_Os07g34570
OsDRB1-1	Os05g0307400	LOC_Os05g24160
OsDRB1-2	Os11g0109900	LOC_Os11g01869
OsDRB1-4	Os08g0384100	LOC_Os08g29530
OsDRB3	Os05g0150400	LOC_Os05g05790
OsDREB1A|OsDREBL|OsCBF3	Os09g0522200	LOC_Os09g35030
OsDREB1B	Os09g0522000	LOC_Os09g35010
OsDREB1D	Os06g0165600	LOC_Os06g06970
OsDREB1E|OsDREB1-1|CR350	Os04g0572400	LOC_Os04g48350
OsDREB1F|RCBF2	Os01g0968800	LOC_Os01g73770
OsDREB2A	Os01g0165000	LOC_Os01g07120
OsDREB2B	Os05g0346200	LOC_Os05g27930
OsDREB4-1|CR223	Os02g0656600	LOC_Os02g43940
OsDREB4-2|CR250	Os04g0549700	LOC_Os04g46400
OsDRF1	Os04g0431200	LOC_Os04g35190
OsDRM2	Os03g0110800	LOC_Os03g02010
OsDRP1E	Os09g0572900	LOC_Os09g39960
OsDSG1	Os09g0434200	LOC_Os09g26400
OsDSHCT	Os11g0176200	LOC_Os11g07500
OsDsPTP1	Os01g0390900	LOC_Os01g29469
OsDSR-1	Os10g0177200	LOC_Os10g09850
OsDSR2	Os01g0839200	LOC_Os01g62200
OsDSS1	Os03g0140300	None
OsDT11	Os11g0211800	LOC_Os11g10590
OsDTC1|OsKS3	Os02g0570400	LOC_Os02g36140
OsDTC2|OsKSL11	Os11g0474800	LOC_Os11g28530
OsDTS2|OsKSL4|OsKS4	Os04g0179700	LOC_Os04g10060
OsDUF26	Os03g0277600	LOC_Os03g16950
OsDUR3	Os10g0580400	LOC_Os10g42960
OsDVR	Os03g0351200	LOC_Os03g22780
OsDWARF	Os03g0602300	LOC_Os03g40540
OsDWARF4|CYP90B2	Os03g0227700	LOC_Os03g12660
OsDXR	Os01g0106900	LOC_Os01g01710
OsDXS|OsDXS3	Os07g0190000	LOC_Os07g09190
OsE2F1	Os02g0537500	LOC_Os02g33430
OsE2F2	Os12g0158800	LOC_Os12g06200
OsEATB	Os09g0457900	LOC_Os09g28440
OsEBP-89	Os03g0182800	LOC_Os03g08460
OsEBS	Os05g0591400	LOC_Os05g51360
osECA1	Os03g0281600	LOC_Os03g17310
OsECS	Os05g0129000	LOC_Os05g03820
OsEDR1|OsACDR1|OsMAPKKK1|SPL3	Os03g0160100	LOC_Os03g06410
OsEDS1	Os09g0392100	LOC_Os09g22450
OsEE1|OsEno4	Os10g0167300	LOC_Os10g08550
OsEF3|OsELF3-2|OsELF3.2	Os01g0566100|Os01g0566050	LOC_Os01g38530
OsEGL1	Os05g0375400	LOC_Os05g31140
OsEGL2	Os01g0942300	LOC_Os01g71474
OseIF3e|EIF3E	Os07g0222300	LOC_Os07g12110
OseIF3f	Os05g0104800	LOC_Os05g01450
OseIF4A	Os02g0146600	LOC_Os02g05330
Os-eIF6;1	Os07g0639800	LOC_Os07g44620
Os-eIF6;2	Os01g0280500	LOC_Os01g17330
OsEIL1|MHZ6	Os03g0324300	LOC_Os03g20790
OsEIL2	Os07g0685700	LOC_Os07g48630
OsEIN2	Os07g0155600	LOC_Os07g06130
OsEm|EMP1|OsEm1	Os05g0349800	LOC_Os05g28210
OsEMF2a	Os04g0162100	LOC_Os04g08034
OsEMF2b	Os09g0306800	LOC_Os09g13630
OsENA1	Os11g0151500	LOC_Os11g05390
OsEno1	Os09g0375000	LOC_Os09g20820
OsEno2	Os03g0248600	LOC_Os03g14450
OsEno3	Os03g0266200	LOC_Os03g15950
OsEno5	Os06g0136600	LOC_Os06g04510
OsEno6	None	None
OsEno7	None	None
OsENOD93-1	Os06g0142350	LOC_Os06g05010
OsENT2	Os07g0557100	LOC_Os07g37100
OsERdj3A	Os03g0293000	LOC_Os03g18200
OsEREBP1	Os02g0782700	LOC_Os02g54160
OsEREBP2|ERF99	Os01g0868000	LOC_Os01g64790
OsERF1	Os04g0546800	LOC_Os04g46220
OsERF109	Os09g0309700	LOC_Os09g13940
OsERF2	Os06g0181700	LOC_Os06g08340
OsERF71	Os06g0194000	LOC_Os06g09390
OsERF922	Os01g0752500	LOC_Os01g54890
OsEro1	Os03g0733800	LOC_Os03g52340
OsETOL1	Os03g0294700	LOC_Os03g18360
OsETT2|OsETTIN2	Os01g0670800	LOC_Os01g48060
OsETTIN1|OsARF15	Os05g0563400	LOC_Os05g48870
OsEXO1	Os01g0777300	LOC_Os01g56940
OsExo70-F2	Os02g0505400	LOC_Os02g30230
OsExo70-F3	Os04g0382200	LOC_Os04g31330
OsEXP1	Os04g0228400	LOC_Os04g15840
OsEXPA10	Os04g0583500	LOC_Os04g49410
OsEXPA17	Os06g0108600	LOC_Os06g01920
OsEXPA30	Os10g0535900	LOC_Os10g39110
OsEXPA8	Os01g0248900	LOC_Os01g14650
OsEXPB2	Os10g0555700	LOC_Os10g40710
OsEXPB3	Os10g0555900	LOC_Os10g40720
OsEXPB5	Os04g0552200	LOC_Os04g46650
OsF5HL	Os06g0349700	LOC_Os06g24180
OsF5HL2	Os03g0112900	LOC_Os03g02180
OsFAD2|OsFAD2-1	Os02g0716500	LOC_Os02g48560
OsFAD3	Os12g0104400	LOC_Os12g01370
OsFAD6	Os08g0440900	LOC_Os08g34220
OsFAD7	Os03g0290300	LOC_Os03g18070
OsFAD8	Os07g0693800	LOC_Os07g49310
OsFAH1	Os12g0628400	LOC_Os12g43363
OsFAH2	Os03g0780800	LOC_Os03g56820
OsFBH1	Os08g0506700	LOC_Os08g39630
OsFBK1	Os01g0659900	LOC_Os01g47050
OsFBK12	Os03g0171600	LOC_Os03g07530
OsFbx352	Os10g0127900	LOC_Os10g03850
OsFdC2	Os03g0685000	LOC_Os03g48040
OsFEN-1	Os05g0540100	LOC_Os05g46270
OsFEN-1b	Os03g0834000	None
OsFER1	Os11g0106700	LOC_Os11g01530
OsFER2	Os12g0106000	LOC_Os12g01530
OsFH1	Os01g0897700	LOC_Os01g67240
OsFIE1|Epi-df	Os08g0137250	LOC_Os08g04290
OsFIE2	Os08g0137100	LOC_Os08g04270
OsFKBP16-3	Os08g0541400	LOC_Os08g42850
OsFKI	Os01g0894300	LOC_Os01g66940
OsFKII	Os08g0113100	LOC_Os08g02120
OsFlot	Os10g0481500	LOC_Os10g34040
OsFLS2	Os04g0618700	LOC_Os04g52780
OsFMO|OsCOW1|NAL7	Os03g0162000	LOC_Os03g06654
OsFOR1|PGIP	Os07g0568700	LOC_Os07g38130
OsFPPS1|FPPS1|FPPS	Os01g0703400	LOC_Os01g50760
OsFPPS2|FPPS2	Os05g0543400	LOC_Os05g46580
OsFPPS3	Os04g0657100	LOC_Os04g56210
OsFRDL1	Os03g0216700	LOC_Os03g11734
OsFRDL2	Os10g0206800	LOC_Os10g13940
OsFRDL4	Os01g0919100	LOC_Os01g69010
OsFtsH2	Os06g0669400	LOC_Os06g45820
OsFY	Os01g0951000	LOC_Os01g72220
Osg1	Os01g0947700	LOC_Os01g71930
OsG6PDH1	Os02g0600400	LOC_Os02g38840
OsG6PDH2	Os04g0485300	LOC_Os04g40874
OsG6PDH3	Os07g0406300	LOC_Os07g22350
OsG6PDH5	Os03g0318500	LOC_Os03g20300
OsGA20ox1|GNP1	Os03g0856700	LOC_Os03g63970
OsGA20ox3|GA20ox3	Os07g0169700	LOC_Os07g07420
OsGA2ox1	Os05g0158600	LOC_Os05g06670
OsGA2ox5	Os07g0103500	LOC_Os07g01340
OsGA2ox6	Os04g0522500	LOC_Os04g44150
OsGA3ox1	Os05g0178100	LOC_Os05g08540
OsGABA-T	Os02g0112900	LOC_Os02g02210
OsGAD1	Os08g0465800	LOC_Os08g36320
OsGAD2	Os04g0447800	LOC_Os04g37500
OsGAE1	Os01g0201600	LOC_Os01g10490
OsGAP1	Os02g0327000	LOC_Os02g22130
OsGapC2	Os04g0486600	LOC_Os04g40950
OsGAPDH	Os08g0440800	LOC_Os08g34210
OsGAPDH1	Os02g0601300	LOC_Os02g38920
OsGAS2	Os01g0276800	LOC_Os01g16970
OsGASR1	Os03g0760800	LOC_Os03g55290
OsGASR2	Os04g0465300	LOC_Os04g39110
OsGATA28	Os11g0187200	LOC_Os11g08410
OsGatB	Os11g0544800	LOC_Os11g34210
OsGBSSII	Os07g0412100	LOC_Os07g22930
OsGDCH	Os10g0516100	LOC_Os10g37180
OsGDH1	Os03g0794500	LOC_Os03g58040
OsGDH2	Os04g0543900	LOC_Os04g45970
OsGDH3	Os02g0650900	LOC_Os02g43470
OsGDI1	Os05g0418000	LOC_Os05g34540
OsGDI2	Os05g0304400	LOC_Os05g23860
OsGDI3	Os03g0277000	LOC_Os03g16900
OsGEN-L|OsGEN1	Os09g0521900	LOC_Os09g35000
OsGER1	Os08g0189300	LOC_Os08g08980
OsGF14e|GF14e|GID2	Os02g0580300	LOC_Os02g36974
OsGGP	Os12g0190000	LOC_Os12g08810
OsGGPPS1	Os07g0580900	LOC_Os07g39270
OsGGPPS2	Os02g0668100	LOC_Os02g44780
OsGGT	Os10g0555100	LOC_Os10g40640
OsGH	Os08g0518800	LOC_Os08g40680
OsGH3.1|OsGH3-1|LC1	Os01g0785400	LOC_Os01g57610
OsGH3.13|TLD1	Os11g0528700	LOC_Os11g32520|LOC_Os11g32510
OsGH3.8|OsGH3-8|OsMGH3	Os07g0592600	LOC_Os07g40290
OsGH3-2	Os01g0764800	LOC_Os01g55940
OsGH9A3	Os03g0736300	LOC_Os03g52630
OsGH9B1	Os02g0733300	LOC_Os02g50040
OsGI	Os01g0182600	LOC_Os01g08700
OsGIRL1	Os02g0215900	LOC_Os02g12440
OsGL1-1|WSL2	Os09g0426800	LOC_Os09g25850
OsGL1-3	Os06g0653000	LOC_Os06g44300
OsGL1-6	Os02g0814200	LOC_Os02g56920
OsglHAT1|GW6a	Os06g0650300	LOC_Os06g44100
OsGLK1	Os06g0348800	LOC_Os06g24070
OsGLN1	Os01g0946700	LOC_Os01g71830
OsGLN2	Os01g0944700	LOC_Os01g71670
OsGlnB	Os05g0133100	LOC_Os05g04220
OsGLP1	Os08g0460000	LOC_Os08g35760
OsGLP2-1	Os02g0532500	LOC_Os02g32980
OsGLR2.1	Os09g0429200	LOC_Os09g25980
OsGLR3.2	Os02g0117500	LOC_Os02g02540
OsGLU1|OsGH9A1	Os03g0329500	LOC_Os03g21210
OsGLU3|RT	Os04g0497200	LOC_Os04g41970
OsGluRS|Cde1(t)	Os02g0121000	LOC_Os02g02860
OsGlyI	Os07g0657100	LOC_Os07g46360
OsGLYI-8	Os05g0295800	LOC_Os05g22970
OsGLYII1|OsETHE1	Os01g0667200	LOC_Os01g47690
OsGLYII2	Os03g0332400	LOC_Os03g21460
OsGLYII3	Os09g0516600	LOC_Os09g34100
OsGME1	Os10g0417600	LOC_Os10g28200
OsGME2	Os11g0591100	LOC_Os11g37890
OsGMST1	Os02g0274900	LOC_Os02g17500
OsGNA1	Os09g0488000	LOC_Os09g31310
OsGORK	Os06g0250600	LOC_Os06g14030
OsGPAT3	Os11g0679700	LOC_Os11g45400
OsGPCR	Os06g0199800	LOC_Os06g09930
OsGPT	Os08g0187800	LOC_Os08g08840
OsGPT2-3	Os07g0523400	LOC_Os07g33910
OsGPX1	Os04g0556300	LOC_Os04g46960
OsGpx3|GPX3|OsGPx03	Os02g0664000	LOC_Os02g44500
OsGR1	Os03g0163300	LOC_Os03g06740
OsGR2|RGRC2	Os02g0813500	LOC_Os02g56850
OsGR3|GR3	Os10g0415300	LOC_Os10g28000
OsGRAS19|OsSCL7	Os03g0723000	LOC_Os03g51330
OsGRAS23	Os04g0590400	LOC_Os04g50060
OsGRF1|rhd1	Os02g0776900	LOC_Os02g53690
OsGRF10	Os02g0678800	LOC_Os02g45570
OsGRF3	Os04g0600900	LOC_Os04g51190
OsGRF5	None	LOC_Os06g02560
OsGRF6	Os03g0729500	LOC_Os03g51970
Osgrp-2	Os10g0450900	LOC_Os10g31330
Osgr-rbp4|Osgrp1	Os12g0632000	LOC_Os12g43600
OsGrx_C2.1	Os02g0618100	LOC_Os02g40500
OsGrx_C7	Os01g0368900	LOC_Os01g27140
OsGrx|OsGrxC2;2	Os04g0508300	LOC_Os04g42930
OsGRX19|MIL1	Os07g0151100	LOC_Os07g05630
OsGRX6	Os01g0667900	LOC_Os01g47760
OsGRX8	Os02g0512400	LOC_Os02g30850
OsGS|OsGS1|GS1|OsGS1;1|OsGLN1;1	Os02g0735200	LOC_Os02g50240
OsGS1;3|OsGLN1;3	Os03g0712800	LOC_Os03g50490
OsGS2|lambdaGS31	Os04g0659100	LOC_Os04g56400
OsGSK1	Os01g0205700	LOC_Os01g10840
OsGSK4	Os06g0547900	LOC_Os06g35530
OsGSR1	Os06g0266800	LOC_Os06g15620
OsGSTL2	Os03g0283100	LOC_Os03g17470
OsGSTT1	Os11g0588300	LOC_Os11g37730
OsGSTU17	Os09g0467200	LOC_Os09g29200
Osgstu3	Os10g0528300	None
Osgstu4	Os10g0528400	LOC_Os10g38489
OsGSTZ2	Os12g0210300	LOC_Os12g10730
OsGT1	Os01g0262600	LOC_Os01g15780
OsGT61-1|XAX1	Os02g0329800	LOC_Os02g22380
OsGUN4	Os11g0267000	LOC_Os11g16550
OsGWD1	Os06g0498400	LOC_Os06g30310
OsGZF1	Os07g0668600	LOC_Os07g47240
OSH1|Oskn1	Os03g0727000	LOC_Os03g51690
OSH10	Os03g0673000	LOC_Os03g47016
OSH3	Os03g0727200|Os03g0727150	LOC_Os03g51710
Osh36|OsAMTR1	Os05g0475400	LOC_Os05g39770
OSH43	Os03g0771500	LOC_Os03g56110
OSH45	Os08g0292900	LOC_Os08g19650
OSH6	Os01g0302500	LOC_Os01g19694
OSH71|Oskn2	Os05g0129700	LOC_Os05g03884
OsHAC1;1	Os02g0102300	LOC_Os02g01220
OsHAC1;2	Os04g0249600	LOC_Os04g17660
OsHAC703	Os02g0137500	LOC_Os02g04490
OsHAF701	Os06g0645700	LOC_Os06g43790
OsHAK1	Os04g0401700	LOC_Os04g32920
OsHAK10	Os06g0625900|Os06g0625800|Os06g0626050	LOC_Os06g42030
OsHAK16	Os03g0575200	LOC_Os03g37840
OsHAK2	Os01g0935500	LOC_Os01g70940
OsHAK21	Os03g0576200	LOC_Os03g37930
OsHAK5	Os01g0930400	LOC_Os01g70490
OsHAL3	Os06g0199500	LOC_Os06g09910
OsHAM701	Os07g0626600	LOC_Os07g43360
OsHAP2E	Os03g0411100	LOC_Os03g29760
OsHAP3A	Os01g0834400	LOC_Os01g61810
OsHAP3B	Os05g0463800	LOC_Os05g38820
OsHAP3C	Os05g0573500	LOC_Os05g49780
OsHAP3E	Os02g0725700	LOC_Os02g49370
OsHAPL1	Os05g0494100	LOC_Os05g41450
OSHB1	Os03g0109400	LOC_Os03g01890
OSHB2	Os10g0480200	LOC_Os10g33960
OSHB3|OsHox33	Os12g0612700	LOC_Os12g41860
OSHB4|OsHox32	Os03g0640800	LOC_Os03g43930
OSHB5	Os01g0200300	LOC_Os01g10320
OsHBP1b	Os01g0279900	LOC_Os01g17260
OsHCI1	Os10g0445400	LOC_Os10g30850
OsHDAC1	Os06g0583400	LOC_Os06g38470
OsHDR	Os03g0731900	LOC_Os03g52170
OsHDS	Os02g0603800	LOC_Os02g39160
OsHDT1|HDT701	Os05g0597100	LOC_Os05g51830
OsHESO1	Os01g0846450	LOC_Os01g62780
OsHFP	Os04g0213100	LOC_Os04g13540
OsHGGT|HGGT	Os06g0658900	LOC_Os06g44840
OsHIGD2	Os07g0673900	LOC_Os07g47670
OsHI-LOX	Os08g0508800	LOC_Os08g39840
OsHIP1|HAF1	Os04g0648800	LOC_Os04g55510
OsHIR1	Os08g0398400	LOC_Os08g30790
OsHIR3	Os05g0591900	LOC_Os05g51420
OsHI-XIP	Os05g0247100	LOC_Os05g15770
OsHKT1;1|OsHKT4	Os04g0607500	LOC_Os04g51820
OsHKT1;3	Os02g0175000	LOC_Os02g07830
OsHKT1;4	Os04g0607600	LOC_Os04g51830
OsHKT1;5|SKC1|OsHKT8	Os01g0307500	LOC_Os01g20160
OsHKT2;1|OsHKT1	Os06g0701700	LOC_Os06g48810
OsHKT2;2	None	None
OsHKT2;4	Os06g0701600	LOC_Os06g48800
OsHMA2|OsHMA2v	Os06g0700700	LOC_Os06g48720
OsHMA4	Os02g0196600	LOC_Os02g10290
OsHMA5	Os04g0556000	LOC_Os04g46940
OsHMA9	Os06g0665800	LOC_Os06g45500
OsHO2|HO2|OsYLC2	Os03g0395000	LOC_Os03g27770
OsHOL1	Os03g0843800	LOC_Os03g62670
OsHOL2	Os06g0153900	LOC_Os06g06040
OsHORZ1	Os01g0861700	LOC_Os01g64250
OsHOS1	Os03g0737100	LOC_Os03g52700
OsHox1	Os10g0561800	LOC_Os10g41230
Oshox22	Os04g0541700	LOC_Os04g45810
OsHOX24	Os02g0649300	LOC_Os02g43330
Oshox4	Os09g0470500	LOC_Os09g29460
OsHPL3	Os02g0110200	LOC_Os02g02000
OsHPR1	Os02g0101500	LOC_Os02g01150
OsHPR2	Os01g0228600	LOC_Os01g12830
OsHrd1	Os06g0301000	LOC_Os06g19680
OsHrd3	Os03g0259300	LOC_Os03g15350
OsHRZ1	Os01g0689300	None
OsHRZ2	Os05g0551000	LOC_Os05g47780
OsHSBP1	Os09g0375100	LOC_Os09g20830
OsHSBP2	Os06g0274000	LOC_Os06g16270
OsHSD1	Os11g0499600	LOC_Os11g30560
OsHsf23	Os09g0456800	LOC_Os09g28354
OsHSF6|OsHsfA2c	Os10g0419300	LOC_Os10g28340
OsHSFA2d|OsHSF7	Os03g0161900	LOC_Os03g06630
OsHsfA2e	Os03g0795900	LOC_Os03g58160
OsHsfA4a|OsHsfA4b	Os01g0749300	LOC_Os01g54550
OsHsfA7	Os01g0571300	LOC_Os01g39020
OsHsfB2b	Os08g0546800	LOC_Os08g43334
OsHsfB4b	Os07g0640900	LOC_Os07g44690
OsHsfC1b	Os01g0733200	LOC_Os01g53220
Oshsp16.9	Os01g0136100	LOC_Os01g04370
OsHSP16.9C	Os01g0136000	LOC_Os01g04360
OsHSP17.0	Os01g0136200	LOC_Os01g04380
OsHSP17.7	Os03g0267200	LOC_Os03g16040
Oshsp18.0	Os03g0267000	LOC_Os03g16030
OsHSP18.2|Oshsp18.0-CII	Os01g0184100	LOC_Os01g08860
OsHSP23.7	Os12g0569700	LOC_Os12g38180
Oshsp26	Os03g0245800	LOC_Os03g14180
OsHsp70CP1	Os05g0303000	LOC_Os05g23740
OsHT	Os08g0127100	LOC_Os08g03350
OsHTAS	Os09g0323100	LOC_Os09g15430
OsHUB1|MIP1	Os04g0550400	LOC_Os04g46450
OsHUB2|FRRP1	Os10g0565600	LOC_Os10g41590
OsHUS1	Os04g0528400	LOC_Os04g44620
OsHXA701|HXA701	Os03g0750800	LOC_Os03g53960
OsHXK10	Os05g0375100	LOC_Os05g31110
OsHXK5	Os05g0522500	LOC_Os05g44760
OsHXK6	Os01g0742500	LOC_Os01g53930
OsHXK7	Os05g0187100	LOC_Os05g09500
OsI_04429|OsAKR3	Os01g0847800	LOC_Os01g62880
OsIAA1	Os01g0178500	LOC_Os01g08320
OsIAA10	Os02g0817600	LOC_Os02g57250
OsIAA11	Os03g0633500	LOC_Os03g43400
OsIAA13|OsiIAA1	Os03g0742900	LOC_Os03g53150
OsIAA23	Os06g0597000	LOC_Os06g39590
OsIAA3	Os01g0231000	LOC_Os01g13030
OsIAA4	Os01g0286900	LOC_Os01g18360
OsIAA9	Os02g0805100	LOC_Os02g56120
OsIAGLU	Os03g0693600	LOC_Os03g48740
OSIAGP	Os06g0319133	LOC_Os06g21410
OsI-BAK1	Os03g0440900	LOC_Os03g32580
OsiBBC1	Os03g0576700	LOC_Os03g37970
OsIBH1|IBH1	Os04g0660100	LOC_Os04g56500
OsIBR5	Os06g0308100	LOC_Os06g20340
OsICE1	Os11g0523700	LOC_Os11g32100
OsIDD1	Os03g0197800	LOC_Os03g10140
OsIDD10	Os04g0566400	LOC_Os04g47860
OsIDD6	Os08g0554400	LOC_Os08g44050
OsIDS1	Os03g0818800	LOC_Os03g60430
OsiEZ1|OsSET1|SDG718	Os03g0307800	LOC_Os03g19480
OsIFL	Os01g0292700	LOC_Os01g18840
OsIG1	Os01g0889400	LOC_Os01g66590
OsIGL|OsIgl	Os03g0797400	LOC_Os03g58300
OsiICK1	None	None
OsiICK6	Os10g0471700	LOC_Os10g33310
OsIM1	Os04g0668900	LOC_Os04g57320
OsImpbeta1	Os05g0353400	LOC_Os05g28510
OsINO1-1|OsINO1	Os03g0192700	LOC_Os03g09250
OsINO1-2	Os10g0369900	LOC_Os10g22450
OSINV1	Os09g0255000	LOC_Os09g08072
OSINV3	Os02g0106100	LOC_Os02g01590
OSINV4	Os04g0413200	LOC_Os04g33720
OSIPA	Os10g0548600	LOC_Os10g40090
OSIPK	Os12g0230200	LOC_Os12g12860
OsIPK2|IPK2|IP6K	Os02g0523800	LOC_Os02g32370
OsIPMDH	Os03g0655700	LOC_Os03g45320
OSIPP3	Os05g0543000	LOC_Os05g46530
OsIPS1	Os03g0146800	LOC_Os03g05334
OsIPT2	Os03g0356900	LOC_Os03g24240
OsIPT7	Os05g0551700	LOC_Os05g47840
OsIRL	Os01g0106400	LOC_Os01g01660
OsIRO2	Os01g0952800	LOC_Os01g72370
OsIRO3|OsOsbHLH063	Os03g0379300	LOC_Os03g26210
OsIRT1	Os03g0667500	LOC_Os03g46470
OsIRT2	Os03g0667300	LOC_Os03g46454
OsIRX10	Os01g0926700	LOC_Os01g70200
OsIRX14	Os06g0687900	LOC_Os06g47340
OsIRX9	Os07g0694400	LOC_Os07g49370
OsIRX9L	Os01g0675500	LOC_Os01g48440
OsISA1	Os08g0520900	LOC_Os08g40930
OsISA2	Os05g0393700	LOC_Os05g32710
OSISAP1	Os09g0486500	LOC_Os09g31200
OsiSAP7	Os03g0793000	LOC_Os03g57900
OsiSAP8	Os06g0612800	LOC_Os06g41010
OsISI1	Os06g0129300	LOC_Os06g03850
OsIsu1	Os01g0662600	LOC_Os01g47340
OsITPK1	Os10g0103800	LOC_Os10g01480
OsiWAK1	Os11g0691100	LOC_Os11g46860
OsJ_RLL1	Os05g0588250	LOC_Os05g51070
Osj3g2BTF3	Os03g0851000	LOC_Os03g63400
OsJAC1	Os12g0247700	LOC_Os12g14440
OsJar1|OsGH3.5|OsGH3-5	Os05g0586200	LOC_Os05g50890
OsJAR2|OsGH3.3|OsGH3-3	Os01g0221100	LOC_Os01g12160
OsJAZ1|OsTIFY3|EG2	Os04g0653000	LOC_Os04g55920
OsJAZ10	Os03g0181100	LOC_Os03g08330
OsJAZ12|OsTIFY11d	Os10g0392400	LOC_Os10g25290
OsJAZ7|OsTIFY10b	Os07g0615200	LOC_Os07g42370
OsJAZ8|OsTIFY10c	Os09g0439200	LOC_Os09g26780
OsJAZ9|OsTIFY11a	Os03g0180800	LOC_Os03g08310
OsJMT1	Os05g0102000	LOC_Os05g01140
OsJMT1	Os06g0314600	LOC_Os06g20920
OsJRL	None	None
OsKANADI1|OsKANADI2	Os02g0696900	LOC_Os02g46940
OsKANADI4	Os03g0766500	LOC_Os03g55760
OsKAPP	Os07g0211400	LOC_Os07g11010
OsKASI	Os06g0196600	LOC_Os06g09630
OsKAT1	Os01g0756700	LOC_Os01g55200
OsKAT2	Os01g0210700	LOC_Os01g11250
OsKAT3	Os02g0245800	LOC_Os02g14840
OsKCH1	Os12g0547500	LOC_Os12g36100
OsKIX_11	Os12g0245100	LOC_Os12g14150
OsKIX_9	Os08g0523600	LOC_Os08g41210
OsKNOLLE	Os03g0736500	LOC_Os03g52650
OsKOS1|OsKOL4|CYP701A8	Os06g0569500	LOC_Os06g37300
OsKOS2|OsKOL5	Os06g0568600	LOC_Os06g37224
OsKOS4|OsKO1	Os06g0569900	LOC_Os06g37330
OsKS1	Os04g0611800	LOC_Os04g52230
OsKS10	Os12g0491800	LOC_Os12g30824
OsKSL5	Os02g0571300	LOC_Os02g36220
OsKTN80a	Os10g0494800	LOC_Os10g35200
OsKTN80b|OsWD40-111	Os04g0677700|Os04g0677650	LOC_Os04g58130
OsKTN80c|OsWD40-26	Os01g0780400	LOC_Os01g57210
OsKu70	Os07g0184900	LOC_Os07g08729
OsKu80|Ku80	Os03g0856200	LOC_Os03g63920
Osl2	Os04g0614600	LOC_Os04g52450
Osl57	Os02g0817700	LOC_Os02g57260
OsLAC	Os05g0458600	LOC_Os05g38420
OsLAC10	Os02g0749700	LOC_Os02g51440
Oslacc	Os01g0842400	LOC_Os01g62480
OsLASPO	Os02g0134400	LOC_Os02g04170
Os-LBD37	Os03g0445700	LOC_Os03g33090
OsLCB2a1	Os01g0928800	LOC_Os01g70380
OsLCBK1	Os10g0516800	LOC_Os10g37280
OsLCBK2	Os04g0541500	LOC_Os04g45800
OsLCD	Os01g0956700	LOC_Os01g72670
OsLCT1	None	LOC_Os06g38120
OsLCYe|OsLCYepsilon	Os01g0581300	LOC_Os01g39960
OsLDC-like1	Os09g0547500	LOC_Os09g37540
OsLEA1a	Os01g0159600	LOC_Os01g06630
OsLEA25	Os11g0451700	LOC_Os11g26570
OsLEA3|OsLEA3-1	Os05g0542500	LOC_Os05g46480
OsLEA3-2	Os03g0322900	LOC_Os03g20680
OsLEA4	Os06g0110200	LOC_Os06g02040
OsLEA5	Os05g0584200	LOC_Os05g50710
OslecRK|OsLecRK1	Os04g0201900	LOC_Os04g12540
OsLecRK2	Os04g0202300	LOC_Os04g12560
OsLecRK3	Os04g0202500	LOC_Os04g12580
OsLecRK4	Os04g0202800	LOC_Os04g12600
OsLF	Os05g0541400	LOC_Os05g46370
OsLFL1	Os01g0713600	LOC_Os01g51610
OsLFNR1|LFNR1	Os02g0103800	LOC_Os02g01340
OsLFNR2|LFNR2	Os06g0107700	LOC_Os06g01850
OsLG1	Os04g0656500	LOC_Os04g56170
OsLhcb1	Os01g0601600	LOC_Os01g41740
OsLHY	Os08g0157600	LOC_Os08g06110
OsLig4|Lig4	Os04g0606450	LOC_Os04g51700
OsLKR|SDH	Os02g0783700|Os02g0783625	LOC_Os02g54254
OsLLB	Os07g0247100	LOC_Os07g14350
OsLMS	Os02g0639000	LOC_Os02g42600
OsLOL1	Os12g0611000	LOC_Os12g41700
OsLOL2	Os01g0612700	LOC_Os01g42710
OsLOL5	None	None
OsLon1	Os09g0533400	LOC_Os09g36300
OsLOX1	Os03g0700700	LOC_Os03g49380
OsLOX10	Os11g0575600	LOC_Os11g36719
OsLOX3|LOX3	Os03g0699700	LOC_Os03g49260
OsLP|PR-5	Os03g0663400	LOC_Os03g46060
OsLpa1	Os02g0819400	LOC_Os02g57400
OsLPLA	Os08g0435800	LOC_Os08g33810
OsLPR3	Os01g0127000	LOC_Os01g03630
OsLPR5	Os01g0127200	LOC_Os01g03640
OsLPT1|OsPht1;6|OsPT6	Os08g0564000	LOC_Os08g45000
OsLRR1	Os01g0809300	LOC_Os01g59440
OsLS	Os04g0497400	LOC_Os04g42000
OsLSD1	Os08g0159500	LOC_Os08g06280
OsLSD2	Os03g0639600	LOC_Os03g43840
OsLSD3	Os08g0130100	LOC_Os08g03610
OsLSK1	Os01g0669100	LOC_Os01g47900
OsLSR	Os10g0183000	LOC_Os10g10360
OsLti6a	Os07g0635900	LOC_Os07g44180
OsLti6b|ddOs32	Os05g0138300	LOC_Os05g04700
OsLTP5	Os11g0115400	LOC_Os11g02389
OsLTPL1	Os03g0385400	LOC_Os03g26820
OsLTPL36	Os03g0369100	LOC_Os03g25350
OsLTPx1	Os03g0641500	LOC_Os03g44000
OsMADS1|LHS1|AFO	Os03g0215400	LOC_Os03g11614
OsMADS13	Os12g0207000	LOC_Os12g10540
OsMADS14	Os03g0752800	LOC_Os03g54160
OsMADS15|DEP	Os07g0108900	LOC_Os07g01820
OsMADS16|SPW1	Os06g0712700	LOC_Os06g49840
OsMADS18	Os07g0605200	LOC_Os07g41370
OsMADS2	Os01g0883100	LOC_Os01g66030
OsMADS21	Os01g0886200	LOC_Os01g66290
OsMADS22	Os02g0761000	LOC_Os02g52340
OsMADS25	Os04g0304400	LOC_Os04g23910
OsMADS26	Os08g0112700	LOC_Os08g02070
OsMADS29	Os02g0170300	LOC_Os02g07430
OSMADS3	Os01g0201700	LOC_Os01g10504
OsMADS30	Os06g0667200	LOC_Os06g45650
OsMADS34|PAP2	Os03g0753100	LOC_Os03g54170
OsMADS4	Os05g0423400	LOC_Os05g34940
OsMADS5	Os06g0162800	LOC_Os06g06750
OsMADS50|OsSOC1|DTH3	Os03g0122600	LOC_Os03g03070|LOC_Os03g03100
OsMADS51|OsMADS65	Os01g0922800	LOC_Os01g69850
OsMADS56	Os10g0536100	LOC_Os10g39130
OsMADS57	Os02g0731200	LOC_Os02g49840
OSMADS58	Os05g0203800	LOC_Os05g11414
OsMADS6|MFO1	Os02g0682200	LOC_Os02g45770
OsMADS7|OsMADS45	Os08g0531700	LOC_Os08g41950
OsMADS72|qSTL3	None	LOC_Os03g14850
OsMADS8|OsMADS24	Os09g0507200	LOC_Os09g32948
OsMADS87	None	LOC_Os03g38610
OsMAPK33|OsMAPK3	Os02g0148100	LOC_Os02g05480
OsMAPK4|OsMSRMK3	Os06g0699400	LOC_Os06g48590
OsMAPKKK55	Os01g0699400	LOC_Os01g50400
OsMAPKKK63	Os01g0699100	LOC_Os01g50370
OsMaT-1	Os02g0484200	LOC_Os02g28220
OsMaT-2	Os02g0483500	LOC_Os02g28170
OsMaT-3	Os02g0485000	LOC_Os02g28340
OsMATE1	Os03g0188100	LOC_Os03g08900
OsMATE2	Os05g0554000	LOC_Os05g48040
OsMCA1|PAD	Os03g0157300	LOC_Os03g06120
OsMCM2	Os06g0218500	LOC_Os06g11500
OsMCP	Os08g0530400	LOC_Os08g41830
OsMCS	Os01g0887100	LOC_Os01g66360
OsMDHAR	Os09g0567300	LOC_Os09g39380
OsMDP1	Os03g0186600	LOC_Os03g08754
OsMeCP	None	None
OsMED4	Os09g0540500	LOC_Os09g36890
OsMEK1|OsMKK6	Os01g0510100	LOC_Os01g32660
OsMet1-1|OsMET1a	Os03g0798300	LOC_Os03g58400
OsMet1-2|OsMET1b	Os07g0182900	LOC_Os07g08500
OsMGD	Os02g0802700	LOC_Os02g55910
OsMGT1	Os01g0869200	LOC_Os01g64890
OsMHX	Os11g0660000	LOC_Os11g43860
OsMIK	Os03g0737701	LOC_Os03g52760
OsMIOX	Os06g0561000	LOC_Os06g36560
OsMKK1	Os06g0147800	LOC_Os06g05520
OsMKK10-2	Os03g0225100	LOC_Os03g12390
OsMKK4	Os02g0787300	LOC_Os02g54600
OsMKP1	Os05g0115800	LOC_Os05g02500
OsMLH1	Os01g0958900	LOC_Os01g72880
OsMLO12	Os05g0183300	LOC_Os05g09050
OsMOGS	Os01g0921200	LOC_Os01g69210
OsMPG1|OsVTC1-1	Os01g0847200	LOC_Os01g62840
OsMPK1|OsMAPK6|OsSIPK	Os06g0154500	LOC_Os06g06090
OsMPK10	Os01g0629900	LOC_Os01g43910
OsMPK11	Os06g0367900	LOC_Os06g26340
OsMPK13|OsBIMK2	Os02g0135200	LOC_Os02g04230
OsMPK14	Os05g0143500	LOC_Os05g05160
OsMPK15	Os11g0271100	LOC_Os11g17080
OsMPK16	Os01g0643800	LOC_Os01g45620
OsMPK17	Os05g0576800	LOC_Os05g50120
OsMPK2|OsMAPK2	Os08g0157000	LOC_Os08g06060
OsMPK6|OsMPK4	Os10g0533600	LOC_Os10g38950
OsMPK7	Os05g0566400	LOC_Os05g49140
OsMPK8|OsWJUMK1	Os01g0665200	LOC_Os01g47530
OsMPK9	Os05g0582400	LOC_Os05g50560
OsMPS	Os02g0618400	LOC_Os02g40530
OsMRE11	Os04g0635900	LOC_Os04g54340
OsMRP5	Os03g0142800	LOC_Os03g04920
OsMSD	Os05g0323900	LOC_Os05g25850
OsMSH4	Os07g0486000	LOC_Os07g30240
OsMSH5	Os05g0498300	LOC_Os05g41880
OsMSP1	Os01g0917500	LOC_Os01g68870
OsMSR1	Os03g0360700	LOC_Os03g24600
OsMSR2	Os01g0955100	LOC_Os01g72530
OsMsr9	Os07g0561300	LOC_Os07g37400
OsMSRA4.1	Os10g0563600	LOC_Os10g41400
OsMSRB1.1	Os06g0472000	LOC_Os06g27760
OsMSRMK2|OsMAP1|OsMPK5|OsMAPK2|OsMAPK5|OsBIMK1|OsMPK3	Os03g0285800	LOC_Os03g17700
OsMSRPK1|Orysa;CDKG;1	Os02g0602100	LOC_Os02g39010
OsMST1	Os04g0452700	LOC_Os04g37980
OsMST2	Os03g0594400	LOC_Os03g39710
OsMST3	Os07g0106200	LOC_Os07g01560
OsMST4	Os03g0218400	LOC_Os03g11900
OsMST5	Os08g0178200	LOC_Os08g08070
OsMST6	Os07g0559700	LOC_Os07g37320
OsMST7	Os01g0567600	LOC_Os01g38680
OsMST8	Os01g0567500	LOC_Os01g38670
OsMT	Os04g0602400	LOC_Os04g51330
OsMT1a|rgMT	Os11g0704500	LOC_Os11g47809
OsMT1d	Os12g0571100	LOC_Os12g38300
OsMT1f	Os12g0567800	LOC_Os12g38010
OsMT1g	Os12g0571000	LOC_Os12g38290
OsMT2b	Os05g0111300	LOC_Os05g02070
OsMT2d	Os01g0149200	LOC_Os01g05585
Osmtd1	Os08g0441300	LOC_Os08g34258
OsMTI2B	Os01g0974200	LOC_Os01g74300
OsMTI-3a	Os01g0200700	LOC_Os01g10400
OsMT-I-4b|OsMT1c	Os12g0568200	LOC_Os12g38051
OsMT-II-1a	Os10g0542100	LOC_Os10g39610
OsMTN	Os06g0112200	LOC_Os06g02220
OsMTOPVIB	Os06g0708200	LOC_Os06g49450
OsMTP8.1	Os03g0226400	LOC_Os03g12530
OsMTP9	Os01g0130000	LOC_Os01g03914
OsMTR1	Os02g0491300	LOC_Os02g28970
OsMUS81	Os01g0948100	LOC_Os01g71960
OsMY1	Os01g0757600	LOC_Os01g55280
Osmyb1	Os05g0429900	LOC_Os05g35500
OsMYB103L|CEF1	Os08g0151300	LOC_Os08g05520
OsMYB1R1	Os01g0192300	LOC_Os01g09640
Osmyb2	Os03g0315400	LOC_Os03g20090
OsMYB2P-1	Os05g0140100	LOC_Os05g04820
Osmyb3	Os03g0410000	LOC_Os03g29614
OsMYB30	Os02g0624300	LOC_Os02g41510
OsMYB3R-2	Os01g0841500	LOC_Os01g62410
Osmyb4	Os04g0517100	LOC_Os04g43680
OsMYB46	Os12g0515300	LOC_Os12g33070
OsMYB48-1	Os01g0975300	LOC_Os01g74410
OsMYB4P	Os11g0558200	LOC_Os11g35390
Osmyb5	Os05g0490600	LOC_Os05g41166
OsMYB511	Os04g0583900	LOC_Os04g49450
OsMYB55	Os05g0553400	LOC_Os05g48010
OsMYB80	Os04g0470600	LOC_Os04g39470
OsMYB91	Os12g0572000	LOC_Os12g38400
OsMYBGA|OsGAMYB	Os01g0812000	LOC_Os01g59660
OsMYBS1	Os01g0524500	LOC_Os01g34060
OsMYBS2	Os10g0562100	LOC_Os10g41260
OsMYC2	Os10g0575000	LOC_Os10g42430
OsMYL2	Os01g0235700	LOC_Os01g13460
osmyoXIB	Os02g0816900	LOC_Os02g57190
OsNAAT1	Os02g0306401	LOC_Os02g20360
OsNAAT2	Os02g0302700	LOC_Os02g19970
OsNAAT3	Os02g0302400	None
OsNAAT4	Os06g0345200	LOC_Os06g23684
OsNAAT5	Os11g0552000	LOC_Os11g35040
OsNAAT6	Os11g0644800	LOC_Os11g42510
OsNAC19|SNAC1|OsNAC9	Os03g0815100	LOC_Os03g60080
OsNAC2|OsTIL1|OMTN2|OsORE1	Os04g0460600	LOC_Os04g38720
OsNAC3	Os07g0225300	LOC_Os07g12340
OsNAC4	Os01g0816100	LOC_Os01g60020
OsNAC5	Os11g0184900	LOC_Os11g08210
OsNAC52	Os05g0421600	LOC_Os05g34830
OsNAC6|SNAC2	Os01g0884300	LOC_Os01g66120
OsNADH-GOGAT1	Os01g0681900|Os01g0682001	LOC_Os01g48960
OsNADH-GOGAT2	Os05g0555600	LOC_Os05g48200
OsNADK3	Os05g0388400	LOC_Os05g32210
OsNAGK1|NAGK1	Os04g0550500	LOC_Os04g46460
OsNAGK2|NAGK2	Os02g0657600	LOC_Os02g44000
OsNAP	Os03g0327800	LOC_Os03g21060
OsNAP6	Os01g0127300	LOC_Os01g03650
OsNAPL6	Os02g0576700	LOC_Os02g36710
OsNaPRT1	Os03g0837300	LOC_Os03g62110
OsNaPRT2	Os04g0429800	LOC_Os04g35060
OsNAR2.1	Os02g0595900	LOC_Os02g38230
OsNAR2.2	Os04g0480200	LOC_Os04g40410
OsNAS1	Os03g0307300	LOC_Os03g19427
OsNAS2	Os03g0307200	LOC_Os03g19420
OsNAS3	Os07g0689600	LOC_Os07g48980
OsNCED1	Os02g0704000	LOC_Os02g47510
OsNCED2	Os12g0435200	LOC_Os12g24800
OsNCED3	Os03g0645900	LOC_Os03g44380
OsNCED4	Os07g0154100	LOC_Os07g05940
OsNCED5	Os12g0617400	LOC_Os12g42280
OsNDPK1	Os07g0492000	LOC_Os07g30970
OsNDPK2|WSL12	Os12g0548300	LOC_Os12g36194
OsNDPK3	Os05g0595400	LOC_Os05g51700
OsNDR1	Os04g0685400	LOC_Os04g58860
OsNek3	Os07g0176600	LOC_Os07g08000
OsNF-YA4	Os03g0696300	LOC_Os03g48970
OsNF-YA7	Os08g0196700	LOC_Os08g09690
OsNF-YB1	Os02g0725900	LOC_Os02g49410
OsNHA1|OsSOS1	Os12g0641100	LOC_Os12g44360
OsNHX1	Os07g0666900	LOC_Os07g47100
OsNHX2|OsNHX3	Os05g0148600	LOC_Os05g05590
OsNHX4	Os06g0318500	LOC_Os06g21360
OsNHX5	Os09g0286400	LOC_Os09g11450
OsNIA1|OsNia1	Os02g0770800	LOC_Os02g53130
OsNIC	Os02g0606800	LOC_Os02g39400
OsNIN1	Os03g0314800	LOC_Os03g20020
OsNIN3	Os02g0529400	LOC_Os02g32730
OsNINJA1	Os05g0558800	LOC_Os05g48500
OsNINJA2	None	None
OsNIN-like2	Os04g0495800	LOC_Os04g41850
OsNIN-like3	Os01g0236700	LOC_Os01g13540
OsNIN-like4	Os11g0264300	LOC_Os11g16290
OsNIP3;1|DTE1	Os10g0513200	LOC_Os10g36924
OsNLA1	Os07g0673200	LOC_Os07g47590
OsNLA2	Os03g0650900	LOC_Os03g44810
OsNMD3	Os10g0573900	LOC_Os10g42320
OsNOA1	Os02g0104700	LOC_Os02g01440
OsNOMT	Os12g0240900	LOC_Os12g13800
Osnop	Os06g0607900	LOC_Os06g40570
OsNOT1	Os10g0556600|Os10g0556700|Os10g0556801	LOC_Os10g40780
OsNP1	Os10g0524500	LOC_Os10g38050
OsNPC1	Os03g0826600	LOC_Os03g61130
OsNPF2.2	Os12g0638200	LOC_Os12g44100
OsNPF2.4	Os03g0687000	LOC_Os03g48180
OsNPF7.2	None	None
OsNPH1b	Os04g0304200	LOC_Os04g23890
OsNPK1-PK|OsMAPKKK62	Os01g0699600	LOC_Os01g50420
OsNPR1|NH1	Os01g0194300	LOC_Os01g09800
OsNPSN11	Os06g0715100	LOC_Os06g50120
OsNPSN12	Os03g0369800	LOC_Os03g25390
OsNPSN13	Os07g0637400	LOC_Os07g44350
OsNRAMP1	Os07g0258400	LOC_Os07g15460
OsNRAMP3	Os06g0676000	LOC_Os06g46310
OsNRAMP5	Os07g0257200	LOC_Os07g15370
OsNRT1.3|NRT1.1B|OsNPF6.5	Os10g0554200	LOC_Os10g40600
OsNRT2.1	Os02g0112100	LOC_Os02g02170
OsNRT2.2	Os02g0112600	LOC_Os02g02190
OsNRT2.3	Os01g0704100	LOC_Os01g50820
OsNRT2.4	Os01g0547600	LOC_Os01g36720
OsNSP1	Os03g0408600	LOC_Os03g29480
OsNSP2	Os03g0263300	LOC_Os03g15680
OsNST1|BC14	Os02g0614100	LOC_Os02g40030
OsNTL2	Os08g0157900	LOC_Os08g06140
OsNUC1	Os04g0620700	LOC_Os04g52960
OsNug2	Os03g0352400	LOC_Os03g22890
OsNUS1|V1	Os03g0656900	LOC_Os03g45400
OsOAT	Os03g0643300	LOC_Os03g44150
OsOBF1|OsbZIP87	Os12g0560900	LOC_Os12g37410
OsObgC1	Os07g0669200	LOC_Os07g47300
OsOFP2	Os01g0625900	LOC_Os01g43610
OsOFP8	Os01g0864000	LOC_Os01g64430
OsOMT26|ROMT-15|ROMT15	Os08g0498100	LOC_Os08g38900
OsOPR1	Os06g0216300	LOC_Os06g11290
OsOPR7	Os08g0459600	LOC_Os08g35740
OsORAP1	Os09g0365900	LOC_Os09g20090
OsORC1	Os06g0187000	LOC_Os06g08790
OsORC2	Os03g0184700	LOC_Os03g08640
OsORC3	Os10g0402200	LOC_Os10g26280
OsORC4	Os01g0683400	LOC_Os01g49010
OsORC5	Os03g0759500	LOC_Os03g55200
OsORC6	Os07g0628600	LOC_Os07g43540
OsOS9	Os06g0644800	LOC_Os06g43710
OsOsbHLH010|OsMYL1	Os01g0705700	LOC_Os01g50940
OsOSC11|OsIAS1	Os11g0562100	LOC_Os11g35710
OSOTP51	Os02g0702000	LOC_Os02g47360
OsOTS1	Os06g0487900	LOC_Os06g29310
OsOTS2	Os12g0606900	LOC_Os12g41380
OsOxi1	Os04g0488700	LOC_Os04g41160
OsP|OsBBX9	Os03g0351100	LOC_Os03g22770
OsP5CR	Os01g0948400	LOC_Os01g71990
OsP5CS|OsP5CS1	Os05g0455500	LOC_Os05g38150
OsPAA1	Os03g0180400	LOC_Os03g08280
OsPAA2	Os07g0614100	LOC_Os07g42260
OsPAL	Os02g0626400	LOC_Os02g41650
OsPAO	Os03g0146400	LOC_Os03g05310
OsPAO1|PAO1	Os01g0710200	LOC_Os01g51320
OsPAP10a	Os01g0776600	LOC_Os01g56880
OsPAP10c	Os12g0637100	LOC_Os12g44020
OsPAP2	Os09g0506000	LOC_Os09g32840
OsPAP21b	Os11g0151700	LOC_Os11g05400
OsPAPST1	Os01g0265200	LOC_Os01g16040
OsPAR1	Os03g0576900	LOC_Os03g37984
OsPBL1	Os02g0513000	LOC_Os02g30900
OsPBZ15	Os12g0555100	LOC_Os12g36840
OsPBZ19	Os12g0555300	LOC_Os12g36860
OsPCBP	Os11g0689300	LOC_Os11g46230
OspCKII	Os03g0763000	LOC_Os03g55490
OsPCL1	Os01g0971800	LOC_Os01g74020
OsPCNA|PCNA	Os02g0805200	LOC_Os02g56130
OsPCR1	Os10g0112100	LOC_Os10g02300
OsPDC1	Os05g0469600	LOC_Os05g39310
OsPDC2	Os03g0293500	LOC_Os03g18220
OsPDC3	Os07g0693100	LOC_Os07g49250
OsPDCD5	Os05g0547850	LOC_Os05g47446
OsPDF1A	Os01g0555800	LOC_Os01g37510
OsPDF1B	Os01g0637600	LOC_Os01g45070
OsPDF1B2	Os01g0636600	LOC_Os01g44980
OsPDK1	Os07g0637300	LOC_Os07g44330
OsPDR20	Os09g0332700	LOC_Os09g16330
OsPDR6|OsABCG31	Os01g0177900	LOC_Os01g08260
Ospdr9	Os01g0609300	LOC_Os01g42380
OsPDS	Os03g0184000	LOC_Os03g08570
OsPE	Os03g0241300	LOC_Os03g13810
OsPEAMT1	Os01g0695100	LOC_Os01g50030
OsPEAMT2	Os05g0548900	LOC_Os05g47540
OsPEX11	Os03g0302000	LOC_Os03g19010
OsPEX5	Os08g0500100	LOC_Os08g39080
OsPFA-DSP1	Os09g0135700	LOC_Os09g05020
OsPFA-DSP2	Os02g0771400	LOC_Os02g53160
OsPGIP1	Os05g0104200	LOC_Os05g01380
OsPGIP4	Os05g0104700	LOC_Os05g01444
OsPgk2	Os02g0169300	LOC_Os02g07260
OsPGLCT	Os01g0133400	LOC_Os01g04190
OsPGR5	Os08g0566600	LOC_Os08g45190
OsPH1	Os01g0881500	LOC_Os01g65900
OsPHF1	Os07g0187700	LOC_Os07g09000
OsPHF1L	Os03g0799900	LOC_Os03g58570
OsPHGPX	Os03g0358100	LOC_Os03g24380
OsPHI-1	Os02g0757100	LOC_Os02g52040
OsPHO1;1	Os01g0110100	LOC_Os01g02000
OsPHO1;2	Os02g0809800	LOC_Os02g56510
OsPHR1|PHR1	Os03g0329900	LOC_Os03g21240
OsPHR2	Os07g0438800	LOC_Os07g25710
OsPHR3	Os02g0139000	LOC_Os02g04640
OsPHR4	Os06g0703900	LOC_Os06g49040
OsPHT1	Os06g0184900	LOC_Os06g08580
OsPht1;1|OsPT1	Os03g0150600	LOC_Os03g05620
OsPht1;10|OsPT10	Os06g0325200	LOC_Os06g21950
OsPht1;11|OsPT11	Os01g0657100	LOC_Os01g46860
OsPht1;12|OsPT12	Os03g0150500	LOC_Os03g05610
OsPht1;13|OsPT13	Os04g0186800	LOC_Os04g10800
OsPht1;2|OsPT2	Os03g0150800	LOC_Os03g05640
OsPht1;3|OsPT3	Os10g0444600	LOC_Os10g30770
OsPht1;4|OsPT4	Os04g0186400	LOC_Os04g10750
OsPht1;5|OsPT5	Os04g0185600	LOC_Os04g10690
OsPht1;7|OsPT7	Os03g0136400	LOC_Os03g04360
OsPht1;8|OsPT8	Os10g0444700	LOC_Os10g30790
OsPht1;9|OsPT9	Os06g0324800	LOC_Os06g21920
OsPHT2	Os06g0185300	LOC_Os06g08610
OsPI1	Os01g0838350	None
OsPI4K1	Os03g0711200	LOC_Os03g50320
OsPI4K2	Os11g0209700	LOC_Os11g10420
OsPIANK1	Os11g0182500	LOC_Os11g07980
OsPID	Os12g0614600	LOC_Os12g42020
OsPIDlike	Os01g0174700	LOC_Os01g07940
OsPIL11	Os12g0610200	LOC_Os12g41650
OsPIL12	Os03g0639300	LOC_Os03g43810
OsPIL13|OsPIL1	Os03g0782500	LOC_Os03g56950
OsPIL14|OsPIF14	Os07g0143200	LOC_Os07g05010
OsPIL15	Os01g0286100	None
OsPIMT1	Os08g0557000	LOC_Os08g44280
OsPIMT2	Os04g0481400	LOC_Os04g40540
OsPIN1|REH1|PIN1b	Os02g0743400	LOC_Os02g50960
OsPIN2	Os06g0660200	LOC_Os06g44970
OsPIN3t	Os01g0643300	LOC_Os01g45550
OsPIN5b	Os08g0529000	LOC_Os08g41720
OsPIP1;1|RWC1	Os02g0666200	LOC_Os02g44630
OsPIP1;2	Os04g0559700	LOC_Os04g47220
OsPIP2;3	Os04g0521100	LOC_Os04g44060
OsPIP2;4	Os07g0448100	LOC_Os07g26630
OsPIP2;5	Os07g0448400	LOC_Os07g26660
OsPIP2;6	Os04g0233400	LOC_Os04g16450
OsPIP2;7	Os09g0541000	LOC_Os09g36930
OsPIPK1	Os03g0701800	LOC_Os03g49510
OsPK1	Os11g0148500	LOC_Os11g05110
OsPK10|Pid2	Os06g0494100	LOC_Os06g29810
OsPKS1|YY2	Os10g0484800	LOC_Os10g34360
OsPLC1	Os07g0694000	LOC_Os07g49330
OsPLDalpha4	Os06g0604200	LOC_Os06g40170
OsPLDalpha5	Os06g0604300	LOC_Os06g40180
OsPLDbeta1	Os10g0524400	LOC_Os10g38060
OsPLIM2a	Os02g0641000	LOC_Os02g42820
OsPLIM2b	Os04g0532500	LOC_Os04g45010
OsPLS1	Os06g0662000	LOC_Os06g45120
OsPM19L1	Os05g0381400	LOC_Os05g31670
OsPME1	Os03g0309400	LOC_Os03g19610
OsPMEI28	Os08g0108100	LOC_Os08g01670
OsPMM	Os04g0682300	LOC_Os04g58580
OsPMS1	Os02g0592300	LOC_Os02g37920
OsPNH1	Os06g0597400	LOC_Os06g39640
OsPOD|prx11	Os01g0294700	LOC_Os01g19020
OsPollambda	Os06g0237200	LOC_Os06g13020
Os-POLLUX	Os01g0870100	LOC_Os01g64980
OsPOLP1	Os08g0175300	LOC_Os08g07840
OsPOP5	Os02g0290600	LOC_Os02g18850
OsPORA	Os04g0678700	LOC_Os04g58200
OsPORB|FGL	Os10g0496900	LOC_Os10g35370
OsPOX1|ddOs319	Os01g0263300	LOC_Os01g15830
OsPP18|OsPP2C10	Os02g0149800	LOC_Os02g05630
OsPP1c	Os03g0268000	LOC_Os03g16110
OsPP2A-1	Os06g0574500	LOC_Os06g37660
OsPP2A-2	Os03g0805300	LOC_Os03g59060
OsPP2A-3	Os02g0217600	LOC_Os02g12580
OsPP2AB	Os10g0476600	LOC_Os10g33680
OsPP2C09|OsPP15|OsPYL2	Os01g0846300	LOC_Os01g62760
OsPP2C49	Os05g0457200	LOC_Os05g38290
OsPP2C51	Os05g0572700	LOC_Os05g49730
Osppc4	Os01g0208700	LOC_Os01g11054
OsPPDKA	Os03g0432100	LOC_Os03g31750
OspPGM	Os10g0189100	LOC_Os10g11140
OsPPi-PFK	Os05g0194900	LOC_Os05g10650
OsPPKL2	Os05g0144400	LOC_Os05g05240
OsPPKL3	Os12g0617900	LOC_Os12g42310
OspPLAIIIalpha	Os03g0254400	LOC_Os03g14950
OsPPR1	Os09g0413300	LOC_Os09g24680
OsPPT1	Os08g0322600	LOC_Os08g23320
OsPR10a|PBZ1	Os12g0555500	LOC_Os12g36880
OsPR10b|OsPBZc	Os12g0555200	LOC_Os12g36850
OsPR1a|OsSCP	Os07g0129200	LOC_Os07g03710
OsPR1b	Os01g0382000	LOC_Os01g28450
OsPR5|Pir2|PR-5|PR5-1	Os12g0628600	LOC_Os12g43380|LOC_Os12g43430
OsPRA1	Os05g0474400	LOC_Os05g39670
OsPRA2	Os06g0714600	LOC_Os06g50060
OsPRAGL	Os12g0197100	LOC_Os12g09540
OsPrk	Os02g0698000	LOC_Os02g47020
OsProDH	Os10g0550900	LOC_Os10g40360
OsProT|ProT	Os03g0644400	LOC_Os03g44230
OsPRP|RePRP1.1	Os05g0226900	LOC_Os05g13900
OsPRP3	Os10g0148100	LOC_Os10g05750
OsPRR1	Os02g0618200	LOC_Os02g40510
OsPS1|OsOSC7	Os11g0189600	LOC_Os11g08569
OsPsbS|psbS1	Os01g0869800	LOC_Os01g64960
OsPSK	Os06g0633300	LOC_Os06g42680
OsPSY|OsPSY3	Os09g0555500	LOC_Os09g38320
OspTAC2	Os03g0824100	LOC_Os03g60910
OsPTF1	Os06g0193400	LOC_Os06g09370
OsPti1a	Os05g0135800	LOC_Os05g04520
OsPTP1	Os12g0174800	LOC_Os12g07590
OsPTP2	Os11g0180200	LOC_Os11g07850
OsPTR6|PTR6	Os04g0597800	LOC_Os04g50950
OsPTR9|OsNPF8.20	Os06g0706400	LOC_Os06g49250
OsPUB15	Os08g0110500	LOC_Os08g01900
OsPUB2	Os05g0476700	LOC_Os05g39930
OsPUB3	Os01g0823900	LOC_Os01g60860
OsPUB44	Os05g0439400	LOC_Os05g36360
OsPuf4	Os12g0488900	LOC_Os12g30520
OsPUL	None	None
OsPUP7	Os05g0556800	LOC_Os05g48300
OsPUT1	Os02g0700500	LOC_Os02g47210
OsPUT2	Os12g0580400	LOC_Os12g39080
OsPYL|RCAR5	Os05g0213500	LOC_Os05g12260
OsPYL1	Os10g0573400	LOC_Os10g42280
OsRAA1	Os01g0257300	LOC_Os01g15340
OsRab11	Os06g0551400	LOC_Os06g35814
OsRab5a|gpa1|glup4	Os12g0631100	LOC_Os12g43550
OsRab6a	Os03g0191400	LOC_Os03g09140
OsRab7|OsRab7B3	Os05g0516600	LOC_Os05g44050
OsRac1	Os01g0229400	LOC_Os01g12900
OsRacB	Os02g0120800	LOC_Os02g02840
OsRacD|OsRac5	Os02g0834000	LOC_Os02g58730
OsRacGEF1	Os01g0849100	LOC_Os01g62990
OsRacGEF2	Os09g0544800	LOC_Os09g37270
OsRACK1A	Os01g0686800	LOC_Os01g49290
OsRAD1	Os06g0132600	LOC_Os06g04190
OsRAD21-1	Os01g0897800	LOC_Os01g67250
OsRAD21-2	Os04g0488100	LOC_Os04g41110
OsRAD21-3	Os08g0266700	LOC_Os08g16610
OsRad21-4|OsREC8	Os05g0580500	LOC_Os05g50410
osRAD23	Os09g0407200	LOC_Os09g24200
OsRad51|OsRad51A1	Os11g0615800	LOC_Os11g40150
OsRad51A2	Os12g0497300	LOC_Os12g31370
OsRAD51D	Os09g0104200	LOC_Os09g01680
OsRad52	None	None
OsRad6	Os03g0791800	LOC_Os03g57790
OsRAF	Os03g0183000	LOC_Os03g08470
OsRALyase	Os02g0493100	LOC_Os02g29150
OsRAN2	Os05g0574500	LOC_Os05g49890
OsRap2.6	Os04g0398000	LOC_Os04g32620
OsRAR1	Os02g0535400	LOC_Os02g33180
OsRAV2	Os01g0141000	LOC_Os01g04800
OsrbcL1	Os10g0356000	LOC_Os10g21268
OsRBCS1	Os02g0152400	LOC_Os02g05830
OsRBCS2	Os12g0274700	LOC_Os12g17600
OsRBCS3|OsRBCS5	Os12g0291400|Os12g0291100	LOC_Os12g19381
OsRBCS4	Os12g0292400	LOC_Os12g19470
OsRBD1	Os12g0100100	LOC_Os12g01010
Osrboh9	Os12g0541300	LOC_Os12g35610
OsrbohA|Osrboh2	Os01g0734200	LOC_Os01g53294
OsrbohB|Osrboh7	Os09g0438000	LOC_Os09g26660
OsrbohD|Osrboh5	Os05g0528000	LOC_Os05g45210
OsrbohE|Osrboh6	Os08g0453700|Os08g0453733|Os08g0453766	LOC_Os08g35210
OsRBR1	Os08g0538700	LOC_Os08g42600
OsrcaA1|OsrcaA2	Os11g0707000	LOC_Os11g47970
OsRCCR1	Os10g0389200	LOC_Os10g25030
OsRCI2-5	Os03g0286900	LOC_Os03g17790
OsRDCP1	Os04g0530500	LOC_Os04g44820
OsRDR1	Os02g0736200	LOC_Os02g50330
OsRDR6|shl-2	Os01g0527600	LOC_Os01g34350
OsRecQ1	Os11g0672700	LOC_Os11g44910
OsRecQl4	Os04g0433800	LOC_Os04g35420
OsREM4.1	Os07g0569100	LOC_Os07g38170
OsRFPH2-10	Os08g0539300	LOC_Os08g42640
OsRH17	Os05g0110500	LOC_Os05g01990
OsRH2	Os01g0639100	LOC_Os01g45190
OsRH34	Os03g0566800	LOC_Os03g36930
OsRH36	Os07g0633500	LOC_Os07g43980
OsRHC1	Os03g0706900	LOC_Os03g49900
OsRHL1	Os06g0184000	LOC_Os06g08500
OsRHP1	Os08g0492500	LOC_Os08g38460
OsRING-1	Os02g0759400	LOC_Os02g52210
OsRINGC2-1	Os11g0102800	LOC_Os11g01190
[truncated: 821 more rows]
