# Supplementary material for: funRiceGenes dataset for comprehensive understanding and application of rice functional genes
Source: Gigascience. 2017 Dec 4;7(1):gix119. doi: 10.1093/gigascience/gix119 (PMC5765555; doi:10.1093/gigascience/gix119)
Supplement: Supplement materials [file gix119_supp.zip › Table_S2.xlsx]

## Sheet: Sheet1
Table S2. List of rice gene families.
Accession	Symbol	Msu	Rapdb	Name	Journal	Title	Year	Affiliation	Abstract
NA	OsZIP1	LOC_Os01g74110	Os01g0972200	ZRT and IRT like proteins	NA	NA	NA	NA	NA
NA	OsZIP2	LOC_Os03g29850	Os03g0411800	ZRT and IRT like proteins	NA	NA	NA	NA	NA
NA	OsZIP3	LOC_Os04g52310	Os04g0613000	ZRT and IRT like proteins	NA	NA	NA	NA	NA
NA	OsZIP4	LOC_Os08g10630	Os08g0207500	ZRT and IRT like proteins	NA	NA	NA	NA	NA
NA	OsZIP5	LOC_Os05g39560	Os05g0472700	ZRT and IRT like proteins	NA	NA	NA	NA	NA
NA	OsZIP6	LOC_Os05g07210	Os05g0164800	ZRT and IRT like proteins	NA	NA	NA	NA	NA
NA	OsZIP7	LOC_Os05g10940	Os05g0198400	ZRT and IRT like proteins	NA	NA	NA	NA	NA
NA	OsZIP8	None	None	ZRT and IRT like proteins	NA	NA	NA	NA	NA
NA	OsZIP9	LOC_Os05g39540	Os05g0472400|Os05g0472500	ZRT and IRT like proteins	NA	NA	NA	NA	NA
NA	OsZIP10	LOC_Os05g39550	None	ZRT and IRT like proteins	NA	NA	NA	NA	NA
NA	OsZIP11	None	None	ZRT and IRT like proteins	NA	NA	NA	NA	NA
NA	OsZIP12	LOC_Os06g37010	Os06g0566300	ZRT and IRT like proteins	NA	NA	NA	NA	NA
NA	OsZIP13	LOC_Os07g12890	Os07g0232800	ZRT and IRT like proteins	NA	NA	NA	NA	NA
NA	OsZIP14	LOC_Os08g36420	Os08g0467400	ZRT and IRT like proteins	NA	NA	NA	NA	NA
NA	OsZIP15	None	None	ZRT and IRT like proteins	NA	NA	NA	NA	NA
NA	OsZIP16	LOC_Os08g01030	Os08g0100200	ZRT and IRT like proteins	NA	NA	NA	NA	NA
NA	ZFP177	LOC_Os07g07350	Os07g0168800	A20-AN1-type zinc finger proteins	Gene	Expression analysis of rice A20/AN1-type zinc finger genes and characterization of ZFP177 that contributes to temperature stress tolerance.	2008	State key laboratory of crop genetics and germplasm enhancement, Nanjing Agricultural University, Nanjing 210095, China.	The A20/AN1-type zinc finger protein family is conserved in animals and plants. Using human AWP1 protein as a query, we identified twelve A20/AN1-type zinc finger proteins in japonica rice. Most of these genes were constitutively expressed in leaves, roots, culms and spikes. Through microarray analysis, it was found that four genes (ZFP177, ZFP181, ZFP176, ZFP173), two genes (ZFP181 and ZFP176) a…
NA	ZFP175	LOC_Os03g57890	Os03g0792900	A20-AN2-type zinc finger proteins	NA	NA	NA	NA	NA
NA	ZFP229	LOC_Os08g33880	Os08g0436400	A20-AN3-type zinc finger proteins	NA	NA	NA	NA	NA
NA	ZFP185	LOC_Os02g10200	Os02g0195600	A20-AN4-type zinc finger proteins	NA	NA	NA	NA	NA
NA	ZFP184	LOC_Os06g41010	Os06g0612800	A20-AN5-type zinc finger proteins	NA	NA	NA	NA	NA
NA	ZFP173	LOC_Os03g57900	Os03g0793000	A20-AN6-type zinc finger proteins	NA	NA	NA	NA	NA
NA	ZFP161	LOC_Os02g32840	Os02g0530300	A20-AN7-type zinc finger proteins	NA	NA	NA	NA	NA
NA	ZFP168	LOC_Os01g56040	Os01g0765900	A20-AN8-type zinc finger proteins	NA	NA	NA	NA	NA
NA	ZFP181	LOC_Os08g39450	Os08g0504700	A20-AN9-type zinc finger proteins	NA	NA	NA	NA	NA
NA	ZFP157	LOC_Os01g52030	Os01g0718000	A20-AN10-type zinc finger proteins	NA	NA	NA	NA	NA
NA	ZFP156	LOC_Os07g07400	Os07g0169500	A20-AN11-type zinc finger proteins	NA	NA	NA	NA	NA
NA	ZFP176	LOC_Os09g31200	Os09g0486500	A20-AN12-type zinc finger proteins	NA	NA	NA	NA	NA
NP_001065470.1	OsPYL1	LOC_Os10g42280	Os10g0573400	ABA Receptors	PLoS One	Identification and characterization of ABA receptors in Oryza sativa.	2014	State Key Laboratory of Bio-membrane and Membrane Biotechnology, Beijing, China; Center for Structural Biology, School of Medicine, Beijing, China.	Abscisic acid (ABA) is an essential phytohormone that regulates plant stress responses. ABA receptors in Arabidopsis thaliana (AtPYLs) have been extensively investigated by structural, biochemical, and in vivo studies. In contrast, relatively little is known about the ABA signal transduction cascade in rice. Besides, the diversities of AtPYLs manifest that the information accumulated in Arabidops…
NP_001057874.1	OsPYL2	LOC_Os06g36670	Os06g0562200	ABA Receptors	NA	NA	NA	NA	NA
NP_001172865.1	OsPYL3	LOC_Os02g13330	Os02g0226801	ABA Receptors	NA	NA	NA	NA	NA
NP_001147241.1	OsPYL4	LOC_Os01g61210	Os01g0827800	ABA Receptors	NA	NA	NA	NA	NA
NP_001055819.1	OsPYL5	LOC_Os05g39580	Os05g0473000	ABA Receptors	NA	NA	NA	NA	NA
NP_001049838.1	OsPYL6	LOC_Os03g18600	Os03g0297600	ABA Receptors	NA	NA	NA	NA	NA
EEE65809.1	OsPYL7	LOC_Os06g33480	Os06g0526400	ABA Receptors	NA	NA	NA	NA	NA
NP_001057771.1	OsPYL8	LOC_Os06g33640	Os06g0527800	ABA Receptors	NA	NA	NA	NA	NA
NP_001057772.1	OsPYL9	LOC_Os06g33690	Os06g0528300	ABA Receptors	NA	NA	NA	NA	NA
NP_001046464.1	OsPYL10	LOC_Os02g15640	Os02g0255500	ABA Receptors	NA	NA	NA	NA	NA
NP_001054923.1	OsPYL11	LOC_Os05g12260	Os05g0213500	ABA Receptors	NA	NA	NA	NA	NA
BAD29692.1	OsPYL12	LOC_Os02g15620	Os02g0255300	ABA Receptors	NA	NA	NA	NA	NA
NA	OsABCA1	LOC_Os02g11960	Os02g0211000	ABC transporter	Computational Biology and Chemistry	Molecular phylogenetic study and expression analysis of ATP-binding cassette transporter gene family in Oryza sativa in response to salt stress	2014	Department of Biological Sciences (Section Botany), Presidency University, 86/1 College Street, Kolkata 700073, India	ATP-binding cassette (ABC) transporter is a large gene superfamily that utilizes the energy released from ATP hydrolysis for transporting myriad of substrates across the biological membranes. Although many investigations have been done on the structural and functional analysis of the ABC transporters in Oryza sativa, much less is known about molecular phylogenetic and global expression pattern of…
NA	OsABCA2	LOC_Os06g38950	Os06g0589300	ABC transporter	NA	NA	NA	NA	NA
NA	OsABCA3	LOC_Os08g30740	Os08g0398000	ABC transporter	NA	NA	NA	NA	NA
NA	OsABCA4	LOC_Os08g30770	Os08g0398300	ABC transporter	NA	NA	NA	NA	NA
NA	OsABCA5	LOC_Os08g30780	Os08g0398350	ABC transporter	NA	NA	NA	NA	NA
NA	OsABCA6	LOC_Os09g19680	Os09g0360900	ABC transporter	NA	NA	NA	NA	NA
NA	OsABCB1	LOC_Os01g18670	Os01g0290700	ABC transporter	NA	NA	NA	NA	NA
NA	OsABCB2	LOC_Os01g34970	Os01g0533900	ABC transporter	NA	NA	NA	NA	NA
NA	OsABCB3	LOC_Os01g35030	Os01g0534700	ABC transporter	NA	NA	NA	NA	NA
NA	OsABCB4	LOC_Os01g50080	Os01g0695700	ABC transporter	NA	NA	NA	NA	NA
NA	OsABCB5	LOC_Os01g50100	Os01g0695800	ABC transporter	NA	NA	NA	NA	NA
NA	OsABCB6	LOC_Os01g50160	Os01g0696600	ABC transporter	NA	NA	NA	NA	NA
NA	OsABCB7	LOC_Os01g52550	Os01g0723800	ABC transporter	NA	NA	NA	NA	NA
NA	OsABCB8	LOC_Os01g74470	Os01g0976100	ABC transporter	NA	NA	NA	NA	NA
NA	OsABCB9	LOC_Os02g09720	Os02g0190300	ABC transporter	NA	NA	NA	NA	NA
NA	OsABCB10	LOC_Os02g21750	Os02g0323000	ABC transporter	NA	NA	NA	NA	NA
NA	OsABCB11	LOC_Os02g46680	Os02g0693700	ABC transporter	NA	NA	NA	NA	NA
NA	OsABCB12	LOC_Os03g08380	Os03g0181700	ABC transporter	NA	NA	NA	NA	NA
NA	OsABCB13	LOC_Os03g17180	Os03g0280000	ABC transporter	NA	NA	NA	NA	NA
NA	OsABCB14	LOC_Os04g38570	Os04g0459000	ABC transporter	NA	NA	NA	NA	NA
NA	OsABCB15	LOC_Os04g40570	Os04g0481700	ABC transporter	NA	NA	NA	NA	NA
NA	OsABCB16	LOC_Os04g54930	Os04g0642000	ABC transporter	NA	NA	NA	NA	NA
NA	OsABCB17	LOC_Os05g04610	Os05g0137200	ABC transporter	NA	NA	NA	NA	NA
NA	OsABCB18	LOC_Os05g47490	Os05g0548300	ABC transporter	NA	NA	NA	NA	NA
NA	OsABCB19	LOC_Os05g47500	Os05g0548500	ABC transporter	NA	NA	NA	NA	NA
NA	OsABCB20	LOC_Os08g05690	Os08g0153000	ABC transporter	NA	NA	NA	NA	NA
NA	OsABCB21	LOC_Os08g05710	Os08g0153200	ABC transporter	NA	NA	NA	NA	NA
NA	OsABCB22	LOC_Os08g45030	Os08g0564300	ABC transporter	NA	NA	NA	NA	NA
NA	OsABCB23	LOC_Os06g03770	Os06g0128300	ABC transporter	NA	NA	NA	NA	NA
NA	OsABCB24	LOC_Os01g68330	Os01g0911300	ABC transporter	NA	NA	NA	NA	NA
NA	OsABCB25	LOC_Os03g54790	Os03g0755100	ABC transporter	NA	NA	NA	NA	NA
NA	OsABCB26	LOC_Os07g28090	Os07g0464600	ABC transporter	NA	NA	NA	NA	NA
NA	OsABCB27	LOC_Os04g33700	Os04g0413000	ABC transporter	NA	NA	NA	NA	NA
NA	OsABCC1	LOC_Os04g52900	Os04g0620000	ABC transporter	NA	NA	NA	NA	NA
NA	OsABCC2	LOC_Os01g67580	Os01g0902100	ABC transporter	NA	NA	NA	NA	NA
NA	OsABCC3	LOC_Os01g07870	Os01g0173900	ABC transporter	NA	NA	NA	NA	NA
NA	OsABCC4	LOC_Os02g18700	Os02g0288733	ABC transporter	NA	NA	NA	NA	NA
NA	OsABCC5	LOC_Os02g18670	Os02g0288400	ABC transporter	NA	NA	NA	NA	NA
NA	OsABCC6	LOC_Os04g49890	Os04g0588600	ABC transporter	NA	NA	NA	NA	NA
NA	OsABCC7	LOC_Os04g49900	Os04g0588700	ABC transporter	NA	NA	NA	NA	NA
NA	OsABCC8	LOC_Os01g25386	Os01g0356000	ABC transporter	NA	NA	NA	NA	NA
NA	OsABCC9	LOC_Os04g13210	Os04g0209200	ABC transporter	NA	NA	NA	NA	NA
NA	OsABCC10	LOC_Os04g13220	Os04g0209300	ABC transporter	NA	NA	NA	NA	NA
NA	OsABCC11	LOC_Os06g36650	Os06g0561800	ABC transporter	NA	NA	NA	NA	NA
NA	OsABCC12	LOC_Os06g08560	Os06g0184700	ABC transporter	NA	NA	NA	NA	NA
NA	OsABCC13	LOC_Os03g04920	Os03g0142800	ABC transporter	NA	NA	NA	NA	NA
NA	OsABCC14	LOC_Os05g10730	Os05g0196100	ABC transporter	NA	NA	NA	NA	NA
NA	OsABCC15	LOC_Os06g06440	Os06g0158900	ABC transporter	NA	NA	NA	NA	NA
NA	OsABCC16	LOC_Os11g05700	Os11g0155600	ABC transporter	NA	NA	NA	NA	NA
NA	OsABCC17	LOC_Os12g37580	Os12g0562700	ABC transporter	NA	NA	NA	NA	NA
NA	OsABCD1	LOC_Os01g11946	Os01g0218700	ABC transporter	NA	NA	NA	NA	NA
NA	OsABCD2	LOC_Os01g73530	Os01g0966100	ABC transporter	NA	NA	NA	NA	NA
NA	OsABCD3	LOC_Os05g01700	Os05g0107600	ABC transporter	NA	NA	NA	NA	NA
NA	OsABCE1	LOC_Os02g18180	Os02g0282900	ABC transporter	NA	NA	NA	NA	NA
NA	OsABCE2	LOC_Os11g34350	Os11g0546000	ABC transporter	NA	NA	NA	NA	NA
NA	OsABCF1	LOC_Os02g58020	Os02g0826500	ABC transporter	NA	NA	NA	NA	NA
NA	OsABCF2	LOC_Os03g32630	Os03g0441500	ABC transporter	NA	NA	NA	NA	NA
NA	OsABCF3	LOC_Os04g56330	Os04g0658400	ABC transporter	NA	NA	NA	NA	NA
NA	OsABCF4	LOC_Os08g45010	Os08g0564100	ABC transporter	NA	NA	NA	NA	NA
NA	OsABCF5	LOC_Os09g39910	Os09g0572400	ABC transporter	NA	NA	NA	NA	NA
NA	OsABCF6	LOC_Os11g39020	Os11g0603200	ABC transporter	NA	NA	NA	NA	NA
NA	OsABCG1	LOC_Os01g03144	Os01g0121600|Os01g0121700	ABC transporter	NA	NA	NA	NA	NA
NA	OsABCG2	LOC_Os01g42900	Os01g0615500	ABC transporter	NA	NA	NA	NA	NA
NA	OsABCG3	LOC_Os01g61940	Os01g0836600	ABC transporter	NA	NA	NA	NA	NA
NA	OsABCG4	LOC_Os03g06139	Os03g0157400	ABC transporter	NA	NA	NA	NA	NA
NA	OsABCG5	LOC_Os03g17350	Os03g0281900	ABC transporter	NA	NA	NA	NA	NA
NA	OsABCG6	LOC_Os03g17370	Os03g0282100	ABC transporter	NA	NA	NA	NA	NA
NA	OsABCG7	LOC_Os03g64200	Os03g0859500	ABC transporter	NA	NA	NA	NA	NA
NA	OsABCG8	LOC_Os04g11820	Os04g0194500	ABC transporter	NA	NA	NA	NA	NA
NA	OsABCG9	LOC_Os04g44610	Os04g0528300	ABC transporter	NA	NA	NA	NA	NA
NA	OsABCG10	LOC_Os05g02870	Os05g0120000	ABC transporter	NA	NA	NA	NA	NA
NA	OsABCG11	LOC_Os05g02890	Os05g0120200	ABC transporter	NA	NA	NA	NA	NA
NA	OsABCG12	LOC_Os05g13520	Os05g0222200	ABC transporter	NA	NA	NA	NA	NA
NA	OsABCG13	LOC_Os05g31910	Os05g0384600	ABC transporter	NA	NA	NA	NA	NA
NA	OsABCG14	LOC_Os06g30730	Os06g0503100	ABC transporter	NA	NA	NA	NA	NA
NA	OsABCG15	LOC_Os06g40550	Os06g0607700	ABC transporter	NA	NA	NA	NA	NA
NA	OsABCG16	LOC_Os06g51460	Os06g0731200	ABC transporter	NA	NA	NA	NA	NA
NA	OsABCG17	LOC_Os07g18874	Os07g0288700	ABC transporter	NA	NA	NA	NA	NA
NA	OsABCG18	LOC_Os08g07010	Os08g0167000	ABC transporter	NA	NA	NA	NA	NA
NA	OsABCG19	LOC_Os09g03939	Os09g0125900	ABC transporter	NA	NA	NA	NA	NA
NA	OsABCG20	LOC_Os09g07670	Os09g0250800	ABC transporter	NA	NA	NA	NA	NA
NA	OsABCG21	LOC_Os09g23640	Os09g0401100	ABC transporter	NA	NA	NA	NA	NA
NA	OsABCG22	LOC_Os09g29660	Os09g0472100	ABC transporter	NA	NA	NA	NA	NA
NA	OsABCG23	LOC_Os09g29670	Os09g0472200	ABC transporter	NA	NA	NA	NA	NA
NA	OsABCG24	LOC_Os10g08014	None	ABC transporter	NA	NA	NA	NA	NA
NA	OsABCG25	LOC_Os10g30610	Os10g0442900	ABC transporter	NA	NA	NA	NA	NA
NA	OsABCG26	LOC_Os10g35180	Os10g0494300	ABC transporter	NA	NA	NA	NA	NA
NA	OsABCG27	LOC_Os11g07600	Os11g0177400	ABC transporter	NA	NA	NA	NA	NA
NA	OsABCG28	LOC_Os11g22350	Os11g0416900	ABC transporter	NA	NA	NA	NA	NA
NA	OsABCG29	LOC_Os12g22110	Os12g0409700	ABC transporter	NA	NA	NA	NA	NA
NA	OsABCG30	LOC_Os12g22284	Os12g0411700	ABC transporter	NA	NA	NA	NA	NA
NA	OsABCG31	LOC_Os01g08260	Os01g0177900	ABC transporter	NA	NA	NA	NA	NA
NA	OsABCG32	LOC_Os01g24010	Os01g0342700	ABC transporter	NA	NA	NA	NA	NA
NA	OsABCG33	LOC_Os01g33260	Os01g0516800	ABC transporter	NA	NA	NA	NA	NA
NA	OsABCG34	LOC_Os01g42350	Os01g0609066	ABC transporter	NA	NA	NA	NA	NA
NA	OsABCG35	LOC_Os01g42370	Os01g0609200	ABC transporter	NA	NA	NA	NA	NA
NA	OsABCG36	LOC_Os01g42380	Os01g0609300	ABC transporter	NA	NA	NA	NA	NA
NA	OsABCG37	LOC_Os01g42410	Os01g0609900	ABC transporter	NA	NA	NA	NA	NA
NA	OsABCG38	LOC_Os01g52560	Os01g0724500	ABC transporter	NA	NA	NA	NA	NA
NA	OsABCG39	LOC_Os02g11760	Os02g0208300	ABC transporter	NA	NA	NA	NA	NA
NA	OsABCG40	LOC_Os02g21340	Os02g0318500	ABC transporter	NA	NA	NA	NA	NA
NA	OsABCG41	LOC_Os02g32690	Os02g0528900	ABC transporter	NA	NA	NA	NA	NA
NA	OsABCG42	LOC_Os06g36090	Os06g0554800	ABC transporter	NA	NA	NA	NA	NA
NA	OsABCG43	LOC_Os07g33780	Os07g0522500	ABC transporter	NA	NA	NA	NA	NA
NA	OsABCG44	LOC_Os08g29570	Os08g0384500	ABC transporter	NA	NA	NA	NA	NA
NA	OsABCG45	LOC_Os08g43120	Os08g0544400	ABC transporter	NA	NA	NA	NA	NA
NA	OsABCG46	LOC_Os09g16290	Os09g0332360	ABC transporter	NA	NA	NA	NA	NA
NA	OsABCG47	LOC_Os09g16380	Os09g0333000	ABC transporter	NA	NA	NA	NA	NA
NA	OsABCG48	LOC_Os11g37700	Os11g0587600	ABC transporter	NA	NA	NA	NA	NA
NA	OsABCG49	LOC_Os12g13720	Os12g0239900	ABC transporter	NA	NA	NA	NA	NA
NA	OsABCG50	LOC_Os12g32820	Os12g0512700	ABC transporter	NA	NA	NA	NA	NA
NA	OsABCI1	LOC_Os04g53550	Os04g0627200	ABC transporter	NA	NA	NA	NA	NA
NA	OsABCI2	LOC_Osm1g00200	None	ABC transporter	NA	NA	NA	NA	NA
NA	OsABCI3	LOC_Os12g34010	Os12g0523900	ABC transporter	NA	NA	NA	NA	NA
NA	OsABCI4	LOC_Os01g03650	Os01g0127300	ABC transporter	NA	NA	NA	NA	NA
NA	OsABCI5	LOC_Os01g61400	Os01g0830000	ABC transporter	NA	NA	NA	NA	NA
NA	OsABCI6	LOC_Os01g56400	Os01g0770500	ABC transporter	NA	NA	NA	NA	NA
NA	OsABCI7	LOC_Os11g29850	Os11g0490800	ABC transporter	NA	NA	NA	NA	NA
NA	OsABCI8	LOC_Os05g33230	Os05g0400600	ABC transporter	NA	NA	NA	NA	NA
NA	OsABCI9	LOC_Os03g46740	Os03g0670100	ABC transporter	NA	NA	NA	NA	NA
NA	OsABCI10	LOC_Os04g46700	Os04g0553000	ABC transporter	NA	NA	NA	NA	NA
NA	OsABCI11	LOC_Os01g74280	Os01g0974000	ABC transporter	NA	NA	NA	NA	NA
NA	OsABCI12	LOC_Os06g48060	Os06g0695800	ABC transporter	NA	NA	NA	NA	NA
NA	OsABCI13	LOC_Os01g42830	Os01g0614700	ABC transporter	NA	NA	NA	NA	NA
NA	OsABCI14	LOC_Os02g56550	Os02g0810300	ABC transporter	NA	NA	NA	NA	NA
NA	OsABCI15	LOC_Os03g20170	Os03g0316900	ABC transporter	NA	NA	NA	NA	NA
NA	OsABCI16	LOC_Os10g33630	Os10g0476000	ABC transporter	NA	NA	NA	NA	NA
NA	ABCA1	LOC_Os02g11960	Os02g0211000	ABC TRANSPORTER A FAMILY MEMBER 1	Trends Plant Sci.	Plant ABC proteins--a unified nomenclature and updated inventory.	2008	Biomathematics and Bioinformatics Department, Rothamsted Research, Harpenden, AL5 2JQ, UK.	The ABC superfamily comprises both membrane-bound transporters and soluble proteins involved in a broad range of processes, many of which are of considerable agricultural, biotechnological and medical potential. Completion of the Arabidopsis and rice genome sequences has revealed a particularly large and diverse complement of plant ABC proteins in comparison with other organisms. Forward and reve…
NA	ABCA2	LOC_Os06g38950	Os06g0589300	ABC TRANSPORTER A FAMILY MEMBER 2	Genome	Genome-wide identification, evolutionary and expression analyses of putative Fe-S biogenesis genes in rice (Oryza sativa).	2012	Department of Plant Molecular Biology and Biotechnology, College of Agriculture, Indira Gandhi Krishi Vishwa Vidyalaya, Krishak Nagar - 492 012 Raipur (CG), India. kesawatbsmahi@gmail.com	Iron-sulfur (Fe-S) proteins are ubiquitous in nature and carry Fe-S clusters (ISCs) as prosthetic groups that are essential in maintaining basic biological processes such as photosynthesis, respiration, nitrogen fixation, and DNA repair. In the present investigation, a comprehensive genome-wide analysis was carried out to find all the genes involved in the formation of ISCs in rice ( Oryza sativa…
NA	ABCA3	LOC_Os08g30740	Os08g0398000	ABC TRANSPORTER A FAMILY MEMBER 3	NA	NA	NA	NA	NA
NA	ABCA4	LOC_Os08g30770	Os08g0398300	ABC TRANSPORTER A FAMILY MEMBER 4	NA	NA	NA	NA	NA
NA	ABCA5	LOC_Os08g30780	Os08g0398350	ABC TRANSPORTER A FAMILY MEMBER 5	NA	NA	NA	NA	NA
NA	ABCA6	None	Os09g0360900	ABC TRANSPORTER A FAMILY MEMBER 6	NA	NA	NA	NA	NA
NA	ABCB10	LOC_Os02g21750	Os02g0323000	ABC TRANSPORTER B FAMILY MEMBER 10	FEBS J.	Expression profile of PIN, AUX/LAX and PGP auxin transporter gene families in Sorghum bicolor under phytohormone and abiotic stress.	2010	State Key Laboratory of Plant Physiology and Biochemistry, Zhejiang University, Hangzhou, China.	Auxin is transported by the influx carriers auxin resistant 1/like aux1 (AUX/LAX), and the efflux carriers pin-formed (PIN) and P-glycoprotein (PGP), which play a major role in polar auxin transport. Several auxin transporter genes have been characterized in dicotyledonous Arabidopsis, but most are unknown in monocotyledons, especially in sorghum. Here, we analyze the chromosome distribution, gen…
NA	ABCB13	LOC_Os03g17180	Os03g0280000	ABC TRANSPORTER B FAMILY MEMBER 13	Trends Plant Sci.	Plant ABC proteins--a unified nomenclature and updated inventory.	2008	Biomathematics and Bioinformatics Department, Rothamsted Research, Harpenden, AL5 2JQ, UK.	The ABC superfamily comprises both membrane-bound transporters and soluble proteins involved in a broad range of processes, many of which are of considerable agricultural, biotechnological and medical potential. Completion of the Arabidopsis and rice genome sequences has revealed a particularly large and diverse complement of plant ABC proteins in comparison with other organisms. Forward and reve…
NA	ABCB18	LOC_Os05g47490	Os05g0548300	ABC TRANSPORTER B FAMILY MEMBER 18	Genome	Genome-wide identification, evolutionary and expression analyses of putative Fe-S biogenesis genes in rice (Oryza sativa).	2012	Department of Plant Molecular Biology and Biotechnology, College of Agriculture, Indira Gandhi Krishi Vishwa Vidyalaya, Krishak Nagar - 492 012 Raipur (CG), India. kesawatbsmahi@gmail.com	Iron-sulfur (Fe-S) proteins are ubiquitous in nature and carry Fe-S clusters (ISCs) as prosthetic groups that are essential in maintaining basic biological processes such as photosynthesis, respiration, nitrogen fixation, and DNA repair. In the present investigation, a comprehensive genome-wide analysis was carried out to find all the genes involved in the formation of ISCs in rice ( Oryza sativa…
NA	ABCB19	LOC_Os05g47500	Os05g0548500	ABC TRANSPORTER B FAMILY MEMBER 19	NA	NA	NA	NA	NA
NA	ABCB23	LOC_Os06g03770	Os06g0128300	ABC TRANSPORTER B FAMILY MEMBER 23	NA	NA	NA	NA	NA
NA	ABCB24	LOC_Os01g68330	Os01g0911300	ABC TRANSPORTER B FAMILY MEMBER 24	NA	NA	NA	NA	NA
NA	ABCB26	LOC_Os07g28090	Os07g0464600	ABC TRANSPORTER B FAMILY MEMBER 26	NA	NA	NA	NA	NA
NA	ABCB27	LOC_Os04g33700	Os04g0413000	ABC TRANSPORTER B FAMILY MEMBER 27	NA	NA	NA	NA	NA
NA	ABCB9	LOC_Os02g09720	Os02g0190300	ABC TRANSPORTER B FAMILY MEMBER 9	NA	NA	NA	NA	NA
NA	ABCD1	LOC_Os01g11946	Os01g0218700	ABC TRANSPORTER D FAMILY MEMBER 1	Trends Plant Sci.	Plant ABC proteins--a unified nomenclature and updated inventory.	2008	Biomathematics and Bioinformatics Department, Rothamsted Research, Harpenden, AL5 2JQ, UK.	The ABC superfamily comprises both membrane-bound transporters and soluble proteins involved in a broad range of processes, many of which are of considerable agricultural, biotechnological and medical potential. Completion of the Arabidopsis and rice genome sequences has revealed a particularly large and diverse complement of plant ABC proteins in comparison with other organisms. Forward and reve…
NA	ABCD2	LOC_Os01g73530	Os01g0966100	ABC TRANSPORTER D FAMILY MEMBER 2	NA	NA	NA	NA	NA
NA	ABCD3	LOC_Os05g01700	Os05g0107600	ABC TRANSPORTER D FAMILY MEMBER 3	NA	NA	NA	NA	NA
NA	ABCE1	LOC_Os02g18180	Os02g0282900	ABC TRANSPORTER E FAMILY MEMBER 1	Trends Plant Sci.	Plant ABC proteins--a unified nomenclature and updated inventory.	2008	Biomathematics and Bioinformatics Department, Rothamsted Research, Harpenden, AL5 2JQ, UK.	The ABC superfamily comprises both membrane-bound transporters and soluble proteins involved in a broad range of processes, many of which are of considerable agricultural, biotechnological and medical potential. Completion of the Arabidopsis and rice genome sequences has revealed a particularly large and diverse complement of plant ABC proteins in comparison with other organisms. Forward and reve…
NA	ABCF1	LOC_Os02g58020	Os02g0826500	ABC TRANSPORTER F FAMILY MEMBER 1	Trends Plant Sci.	Plant ABC proteins--a unified nomenclature and updated inventory.	2008	Biomathematics and Bioinformatics Department, Rothamsted Research, Harpenden, AL5 2JQ, UK.	The ABC superfamily comprises both membrane-bound transporters and soluble proteins involved in a broad range of processes, many of which are of considerable agricultural, biotechnological and medical potential. Completion of the Arabidopsis and rice genome sequences has revealed a particularly large and diverse complement of plant ABC proteins in comparison with other organisms. Forward and reve…
NA	ABCF2	LOC_Os03g32630	Os03g0441500	ABC TRANSPORTER F FAMILY MEMBER 2	NA	NA	NA	NA	NA
NA	ABCF3	LOC_Os04g56330	Os04g0658400	ABC TRANSPORTER F FAMILY MEMBER 3	NA	NA	NA	NA	NA
NA	ABCF4	LOC_Os08g45010	Os08g0564100	ABC TRANSPORTER F FAMILY MEMBER 4	NA	NA	NA	NA	NA
NA	ABCF5	LOC_Os09g39910	Os09g0572400	ABC TRANSPORTER F FAMILY MEMBER 5	NA	NA	NA	NA	NA
NA	ABCF6	LOC_Os11g39020	Os11g0603200	ABC TRANSPORTER F FAMILY MEMBER 6	NA	NA	NA	NA	NA
NA	OsABCG1	LOC_Os01g03144	Os01g0121600|Os01g0121700	half-size adenosine triphosphate-binding cassette transporter sub-group G (ABCG) genes	Mol Genet Genomics	Genome-wide analysis and expression profiling of half-size ABC protein subgroup G in rice in response to abiotic stress and phytohormone treatments.	2012	Department of Crop Science, Obihiro University of Agricultural and Veterinary Medicine, 2-11 Nishi, Inada, Obihiro, Hokkaido 080-8555, Japan.	The roles of the proteins encoded by half-size adenosine triphosphate-binding cassette transporter subgroup G (ABCG) genes in abiotic stress responses are starting to be established in the dicot model Arabidopsis thaliana. In the monocot model rice, the functions of most half-size ABCG proteins in abiotic stress responses are unknown. Rcn1/OsABCG5 is an essential transporter for growth and develo…
NA	OsABCG10	LOC_Os05g02870	Os05g0120000	half-size adenosine triphosphate-binding cassette transporter sub-group G (ABCG) genes	NA	NA	NA	NA	NA
NA	OsABCG11	LOC_Os05g02890	Os05g0120200	half-size adenosine triphosphate-binding cassette transporter sub-group G (ABCG) genes	NA	NA	NA	NA	NA
NA	OsABCG12	LOC_Os05g13520	Os05g0222200	half-size adenosine triphosphate-binding cassette transporter sub-group G (ABCG) genes	NA	NA	NA	NA	NA
NA	OsABCG13	LOC_Os05g31910	Os05g0384600	half-size adenosine triphosphate-binding cassette transporter sub-group G (ABCG) genes	NA	NA	NA	NA	NA
NA	OsABCG14	LOC_Os06g30730	Os06g0503100	half-size adenosine triphosphate-binding cassette transporter sub-group G (ABCG) genes	NA	NA	NA	NA	NA
NA	OsABCG16	LOC_Os06g51460	Os06g0731200	half-size adenosine triphosphate-binding cassette transporter sub-group G (ABCG) genes	NA	NA	NA	NA	NA
NA	OsABCG17	LOC_Os07g18874	Os07g0288700	half-size adenosine triphosphate-binding cassette transporter sub-group G (ABCG) genes	NA	NA	NA	NA	NA
NA	OsABCG18	LOC_Os08g07010	Os08g0167000	half-size adenosine triphosphate-binding cassette transporter sub-group G (ABCG) genes	NA	NA	NA	NA	NA
NA	OsABCG19	LOC_Os09g03939	Os09g0125900	half-size adenosine triphosphate-binding cassette transporter sub-group G (ABCG) genes	NA	NA	NA	NA	NA
NA	OsABCG2	LOC_Os01g42900	Os01g0615500	half-size adenosine triphosphate-binding cassette transporter sub-group G (ABCG) genes	NA	NA	NA	NA	NA
NA	OsABCG20	LOC_Os09g07670	Os09g0250800	half-size adenosine triphosphate-binding cassette transporter sub-group G (ABCG) genes	NA	NA	NA	NA	NA
NA	OsABCG22	LOC_Os09g29660	None	half-size adenosine triphosphate-binding cassette transporter sub-group G (ABCG) genes	NA	NA	NA	NA	NA
NA	OsABCG23	LOC_Os09g29670	Os09g0472200	half-size adenosine triphosphate-binding cassette transporter sub-group G (ABCG) genes	NA	NA	NA	NA	NA
NA	OsABCG24	LOC_Os10g08014	Os10g0163290	half-size adenosine triphosphate-binding cassette transporter sub-group G (ABCG) genes	NA	NA	NA	NA	NA
NA	OsABCG25	LOC_Os10g30610	Os10g0442900	half-size adenosine triphosphate-binding cassette transporter sub-group G (ABCG) genes	NA	NA	NA	NA	NA
NA	OsABCG26	LOC_Os10g35180	Os10g0494300	half-size adenosine triphosphate-binding cassette transporter sub-group G (ABCG) genes	NA	NA	NA	NA	NA
NA	OsABCG27	LOC_Os11g07600	Os11g0177400	half-size adenosine triphosphate-binding cassette transporter sub-group G (ABCG) genes	NA	NA	NA	NA	NA
NA	OsABCG28	LOC_Os11g22350	Os11g0416900	half-size adenosine triphosphate-binding cassette transporter sub-group G (ABCG) genes	NA	NA	NA	NA	NA
NA	OsABCG29	LOC_Os12g22110	Os12g0409700	half-size adenosine triphosphate-binding cassette transporter sub-group G (ABCG) genes	NA	NA	NA	NA	NA
NA	OsABCG3	LOC_Os01g61940	Os01g0836600	half-size adenosine triphosphate-binding cassette transporter sub-group G (ABCG) genes	NA	NA	NA	NA	NA
NA	OsABCG30	LOC_Os12g22284	Os12g0411700	half-size adenosine triphosphate-binding cassette transporter sub-group G (ABCG) genes	NA	NA	NA	NA	NA
NA	OsABCG4	LOC_Os03g06139	Os03g0157400	half-size adenosine triphosphate-binding cassette transporter sub-group G (ABCG) genes	NA	NA	NA	NA	NA
NA	OsABCG5	LOC_Os03gl7350	None	half-size adenosine triphosphate-binding cassette transporter sub-group G (ABCG) genes	NA	NA	NA	NA	NA
NA	OsABCG6	LOC_Os03gl7370	None	half-size adenosine triphosphate-binding cassette transporter sub-group G (ABCG) genes	NA	NA	NA	NA	NA
NA	OsABCG7	LOC_Os03g64200	Os03g0859500	half-size adenosine triphosphate-binding cassette transporter sub-group G (ABCG) genes	NA	NA	NA	NA	NA
NA	OsABCG8	LOC_Os04g11820	Os04g0194500	half-size adenosine triphosphate-binding cassette transporter sub-group G (ABCG) genes	NA	NA	NA	NA	NA
NA	OsABCG9	LOC_Os04g44610	Os04g0528300	half-size adenosine triphosphate-binding cassette transporter sub-group G (ABCG) genes	NA	NA	NA	NA	NA
NA	ABCI1	LOC_Os04g53550	Os04g0627200	ABC TRANSPORTER I FAMILY MEMBER 1	Trends Plant Sci.	Plant ABC proteins--a unified nomenclature and updated inventory.	2008	Biomathematics and Bioinformatics Department, Rothamsted Research, Harpenden, AL5 2JQ, UK.	The ABC superfamily comprises both membrane-bound transporters and soluble proteins involved in a broad range of processes, many of which are of considerable agricultural, biotechnological and medical potential. Completion of the Arabidopsis and rice genome sequences has revealed a particularly large and diverse complement of plant ABC proteins in comparison with other organisms. Forward and reve…
NA	ABCI10	LOC_Os04g46700	Os04g0553000	ABC TRANSPORTER I FAMILY MEMBER 10	Genome	Genome-wide identification, evolutionary and expression analyses of putative Fe-S biogenesis genes in rice (Oryza sativa).	2012	Department of Plant Molecular Biology and Biotechnology, College of Agriculture, Indira Gandhi Krishi Vishwa Vidyalaya, Krishak Nagar - 492 012 Raipur (CG), India. kesawatbsmahi@gmail.com	Iron-sulfur (Fe-S) proteins are ubiquitous in nature and carry Fe-S clusters (ISCs) as prosthetic groups that are essential in maintaining basic biological processes such as photosynthesis, respiration, nitrogen fixation, and DNA repair. In the present investigation, a comprehensive genome-wide analysis was carried out to find all the genes involved in the formation of ISCs in rice ( Oryza sativa…
NA	ABCI11	LOC_Os01g74280	Os01g0974000	ABC TRANSPORTER I FAMILY MEMBER 11	NA	NA	NA	NA	NA
NA	ABCI13	LOC_Os01g42830	Os01g0614700	ABC TRANSPORTER I FAMILY MEMBER 13	NA	NA	NA	NA	NA
NA	ABCI14	LOC_Os02g56550	Os02g0810300	ABC TRANSPORTER I FAMILY MEMBER 14	NA	NA	NA	NA	NA
NA	ABCI15	LOC_Os03g20170	Os03g0316900	ABC TRANSPORTER I FAMILY MEMBER 15	NA	NA	NA	NA	NA
NA	ABCI16	LOC_Os10g33630	Os10g0476000	ABC TRANSPORTER I FAMILY MEMBER 16	NA	NA	NA	NA	NA
NA	ABCI4	LOC_Os01g03650	Os01g0127300	ABC TRANSPORTER I FAMILY MEMBER 4	NA	NA	NA	NA	NA
NA	ABCI5	LOC_Os01g61400	Os01g0830000	ABC TRANSPORTER I FAMILY MEMBER 5	NA	NA	NA	NA	NA
NA	ABCI6	LOC_Os01g56400	Os01g0770500	ABC TRANSPORTER I FAMILY MEMBER 6	NA	NA	NA	NA	NA
NA	ABCI7	LOC_Os11g29850	Os11g0490800	ABC TRANSPORTER I FAMILY MEMBER 7	NA	NA	NA	NA	NA
NA	ABCI8	LOC_Os05g33230	Os05g0400600	ABC TRANSPORTER I FAMILY MEMBER 8	NA	NA	NA	NA	NA
NA	ABCI9	LOC_Os03g46740	Os03g0670100	ABC TRANSPORTER I FAMILY MEMBER 9	NA	NA	NA	NA	NA
NA	ACR5	LOC_Os03g40100	Os03g0598100	ACT DOMAIN REPEAT PROTEIN 5	Plant Cell Physiol.	ACT domain repeat protein 7, ACR7, interacts with a chaperone HSP18.0-CII in rice nuclei.	2006	Graduate School of Agricultural Science, Tohoku University, 1-1 Tsutsumidori-Amamiyamachi, Aoba-ku, Sendai, 981-8555 Japan. toshi@biochem.tohoku.ac.jp	The regulatory ACT domains serve as amino acid-binding sites in some amino acid metabolic enzymes and transcriptional regulators in bacteria. To elucidate the molecular roles of the glutamine (Gln)-sensing system in nitrogen (N) metabolism in plants, we isolated six genes encoding ACT domain repeat proteins (ACR1, and ACR5-ACR9) from rice (Oryza sativa L.) using genomic information on the primary…
NA	ACR6	LOC_Os04g32110	Os04g0391500	ACT DOMAIN REPEAT PROTEIN 6	NA	NA	NA	NA	NA
NA	ACR8	LOC_Os08g42100	Os08g0533600	ACT DOMAIN REPEAT PROTEIN 8	NA	NA	NA	NA	NA
AP004760	OsADF8a	None	None	actin depolymerizing factor gene family	Rice (N Y)	Comprehensive analysis of differentially expressed rice actin depolymerizing factor gene family and heterologous overexpression of OsADF3 confers Arabidopsis Thaliana drought tolerance.	2012	Department of Agronomy, National Taiwan University, No, 1, Section 4, Roosevelt Road, Taipei 106, Taiwan, Republic of China. menchi@ntu.edu.tw.	Actin depolymerizing factors (ADFs) are small actin-binding proteins. Many higher-plant ADFs has been known to involve in plant growth, development and pathogen defense. However, in rice the temporal and spatial expression of OsADF gene family and their relationship with abiotic stresses tolerance is still unknown.Here we reported the first comprehensive gene expression profile analysis of OsADF …
AP006344	OsADF8b	None	None	actin depolymerizing factor gene family	NA	NA	NA	NA	NA
NA	OsADF4	LOC_Os03g60590	None	actin depolymerizing factor gene family	NA	NA	NA	NA	NA
NA	OsARF3	LOC_Os08g15040	Os08g0248900	ADP-ribosylation factors	Sci Rep	Structure, organization and evolution of ADP-ribosylation factors in rice and foxtail millet, and their expression in rice.	2016	School of Plant, Environmental, and Soil Sciences, Louisiana State University Agricultural Center, Baton Rouge, LA 70803, USA.	ADP-ribosylation factors (ARFs) have been reported to function in diverse physiological and molecular activities. Recent evidences also demonstrate the involvement of ARFs in conferring tolerance to biotic and abiotic stresses in plant species. In the present study, 23 and 25 ARF proteins were identified in C3 model- rice and C4 model- foxtail millet, respectively. These proteins are classified i…
NA	OsARFA1a	LOC_Os01g59790	Os01g0813400	ADP-ribosylation factors	NA	NA	NA	NA	NA
NA	OsARFA1b	LOC_Os05g41060	Os05g0489600	ADP-ribosylation factors	NA	NA	NA	NA	NA
NA	OsARFA1c	LOC_Os07g12170	Os07g0223100	ADP-ribosylation factors	NA	NA	NA	NA	NA
NA	OsARFA1d	LOC_Os07g12200	Os07g0223400	ADP-ribosylation factors	NA	NA	NA	NA	NA
NA	OsARFA1e	LOC_Os01g16030	Os01g0265100	ADP-ribosylation factors	NA	NA	NA	NA	NA
NA	OsARFA1f	LOC_Os03g59740	Os03g0811900	ADP-ribosylation factors	NA	NA	NA	NA	NA
NA	OsARFB1a	LOC_Os06g02390	Os06g0114200	ADP-ribosylation factors	NA	NA	NA	NA	NA
NA	OsARFB1b	LOC_Os02g03610	Os02g0128600	ADP-ribosylation factors	NA	NA	NA	NA	NA
NA	OsARFB1c	LOC_Os10g42940	Os10g0580200	ADP-ribosylation factors	NA	NA	NA	NA	NA
NA	OsARFB1d	LOC_Os02g47110	Os02g0699300	ADP-ribosylation factors	NA	NA	NA	NA	NA
NA	OsARFC1	LOC_Os11g37640	Os11g0586900	ADP-ribosylation factors	NA	NA	NA	NA	NA
NA	OsARL1a	LOC_Os03g10370	Os03g0200800	ADP-ribosylation factors	NA	NA	NA	NA	NA
NA	OSARL1b	LOC_Os02g49980	Os02g0732500	ADP-ribosylation factors	NA	NA	NA	NA	NA
NA	OsARL1c	LOC_Os06g12090	Os06g0225000	ADP-ribosylation factors	NA	NA	NA	NA	NA
NA	OsARL1d	LOC_Os01g15010	Os01g0254000	ADP-ribosylation factors	NA	NA	NA	NA	NA
NA	OsARL1e	LOC_Os01g23620	Os01g0338000	ADP-ribosylation factors	NA	NA	NA	NA	NA
NA	OsARL1f	LOC_Os12g37360	Os12g0560300	ADP-ribosylation factors	NA	NA	NA	NA	NA
NA	OsGB1a	LOC_Os03g27450	Os03g0392300	ADP-ribosylation factors	NA	NA	NA	NA	NA
NA	OsGB1b	LOC_Os07g42820	Os07g0620400	ADP-ribosylation factors	NA	NA	NA	NA	NA
NA	OsTTN5	LOC_Os02g22140	Os02g0327100	ADP-ribosylation factors	NA	NA	NA	NA	NA
NA	AGP1	LOC_Os08g37630	Os08g0482300	ARABINOGALACTAN PROTEIN 1	Mol. Biol. Rep.	Genome-wide identification, classification and expression analysis of genes encoding putative fasciclin-like arabinogalactan proteins in Chinese cabbage (Brassica rapa L.).	2012	Oil Crops Research Institute of the Chinese Academy of Agricultural Sciences, Key Laboratory of Biology and Genetic Improvement of Oil Crops, Ministry of Agriculture, Wuhan, 430062, People's Republic of China.	Fasciclin-like arabinogalactan proteins (FLAs), a subclass of arabinogalactan proteins (AGPs), have both predicted AGP-like glycosylated regions and putative fasciclin (FAS) domains, which may function in cell adhesion and communication. Previous studies have identified 21, 27, and 34 FLAs in Arabidopsis (Arabidopsis thaliana), rice (Oryza sativa), and wheat (Triticum aestivum), respectively. In …
NA	AGP10	LOC_Os08g38250	Os08g0490400	ARABINOGALACTAN PROTEIN 10	Plant Cell Physiol.	Isolation and identification of glycosylphosphatidylinositol-anchored arabinogalactan proteins and novel beta-glucosyl Yariv-reactive proteins from seeds of rice (Oryza sativa)	2004	Department of Applied Biological Chemistry, University of Tokyo, Bunkyo-ku, Tokyo, 113-8657 Japan.	Arabinogalactan proteins (AGPs) are highly glycosylated extracellular glycoproteins playing important roles in plant growth and development. We have previously reported the possibility that AGPs are involved in the induction of alpha-amylase by gibberellin (GA) in barley aleurone layers by using the beta-glucosyl Yariv reagent (beta-GlcY), which has been presumed to specifically bind AGPs. In thi…
NA	AGP12	LOC_Os01g02010	Os01g0110200	ARABINOGALACTAN PROTEIN 12	NA	NA	NA	NA	NA
NA	AGP14	LOC_Os01g37950	Os01g0559900	ARABINOGALACTAN PROTEIN 14	NA	NA	NA	NA	NA
NA	AGP15	LOC_Os01g40950	Os01g0592500	ARABINOGALACTAN PROTEIN 15	NA	NA	NA	NA	NA
NA	AGP16	LOC_Os01g46850	Os01g0657000	ARABINOGALACTAN PROTEIN 16	NA	NA	NA	NA	NA
NA	AGP17	LOC_Os01g55220	Os01g0756900	ARABINOGALACTAN PROTEIN 17	NA	NA	NA	NA	NA
NA	AGP19	LOC_Os01g57040	Os01g0778400	ARABINOGALACTAN PROTEIN 19	NA	NA	NA	NA	NA
NA	AGP2	LOC_Os01g71170	Os01g0937900	ARABINOGALACTAN PROTEIN 2	NA	NA	NA	NA	NA
NA	AGP20	LOC_Os02g16500	Os02g0264800	ARABINOGALACTAN PROTEIN 20	NA	NA	NA	NA	NA
NA	AGP21	LOC_Os02g48710	Os02g0718600	ARABINOGALACTAN PROTEIN 21	NA	NA	NA	NA	NA
NA	AGP22	None	Os02g0718100	ARABINOGALACTAN PROTEIN 22	NA	NA	NA	NA	NA
NA	AGP23	LOC_Os05g12580	Os05g0217000	ARABINOGALACTAN PROTEIN 23	NA	NA	NA	NA	NA
NA	AGP24	None	Os06g0318800	ARABINOGALACTAN PROTEIN 24	NA	NA	NA	NA	NA
NA	AGP25	None	Os06g0318900	ARABINOGALACTAN PROTEIN 25	NA	NA	NA	NA	NA
NA	AGP26	LOC_Os06g30920	Os06g0505700	ARABINOGALACTAN PROTEIN 26	NA	NA	NA	NA	NA
NA	AGP27	LOC_Os07g38630	Os07g0573900	ARABINOGALACTAN PROTEIN 27	NA	NA	NA	NA	NA
NA	AGP29	LOC_Os01g42210	Os01g0607100	ARABINOGALACTAN PROTEIN 29	NA	NA	NA	NA	NA
NA	AGP3	None	Os03g0188500	ARABINOGALACTAN PROTEIN 3	NA	NA	NA	NA	NA
NA	AGP30	LOC_Os02g10240	Os02g0196100	ARABINOGALACTAN PROTEIN 30	NA	NA	NA	NA	NA
NA	AGP31	LOC_Os03g63540	Os03g0852400	ARABINOGALACTAN PROTEIN 31	NA	NA	NA	NA	NA
NA	AGP4	LOC_Os04g37770	Os04g0450701	ARABINOGALACTAN PROTEIN 4	NA	NA	NA	NA	NA
NA	AGP5	None	Os04g0545250	ARABINOGALACTAN PROTEIN 5	NA	NA	NA	NA	NA
NA	AGP6	LOC_Os05g37110	Os05g0443200	ARABINOGALACTAN PROTEIN 6	NA	NA	NA	NA	NA
NA	AGP7	LOC_Os06g17450	Os06g0284900	ARABINOGALACTAN PROTEIN 7	NA	NA	NA	NA	NA
NA	AGP9	None	Os10g0377150	ARABINOGALACTAN PROTEIN 9	NA	NA	NA	NA	NA
NA	OsAlaAT1	LOC_Os10g25130	Os10g0390500	alanine aminotransferase genes	Plant Sci	Alanine aminotransferase 1 (OsAlaAT1) plays an essential role in the regulation of starch storage in rice endosperm.	2015	Crop Biotech Institute &amp; Department of Plant Molecular Systems Biotechnology, Kyung Hee University, Yongin 446-701, Republic of Korea.	Alteration of storage substances, in particular the major storage form starch, leads to floury endosperm. Because floury mutants have physical attributes for milling processes, identification and characterization of those mutants are valuable. In this study we identified a floury endosperm mutant caused by a T-DNA insertion in Oryza sativa alanine-aminotransferase1 (OsAlaAT1). OsAlaAT1 is localiz…
NA	OsAlaAT2	LOC_Os07g42600	Os07g0617800	alanine aminotransferase genes	NA	NA	NA	NA	NA
NA	OsAlaAT3	LOC_Os10g25140	Os10g0390600	alanine aminotransferase genes	NA	NA	NA	NA	NA
NA	OsAlaAT4	LOC_Os09g26380	Os09g0433900	alanine aminotransferase genes	NA	NA	NA	NA	NA
NA	OsAlaAT5	LOC_Os03g08530	Os03g0183600	alanine aminotransferase genes	NA	NA	NA	NA	NA
NA	OsALDH3E2	LOC_Os02g43280	Os02g0647900	Aldehyde Dehydrogenase (ALDH) Superfamily	PLoS One	Modeling-dependent protein characterization of the rice aldehyde dehydrogenase (ALDH) superfamily reveals distinct functional and structural features.	2010	Department of Agronomy, Purdue University, West Lafayette, Indiana, United States of America. skotchon@purdue.edu	The completion of the rice genome sequence has made it possible to identify and characterize new genes and to perform comparative genomics studies across taxa. The aldehyde dehydrogenase (ALDH) gene superfamily encoding for NAD(P)(+)-dependent enzymes is found in all major plant and animal taxa. However, the characterization of plant ALDHs has lagged behind their animal- and prokaryotic-ALDH homo…
NA	OsALDH3H1	LOC_Os12g07810	Os12g0177900	Aldehyde Dehydrogenase (ALDH) Superfamily	NA	NA	NA	NA	NA
NA	OsALDH12A1	LOC_Os05g45960	None	Aldehyde Dehydrogenase (ALDH) Superfamily	NA	NA	NA	NA	NA
NA	OsALDH12B1	LOC_Os12g40440	Os12g0596000	Aldehyde Dehydrogenase (ALDH) Superfamily	NA	NA	NA	NA	NA
NA	OsALDH2B2	LOC_Os06g39230	Os06g0592400	Aldehyde Dehydrogenase (ALDH) Superfamily	NA	NA	NA	NA	NA
NA	OsALDH2C1	LOC_Os01g40870	Os01g0591300	Aldehyde Dehydrogenase (ALDH) Superfamily	NA	NA	NA	NA	NA
NA	OsALDH2C4	LOC_Os01g40860	Os01g0591000	Aldehyde Dehydrogenase (ALDH) Superfamily	NA	NA	NA	NA	NA
NA	OsALDH3B1	LOC_Os04g45720	Os04g0540600	Aldehyde Dehydrogenase (ALDH) Superfamily	NA	NA	NA	NA	NA
NA	OsALDH3H2	LOC_Os11g08300	Os11g0186200	Aldehyde Dehydrogenase (ALDH) Superfamily	NA	NA	NA	NA	NA
NA	OsALDH5F1	LOC_Os02g07760	Os02g0173900	Aldehyde Dehydrogenase (ALDH) Superfamily	NA	NA	NA	NA	NA
NA	AM1	LOC_Os04g04750	Os04g0134800	ARBUSCULAR MYCORRHIZAL SPECIFIC MARKER 1	Plant Cell	Arbuscular mycorrhiza-specific signaling in rice transcends the common symbiosis signaling pathway.	2008	Department of Plant Molecular Biology, University of Lausane, 1015 Lausane, Switzerland.	Knowledge about signaling in arbuscular mycorrhizal (AM) symbioses is currently restricted to the common symbiosis (SYM) signaling pathway discovered in legumes. This pathway includes calcium as a second messenger and regulates both AM and rhizobial symbioses. Both monocotyledons and dicotyledons form symbiotic associations with AM fungi, and although they differ markedly in the organization of t…
NA	AM10	LOC_Os05g22300	Os05g0289700	ARBUSCULAR MYCORRHIZAL SPECIFIC MARKER 10	Phytochemistry	The class III peroxidase multigenic family in rice and its evolution in land plants	2004	Laboratory of Plant Physiology, University of Geneva, Quai Ernest-Ansermet 30, CH-1211 Geneva 4, Switzerland.	Plant peroxidases (class III peroxidases, E.C. 1.11.1.7) are secreted glycoproteins known to be involved in the mechanism of cell elongation, in cell wall construction and differentiation, and in the defense against pathogens. They usually form large multigenic families in angiosperms. The recent completion of rice (Oryza sativa japonica c.v. Nipponbare) genome sequencing allowed drawing up the f…
NA	AM11	LOC_Os06g20110	Os06g0305400	ARBUSCULAR MYCORRHIZAL SPECIFIC MARKER 11	Proc. Natl. Acad. Sci. U.S.A.	Comparative transcriptomics of rice reveals an ancient pattern of response to microbial colonization.	2005	Laboratory of Plant Genetics, University of Geneva, 1211 Geneva, Switzerland.	Glomalean fungi induce and colonize symbiotic tissue called arbuscular mycorrhiza on the roots of most land plants. Other fungi also colonize plants but cause disease not symbiosis. Whole-transcriptome analysis using a custom-designed Affymetrix Gene-Chip and confirmation with real-time RT-PCR revealed 224 genes affected during arbuscular mycorrhizal symbiosis. We compared these transcription pro…
NA	AM11	LOC_Os06g20120	Os06g0305400	ARBUSCULAR MYCORRHIZAL SPECIFIC MARKER 11	Plant Cell Physiol.	Identification of 33 rice aquaporin genes and analysis of their expression and function	2005	CO2 and Temperature Research Laboratory, National Agricultural Research Center for Tohoku Region, Morioka, 020-0198 Japan. junkoi@affrc.go.jp	Plant aquaporins form a large protein family including plasma membrane-type (PIPs) and tonoplast-type aquaporins (TIPs), and facilitate osmotic water transport across membranes as a key physiological function. We identified 33 genes for aquaporins in the genome sequence of rice (Oryza sativa L. cv. Nipponbare). We investigated their expression levels in leaf blades, roots and anthers of rice (cv.…
NA	AM15	LOC_Os01g57390	Os01g0782901	ARBUSCULAR MYCORRHIZAL SPECIFIC MARKER 15	NA	NA	NA	NA	NA
NA	AM20	LOC_Os04g21160	Os04g0280600	ARBUSCULAR MYCORRHIZAL SPECIFIC MARKER 20	NA	NA	NA	NA	NA
NA	AM24	LOC_Os02g03190	Os02g0124300	ARBUSCULAR MYCORRHIZAL SPECIFIC MARKER 24	NA	NA	NA	NA	NA
NA	AM25	LOC_Os06g35930	Os06g0552700	ARBUSCULAR MYCORRHIZAL SPECIFIC MARKER 25	NA	NA	NA	NA	NA
NA	AM26	None	Os12g0487250	ARBUSCULAR MYCORRHIZAL SPECIFIC MARKER 26	NA	NA	NA	NA	NA
NA	AM29	LOC_Os06g34470	Os06g0535900	ARBUSCULAR MYCORRHIZAL SPECIFIC MARKER 29	NA	NA	NA	NA	NA
NA	AM3	LOC_Os01g57400	Os01g0783000	ARBUSCULAR MYCORRHIZAL SPECIFIC MARKER 3	NA	NA	NA	NA	NA
NA	AM31	LOC_Os02g03150	Os02g0124000	ARBUSCULAR MYCORRHIZAL SPECIFIC MARKER 31	NA	NA	NA	NA	NA
NA	AM39	LOC_Os04g13090	Os04g0207600	ARBUSCULAR MYCORRHIZAL SPECIFIC MARKER 39	NA	NA	NA	NA	NA
NA	AM42	LOC_Os03g38600	Os03g0582300	ARBUSCULAR MYCORRHIZAL SPECIFIC MARKER 42	NA	NA	NA	NA	NA
NA	AMT2;2	LOC_Os01g61510	Os01g0831300	AMMONIUM TRANSPORTER 2;2	PLoS ONE	Comparison of ion balance and nitrogen metabolism in old and young leaves of alkali-stressed rice plants.	2012	Key laboratory of Molecular Epigenetics of MOE, Northeast Normal University, Changchun, Jilin Province, China.	BACKGROUND: Alkali stress is an important agricultural contaminant and has complex effects on plant metabolism. The aim of this study was to investigate whether the alkali stress has different effects on the growth, ion balance, and nitrogen metabolism in old and young leaves of rice plants, and to compare functions of both organs in alkali tolerance. METHODOLOGY/PRINCIPAL FINDINGS: The results s…
NA	AMT3;1	LOC_Os01g65000	Os01g0870300	AMMONIUM TRANSPORTER 3 MEMBER 1	Rice Science	Molecular Basis and Regulation of Ammonium Transporter in Rice	2009
NA	AMT3;1	LOC_Os01g64990	Os01g0870300	AMMONIUM TRANSPORTER 3 MEMBER 1	Plant Soil	Alteration of nitrogen metabolism in rice variety 'Nipponbare' induced by alkali stress	2012
NA	AMT3;2	LOC_Os03g62200	Os03g0838400	AMMONIUM TRANSPORTER 3;2	Soil Science and Plant Nutrition	Mapping quantitative trait loci controlling root length in rice seedlings grown with low or sufficient NH+4 supply using backcross recombinant lines derived from a cross between Oryza sativa L. and Oryza glaberrima Steud	2011
NA	AMT3;3	LOC_Os02g34580	Os02g0550800	AMMONIUM TRANSPORTER 3;3	Pedosphere	Expression Patterns of Nine Ammonium Transporters in Rice in Response to N Status	2012
NA	AMT4;1	LOC_Os03g53780	Os03g0749000	AMMONIUM TRANSPORTER 4;1	Mol. Biol. Rep.	Influence of different nitrogen inputs on the members of ammonium transporter and glutamine synthetase genes in two rice genotypes having differential responsiveness to nitrogen.	2012	Department of Molecular Biology and Genetic Engineering, College of Basic Sciences and Humanities, G. B. Pant University of Agriculture and Technology, Pantnagar, Uttarakhand, India.	Two aromatic rice genotypes, Pusa Basmati 1 (PB1) and Kalanamak 3119 (KN3119) having 120 and 30 kg/ha optimum nitrogen requirement respectively, to produce optimal yield, were chosen to understand their differential nitrogen responsiveness. Both the genotypes grown under increasing nitrogen inputs showed differences in seed/panicle, 1,000 seed weight, %nitrogen in the biomass and protein content …
NA	AMT5;1	LOC_Os12g01420	Os12g0105100	AMMONIUM TRANSPORTER 5;1	Plant Cell Physiol.	Constitutive Expression of a Novel-Type Ammonium Transporter OsAMT2 in Rice Plants.	2003	Graduate School of Agricultural Science, Tohoku University, 1-1 Tsutsumidori-Amamiyamachi, Aoba-ku, Sendai, 981-8555 Japan.	To characterize ammonium transport pathways in rice, two cDNAs with high homology to MEP/AMT2-type ammonium transporters, OsAMT2;1 and OsAMT3;1, were isolated. Expression of OsAMT2;1 in an ammonium-uptake-defective yeast mutant showed that this gene encodes functional ammonium transporters. OsAMT2;1 was constitutively expressed in both roots and shoots irrespective of the supply of inorganic nitr…
NA	AMT5;2	LOC_Os11g01410	Os11g0105300	AMMONIUM TRANSPORTER 5;2	Rice Science	Molecular Basis and Regulation of Ammonium Transporter in Rice	2009	NA	NA
NA	AP2;EREBP101	LOC_Os06g09717	Os06g0197600	APETALA2/ETHYLENE-RESPONSIVE ELEMENT BINDING PROTEIN 101	Genet. Mol. Biol.	Genome-wide identification and phylogenetic analysis of the ERF gene family in cucumbers.	2011	NA	NA
NA	AP2;EREBP109	LOC_Os08g34360	Os08g0442400	APETALA2/ETHYLENE-RESPONSIVE ELEMENT BINDING PROTEIN 109	Evol. Bioinform. Online	AP2/ERF Transcription Factor in Rice: Genome-Wide Canvas and Syntenic Relationships between Monocots and Eudicots.	2012	China-UK HUST-RRes Genetic Engineering and Genomics Joint Laboratory, International Science and Technology Cooperation Base (Genetic Engineering) of Chinese Ministry of Science and Technology, The key laboratory of Molecular Biophysics of Chinese Ministry of Education, College of Life Science and Technology, Huazhong University of Science and Technology (HUST), Luoyu Road 1037, Wuhan 430074, Chin…	The transcription factor family intimately regulates gene expression in response to hormones, biotic and abiotic factors, symbiotic interactions, cell differentiation, and stress signalling pathways in plants. In this study, 170 AP2/ERF family genes are identified by phylogenetic analysis of the rice genome (Oryza sativa l. japonica) and they are divided into a total of 11 groups, including four …
NA	AP2;EREBP127	LOC_Os01g49830	Os01g0693400	APETALA2/ETHYLENE-RESPONSIVE ELEMENT BINDING PROTEIN 127	NA	NA	NA	NA	NA
NA	AP2;EREBP129	LOC_Os01g04800	Os01g0141000	APETALA2/ETHYLENE-RESPONSIVE ELEMENT BINDING PROTEIN 129	NA	NA	NA	NA	NA
NA	AP2;EREBP131	LOC_Os11g03540	Os11g0129700	APETALA2/ETHYLENE-RESPONSIVE ELEMENT BINDING PROTEIN 131	NA	NA	NA	NA	NA
NA	AP2;EREBP139	None	Os02g0767800	APETALA2/ETHYLENE-RESPONSIVE ELEMENT BINDING PROTEIN 139	NA	NA	NA	NA	NA
NA	AP2;EREBP153	LOC_Os09g25600	Os09g0423800	APETALA2/ETHYLENE-RESPONSIVE ELEMENT BINDING PROTEIN 153	NA	NA	NA	NA	NA
NA	AP2;EREBP155	LOC_Os12g03290	Os12g0126300	APETALA2/ETHYLENE-RESPONSIVE ELEMENT BINDING PROTEIN 155	NA	NA	NA	NA	NA
NA	AP2;EREBP22	LOC_Os02g51300	Os02g0747600	APETALA2/ETHYLENE-RESPONSIVE ELEMENT BINDING PROTEIN 22	NA	NA	NA	NA	NA
NA	AP2;EREBP52	LOC_Os05g45954	Os05g0536250	APETALA2/ETHYLENE-RESPONSIVE ELEMENT BINDING PROTEIN 52	NA	NA	NA	NA	NA
NA	AP2;EREBP59	LOC_Os06g43220	Os06g0639200	APETALA2/ETHYLENE-RESPONSIVE ELEMENT BINDING PROTEIN 59	NA	NA	NA	NA	NA
NA	AP2;EREBP68	LOC_Os08g07440	Os08g0171100	APETALA2/ETHYLENE-RESPONSIVE ELEMENT BINDING PROTEIN 68	NA	NA	NA	NA	NA
NA	AP2;EREBP77	LOC_Os01g04750	Os01g0140700	APETALA2/ETHYLENE-RESPONSIVE ELEMENT BINDING PROTEIN 77	NA	NA	NA	NA	NA
NA	AP2;EREBP79	LOC_Os01g59780	Os01g0813300	APETALA2/ETHYLENE-RESPONSIVE ELEMENT BINDING PROTEIN 79	NA	NA	NA	NA	NA
NA	AP2;EREBP85	LOC_Os03g06920	Os03g0165200	APETALA2/ETHYLENE-RESPONSIVE ELEMENT BINDING PROTEIN 85	NA	NA	NA	NA	NA
NA	AP2;EREBP86	LOC_Os03g19900	Os03g0313100	APETALA2/ETHYLENE-RESPONSIVE ELEMENT BINDING PROTEIN 86	NA	NA	NA	NA	NA
NA	AP2;EREBP92	LOC_Os05g28800	Os05g0356201	APETALA2/ETHYLENE-RESPONSIVE ELEMENT BINDING PROTEIN 92	NA	NA	NA	NA	NA
NA	AP2;EREBP96	LOC_Os05g47650	Os05g0549800	APETALA2/ETHYLENE-RESPONSIVE ELEMENT BINDING PROTEIN 96	NA	NA	NA	NA	NA
NA	AP2;EREBP99	LOC_Os06g05340	Os06g0145700	APETALA2/ETHYLENE-RESPONSIVE ELEMENT BINDING PROTEIN 99	NA	NA	NA	NA	NA
AK121036	OsAPL4	None	None	subunits of ADP-glucose pyrophosphorylase	Plant Cell Physiol	Gene expression of ADP-glucose pyrophosphorylase and starch contents in rice cultured cells are cooperatively regulated by sucrose and ABA.	2005	Graduate School of Life and Environmental Sciences, University of Tsukuba, Tsukuba City, Ibaraki, 305-8572 Japan.	Six cDNA clones encoding two small subunits and four large subunits of ADP-glucose pyrophosphorylase (AGPase) were mined from the database of rice full-length cDNAs, cloned and subsequently named: OsAPS1, OsAPS2, OsAPL1, OsAPL2, OsAPL3 and OsAPL4. Expression patterns of the six genes were examined by Northern blot analysis with gene-specific probes. OsAPL3 was predominantly expressed in the middl…
NA	APX3	LOC_Os04g14680	Os04g0223300	ASCORBATE PEROXIDASE 3	BMC Plant Biology	Proteomic identification of OsCYP2, a rice cyclophilin that confers salt tolerance in rice (Oryza sativa L.) seedlings when overexpressed	2011	Plant Molecular Biology &amp; Proteomics Lab, Institute of Biotechnology, Hangzhou Academy of Agricultural Sciences, Hangzhou 310024, PR China. ruansl1@hotmail.com	BACKGROUND: High Salinity is a major environmental stress influencing growth and development of rice. Comparative proteomic analysis of hybrid rice shoot proteins from Shanyou 10 seedlings, a salt-tolerant hybrid variety, and Liangyoupeijiu seedlings, a salt-sensitive hybrid variety, was performed to identify new components involved in salt-stress signaling. RESULTS: Phenotypic analysis of one pr…
NA	APX4	LOC_Os08g43560	Os08g0549100	ASCORBATE PEROXIDASE 4	Proteomics	Proteome analysis of differentially displayed proteins as a tool for investigating ozone stress in rice (Oryza sativa L.) seedlings.	2002	Research Laboratory for Agricultural Biotechnology and Biochemistry (RLABB), Kathmandu, Nepal.	Employing classical two-dimensional electrophoresis (2-DE), amino acid sequencing and immunoblot analysis, we examine for the first time the effect of ozone, a highly notorious environmental pollutant, on rice seedling proteins. Drastic visible necrotic damage to leaf by ozone and consequent increase in ascorbate peroxidase protein(s) was accompanied by rapid changes in the 2-DE protein profiles,…
NA	APX5	LOC_Os12g07830	Os12g0178200	ASCORBATE PEROXIDASE 5	J. Plant Physiol.	Involvement of hydrogen peroxide in heat shock- and cadmium-induced expression of ascorbate peroxidase and glutathione reductase in leaves of rice seedlings.	2012	Department of Agronomy, National Taiwan University, Taipei, Taiwan, ROC.	Hydrogen peroxide (H2O2) is considered a signal molecule inducing cellular stress. Both heat shock (HS) and Cd can increase H2O2 content. We investigated the involvement of H2O2 in HS- and Cd-mediated changes in the expression of ascorbate peroxidase (APX) and glutathione reductase (GR) in leaves of rice seedlings. HS treatment increased the content of H2O2 before it increased activities of APX a…
NA	APX6	LOC_Os12g07820	Os12g0178100	ASCORBATE PEROXIDASE 6	Journal of Experimental Botany	Heat shock-mediated APX gene expression and protection against chilling injury in rice seedlings.	2001	Hokkaido National Agricultural Experiment Station, Hitsujigaoka 1, Toyohira-ku, Sapporo 062-8555, Japan. yutaka@cryo.affrc.go.jp	Rice (Oryza sativa L.) seedlings, when kept at 42 degrees C for 24 h before being kept at 5 degrees C for 7 d, did not develop chilling injury. Chilling resistance was enhanced in parallel with the period of heat-treatment. The level of APX activity was higher in heated seedlings whereas CAT activity was decreased by heat stress. There was no significant difference in SOD activity between heated …
NA	APX7	LOC_Os04g35520	Os04g0434800	ASCORBATE PEROXIDASE 7	Planta.	Rice ascorbate peroxidase gene family encodes functionally diverse isoforms localized in different subcellular compartments.	2006	Laboratorio de Genetica Molecular Vegetal, Departamento de Genetica, Universidade Federal do Rio de Janeiro, 21944-970, Rio de Janeiro, Brasil.	Aerobic organisms evolved a complex antioxidant system, which protect the cells against oxidative damage caused by partially reduced oxygen intermediates, also known as reactive oxygen species. In plants, ascorbate peroxidases (EC, 1.11.1.11) catalyze the conversion of H(2)O(2) to H(2)O, using ascorbate as the specific electron donor in this enzymatic reaction. Previously, eight APx genes were id…
NA	APX3	LOC_Os04g14680	Os04g0223300	ASCORBATE PEROXIDASE 3	J. Mol. Evol.	Analysis of the molecular evolutionary history of the ascorbate peroxidase gene family: inferences from the rice genome.	2004	Laboratorio de Genetica Molecular Vegetal, Departamento de Genetica, UFRJ, 21944-970 Rio de Janeiro, Brasil.	Ascorbate peroxidase (APx) is a class I peroxidase that catalyzes the conversion of H(2)O(2) to H(2)O and O(2) using ascorbate as the specific electron donor. This enzyme has a key function in scavenging reactive oxygen species (ROS) and the protection against toxic effects of ROS in higher plants, algae, and Euglena. Here we report the identification of an APx multigene family in rice and propos…
NA	APX4	LOC_Os08g43560	Os08g0549100	ASCORBATE PEROXIDASE 4	Plant Cell Environ.	Role of peroxidases in the compensation of cytosolic ascorbate peroxidase knockdown in rice plants under abiotic stress.	2011	Departamento de Bioquimica e Biologia Molecular, Universidade Federal do Ceara, Ceara, Brasil.	Current studies, particularly in Arabidopsis, have demonstrated that mutants deficient in cytosolic ascorbate peroxidases (APXs) are susceptible to the oxidative damage induced by abiotic stress. In contrast, we demonstrate here that rice mutants double silenced for cytosolic APXs (APx1/2s) up-regulated other peroxidases, making the mutants able to cope with abiotic stress, such as salt, heat, hi…
NA	APX5	LOC_Os12g07830	Os12g0178200	ASCORBATE PEROXIDASE 5	Gene	Importance of ascorbate peroxidases OsAPX1 and OsAPX2 in the rice pathogen response pathways and growth and reproduction revealed by their transcriptional profiling.	2003
NA	APX6	LOC_Os12g07820	Os12g0178100	ASCORBATE PEROXIDASE 6	J. Exp. Bot.	Expression of ASCORBATE PEROXIDASE 8 in roots of rice (Oryza sativa L.) seedlings in response to NaCl.	2007
NA	APX7	LOC_Os04g35520	Os04g0434800	ASCORBATE PEROXIDASE 7	NA	NA	NA	NA	NA
AK071190	OsSIP2;1	None	None	Aquaporin Genes	Plant Cell Physiol	Identification of 33 rice aquaporin genes and analysis of their expression and function.	2005	CO2 and Temperature Research Laboratory, National Agricultural Research Center for Tohoku Region, Morioka, 020-0198 Japan. junkoi@affrc.go.jp	Plant aquaporins form a large protein family including plasma membrane-type (PIPs) and tonoplast-type aquaporins (TIPs), and facilitate osmotic water transport across membranes as a key physiological function. We identified 33 genes for aquaporins in the genome sequence of rice (Oryza sativa L. cv. Nipponbare). We investigated their expression levels in leaf blades, roots and anthers of rice (cv.…
AK098849	OsPIP1;2	None	None	Aquaporin Genes	Plant Cell Physiol	Role of the aquaporin PIP1 subfamily in the chilling tolerance of rice.	2008	Akita Prefectural University, Shimoshinjo, Japan.	Although an association between chilling tolerance and aquaporins has been reported, the exact mechanisms involved in this relationship remain unclear. We compared the expression profiles of aquaporin genes between a chilling-tolerant and a low temperature-sensitive rice variety using real-time PCR and identified seven genes that closely correlated with chilling tolerance. Chemical treatment expe…
NA	ARF10	LOC_Os06g47150	Os06g0685700	AUXIN RESPONSE FACTOR 10	Genes Genet. Syst.	Auxin response factor family in rice.	2001
NA	ARF13	LOC_Os04g59430	Os04g0690600	AUXIN RESPONSE FACTOR 13	Gene	Genome-wide analysis of the auxin response factors (ARF) gene family in rice (Oryza sativa).	2007	Crop Molecular Breeding Center, Institute of Crop and Nuclear Technology Utilization, Zhejiang Academy of Agricultural Sciences, Hangzhou 310021, P.R. China.	Auxin response factors (ARFs) are transcription factors that bind with specificity to TGTCTC-containing auxin response elements (AuxREs) found in promoters of primary/early auxin response genes and mediate responses to the plant hormone auxin. The ARF genes are represented by a large multigene family in plants. A comprehensive genome-wide analysis was carried out in this study to find all ARFs in…
NA	ARF14	LOC_Os05g43920	Os05g0515400	AUXIN RESPONSE FACTOR 14	Plant Mol. Biol.	OsARF1, an auxin response factor from rice, is auxin-regulated and classifies as a primary auxin responsive gene.	2002	Institut fur Biologie II, Albert-Ludwigs-Universitat, Freiburg. frankw@aist-nara.ac.jp	We screened for auxin-induced genes with an expression correlated to the auxin-induced growth response from rice coleoptiles by fluorescent differential display. A rice homologue of the auxin response factor (ARF) family of transcriptional regulators, OsARF1, was identified. An OsARF1:GFP fusion protein was localized to the nucleus. Steady-state levels of OsARF1 mRNA correlated positively with au…
NA	ARF16	LOC_Os01g13520	Os01g0236300	AUXIN RESPONSE FACTOR 16	J. Exp. Bot.	Functional analysis of the structural domain of ARF proteins in rice (Oryza sativa L.).	2010	State Key Laboratory of Plant Physiology and Biochemistry, Zhejiang University, Hangzhou 310058, China.	Auxin response factors (ARFs) are key regulators of plant growth and development. Through interaction with auxin/indole acetic acid (Aux/IAA) proteins, they influence the expression of auxin response genes. An ARF gene family has been predicted in rice, but the functions of the individual structural domains of the OsARFs remain obscure. Bioinformatics was used to analyse the position of the DNA-b…
NA	ARF17	LOC_Os06g46410	Os06g0677800	AUXIN RESPONSE FACTOR 17	Nucleic Acids Res.	'Evidence of an auxin signal pathway, MicroRNA167-ARF8-GH3, and its response to exogenous auxin in cultured rice cells'.	2006	Department of Biological Science and the Basic Science Research Institute, Sungkyunkwan University, Suwon, Korea 440-746.	MicroRNA167 (miR167) was shown to cleave auxin responsive factor 8 (ARF8) mRNA in cultured rice cells. MiR167 level was found to be controlled by the presence of auxin in the growth medium. When cells grew in auxin-free medium, miR167 level decreased, resulting in an increase in the level of ARF8 mRNA. Cells growing in the normal growth medium containing auxin showed a reversed trend. It was also…
NA	ARF2	LOC_Os01g70270	Os01g0927600	AUXIN RESPONSE FACTOR 2	NA	NA	NA	NA	NA
NA	ARF20	LOC_Os07g08520	Os07g0183100	AUXIN RESPONSE FACTOR 20	NA	NA	NA	NA	NA
NA	ARF22	LOC_Os10g33940	Os10g0479900	AUXIN RESPONSE FACTOR 22	NA	NA	NA	NA	NA
NA	ARF24	LOC_Os12g29520	Os12g0479400	AUXIN RESPONSE FACTOR 24	NA	NA	NA	NA	NA
NA	ARF3	LOC_Os01g54990	Os01g0753500	AUXIN RESPONSE FACTOR 3	NA	NA	NA	NA	NA
NA	ARF5	LOC_Os02g04810	Os02g0141100	AUXIN RESPONSE FACTOR 5	NA	NA	NA	NA	NA
NA	ARF6A	LOC_Os02g06910	Os02g0164900	AUXIN RESPONSE FACTOR 6A	NA	NA	NA	NA	NA
NA	ARF7	LOC_Os02g35140	Os02g0557200	AUXIN RESPONSE FACTOR 7	NA	NA	NA	NA	NA
NA	ARF7A	LOC_Os06g48950	Os06g0702600	AUXIN RESPONSE FACTOR 7A	NA	NA	NA	NA	NA
NA	ARF7B	LOC_Os08g40900	Os08g0520500	AUXIN RESPONSE FACTOR 7B	NA	NA	NA	NA	NA
NA	ARF9	LOC_Os04g36054	Os04g0442000	AUXIN RESPONSE FACTOR 9	NA	NA	NA	NA	NA
NA	OsAGO11	LOC_Os03g47830	Os03g0682600	Argonaute gene family	NA	NA	NA	NA	NA
NA	OsAGO12	LOC_Os03g47820	Os03g0682200	Argonaute gene family	NA	NA	NA	NA	NA
NA	OsAGO13	LOC_Os03g57560	Os03g0789466	Argonaute gene family	NA	NA	NA	NA	NA
NA	OsAGO14	LOC_Os07g09020	Os07g0188000	Argonaute gene family	NA	NA	NA	NA	NA
NA	OsAGO15	LOC_Os01g16850	Os01g0275200	Argonaute gene family	NA	NA	NA	NA	NA
NA	OsAGO16	LOC_Os07g16224	Os07g0265600	Argonaute gene family	NA	NA	NA	NA	NA
NA	OsAGO17	LOC_Os02g07310	Os02g0169400	Argonaute gene family	NA	NA	NA	NA	NA
NA	OsAGO18	LOC_Os07g28850	Os07g0471300	Argonaute gene family	NA	NA	NA	NA	NA
NA	OsAGO2	LOC_Os04g52540	Os04g0615700	Argonaute gene family	NA	NA	NA	NA	NA
NA	OsAGO3	LOC_Os04g52550	Os04g0615800	Argonaute gene family	NA	NA	NA	NA	NA
NA	OsAGO4a	LOC_Os01g16870	Os01g0275600	Argonaute gene family	NA	NA	NA	NA	NA
NA	OsAGO4b	LOC_Os04g06770	Os04g0151800	Argonaute gene family	NA	NA	NA	NA	NA
NA	OsARID1	LOC_Os02g27060	Os02g0469900	AT-rich Interaction Domain family	Plant J	OsARID3, an AT-rich Interaction Domain-containing protein, is required for shoot meristem development in rice.	2015	National Key Laboratory of Crop Genetic Improvement and National Center of Plant Gene Research (Wuhan), Huazhong Agricultural University, Wuhan, 430070, China.	The shoot apical meristem (SAM) produces all of the plant's aerial organs. The SAM is established either during embryogenesis or experimentally in in<U+00A0>vitro tissue culture. Although several factors including the Class I KNOTTED1-LIKE HOMEOBOX (KNOXI) proteins, auxin, and cytokinin are known to play essential roles in SAM development, the underlying mechanisms of SAM formation and maintenanc…
NA	OsARID2	LOC_Os02g48370	Os02g0714300	AT-rich Interaction Domain family	NA	NA	NA	NA	NA
NA	OsARID3	LOC_Os06g41730	Os06g0622300	AT-rich Interaction Domain family	NA	NA	NA	NA	NA
NA	OsARID4	LOC_Os08g35000	Os08g0451400	AT-rich Interaction Domain family	NA	NA	NA	NA	NA
NA	OsARID5	LOC_Os09g26390	Os09g0434000|Os09g0434100	AT-rich Interaction Domain family	NA	NA	NA	NA	NA
NA	OsARID6	LOC_Os09g37250	Os09g0544500	AT-rich Interaction Domain family	NA	NA	NA	NA	NA
NA	ATG10A	LOC_Os04g41990	Os04g0497350	AUTOPHAGY ASSOCIATED GENE 10A	DNA Res.	Genome-wide identification, classification, and expression analysis of autophagy-associated gene homologues in rice (Oryza sativa L.).	2011	Key Laboratory of Plant Resources Conservation and Sustainable Utilization, South China Botanical Garden, Chinese Academy of Sciences, Guangzhou 510650, PR China.	Autophagy is an intracellular degradation process for recycling macromolecules and organelles. It plays important roles in plant development and in response to nutritional demand, stress, and senescence. Organisms from yeast to plants contain many autophagy-associated genes (ATG). In this study, we found that a total of 33 ATG homologues exist in the rice [Oryza sativa L. (Os)] genome, which were…
NA	ATG12	LOC_Os06g10340	Os06g0205000	AUTOPHAGY ASSOCIATED GENE 12	BMC Genomics	Genomic survey, expression profile and co-expression network analysis of OsWD40 family in rice.	2012	National Key Laboratory of Crop Genetic Improvement and National Center of Plant Gene Research Wuhan, Huazhong Agricultural University, Wuhan 430070, China.	BACKGROUND: WD40 proteins represent a large family in eukaryotes, which have been involved in a broad spectrum of crucial functions. Systematic characterization and co-expression analysis of OsWD40 genes enable us to understand the networks of the WD40 proteins and their biological processes and gene functions in rice. RESULTS: In this study, we identify and analyze 200 potential OsWD40 genes in …
NA	ATG13A	LOC_Os02g43040	Os02g0644500	AUTOPHAGY ASSOCIATED GENE 13A	NA	NA	NA	NA	NA
NA	ATG13B	LOC_Os04g45570	Os04g0538700	AUTOPHAGY ASSOCIATED GENE 13B	NA	NA	NA	NA	NA
NA	ATG16	LOC_Os09g32250	Os09g0497700	AUTOPHAGY ASSOCIATED GENE 16	NA	NA	NA	NA	NA
NA	ATG18A	LOC_Os02g54910	Os02g0791800	AUTOPHAGY ASSOCIATED GENE 18A	NA	NA	NA	NA	NA
NA	ATG18B	LOC_Os01g07400	Os01g0168500	AUTOPHAGY ASSOCIATED GENE 18B	NA	NA	NA	NA	NA
NA	ATG18C	LOC_Os01g70780	Os01g0934000	AUTOPHAGY ASSOCIATED GENE 18C	NA	NA	NA	NA	NA
NA	ATG18D	LOC_Os05g07710	Os05g0169200	AUTOPHAGY ASSOCIATED GENE 18D	NA	NA	NA	NA	NA
NA	ATG18E	LOC_Os01g57720	Os01g0786900	AUTOPHAGY ASSOCIATED GENE 18E	NA	NA	NA	NA	NA
NA	ATG18F	LOC_Os05g33610	Os05g0405900	AUTOPHAGY ASSOCIATED GENE 18F	NA	NA	NA	NA	NA
NA	ATG1A	LOC_Os03g16130	Os03g0268200	AUTOPHAGY ASSOCIATED GENE 1A	NA	NA	NA	NA	NA
NA	ATG1B	LOC_Os03g17980	Os03g0289100	AUTOPHAGY ASSOCIATED GENE 1B	NA	NA	NA	NA	NA
NA	ATG3A	LOC_Os01g10290	Os01g0200000	AUTOPHAGY ASSOCIATED GENE 3A	NA	NA	NA	NA	NA
NA	ATG3B	LOC_Os10g41110	Os10g0560450	AUTOPHAGY ASSOCIATED GENE 3B	NA	NA	NA	NA	NA
NA	ATG4A	LOC_Os03g27350	Os03g0391000	AUTOPHAGY ASSOCIATED GENE 4A	NA	NA	NA	NA	NA
NA	ATG5	LOC_Os02g02570	Os02g0117800	AUTOPHAGY ASSOCIATED GENE 5	NA	NA	NA	NA	NA
NA	ATG7	LOC_Os01g42850	Os01g0614900	AUTOPHAGY ASSOCIATED GENE 7	NA	NA	NA	NA	NA
NA	ATG8B	LOC_Os04g53240	Os04g0624000	AUTOPHAGY ASSOCIATED GENE 8B	NA	NA	NA	NA	NA
NA	ATG8C	LOC_Os08g09240	Os08g0191600	AUTOPHAGY ASSOCIATED GENE 8C	NA	NA	NA	NA	NA
NA	ATG8D	LOC_Os02g32700	Os02g0529150	AUTOPHAGY ASSOCIATED GENE 8D	NA	NA	NA	NA	NA
NA	ATG8E	LOC_Os11g01010	Os11g0100100	AUTOPHAGY ASSOCIATED GENE 8E	NA	NA	NA	NA	NA
NA	ATG9A	LOC_Os03g14380	Os03g0248000	AUTOPHAGY ASSOCIATED GENE 9A	NA	NA	NA	NA	NA
NA	ATG9B	LOC_Os10g07994	Os10g0163100	AUTOPHAGY ASSOCIATED GENE 9B	NA	NA	NA	NA	NA
NA	BAG1	LOC_Os09g35630	Os09g0524800	BCL-2-ASSOCIATED ATHANOGENE 1	Afr. J. Biotechnol.	Identification and characterization of the Bcl-2- associated athanogene (BAG) protein family in rice	2012	NA	NA
NA	BAG2	LOC_Os08g43270	Os08g0546100	BCL-2-ASSOCIATED ATHANOGENE 2	NA	NA	NA	NA	NA
NA	BAG3	LOC_Os06g03640	Os06g0126500	BCL-2-ASSOCIATED ATHANOGENE 3	NA	NA	NA	NA	NA
NA	BAG4	LOC_Os01g61500	Os01g0831200	BCL-2-ASSOCIATED ATHANOGENE 4	NA	NA	NA	NA	NA
NA	BAG5	LOC_Os11g31060	Os11g0506800	BCL-2-ASSOCIATED ATHANOGENE 5	NA	NA	NA	NA	NA
NA	BAG6	LOC_Os02g48780	Os02g0719700	BCL-2-ASSOCIATED ATHANOGENE 6	NA	NA	NA	NA	NA
NA	BGAL10	LOC_Os08g43570	Os08g0549200	BETA-GALACTOSIDASE 10	BMC Plant Biol	Genomic and expression analysis of glycosyl hydrolase family 35 genes from rice (Oryza sativa L.)	2008	National Synchrotron Research Center, 111 University Avenue, Nakhon Ratchasima 30000, Thailand. waraporn@nsrc.or.th	BACKGROUND: Many plant beta-galactosidases (Bgals) have been well characterized and their deduced biological functions mainly involve degradation of structural pectins, xyloglucans or arabinogalactoproteins in plant cell walls. However, gene multiplicity in glycosyl hydrolase family 35 (GH35), to which these proteins belong, implies diverse functions. In this study, the gene multiplicity, apparen…
NA	BGAL11	LOC_Os09g36810	Os09g0539200	BETA-GALACTOSIDASE 11	Plant Sci.	Molecular characterization of beta-galactosidases from germinating rice (Oryza sativa)	2007
NA	BGAL12	LOC_Os10g18400	Os10g0330600	BETA-GALACTOSIDASE 12	Biosci. Biotechnol. Biochem.	Purification and characterization of extracellular beta-galactosidase secreted by supension cultured rice (Oryza sativa L.) cells.	2003	National Food Research Institute, 2-1-12 Kannondai, Tsukuba, Ibaraki 305-8642, Japan. sakaneko@nfri.affrc.go.jp	A beta-galactosidase was purified 1300-fold by lactosyl-Sepharose 4B and Sephacryl S-200 column chromatographies from the cultured medium of a rice-cell suspension. The purified enzyme appeared as 47 kD and 40 kD polypeptides on SDS-PAGE and had a specific activity of 65.1 units/mg. Optimum activity was observed at pH 3.5 and 60 degrees C. The enzyme released galactose from galactoxyloglucan and …
NA	BGAL13	LOC_Os12g24170	Os12g0429200	BETA-GALACTOSIDASE 13	NA	NA	NA	NA	NA
NA	BGAL14	LOC_Os10g19960	Os10g0340600	BETA-GALACTOSIDASE 14	NA	NA	NA	NA	NA
NA	BGAL15	LOC_Os06g42310	Os06g0628500	BETA-GALACTOSIDASE 15	NA	NA	NA	NA	NA
NA	BGAL3	LOC_Os01g39830	Os01g0580200	BETA-GALACTOSIDASE 3	NA	NA	NA	NA	NA
NA	BGAL4	LOC_Os01g65460	Os01g0875500	BETA-GALACTOSIDASE 4	NA	NA	NA	NA	NA
NA	BGAL5	LOC_Os01g34920	Os01g0533400	BETA-GALACTOSIDASE 5	NA	NA	NA	NA	NA
NA	BGAL6	LOC_Os05g35360	Os05g0428100	BETA-GALACTOSIDASE 6	NA	NA	NA	NA	NA
NA	BGAL7	LOC_Os02g12730	Os02g0219200	BETA-GALACTOSIDASE 7	NA	NA	NA	NA	NA
NA	BGAL8	LOC_Os03g15020	Os03g0255100	BETA-GALACTOSIDASE 8	NA	NA	NA	NA	NA
NA	BGAL9	LOC_Os05g46200	Os05g0539400	BETA-GALACTOSIDASE 9	NA	NA	NA	NA	NA
NA	BGLU10	LOC_Os04g39840	Os04g0474500	BETA-GLUCOSIDASE 10	BMC Plant Biol.	Analysis of rice glycosyl hydrolase family 1 and expression of Os4bglu12 beta-glucosidase.	2006	Institute of Science, Suranaree University of Technology, Nakhon Ratchasima 30000, Thailand. opassiri@hotmail.com &lt;opassiri@hotmail.com&gt;	BACKGROUND: Glycosyl hydrolase family 1 (GH1) beta-glucosidases have been implicated in physiologically important processes in plants, such as response to biotic and abiotic stresses, defense against herbivores, activation of phytohormones, lignification, and cell wall remodeling. Plant GH1 beta-glucosidases are encoded by a multigene family, so we predicted the structures of the genes and the pr…
NA	BGLU11	LOC_Os04g39864	Os04g0474700	BETA-GLUCOSIDASE 11	Arch. Biochem. Biophys.	The crystal structure of rice (Oryza sativa L.) Os4BGlu12, an oligosaccharide and tuberonic acid glucoside-hydrolyzing beta-glucosidase with significant thioglucohydrolase activity.	2011	Institute of Science, Schools of Biochemistry and Chemistry, Suranaree University of Technology, Nakhon Ratchasima, Thailand.	Rice Os4BGlu12, a glycoside hydrolase family 1 (GH1) beta-glucosidase, hydrolyzes beta-(1,4)-linked oligosaccharides of 3-6 glucosyl residues and the beta-(1,3)-linked disaccharide laminaribiose, as well as certain glycosides. The crystal structures of apo Os4BGlu12, and its complexes with 2,4-dinitrophenyl-2-deoxyl-2-fluoroglucoside (DNP2FG) and 2-deoxy-2-fluoroglucose (G2F) were solved at 2.50,…
NA	BGLU14	LOC_Os04g43360	Os04g0513100	BETA-GLUCOSIDASE 14	Arch. Biochem. Biophys.	Enzymatic and structural characterization of hydrolysis of gibberellin A4 glucosyl ester by a rice beta-d-glucosidase.	2013	School of Biochemistry and Chemistry, Institute of Science, Suranaree University of Technology, Nakhon Ratchasima, Thailand.	In order to identify a rice gibberellin ester beta-D-glucosidase, gibberellin A4 beta-D-glucosyl ester (GA4-GE) was synthesized and used to screen rice beta-glucosidases. Os3BGlu6 was found to have the highest hydrolysis activity to GA4-GE among five recombinantly expressed rice glycoside hydrolase family GH1 enzymes from different phylogenic clusters. The kinetic parameters of Os3BGlu6 and its m…
NA	BGLU16	LOC_Os04g43390	Os04g0513400	BETA-GLUCOSIDASE 16	Plant Science	Characterization of a rice beta-glucosidase highly expressed in flower and germinating shoot	2003
NA	BGLU17	LOC_Os04g43400	Os04g0513700	BETA-GLUCOSIDASE 17	NA	NA	NA	NA	NA
NA	BGLU18	LOC_Os04g43410	Os04g0513900	BETA-GLUCOSIDASE 18	NA	NA	NA	NA	NA
NA	BGLU19	LOC_Os05g30250	Os05g0365600	BETA-GLUCOSIDASE 19	NA	NA	NA	NA	NA
NA	BGLU2	LOC_Os01g59819	Os01g0813700	BETA-GLUCOSIDASE 2	NA	NA	NA	NA	NA
NA	BGLU20	LOC_Os05g30280	Os05g0365700	BETA-GLUCOSIDASE 20	NA	NA	NA	NA	NA
NA	BGLU21	LOC_Os05g30300	Os05g0366000	BETA-GLUCOSIDASE 21	NA	NA	NA	NA	NA
NA	BGLU22	LOC_Os05g30350	Os05g0366600	BETA-GLUCOSIDASE 22	NA	NA	NA	NA	NA
NA	BGLU23	LOC_Os05g30390	Os05g0366800	BETA-GLUCOSIDASE 23	NA	NA	NA	NA	NA
NA	BGLU24	LOC_Os06g21570	Os06g0320200	BETA-GLUCOSIDASE 24	NA	NA	NA	NA	NA
NA	BGLU25	LOC_Os06g46940	Os06g0683300	BETA-GLUCOSIDASE 25	NA	NA	NA	NA	NA
NA	BGLU26	LOC_Os07g46280	Os07g0656200	BETA-GLUCOSIDASE 26	NA	NA	NA	NA	NA
NA	BGLU27	LOC_Os08g39860	Os08g0509200	BETA-GLUCOSIDASE 27	NA	NA	NA	NA	NA
NA	BGLU28	LOC_Os08g39870	Os08g0509400	BETA-GLUCOSIDASE 28	NA	NA	NA	NA	NA
NA	BGLU29	LOC_Os09g31410	Os09g0490400	BETA-GLUCOSIDASE 29	NA	NA	NA	NA	NA
NA	BGLU3	LOC_Os01g59840	Os01g0813800	BETA-GLUCOSIDASE 3	NA	NA	NA	NA	NA
NA	BGLU30	LOC_Os09g31430	Os09g0491100	BETA-GLUCOSIDASE 30	NA	NA	NA	NA	NA
NA	BGLU32	LOC_Os09g33690	Os09g0511700	BETA-GLUCOSIDASE 32	NA	NA	NA	NA	NA
NA	BGLU33	LOC_Os09g33710	Os09g0511900	BETA-GLUCOSIDASE 33	NA	NA	NA	NA	NA
NA	BGLU34	LOC_Os10g17650	Os10g0323500	BETA-GLUCOSIDASE 34	NA	NA	NA	NA	NA
NA	BGLU35	LOC_Os11g08120	Os11g0184300	BETA-GLUCOSIDASE 35	NA	NA	NA	NA	NA
NA	BGLU36	LOC_Os11g45710	Os11g0683500	BETA-GLUCOSIDASE 36	NA	NA	NA	NA	NA
NA	BGLU38	LOC_Os12g23170	Os12g0420100	BETA-GLUCOSIDASE 38	NA	NA	NA	NA	NA
NA	BGLU4	LOC_Os01g67220	Os01g0897600	BETA-GLUCOSIDASE 4	NA	NA	NA	NA	NA
NA	BGLU5	LOC_Os01g70520	Os01g0930800	BETA-GLUCOSIDASE 5	NA	NA	NA	NA	NA
NA	BGLU9	LOC_Os04g39814	Os04g0474300	BETA-GLUCOSIDASE 9	NA	NA	NA	NA	NA
NA	OsBOR1	LOC_Os12g37840	Os12g0566000	boron transporter	Plant Cell	Cell-type specificity of the expression of Os BOR1, a rice efflux boron transporter gene, is regulated in response to boron availability for efficient boron uptake and xylem loading.	2007	Biotechnology Research Center, University of Tokyo, Yayoi, Bunkyo-ku, Tokyo 113-8657, Japan.	We describe a boron (B) transporter, Os BOR1, in rice (Oryza sativa). Os BOR1 is a plasma membrane-localized efflux transporter of B and is required for normal growth of rice plants under conditions of limited B supply (referred to as -B). Disruption of Os BOR1 reduced B uptake and xylem loading of B. The accumulation of Os BOR1 transcripts was higher in roots than that in shoots and was not affe…
NA	OsBOR2	LOC_Os01g08040	None	boron transporter	NA	NA	NA	NA	NA
NA	OsBOR3	LOC_Os01g08020	Os01g0175600	boron transporter	NA	NA	NA	NA	NA
NA	OsBOR4	LOC_Os05g08430	Os05g0176800	boron transporter	NA	NA	NA	NA	NA
NA	OsbZIP11	LOC_Os01g64020	Os01g0859500	basic leucine zipper transcription factor	NA	NA	NA	NA	NA
NA	OsbZIP12	LOC_Os01g64730	Os01g0867300	basic leucine zipper transcription factor	NA	NA	NA	NA	NA
NA	OsbZIP74	LOC_Os09g31390	Os09g0489500	basic leucine zipper transcription factor	NA	NA	NA	NA	NA
NA	OsbZIP76	LOC_Os09g34880	Os09g0520400	basic leucine zipper transcription factor	NA	NA	NA	NA	NA
NA	OsbZIP77	LOC_Os09g36910	Os09g0540800	basic leucine zipper transcription factor	NA	NA	NA	NA	NA
NA	OsbZIP78	LOC_Os10g38820	Os10g0531900	basic leucine zipper transcription factor	NA	NA	NA	NA	NA
NA	OsbZIP79	LOC_Os11g05480	Os11g0152700	basic leucine zipper transcription factor	NA	NA	NA	NA	NA
NA	OsbZIP81	LOC_Os11g06170	Os11g0160500	basic leucine zipper transcription factor	NA	NA	NA	NA	NA
NA	OsbZIP82	LOC_Os11g11100	Os11g0218000	basic leucine zipper transcription factor	NA	NA	NA	NA	NA
NA	OsbZIP83	LOC_Os12g05680	Os12g0152900	basic leucine zipper transcription factor	NA	NA	NA	NA	NA
NA	OsbZIP85	LOC_Os12g09270	None	basic leucine zipper transcription factor	NA	NA	NA	NA	NA
NA	OsbZIP88	LOC_Os12g40920	Os12g0601800	basic leucine zipper transcription factor	NA	NA	NA	NA	NA
NA	OsbZIP89	LOC_Os12g43790	Os12g0634500	basic leucine zipper transcription factor	NA	NA	NA	NA	NA
NA	OsbZIP56	LOC_Os06g50830	Os06g0724000	basic leucine zipper transcription factor	NA	NA	NA	NA	NA
NA	OsbZIP02	LOC_Os01g11350	Os01g0211800	basic leucine zipper transcription factor	NA	NA	NA	NA	NA
NA	OsbZIP03	LOC_Os01g17260	Os01g0279900	basic leucine zipper transcription factor	NA	NA	NA	NA	NA
NA	OsbZIP04	LOC_Os01g36220	Os01g0542700	basic leucine zipper transcription factor	NA	NA	NA	NA	NA
NA	OsbZIP06	LOC_Os01g55150	Os01g0756200	basic leucine zipper transcription factor	NA	NA	NA	NA	NA
NA	OsbZIP07	LOC_Os01g58760	Os01g0801901	basic leucine zipper transcription factor	NA	NA	NA	NA	NA
NA	OsbZIP08	LOC_Os01g59350	Os01g0808100	basic leucine zipper transcription factor	NA	NA	NA	NA	NA
NA	OsbZIP09	LOC_Os01g59760	Os01g0813100	basic leucine zipper transcription factor	NA	NA	NA	NA	NA
NA	OsbZIP13	LOC_Os02g03580	Os02g0128200	basic leucine zipper transcription factor	NA	NA	NA	NA	NA
NA	OsbZIP14	LOC_Os02g03960	Os02g0132500	basic leucine zipper transcription factor	NA	NA	NA	NA	NA
NA	OsbZIP15	LOC_Os02g07840	Os02g0175100	basic leucine zipper transcription factor	NA	NA	NA	NA	NA
NA	OsbZIP17	LOC_Os02g10140	Os02g0194900	basic leucine zipper transcription factor	NA	NA	NA	NA	NA
NA	OsbZIP18	LOC_Os02g10860	Os02g0202950	basic leucine zipper transcription factor	NA	NA	NA	NA	NA
NA	OsbZIP19	LOC_Os02g14910	Os02g0247100	basic leucine zipper transcription factor	NA	NA	NA	NA	NA
NA	OsbZIP21	LOC_Os02g33560	Os02g0538900	basic leucine zipper transcription factor	NA	NA	NA	NA	NA
NA	OsbZIP22	LOC_Os02g49560	Os02g0728001	basic leucine zipper transcription factor	NA	NA	NA	NA	NA
NA	OsbZIP24	LOC_Os02g58670	Os02g0833600	basic leucine zipper transcription factor	NA	NA	NA	NA	NA
NA	OsbZIP25	LOC_Os03g03550	Os03g0127500	basic leucine zipper transcription factor	NA	NA	NA	NA	NA
NA	OsbZIP26	LOC_Os03g13614	Os03g0239400	basic leucine zipper transcription factor	NA	NA	NA	NA	NA
NA	OsbZIP27	LOC_Os03g19370	Os03g0306700	basic leucine zipper transcription factor	NA	NA	NA	NA	NA
NA	OsbZIP29	LOC_Os03g20650	Os03g0322700	basic leucine zipper transcription factor	NA	NA	NA	NA	NA
NA	OsbZIP31	LOC_Os03g47200	Os03g0675400	basic leucine zipper transcription factor	NA	NA	NA	NA	NA
NA	OsbZIP32	LOC_Os03g56010	Os03g0770000	basic leucine zipper transcription factor	NA	NA	NA	NA	NA
NA	OsbZIP34	LOC_Os03g59460	Os03g0809200	basic leucine zipper transcription factor	NA	NA	NA	NA	NA
NA	OsbZIP35	LOC_Os04g10260	Os04g0181300	basic leucine zipper transcription factor	NA	NA	NA	NA	NA
NA	OsbZIP36	LOC_Os04g41820	Os04g0495500	basic leucine zipper transcription factor	NA	NA	NA	NA	NA
NA	OsbZIP40	LOC_Os05g36160	Os05g0437700	basic leucine zipper transcription factor	NA	NA	NA	NA	NA
NA	OsbZIP41	LOC_Os05g37170	Os05g0443850	basic leucine zipper transcription factor	NA	NA	NA	NA	NA
NA	OsbZIP42	LOC_Os05g41070	Os05g0489700	basic leucine zipper transcription factor	NA	NA	NA	NA	NA
NA	OsbZIP43	LOC_Os05g41280	Os05g0492000	basic leucine zipper transcription factor	NA	NA	NA	NA	NA
NA	OsbZIP44	LOC_Os05g41540	Os05g0495200	basic leucine zipper transcription factor	NA	NA	NA	NA	NA
NA	OsbZIP45	LOC_Os05g49420	Os05g0569300	basic leucine zipper transcription factor	NA	NA	NA	NA	NA
NA	OsbZIP47	LOC_Os06g15480	Os06g0265400	basic leucine zipper transcription factor	NA	NA	NA	NA	NA
NA	OsbZIP48	LOC_Os06g39960	Os06g0601500	basic leucine zipper transcription factor	NA	NA	NA	NA	NA
NA	OsbZIP49	LOC_Os06g41100	Os06g0614100	basic leucine zipper transcription factor	NA	NA	NA	NA	NA
NA	OsbZIP51	LOC_Os06g42690	None	basic leucine zipper transcription factor	NA	NA	NA	NA	NA
NA	OsbZIP53	LOC_Os06g50310	Os06g0716800	basic leucine zipper transcription factor	NA	NA	NA	NA	NA
NA	OsbZIP54	LOC_Os06g50480	Os06g0719500	basic leucine zipper transcription factor	NA	NA	NA	NA	NA
NA	OsbZIP55	LOC_Os06g50600	Os06g0720900	basic leucine zipper transcription factor	NA	NA	NA	NA	NA
NA	OsbZIP57	LOC_Os07g03220	Os07g0124300	basic leucine zipper transcription factor	NA	NA	NA	NA	NA
NA	OsbZIP59	LOC_Os07g10890	Os07g0209800	basic leucine zipper transcription factor	NA	NA	NA	NA	NA
NA	OsbZIP61	LOC_Os07g48180	Os07g0679500	basic leucine zipper transcription factor	NA	NA	NA	NA	NA
NA	OsbZIP62	LOC_Os07g48660	Os07g0686100	basic leucine zipper transcription factor	NA	NA	NA	NA	NA
NA	OsbZIP64	LOC_Os08g07970	Os08g0176900	basic leucine zipper transcription factor	NA	NA	NA	NA	NA
NA	OsbZIP65	LOC_Os08g26880	Os08g0357300	basic leucine zipper transcription factor	NA	NA	NA	NA	NA
NA	OsbZIP67	LOC_Os08g38020	Os08g0487100	basic leucine zipper transcription factor	NA	NA	NA	NA	NA
NA	OsbZIP68	LOC_Os08g43090	Os08g0543900	basic leucine zipper transcription factor	NA	NA	NA	NA	NA
NA	OsbZIP69	LOC_Os08g43600	Os08g0549600	basic leucine zipper transcription factor	NA	NA	NA	NA	NA
NA	OsbZIP70	LOC_Os09g10840	Os09g0280500	basic leucine zipper transcription factor	NA	NA	NA	NA	NA
NA	OsCEP1	LOC_Os03g27680	Os03g0394200	c-terminally encoded peptide gene	Front Plant Sci	Overexpression of Peptide-Encoding OsCEP6.1 Results in Pleiotropic Effects on Growth in Rice (O. sativa).	2016	Key Laboratory of Crop Heterosis and Utilization (MOE) and State Key Laboratory for Agrobiotechnology, Beijing Key Laboratory of Crop Genetic Improvement, China Agricultural UniversityBeijing, China; National Center for Plant Gene Research-BeijingBeijing, China.	Plant peptide hormones play an important role in regulating plant developmental programs via cell-to-cell communication in a non-cell autonomous manner. To characterize the biological relevance of C-TERMINALLY ENCODED PEPTIDE (CEP) genes in rice, we performed a genome-wide search against public databases using a bioinformatics approach and identified six additional CEP members. Expression analysi…
NA	OsCEP2	LOC_Os03g27690	None	c-terminally encoded peptide gene	NA	NA	NA	NA	NA
NA	OsCEP3	LOC_Os03g27740	None	c-terminally encoded peptide gene	NA	NA	NA	NA	NA
NA	OsCEP4	LOC_Os03g27690	None	c-terminally encoded peptide gene	NA	NA	NA	NA	NA
NA	OsCEP5	LOC_Os09g28780	None	c-terminally encoded peptide gene	NA	NA	NA	NA	NA
NA	OsCEP6	LOC_Os01g53010	Os01g0730400	c-terminally encoded peptide gene	NA	NA	NA	NA	NA
NA	OsCEP6.1	LOC_Os08g37070	Os08g0475500	c-terminally encoded peptide gene	NA	NA	NA	NA	NA
NA	OsCEP7	LOC_Os01g10640	Os01g0203400	c-terminally encoded peptide gene	NA	NA	NA	NA	NA
NA	OsCEP7.1	None	Os06g0710001	c-terminally encoded peptide gene	NA	NA	NA	NA	NA
NA	OsCEP8	LOC_Os01g10640	Os01g0203400	c-terminally encoded peptide gene	NA	NA	NA	NA	NA
NA	OsCEP9	LOC_Os05g45380	Os05g0530033	c-terminally encoded peptide gene	NA	NA	NA	NA	NA
NA	OsCEP10	LOC_Os06g05960	Os06g0153000	c-terminally encoded peptide gene	NA	NA	NA	NA	NA
NA	OsCEP11	LOC_Os05g11620	Os05g0206100	c-terminally encoded peptide gene	NA	NA	NA	NA	NA
NA	OsCEP12	LOC_Os05g11580	Os05g0205400	c-terminally encoded peptide gene	NA	NA	NA	NA	NA
NA	OsCEP13	LOC_Os05g11600	Os05g0205800	c-terminally encoded peptide gene	NA	NA	NA	NA	NA
NA	OsCEP14	LOC_Os05g11610	Os05g0206000	c-terminally encoded peptide gene	NA	NA	NA	NA	NA
NA	OsCEP15	LOC_Os06g43080	Os06g0637400	c-terminally encoded peptide gene	NA	NA	NA	NA	NA
NA	C00481	LOC_Os11g47530	Os11g0701200	_	NA	NA	NA	NA	NA
NM_184257.1	ZOS1-03	LOC_Os01g04120	Os01g0132766	C2H2 zinc finger protein, expressed	Plant Mol Biol	Genome-wide identification of C2H2 zinc-finger gene family in rice and their phylogeny and expression analysis.	2007	Interdisciplinary Centre for Plant Genomics and Department of Plant Molecular Biology, University of Delhi South Campus, Benito Juarez Road, New Delhi 110021, India.	Transcription factors regulate gene expression in response to various external and internal cues by activating or suppressing downstream genes in a pathway. In this study, we provide a complete overview of the genes encoding C(2)H(2) zinc-finger transcription factors in rice, describing the gene structure, gene expression, genome localization, and phylogenetic relationship of each member. The gen…
AK105663|NM_188227.1	ZOS1-04	LOC_Os01g09850	Os01g0195000|Os01g0195066	C2H2 zinc finger protein, expressed	NA	NA	NA	NA	NA
AK063298|AK108417|NM_187857.1	ZOS1-06	LOC_Os01g14840	Os01g0251200	C2H2 zinc finger protein, expressed	NA	NA	NA	NA	NA
NA	ZOS1-08	LOC_Os01g32920	Os01g0512700	C2H2 zinc finger protein, expressed	NA	NA	NA	NA	NA
AK103402|AK059387|XM_463365.1	ZOS1-11	LOC_Os01g40110	Os01g0583200	C2H2 zinc finger protein, expressed	NA	NA	NA	NA	NA
AK071014|AK104311|NM_191534.1	ZOS1-12	LOC_Os01g57650	Os01g0785900	C2H2 zinc finger protein, expressed	NA	NA	NA	NA	NA
NA	ZOS1-13	LOC_Os01g59450	None	C2H2 zinc finger protein, expressed	NA	NA	NA	NA	NA
NM_190513.1|AY266289.1	ZOS1-14	LOC_Os01g62130	Os01g0838600	C2H2 zinc finger protein, expressed	NA	NA	NA	NA	NA
AK064334|NM_190688.1	ZOS1-17	LOC_Os01g63980	Os01g0859100	C2H2 zinc finger protein, expressed	NA	NA	NA	NA	NA
AK065024|AK100840|AK119629	ZOS1-18	LOC_Os01g65080	Os01g0871200	C2H2 zinc finger protein, expressed	NA	NA	NA	NA	NA
AK069641|AK119276|AK099909	ZOS1-22	LOC_Os01g68160	Os01g0909500	C2H2 zinc finger protein, expressed	NA	NA	NA	NA	NA
AK100473	ZOS2-02	LOC_Os02g02424	Os02g0116000	C2H2 zinc finger protein, expressed	NA	NA	NA	NA	NA
AK119431|XM_464178.1	ZOS2-03	LOC_Os02g05610	Os02g0149600	C2H2 zinc finger protein, expressed	NA	NA	NA	NA	NA
XM_464343.1	ZOS2-04	LOC_Os02g08510	Os02g0182300	C2H2 zinc finger protein, expressed	NA	NA	NA	NA	NA
AK071320|XM_466369.1	ZOS2-11	LOC_Os02g36360	Os02g0572900	C2H2 zinc finger protein, expressed	NA	NA	NA	NA	NA
AK121308	ZOS2-12	LOC_Os02g39580	Os02g0608700	C2H2 zinc finger protein, expressed	NA	NA	NA	NA	NA
AK107559|XM_467149.1	ZOS2-13	LOC_Os02g44120	Os02g0659100	C2H2 zinc finger protein, expressed	NA	NA	NA	NA	NA
AK064694|XM_467152.1	ZOS2-14	LOC_Os02g44130	Os02g0659500	C2H2 zinc finger protein, expressed	NA	NA	NA	NA	NA
AK120603	ZOS2-15	LOC_Os02g45054	Os02g0672100	C2H2 zinc finger protein, expressed	NA	NA	NA	NA	NA
AK068762|AK058592|XM_507004.1	ZOS2-17	LOC_Os02g53530	Os02g0775600	C2H2 zinc finger protein, expressed	NA	NA	NA	NA	NA
AK068803|XM_470232.1	ZOS3-01	LOC_Os03g05480	Os03g0148800	C2H2 zinc finger protein, expressed	NA	NA	NA	NA	NA
AK110807	ZOS3-03	LOC_Os03g05690	Os03g0151400	C2H2 zinc finger protein, expressed	NA	NA	NA	NA	NA
AK109827	ZOS3-05	LOC_Os03g11680	Os03g0216000	C2H2 zinc finger protein, expressed	NA	NA	NA	NA	NA
AK066038|AK068149|AK071768	ZOS3-07	LOC_Os03g13600	Os03g0239300	C2H2 zinc finger protein, expressed	NA	NA	NA	NA	NA
NM_187448.1	ZOS3-08	LOC_Os03g15790	Os03g0264600	C2H2 zinc finger protein, expressed	NA	NA	NA	NA	NA
AK111338	ZOS3-09	LOC_Os03g17150	Os03g0279700	C2H2 zinc finger protein, expressed	NA	NA	NA	NA	NA
AK105583|XM_468767.1	ZOS3-10	LOC_Os03g31240	Os03g0425900	C2H2 zinc finger protein, expressed	NA	NA	NA	NA	NA
AK108997|XM_468835.1	ZOS3-11	LOC_Os03g32220	Os03g0437100	C2H2 zinc finger protein, expressed	NA	NA	NA	NA	NA
AK059839|XM_468836.1|AY295345.1	ZOS3-12	LOC_Os03g32230	Os03g0437200	C2H2 zinc finger protein, expressed	NA	NA	NA	NA	NA
AK059839|AK059013|XM_463128.1	ZOS3-14	LOC_Os03g41110	Os03g0607700	C2H2 zinc finger protein, expressed	NA	NA	NA	NA	NA
XM_463153.1|AY305868.1	ZOS3-15	LOC_Os03g41390	Os03g0610400	C2H2 zinc finger protein, expressed	NA	NA	NA	NA	NA
AK059869|NM_185077.1	ZOS3-23	LOC_Os03g61640	Os03g0831900	C2H2 zinc finger protein, expressed	NA	NA	NA	NA	NA
XM_470361.1	ZOS3-24	LOC_Os03g62230	Os03g0838800	C2H2 zinc finger protein, expressed	NA	NA	NA	NA	NA
XM_471036.1	ZOS4-01	LOC_Os04g02510	Os04g0115500	C2H2 zinc finger protein, expressed	NA	NA	NA	NA	NA
AK108645|XM_474564.1	ZOS4-03	LOC_Os04g08060	Os04g0162500	C2H2 zinc finger protein, expressed	NA	NA	NA	NA	NA
XM_474579.1	ZOS4-04	LOC_Os04g08290	Os04g0165200	C2H2 zinc finger protein, expressed	NA	NA	NA	NA	NA
XM_472635.1	ZOS4-06	LOC_Os04g36650	Os04g0444100	C2H2 zinc finger protein, expressed	NA	NA	NA	NA	NA
AK105634|XM_472781.1	ZOS4-07	LOC_Os04g39050	Os04g0464600	C2H2 zinc finger protein, expressed	NA	NA	NA	NA	NA
AK069623|XM_473436.1	ZOS4-09	LOC_Os04g46670	Os04g0552400	C2H2 zinc finger protein, expressed	NA	NA	NA	NA	NA
AK121993|XM_473437.1	ZOS4-10	LOC_Os04g46680	Os04g0552700	C2H2 zinc finger protein, expressed	NA	NA	NA	NA	NA
AK121410|XM_473585.1	ZOS4-12	LOC_Os04g48520	Os04g0574600	C2H2 zinc finger protein, expressed	NA	NA	NA	NA	NA
AK099856|AK105834|XM_474463.1	ZOS4-14	LOC_Os04g59380	Os04g0690100	C2H2 zinc finger protein, expressed	NA	NA	NA	NA	NA
AK103444|AK060463	ZOS5-01	LOC_Os05g01550	Os05g0106000	C2H2 zinc finger protein, expressed	NA	NA	NA	NA	NA
AK108981|AY305865.1|XM_475088.1	ZOS5-02	LOC_Os05g02390	Os05g0114400	C2H2 zinc finger protein, expressed	NA	NA	NA	NA	NA
AK099528|AK101631|XM_475509.1	ZOS5-03	LOC_Os05g03020	Os05g0121400	C2H2 zinc finger protein, expressed	NA	NA	NA	NA	NA
AK102650|AK100629	ZOS5-06	LOC_Os05g19970	Os05g0279400	C2H2 zinc finger protein, expressed	NA	NA	NA	NA	NA
AK108829	ZOS5-07	LOC_Os05g20930	Os05g0286100	C2H2 zinc finger protein, expressed	NA	NA	NA	NA	NA
AK102658|XM_475336.1	ZOS5-08	LOC_Os05g37190	Os05g0444200	C2H2 zinc finger protein, expressed	NA	NA	NA	NA	NA
AK108028	ZOS5-11	LOC_Os05g41530	Os05g0495100	C2H2 zinc finger protein, expressed	NA	NA	NA	NA	NA
AK106360|XM_550355.1|NM_185647.1	ZOS6-01	LOC_Os06g07020	Os06g0166200	C2H2 zinc finger protein, expressed	NA	NA	NA	NA	NA
AK109897	ZOS6-03	LOC_Os06g20020	Os06g0304200	C2H2 zinc finger protein, expressed	NA	NA	NA	NA	NA
NA	ZOS6-04	LOC_Os06g22420	Os06g0329800	C2H2 zinc finger protein, expressed	NA	NA	NA	NA	NA
AK071104	ZOS6-05	LOC_Os06g40960	Os06g0612300	C2H2 zinc finger protein, expressed	NA	NA	NA	NA	NA
AK073865	ZOS6-06	LOC_Os06g44200	Os06g0651300	C2H2 zinc finger protein, expressed	NA	NA	NA	NA	NA
AK121959|AK105443|AK120010	ZOS6-07	LOC_Os06g46910	Os06g0683000	C2H2 zinc finger protein, expressed	NA	NA	NA	NA	NA
AK103176	ZOS6-08	LOC_Os06g47840	Os06g0693500	C2H2 zinc finger protein, expressed	NA	NA	NA	NA	NA
AK120947	ZOS6-09	LOC_Os06g48530	Os06g0698859	C2H2 zinc finger protein, expressed	NA	NA	NA	NA	NA
AK100915	ZOS6-10	LOC_Os06g49490	Os06g0708600	C2H2 zinc finger protein, expressed	NA	NA	NA	NA	NA
AK108097	ZOS6-11	LOC_Os06g51140	Os06g0727000	C2H2 zinc finger protein, expressed	NA	NA	NA	NA	NA
XM_476354.1	ZOS7-01	LOC_Os07g01180	Os07g0101800	C2H2 zinc finger protein, expressed	NA	NA	NA	NA	NA
AK062388|XM_478767.1	ZOS7-05	LOC_Os07g38240	Os07g0569700	C2H2 zinc finger protein, expressed	NA	NA	NA	NA	NA
XM_478884.1	ZOS7-06	LOC_Os07g39310	Os07g0581366|Os07g0581400	C2H2 zinc finger protein, expressed	NA	NA	NA	NA	NA
AK120003	ZOS7-09	LOC_Os07g40080	Os07g0590100	C2H2 zinc finger protein, expressed	NA	NA	NA	NA	NA
XM_479025.1	ZOS7-11	LOC_Os07g40780	Os07g0598800	C2H2 zinc finger protein, expressed	NA	NA	NA	NA	NA
AK108117|XM_481174.1	ZOS8-01	LOC_Os08g16940	Os08g0270900	C2H2 zinc finger protein, expressed	NA	NA	NA	NA	NA
AK058457|XM_482820.1	ZOS8-06	LOC_Os08g36110	Os08g0463500	C2H2 zinc finger protein, expressed	NA	NA	NA	NA	NA
AK068243|AK064883|AK103243	ZOS8-08	LOC_Os08g37904	Os08g0485600	C2H2 zinc finger protein, expressed	NA	NA	NA	NA	NA
AK069097|AK068131|AK103243	ZOS8-09	LOC_Os08g37920	Os08g0485700	C2H2 zinc finger protein, expressed	NA	NA	NA	NA	NA
XM_483223.1	ZOS8-10	LOC_Os08g39390	Os08g0504000	C2H2 zinc finger protein, expressed	NA	NA	NA	NA	NA
XM_483733.1	ZOS8-13	LOC_Os08g44190	Os08g0555700	C2H2 zinc finger protein, expressed	NA	NA	NA	NA	NA
AK063290|XM_483797.1	ZOS8-14	LOC_Os08g44830	Os08g0562300	C2H2 zinc finger protein, expressed	NA	NA	NA	NA	NA
XM_450099.1	ZOS9-01	LOC_Os09g03500	Os09g0122000	C2H2 zinc finger protein, expressed	NA	NA	NA	NA	NA
NA	ZOS9-02	LOC_Os09g10980	Os09g0282100	C2H2 zinc finger protein, expressed	NA	NA	NA	NA	NA
NA	ZOS9-02	LOC_Os09g10980	Os09g0282300	C2H2 zinc finger protein, expressed	NA	NA	NA	NA	NA
NA	ZOS9-06	LOC_Os09g25420	Os09g0421600	C2H2 zinc finger protein, expressed	NA	NA	NA	NA	NA
AK108547	ZOS9-07	LOC_Os09g25430	Os09g0421700	C2H2 zinc finger protein, expressed	NA	NA	NA	NA	NA
NA	ZOS9-08	LOC_Os09g25440	Os09g0421800	C2H2 zinc finger protein, expressed	NA	NA	NA	NA	NA
NA	ZOS9-09	LOC_Os09g26050	None	C2H2 zinc finger protein, expressed	NA	NA	NA	NA	NA
NA	ZOS9-11	LOC_Os09g26200	Os09g0431750	C2H2 zinc finger protein, expressed	NA	NA	NA	NA	NA
NA	ZOS9-12	LOC_Os09g26210	Os09g0431900	C2H2 zinc finger protein, expressed	NA	NA	NA	NA	NA
AK120514	ZOS9-13	LOC_Os09g27320	Os09g0445500	C2H2 zinc finger protein, expressed	NA	NA	NA	NA	NA
AK058514|XM_450998.1	ZOS9-15	LOC_Os09g29750	Os09g0473300	C2H2 zinc finger protein, expressed	NA	NA	NA	NA	NA
AK058514|XM_450998.1	ZOS9-15	LOC_Os09g29750	Os09g0473350	C2H2 zinc finger protein, expressed	NA	NA	NA	NA	NA
NA	ZOS9-18	LOC_Os09g38610	Os09g0558800	C2H2 zinc finger protein, expressed	NA	NA	NA	NA	NA
AK067997	ZOS9-19	LOC_Os09g38790	Os09g0560900	C2H2 zinc finger protein, expressed	NA	NA	NA	NA	NA
AK120477|AK065725	ZOS9-20	LOC_Os09g39270	Os09g0566100	C2H2 zinc finger protein, expressed	NA	NA	NA	NA	NA
AK102035|AK073421	ZOS9-21	LOC_Os09g39660	Os09g0570200	C2H2 zinc finger protein, expressed	NA	NA	NA	NA	NA
AK103827	ZOS10-03	LOC_Os10g18364	Os10g0330300	C2H2 zinc finger protein, expressed	NA	NA	NA	NA	NA
NM_197084	ZOS10-05	LOC_Os10g34500	Os10g0486300	C2H2 zinc finger protein, expressed	NA	NA	NA	NA	NA
NM_197151.1	ZOS10-06	LOC_Os10g35190	Os10g0494500	C2H2 zinc finger protein, expressed	NA	NA	NA	NA	NA
AK106924	ZOS10-07	LOC_Os10g40660	Os10g0555300	C2H2 zinc finger protein, expressed	NA	NA	NA	NA	NA
AK110948	ZOS11-01	LOC_Os11g06840	Os11g0169400	C2H2 zinc finger protein, expressed	NA	NA	NA	NA	NA
AK110914	ZOS11-02	LOC_Os11g25610	Os11g0442900	C2H2 zinc finger protein, expressed	NA	NA	NA	NA	NA
AK060702	ZOS11-03	LOC_Os11g30484	Os11g0498400	C2H2 zinc finger protein, expressed	NA	NA	NA	NA	NA
NA	ZOS11-04	LOC_Os11g34700	Os11g0549607	C2H2 zinc finger protein, expressed	NA	NA	NA	NA	NA
NA	ZOS11-04	LOC_Os11g34700	Os11g0549610	C2H2 zinc finger protein, expressed	NA	NA	NA	NA	NA
NA	ZOS11-06	LOC_Os11g38330	Os11g0596250	C2H2 zinc finger protein, expressed	NA	NA	NA	NA	NA
NA	ZOS11-06	LOC_Os11g38330	Os11g0596200	C2H2 zinc finger protein, expressed	NA	NA	NA	NA	NA
NA	ZOS11-07	LOC_Os11g39630	None	C2H2 zinc finger protein, expressed	NA	NA	NA	NA	NA
AK105226|AY305866.1|AK062491	ZOS11-10	LOC_Os11g47630	Os11g0702400	C2H2 zinc finger protein, expressed	NA	NA	NA	NA	NA
NA	ZOS11-11	LOC_Os11g48000	Os11g0707300	C2H2 zinc finger protein, expressed	NA	NA	NA	NA	NA
AK060480	ZOS12-01	LOC_Os12g05920	Os12g0155300	C2H2 zinc finger protein, expressed	NA	NA	NA	NA	NA
AK069593	ZOS12-03	LOC_Os12g13130	Os12g0233400	C2H2 zinc finger protein, expressed	NA	NA	NA	NA	NA
AK070634	ZOS12-06	LOC_Os12g38940	Os12g0578600	C2H2 zinc finger protein, expressed	NA	NA	NA	NA	NA
AK102141	ZOS12-07	LOC_Os12g38960	Os12g0578800	C2H2 zinc finger protein, expressed	NA	NA	NA	NA	NA
NA	ZOS12-10	LOC_Os12g42250	Os12g0617000	C2H2 zinc finger protein, expressed	NA	NA	NA	NA	NA
NA	ZOS1-01	LOC_Os01g01770	None	C2H2 zinc finger protein	NA	NA	NA	NA	NA
NM_193902.1	ZOS1-07	LOC_Os01g28230	Os01g0380200	C2H2 zinc finger protein	NA	NA	NA	NA	NA
NA	ZOS1-09	LOC_Os01g35040	Os01g0534800	C2H2 zinc finger protein	NA	NA	NA	NA	NA
NA	ZOS1-16	LOC_Os01g62460	Os01g0842200	C2H2 zinc finger protein	NA	NA	NA	NA	NA
NA	ZOS1-19	LOC_Os01g66570	Os01g0889101	C2H2 zinc finger protein	NA	NA	NA	NA	NA
NA	ZOS2-01	LOC_Os02g01090	Os02g0100900	C2H2 zinc finger protein	NA	NA	NA	NA	NA
XM_465060.1	ZOS2-06	LOC_Os02g19180	Os02g0293900	C2H2 zinc finger protein	NA	NA	NA	NA	NA
NA	ZOS2-07	LOC_Os02g30180	Os02g0504500	C2H2 zinc finger protein	NA	NA	NA	NA	NA
NA	ZOS2-09	LOC_Os02g34680	Os02g0551900	C2H2 zinc finger protein	NA	NA	NA	NA	NA
XM_466262.1	ZOS2-10	LOC_Os02g35460	Os02g0562200	C2H2 zinc finger protein	NA	NA	NA	NA	NA
NA	ZOS2-16	LOC_Os02g47920	Os02g0709000	C2H2 zinc finger protein	NA	NA	NA	NA	NA
XM_468445.1	ZOS2-18	LOC_Os02g57550	None	C2H2 zinc finger protein	NA	NA	NA	NA	NA
XM_468470.1	ZOS2-19	LOC_Os02g57790	Os02g0823900	C2H2 zinc finger protein	NA	NA	NA	NA	NA
XM_470233.1	ZOS3-02	LOC_Os03g05490	Os03g0148900	C2H2 zinc finger protein	NA	NA	NA	NA	NA
NA	ZOS3-13	LOC_Os03g40710	None	C2H2 zinc finger protein	NA	NA	NA	NA	NA
XM_469388.1	ZOS3-16	LOC_Os03g49132	Os03g0698300	C2H2 zinc finger protein	NA	NA	NA	NA	NA
NA	ZOS3-17	LOC_Os03g50850	Os03g0717600	C2H2 zinc finger protein	NA	NA	NA	NA	NA
NA	ZOS3-18	LOC_Os03g55540	Os03g0764100	C2H2 zinc finger protein	NA	NA	NA	NA	NA
XM_470132.1	ZOS3-20	LOC_Os03g60540	None	C2H2 zinc finger protein	NA	NA	NA	NA	NA
XM_474606.1	ZOS4-05	LOC_Os04g08600	Os04g0168100	C2H2 zinc finger protein	NA	NA	NA	NA	NA
XM_472828.1	ZOS4-08	LOC_Os04g39520	Os04g0471000	C2H2 zinc finger protein	NA	NA	NA	NA	NA
XM_473719.1	ZOS4-13	LOC_Os04g50070	None	C2H2 zinc finger protein	NA	NA	NA	NA	NA
NA	ZOS5-04	LOC_Os05g05970	None	C2H2 zinc finger protein	NA	NA	NA	NA	NA
NA	ZOS5-05	LOC_Os05g14130	Os05g0229900	C2H2 zinc finger protein	NA	NA	NA	NA	NA
NA	ZOS5-09	LOC_Os05g38600	Os05g0460900	C2H2 zinc finger protein	NA	NA	NA	NA	NA
NA	ZOS5-10	LOC_Os05g38620	Os05g0461200	C2H2 zinc finger protein	NA	NA	NA	NA	NA
NA	ZOS6-02	LOC_Os06g10470	None	C2H2 zinc finger protein	NA	NA	NA	NA	NA
XM_477113.1	ZOS7-03	LOC_Os07g10870	Os07g0209600	C2H2 zinc finger protein	NA	NA	NA	NA	NA
NM_188199.1	ZOS7-04	LOC_Os07g23450	Os07g0417400	C2H2 zinc finger protein	NA	NA	NA	NA	NA
AK108320|XM_478940.1	ZOS7-07	LOC_Os07g39960	Os07g0588600	C2H2 zinc finger protein	NA	NA	NA	NA	NA
NA	ZOS7-10	LOC_Os07g40300	Os07g0593000	C2H2 zinc finger protein	NA	NA	NA	NA	NA
XM_479044.1	ZOS7-12	LOC_Os07g40950	Os07g0600900	C2H2 zinc finger protein	NA	NA	NA	NA	NA
XM_481229.1	ZOS8-02	LOC_Os08g17640	None	C2H2 zinc finger protein	NA	NA	NA	NA	NA
NA	ZOS8-03	LOC_Os08g19890	None	C2H2 zinc finger protein	NA	NA	NA	NA	NA
XM_481416.1	ZOS8-04	LOC_Os08g20580	Os08g0300366	C2H2 zinc finger protein	NA	NA	NA	NA	NA
XM_482630	ZOS8-05	LOC_Os08g34310	Os08g0441900	C2H2 zinc finger protein	NA	NA	NA	NA	NA
NA	ZOS9-04	LOC_Os09g13680	Os09g0307400	C2H2 zinc finger protein	NA	NA	NA	NA	NA
NA	ZOS9-05	LOC_Os09g21430	Os09g0382120	C2H2 zinc finger protein	NA	NA	NA	NA	NA
NA	ZOS9-05	LOC_Os09g21430	Os09g0382000	C2H2 zinc finger protein	NA	NA	NA	NA	NA
NA	ZOS9-10	LOC_Os09g26100	Os09g0430600	C2H2 zinc finger protein	NA	NA	NA	NA	NA
AK107618|NM_194977.1	ZOS10-01	LOC_Os10g07470	Os10g0162233	C2H2 zinc finger protein	NA	NA	NA	NA	NA
AK107618|NM_194977.1	ZOS10-01	LOC_Os10g07470	Os10g0162300	C2H2 zinc finger protein	NA	NA	NA	NA	NA
NA	ZOS10-02	LOC_Os10g17740	Os10g0324600	C2H2 zinc finger protein	NA	NA	NA	NA	NA
NA	ZOS11-05	LOC_Os11g36930	Os11g0577700	C2H2 zinc finger protein	NA	NA	NA	NA	NA
NA	ZOS11-09	LOC_Os11g47620	Os11g0702300	C2H2 zinc finger protein	NA	NA	NA	NA	NA
NA	ZOS12-04	LOC_Os12g18150	Os12g0279100	C2H2 zinc finger protein	NA	NA	NA	NA	NA
NA	ZOS12-08	LOC_Os12g39220	Os12g0581900	C2H2 zinc finger protein	NA	NA	NA	NA	NA
NA	C3H1	LOC_Os01g07930	Os01g0174600	ZINC FINGER CCCH DOMAIN-CONTAINING PROTEIN 1	BMC Genomics.	Genome-wide analysis of CCCH zinc finger family in Arabidopsis and rice.	2008	State Key Laboratory of Crop Biology, College of Life Sciences, Shandong Agricultural University, Taian, Shandong 271018, PR China. ideal.sam@gmail.com	BACKGROUND: Genes in the CCCH family encode zinc finger proteins containing the motif with three cysteines and one histidine residues. They have been known to play important roles in RNA processing as RNA-binding proteins in animals. To date, few plant CCCH proteins have been studied functionally. RESULTS: In this study, a comprehensive computational analysis identified 68 and 67 CCCH family gene…
NA	C3H10	LOC_Os01g53650	Os01g0738400	ZINC FINGER CCCH DOMAIN-CONTAINING PROTEIN 10	Journal of Plant Biology	Identification and expression analysis of hypoxia stress inducible CCCH-type zinc finger protein genes in rice	2012
NA	C3H11	LOC_Os01g61830	Os01g0834700	ZINC FINGER CCCH DOMAIN-CONTAINING PROTEIN 11	Plant Physiol.	The Arabidopsis tandem zinc finger protein AtTZF1 traffics between the nucleus and cytoplasmic foci and binds both DNA and RNA.	2010	Department of Horticulture and Crop Science, Ohio State University, Columbus, Ohio 43210, USA.	Processing bodies (PBs) are specialized cytoplasmic foci where mRNA turnover and translational repression can take place. Stress granules are related cytoplasmic foci. The CCCH tandem zinc finger proteins (TZFs) play pivotal roles in gene expression, cell fate specification, and various developmental processes. Human TZF binds AU-rich elements at the 3' untranslated region and recruits decapping,…
NA	C3H13	LOC_Os02g06584	Os02g0161200	ZINC FINGER CCCH DOMAIN-CONTAINING PROTEIN 13	Plant Biotechnol.	Two Proton Pump Interactors Identified from a Direct Phosphorylation Screening of a Rice cDNA Library by Using a Recombinant BRI1 Receptor Kinase	2004
NA	C3H14	LOC_Os02g10080	Os02g0194200	ZINC FINGER CCCH DOMAIN-CONTAINING PROTEIN 14	DNA Res.	Comprehensive Analysis of the Rice RING E3 Ligase Family Reveals Their Functional Diversity in Response to Abiotic stress.	2013	Department of Applied Plant Sciences Technology, Kangwon National University, Chuncheon 200-713, Republic of Korea.	A large number of really interesting new gene (RING) E3 ligases contribute to the post-translational modification of target proteins during plant responses to environmental stresses. However, the physical interactome of RING E3 ligases in rice remains largely unknown. Here, we evaluated the expression patterns of 47 Oryza sativa RING finger protein (OsRFP) genes in response to abiotic stresses vi…
NA	C3H15	LOC_Os02g19804	Os02g0301000	ZINC FINGER CCCH DOMAIN-CONTAINING PROTEIN 15	BMC Genomics	Genomic survey, expression profile and co-expression network analysis of OsWD40 family in rice.	2012	National Key Laboratory of Crop Genetic Improvement and National Center of Plant Gene Research Wuhan, Huazhong Agricultural University, Wuhan 430070, China.	BACKGROUND: WD40 proteins represent a large family in eukaryotes, which have been involved in a broad spectrum of crucial functions. Systematic characterization and co-expression analysis of OsWD40 genes enable us to understand the networks of the WD40 proteins and their biological processes and gene functions in rice. RESULTS: In this study, we identify and analyze 200 potential OsWD40 genes in …
NA	C3H16	LOC_Os02g35150	Os02g0557500	ZINC FINGER CCCH DOMAIN-CONTAINING PROTEIN 16	J. Biol. Chem.	Multiple forms of the U2 small nuclear ribonucleoprotein auxiliary factor U2AF subunits expressed in higher plants.	1998	Friedrich Miescher-Institut, CH-4002 Basel, Switzerland.	Requirements for intron recognition during pre-mRNA splicing in plants differ from those in vertebrates and yeast. Plant introns contain neither conserved branch points nor distinct 3' splice site-proximal polypyrimidine tracts characteristic of the yeast and vertebrate introns, respectively. However, they are strongly enriched in U residues throughout the intron, property essential for splicing.…
NA	C3H17	LOC_Os02g45480	Os02g0677700	ZINC FINGER CCCH DOMAIN-CONTAINING PROTEIN 17	Plant Physiol.	Functional analysis of two isoforms of leaf-type Ferredoxin-NADP(+)-oxidoreductase in rice using the heterologous expression system of Arabidopsis.	2011	Plant Functional Genomics Research Group, RIKEN, Tsurumi-ku, Yokohama, Kanagawa 230-0045, Japan.	Ferredoxin-NADP(+)-oxidoreductase (FNR) mediates electron transfer between ferredoxin (Fd) and NADP(+); therefore, it is a key enzyme that provides the reducing power used in the Calvin cycle. Other than FNR, nitrite reductase, sulfite reductase, glutamate synthase, and Fd-thioredoxin reductase also accept electrons from Fd, an electron carrier protein in the stroma. Therefore, the regulation of …
NA	C3H18	LOC_Os02g55000	Os02g0793000	ZINC FINGER CCCH DOMAIN-CONTAINING PROTEIN 18	NA	NA	NA	NA	NA
NA	C3H19	LOC_Os02g58440	Os02g0831100	ZINC FINGER CCCH DOMAIN-CONTAINING PROTEIN 19	NA	NA	NA	NA	NA
NA	C3H21	LOC_Os03g18950	Os03g0301500	ZINC FINGER CCCH DOMAIN-CONTAINING PROTEIN 21	NA	NA	NA	NA	NA
NA	C3H22	LOC_Os03g21140	Os03g0328900	ZINC FINGER CCCH DOMAIN-CONTAINING PROTEIN 22	NA	NA	NA	NA	NA
NA	C3H23	LOC_Os03g21160	Os03g0329200	ZINC FINGER CCCH DOMAIN-CONTAINING PROTEIN 23	NA	NA	NA	NA	NA
NA	C3H24	LOC_Os03g49170	Os03g0698800	ZINC FINGER CCCH DOMAIN-CONTAINING PROTEIN 24	NA	NA	NA	NA	NA
NA	C3H25	LOC_Os03g61110	Os03g0826400	ZINC FINGER CCCH DOMAIN-CONTAINING PROTEIN 25	NA	NA	NA	NA	NA
NA	C3H26	LOC_Os04g02730	Os04g0117600	ZINC FINGER CCCH DOMAIN-CONTAINING PROTEIN 26	NA	NA	NA	NA	NA
NA	C3H27	LOC_Os04g32340	Os04g0394300	ZINC FINGER CCCH DOMAIN-CONTAINING PROTEIN 27	NA	NA	NA	NA	NA
NA	C3H28	LOC_Os04g35800	Os04g0438700	ZINC FINGER CCCH DOMAIN-CONTAINING PROTEIN 28	NA	NA	NA	NA	NA
NA	C3H29	LOC_Os04g41060	Os04g0487550	ZINC FINGER CCCH DOMAIN-CONTAINING PROTEIN 29	NA	NA	NA	NA	NA
NA	C3H3	LOC_Os01g14870	Os01g0252200	ZINC FINGER CCCH DOMAIN-CONTAINING PROTEIN 3	NA	NA	NA	NA	NA
NA	C3H30	LOC_Os04g56750	Os04g0663200	ZINC FINGER CCCH DOMAIN-CONTAINING PROTEIN 30	NA	NA	NA	NA	NA
NA	C3H31	LOC_Os04g57010	Os04g0665700	ZINC FINGER CCCH DOMAIN-CONTAINING PROTEIN 31	NA	NA	NA	NA	NA
NA	C3H32	LOC_Os04g57600	Os04g0671800	ZINC FINGER CCCH DOMAIN-CONTAINING PROTEIN 32	NA	NA	NA	NA	NA
NA	C3H33	LOC_Os05g03760	Os05g0128200	ZINC FINGER CCCH DOMAIN-CONTAINING PROTEIN 33	NA	NA	NA	NA	NA
NA	C3H34	LOC_Os05g08400	Os05g0176400	ZINC FINGER CCCH DOMAIN-CONTAINING PROTEIN 34	NA	NA	NA	NA	NA
NA	C3H36	LOC_Os05g41790	Os05g0497500	ZINC FINGER CCCH DOMAIN-CONTAINING PROTEIN 36	NA	NA	NA	NA	NA
NA	C3H37	LOC_Os05g45020	Os05g0525900	ZINC FINGER CCCH DOMAIN-CONTAINING PROTEIN 37	NA	NA	NA	NA	NA
NA	C3H38	LOC_Os05g48960	Os05g0564200	ZINC FINGER CCCH DOMAIN-CONTAINING PROTEIN 38	NA	NA	NA	NA	NA
NA	C3H39	LOC_Os05g50080	Os05g0576300	ZINC FINGER CCCH DOMAIN-CONTAINING PROTEIN 39	NA	NA	NA	NA	NA
NA	C3H4	LOC_Os01g15300	Os01g0256800	ZINC FINGER CCCH DOMAIN-CONTAINING PROTEIN 4	NA	NA	NA	NA	NA
NA	C3H40	LOC_Os06g07350	Os06g0170500	ZINC FINGER CCCH DOMAIN-CONTAINING PROTEIN 40	NA	NA	NA	NA	NA
NA	C3H42	LOC_Os06g32720	Os06g0519400	ZINC FINGER CCCH DOMAIN-CONTAINING PROTEIN 42	NA	NA	NA	NA	NA
NA	C3H43	LOC_Os06g32860	Os06g0520600	ZINC FINGER CCCH DOMAIN-CONTAINING PROTEIN 43	NA	NA	NA	NA	NA
NA	C3H44	LOC_Os06g41390	Os06g0618150	ZINC FINGER CCCH DOMAIN-CONTAINING PROTEIN 44	NA	NA	NA	NA	NA
NA	C3H45	LOC_Os06g46400	Os06g0677700	ZINC FINGER CCCH DOMAIN-CONTAINING PROTEIN 45	NA	NA	NA	NA	NA
NA	C3H47	LOC_Os07g04580	Os07g0138400	ZINC FINGER CCCH DOMAIN-CONTAINING PROTEIN 47	NA	NA	NA	NA	NA
NA	C3H48	LOC_Os07g04650	Os07g0139000	ZINC FINGER CCCH DOMAIN-CONTAINING PROTEIN 48	NA	NA	NA	NA	NA
NA	C3H49	LOC_Os07g18050	Os07g0281000	ZINC FINGER CCCH DOMAIN-CONTAINING PROTEIN 49	NA	NA	NA	NA	NA
NA	C3H5	LOC_Os01g15350	Os01g0257400	ZINC FINGER CCCH DOMAIN-CONTAINING PROTEIN 5	NA	NA	NA	NA	NA
NA	C3H50	LOC_Os07g38090	Os07g0568300	ZINC FINGER CCCH DOMAIN-CONTAINING PROTEIN 50	NA	NA	NA	NA	NA
NA	C3H51	LOC_Os07g39440	Os07g0583300	ZINC FINGER CCCH DOMAIN-CONTAINING PROTEIN 51	NA	NA	NA	NA	NA
NA	C3H53	LOC_Os07g48410	Os07g0682400	ZINC FINGER CCCH DOMAIN-CONTAINING PROTEIN 53	NA	NA	NA	NA	NA
NA	C3H54	LOC_Os08g03310	Os08g0126700	ZINC FINGER CCCH DOMAIN-CONTAINING PROTEIN 54	NA	NA	NA	NA	NA
NA	C3H55	LOC_Os08g04170	Os08g0135800	ZINC FINGER CCCH DOMAIN-CONTAINING PROTEIN 55	NA	NA	NA	NA	NA
NA	C3H56	LOC_Os08g06330	Os08g0159800	ZINC FINGER CCCH DOMAIN-CONTAINING PROTEIN 56	NA	NA	NA	NA	NA
NA	C3H57	LOC_Os08g38370	Os08g0491700	ZINC FINGER CCCH DOMAIN-CONTAINING PROTEIN 57	NA	NA	NA	NA	NA
NA	C3H58	LOC_Os09g13530	Os09g0305900	ZINC FINGER CCCH DOMAIN-CONTAINING PROTEIN 58	NA	NA	NA	NA	NA
NA	C3H59	LOC_Os09g19940	Os09g0364000	ZINC FINGER CCCH DOMAIN-CONTAINING PROTEIN 59	NA	NA	NA	NA	NA
NA	C3H6	LOC_Os01g15460	Os01g0258700	ZINC FINGER CCCH DOMAIN-CONTAINING PROTEIN 6	NA	NA	NA	NA	NA
NA	C3H60	LOC_Os09g31482	Os09g0491756	ZINC FINGER CCCH DOMAIN-CONTAINING PROTEIN 60	NA	NA	NA	NA	NA
NA	C3H62	LOC_Os10g25220	Os10g0391300	ZINC FINGER CCCH DOMAIN-CONTAINING PROTEIN 62	NA	NA	NA	NA	NA
NA	C3H63	LOC_Os11g28270	Os11g0472000	ZINC FINGER CCCH DOMAIN-CONTAINING PROTEIN 63	NA	NA	NA	NA	NA
NA	C3H65	LOC_Os12g18120	Os12g0278800	ZINC FINGER CCCH DOMAIN-CONTAINING PROTEIN 65	NA	NA	NA	NA	NA
NA	C3H66	LOC_Os12g21700	Os12g0405100	ZINC FINGER CCCH DOMAIN-CONTAINING PROTEIN 66	NA	NA	NA	NA	NA
NA	C3H67	LOC_Os12g33090	Os12g0515500	ZINC FINGER CCCH DOMAIN-CONTAINING PROTEIN 67	NA	NA	NA	NA	NA
NA	C3H7	LOC_Os01g39100	Os01g0572100	ZINC FINGER CCCH DOMAIN-CONTAINING PROTEIN 7	NA	NA	NA	NA	NA
NA	C3H8	LOC_Os01g42970	Os01g0616400	ZINC FINGER CCCH DOMAIN-CONTAINING PROTEIN 8	NA	NA	NA	NA	NA
NA	C3H9	LOC_Os01g45730	Os01g0645000	ZINC FINGER CCCH DOMAIN-CONTAINING PROTEIN 9	NA	NA	NA	NA	NA
NA	CAD1	LOC_Os10g11810	Os10g0194200	CINNAMYL ALCOHOL DEHYDROGENASE 1	Plant Cell Rep.	OsCAD2 is the major CAD gene responsible for monolignol biosynthesis in rice culm.	2011	Bioscience and Biotechnology Center, Nagoya University, Chikusa-ku, Nagoya, Aichi, Japan.	Cinnamyl alcohol dehydrogenase (CAD) catalyzes the last step of monolignol biosynthesis. The rice genome contains 12 CAD-like genes, and whereas the proteins encoded by OsCAD2 and OsCAD7 are known to function in monolignol biosynthesis, the degree to which these enzymes contribute to this process and the involvement of the enzymes encoded by the remaining ten genes is unclear. This paper investig…
NA	CAD3	LOC_Os10g29470	Os10g0430200	CINNAMYL ALCOHOL DEHYDROGENASE 3	Planta.	Structure of the cinnamyl-alcohol dehydrogenase gene family in rice and promoter activity of a member associated with lignification	2005	Agricultural Research Service, Western Regional Research Center, United States Department of Agriculture, 800 Buchanan Street, Albany, CA 94710, USA. ctobias@pw.usda.gov	Analysis of lignification in rice has been facilitated by the availability of the recently completed rice genome sequence, and rice will serve as an important model for understanding the relationship of grass lignin composition to cell wall digestibility. Cinnamyl-alcohol dehydrogenase (CAD) is an enzyme important in lignin biosynthesis. The rice genome contains 12 distinct genes present at nine …
NA	CAD4	LOC_Os11g40690	Os11g0622800	CINNAMYL ALCOHOL DEHYDROGENASE 4	NA	NA	NA	NA	NA
NA	CAD5	LOC_Os08g16910	Os08g0270400	CINNAMYL ALCOHOL DEHYDROGENASE 5	NA	NA	NA	NA	NA
NA	CAD6	LOC_Os04g15920	Os04g0229100	CINNAMYL ALCOHOL DEHYDROGENASE 6	NA	NA	NA	NA	NA
NA	CAD8A	LOC_Os09g23530	Os09g0399800	CINNAMYL ALCOHOL DEHYDROGENASE 8A	NA	NA	NA	NA	NA
NA	CAD8B	LOC_Os09g23540	Os09g0400000	CINNAMYL ALCOHOL DEHYDROGENASE 8B	NA	NA	NA	NA	NA
NA	CAD8C	LOC_Os09g23550	Os09g0400300	CINNAMYL ALCOHOL DEHYDROGENASE 8C	NA	NA	NA	NA	NA
NA	CAD9	LOC_Os03g12270	Os03g0223200	CINNAMYL ALCOHOL DEHYDROGENASE 9	NA	NA	NA	NA	NA
NA	OsMHX1	LOC_Os11g43860	Os11g0660000	Cation antiporters	Rice (N Y)	Phylogenetic analysis and protein structure modelling identifies distinct Ca(2+)/Cation antiporters and conservation of gene family structure within Arabidopsis and rice species.	2016	Faculty of Life Sciences, The University of Manchester, Michael Smith Building, Oxford Road, Manchester, M13 9PT, UK. jon.pittman@manchester.ac.uk.	The Ca(2+)/Cation Antiporter (CaCA) superfamily is an ancient and widespread family of ion-coupled cation transporters found in nearly all kingdoms of life. In animals, K(+)-dependent and K(+)-indendent Na(+)/Ca(2+) exchangers (NCKX and NCX) are important CaCA members. Recently it was proposed that all rice and Arabidopsis CaCA proteins should be classified as NCX proteins. Here we performed phyl…
NA	OsMHX2	LOC_Os02g43110	Os02g0644900	Cation antiporters	NA	NA	NA	NA	NA
NA	OsCCX1	LOC_Os03g08230	Os03g0180000	Cation antiporters	NA	NA	NA	NA	NA
NA	OsCCX2	LOC_Os03g45370	Os03g0656500	Cation antiporters	NA	NA	NA	NA	NA
NA	OsCCX3	LOC_Os10g30070	Os10g0436900	Cation antiporters	NA	NA	NA	NA	NA
NA	OsCCX4	LOC_Os12g42910	Os12g0624200	Cation antiporters	NA	NA	NA	NA	NA
NA	OsCCX5	LOC_Os11g05070	Os11g0148000	Cation antiporters	NA	NA	NA	NA	NA
AB112656	OsCAX1a	LOC_Os01g37690	Os01g0557500	Cation antiporters	NA	NA	NA	NA	NA
AB112770	OsCAX1b	LOC_Os05g51610	Os05g0594200	Cation antiporters	NA	NA	NA	NA	NA
AB112771	OsCAX1c	LOC_Os02g21009	Os02g0314300|Os02g0314400	Cation antiporters	NA	NA	NA	NA	NA
AK069928	OsCAX2	LOC_Os03g27960	Os03g0397400	Cation antiporters	NA	NA	NA	NA	NA
AB112773	OsCAX3	LOC_Os04g55940	Os04g0653200	Cation antiporters	NA	NA	NA	NA	NA
NA	OsCAX4	LOC_Os02g04630	Os02g0138900	Cation antiporters	NA	NA	NA	NA	NA
NA	OsNCL1	LOC_Os01g11414	Os01g0212400	Cation antiporters	NA	NA	NA	NA	NA
NA	OsNCL2	LOC_Os02g14980	Os02g0247800	Cation antiporters	NA	NA	NA	NA	NA
NA	CAX1B	LOC_Os05g51610	Os05g0594200	Ca(2+)/H(+) EXCHANGER 1B	Plant & cell physiology	Expression profile of the genes for rice cation/H+ exchanger family and functional analysis in yeast.	2005	Laboratory of Cell Dynamics, Graduate School of Bioagricultural Sciences, Nagoya University, Furocho, Chikusa-ku, Japan.	We identified five cation/H(+) exchangers (CAX) from rice, and phylogenetically divided them into two clusters. Gene expression and absolute amounts of mRNA in different organs were analyzed by real-time PCR. OsCAX1a showed high expression in almost all organs. OsCAX1b and OsCAX1c were detected in a limited number of organs and their expression levels were very low. The mRNA levels of OsCAX2 and …
NA	CAX1C	LOC_Os02g21009	Os02g0314300|Os02g0314400	Ca(2+)/H(+) EXCHANGER 1C	NA	NA	NA	NA	NA
NA	CAX2	LOC_Os03g27960	Os03g0397400	Ca(2+)/H(+) EXCHANGER 2	NA	NA	NA	NA	NA
NA	CAX3	LOC_Os04g55940	Os04g0653200	Ca(2+)/H(+) EXCHANGER 3	NA	NA	NA	NA	NA
NA	CBL1	LOC_Os10g41510	Os10g0564800	CALCINEURIN B-LIKE PROTEIN 1	Mol. Gen. Genet.	Diverse response of rice and maize genes encoding homologs of WPK4, an SNF1-related protein kinase from wheat, to light, nutrients, low temperature and cytokinins.	2000	Laboratory of Plant Molecular Breeding, Research and Education Center for Genetic Information, Nara Institute of Science and Technology, Ikoma, Japan.	The wheat gene WPK4 encodes a 56-kDa protein kinase that belongs to group 3 of the SNF1-related protein kinase family (SnRK3), and is up-regulated by light and cytokinins and down-regulated by sucrose. In order to determine whether or not this particular regulation pattern is general among plant species, we isolated and characterized homologous genes from rice and maize. Two rice genes, OsPK4 and…
NA	CBL10	LOC_Os01g51420	Os01g0711500	CALCINEURIN B-LIKE PROTEIN 10	Gene	Expression analysis of the calcineurin B-like gene family in rice (Oryza sativa L.) under environmental stresses	2008	State key lab of crop genetics and germplasm enhancement, Nanjing Agricultural University, Nanjing, 210095, PR China.	Calcium plays a crucial role as a second messenger in mediating various defense responses under environmental stresses. Calcineurin B-like (CBL) proteins have been implicated as important Ca2+ sensors in plant-specific calcium signaling. Based on the similarity of sequence, ten CBL genes were identified by searching the rice japonica genome database, which were randomly distribute on chromosomes …
NA	CBL3	LOC_Os03g42840	Os03g0626800	CALCINEURIN B-LIKE PROTEIN 3	Plant Physiol.	A gibberellin-regulated calcineurin B in rice localizes to the tonoplast and is implicated in vacuole function.	2005	Department of Plant and Microbial Biology, University of California, Berkeley, California 94720-3102, USA.	Many developmental and environmental signals are transduced through changes in intracellular calcium concentrations, yet only a few calcium-binding proteins have been identified in plants. Calcineurin B-like (CBL) proteins are calcium-binding proteins that are thought to function as plant signal transduction elements. RNA profiling using a rice (Oryza sativa cv Nipponbare) oligonucleotide microar…
NA	CBL4	LOC_Os05g45810	Os05g0534400	CALCINEURIN B-LIKE PROTEIN 4	J. Biol. Chem.	Phosphorylation of calcineurin B-like (CBL) calcium sensor proteins by their CBL-interacting protein kinases (CIPKs) is required for full activity of CBL-CIPK complexes toward their target proteins.	2012	Institut fur Biologie und Biotechnologie der Pflanzen, Universitat Munster, Schlossplatz 4, 48149 Munster, Germany.	Calcineurin B-like proteins (CBLs) represent a family of calcium sensor proteins that interact with a group of serine/threonine kinases designated as CBL-interacting protein kinases (CIPKs). CBL-CIPK complexes are crucially involved in relaying plant responses to many environmental signals and in regulating ion fluxes. However, the biochemical characterization of CBL-CIPK complexes has so far bee…
NA	CBL5	LOC_Os01g41510	Os01g0598200	CALCINEURIN B-LIKE PROTEIN 5	Plant Physiol.	Calcium sensors and their interacting protein kinases: genomics of the Arabidopsis and rice CBL-CIPK signaling networks.	2004	Abteilung Pflanzenphysiologie, Universitat Rostock, Albert-Einstein-Strasse 3, 18051 Rostock, Germany.	Calcium signals mediate a multitude of plant responses to external stimuli and regulate a wide range of physiological processes. Calcium-binding proteins, like calcineurin B-like (CBL) proteins, represent important relays in plant calcium signaling. These proteins form a complex network with their target kinases being the CBL-interacting protein kinases (CIPKs). Here, we present a comparative gen…
NA	CBL6	LOC_Os12g06510	Os12g0162400	CALCINEURIN B-LIKE PROTEIN 6	Plant Sci.	Calcineurin B-like proteins in rice can bind with calcium ion and associate with the Arabidopsis CIPK family members	2009
NA	CBL7	LOC_Os02g18880	Os02g0291000	CALCINEURIN B-LIKE PROTEIN 7	Plant Physiol.	Regulation of microbe-associated molecular pattern-induced hypersensitive cell death, phytoalexin production, and defense gene expression by calcineurin B-like protein-interacting protein kinases, OsCIPK14/15, in rice cultured cells.	2010
NA	CBL9	LOC_Os01g39770	Os01g0579600	CALCINEURIN B-LIKE PROTEIN 9	Plant Physiol.	Conservation of the Salt Overly Sensitive Pathway in Rice	2007
NA	CBL1	LOC_Os10g41510	Os10g0564800	CALCINEURIN B-LIKE PROTEIN 1	Theor. Appl. Genet.	Targeted association analysis identified japonica rice varieties achieving Na(+)/K (+) homeostasis without the allelic make-up of the salt tolerant indica variety Nona Bokra.	2011	CIRAD, UPR AIVA, 34398 Montpellier, France. Nourollah.ahmadi@cirad.fr	During the last decade, a large number of QTLs and candidate genes for rice tolerance to salinity have been reported. Using 124 SNP and 52 SSR markers, we targeted 14 QTLs and 65 candidate genes for association mapping within the European Rice Core collection (ERCC) comprising 180 japonica accessions. Significant differences in phenotypic response to salinity were observed. Nineteen distinct loci…
NA	CBL10	LOC_Os01g51420	Os01g0711500	CALCINEURIN B-LIKE PROTEIN 10	Aust J Crop Sci	Regulation of ion homeostasis in rice subjected to salt and alkali stresses	2012
NA	CBL3	LOC_Os03g42840	Os03g0626800	CALCINEURIN B-LIKE PROTEIN 3	PLoS ONE	Comparison of ion balance and nitrogen metabolism in old and young leaves of alkali-stressed rice plants.	2012	Key laboratory of Molecular Epigenetics of MOE, Northeast Normal University, Changchun, Jilin Province, China.	BACKGROUND: Alkali stress is an important agricultural contaminant and has complex effects on plant metabolism. The aim of this study was to investigate whether the alkali stress has different effects on the growth, ion balance, and nitrogen metabolism in old and young leaves of rice plants, and to compare functions of both organs in alkali tolerance. METHODOLOGY/PRINCIPAL FINDINGS: The results s…
NA	CBL4	LOC_Os05g45810	Os05g0534400	CALCINEURIN B-LIKE PROTEIN 4	NA	NA	NA	NA	NA
NA	CBL5	LOC_Os01g41510	Os01g0598200	CALCINEURIN B-LIKE PROTEIN 5	NA	NA	NA	NA	NA
NA	CBL6	LOC_Os12g06510	Os12g0162400	CALCINEURIN B-LIKE PROTEIN 6	NA	NA	NA	NA	NA
NA	CBL7	LOC_Os02g18880	Os02g0291000	CALCINEURIN B-LIKE PROTEIN 7	NA	NA	NA	NA	NA
NA	CBL9	LOC_Os01g39770	Os01g0579600	CALCINEURIN B-LIKE PROTEIN 9	NA	NA	NA	NA	NA
NA	CBSCLC2	LOC_Os01g50860	Os01g0704700	CYSTATHIONINE B-SYNTHASE DOMAIN CONTAINING CHLORIDE CHANNEL PROTEIN 2	BMC Genomics	Genome wide expression analysis of CBS domain containing proteins in Arabidopsis thaliana (L.) Heynh and Oryza sativa L. reveals their developmental and stress regulation.	2009	Centre for Computational Biology and Bioinformatics, School of Information Technology, Jawaharlal Nehru University, New Delhi, India. ritturajhemant@gmail.com	BACKGROUND: In Arabidopsis thaliana (L.) Heynh and Oryza sativa L., a large number of genes encode proteins of unknown functions, whose characterization still remains one of the major challenges. With an aim to characterize these unknown proteins having defined features (PDFs) in plants, we have chosen to work on proteins having a cystathionine beta-synthase (CBS) domain. CBS domain as such has n…
NA	CBSCLC4	LOC_Os03g48940	Os03g0695700	CYSTATHIONINE B-SYNTHASE DOMAIN CONTAINING CHLORIDE CHANNEL PROTEIN 4	NA	NA	NA	NA	NA
NA	CBSCLC5	LOC_Os04g55210	Os04g0644800	CYSTATHIONINE B-SYNTHASE DOMAIN CONTAINING CHLORIDE CHANNEL PROTEIN 5	NA	NA	NA	NA	NA
NA	CBSCLC6	LOC_Os08g20570	Os08g0300300	CYSTATHIONINE B-SYNTHASE DOMAIN CONTAINING CHLORIDE CHANNEL PROTEIN 6	NA	NA	NA	NA	NA
NA	CBSCLC7	LOC_Os12g25200	Os12g0438600	CYSTATHIONINE B-SYNTHASE DOMAIN CONTAINING CHLORIDE CHANNEL PROTEIN 7	NA	NA	NA	NA	NA
NA	CBSCLC8	LOC_Os08g38980	Os08g0499200	CYSTATHIONINE B-SYNTHASE DOMAIN CONTAINING CHLORIDE CHANNEL PROTEIN 8	NA	NA	NA	NA	NA
NA	CBSCLC9	LOC_Os02g48880	Os02g0720700	CYSTATHIONINE B-SYNTHASE DOMAIN CONTAINING CHLORIDE CHANNEL PROTEIN 9	NA	NA	NA	NA	NA
AK109485	OsCAF1A	LOC_Os08g34170	Os08g0440300	CCR4 associated factor 1 deadenylase protein	Plant Mol Biol	Divergence of the expression and subcellular localization of CCR4-associated factor 1 (CAF1) deadenylase proteins in Oryza sativa.	2014	Department of Life Sciences, National Central University, Jhongli City, Taoyuan County, 320, Taiwan, ROC.	Deadenylation, also called poly(A) tail shortening, is the first, rate-limiting step in the general cytoplasmic mRNA degradation in eukaryotic cells. The CCR4-NOT complex, containing the two key components carbon catabolite repressor 4 (CCR4) and CCR4-associated factor 1 (CAF1), is a major player in deadenylation. CAF1 belongs to the RNase D group in the DEDD superfamily, and is a protein conserv…
AK111967	OsCAF1B-L	LOC_Os04g58810	None	CCR4 associated factor 1 deadenylase protein	NA	NA	NA	NA	NA
AK111712	OsCAF1B-S	None	Os04g0684900	CCR4 associated factor 1 deadenylase protein	NA	NA	NA	NA	NA
NA	OsCAF1C	LOC_Os07g07430	Os07g0169800	CCR4 associated factor 1 deadenylase protein	NA	NA	NA	NA	NA
NA	OsCAF1D	LOC_Os06g04670	Os06g0138400	CCR4 associated factor 1 deadenylase protein	NA	NA	NA	NA	NA
NA	OsCAF1E	LOC_Os10g03880	Os10g0128300	CCR4 associated factor 1 deadenylase protein	NA	NA	NA	NA	NA
NA	OsCAF1F	LOC_Os10g03530	Os10g0123900	CCR4 associated factor 1 deadenylase protein	NA	NA	NA	NA	NA
AK065377	OsCAF1G	LOC_Os09g24990	Os09g0416800	CCR4 associated factor 1 deadenylase protein	NA	NA	NA	NA	NA
AK119386	OsCAF1H	LOC_Os02g55300	Os02g0796300	CCR4 associated factor 1 deadenylase protein	NA	NA	NA	NA	NA
NA	OsCAF1I	LOC_Os10g03560	Os10g0124200	CCR4 associated factor 1 deadenylase protein	NA	NA	NA	NA	NA
NA	OsCAF1J	LOC_Os06g34520	Os06g0536000	CCR4 associated factor 1 deadenylase protein	NA	NA	NA	NA	NA
NA	OsCAF1K	LOC_Os06g30790	Os06g0503900	CCR4 associated factor 1 deadenylase protein	NA	NA	NA	NA	NA
NA	OsCAF1L	LOC_Os06g30770	Os06g0503700	CCR4 associated factor 1 deadenylase protein	NA	NA	NA	NA	NA
NA	OsCAF1M	LOC_Os10g28450	Os10g0420600	CCR4 associated factor 1 deadenylase protein	NA	NA	NA	NA	NA
NA	OsCAF1N	LOC_Os10g28590	Os10g0421700	CCR4 associated factor 1 deadenylase protein	NA	NA	NA	NA	NA
NA	OsCAF1O	LOC_Os10g28520	Os10g0421000	CCR4 associated factor 1 deadenylase protein	NA	NA	NA	NA	NA
NA	OsCAF1P	LOC_Os10g28540	Os10g0421200	CCR4 associated factor 1 deadenylase protein	NA	NA	NA	NA	NA
NA	OsCAF1Q	LOC_Os03g53260	None	CCR4 associated factor 1 deadenylase protein	NA	NA	NA	NA	NA
NA	OsCAF1R	LOC_Os10g28580	Os10g0421600	CCR4 associated factor 1 deadenylase protein	NA	NA	NA	NA	NA
NA	OsCCT01	LOC_Os01g61900	Os01g0835700	CCT domain-containing genes	Sci Rep	Three CCT domain-containing genes were identified to regulate heading date by candidate gene-based association mapping and transformation in rice.	2014	National Key Laboratory of Crop Genetic Improvement and National Center of Plant Gene Research (Wuhan), Huazhong Agricultural University, Wuhan 430070, China	CCT domain-containing genes generally control flowering in plants. Currently, only six of the 41 CCT family genes have been confirmed to control flowering in rice. To efficiently identify more heading date-related genes from the CCT family, we compared the positions of heading date QTLs and CCT genes and found that 25 CCT family genes were located in the QTL regions. Association mapping showed th…
NA	OsCCT02	LOC_Os02g01990	Os02g0110100	CCT domain-containing genes	NA	NA	NA	NA	NA
NA	OsCCT03	LOC_Os02g05470	Os02g0148000	CCT domain-containing genes	NA	NA	NA	NA	NA
NA	OsCCT04	LOC_Os02g05510	Os02g0148500	CCT domain-containing genes	NA	NA	NA	NA	NA
NA	OsCCT05	LOC_Os02g08150	Os02g0178100	CCT domain-containing genes	NA	NA	NA	NA	NA
NA	OsCCT06	LOC_Os02g39710	Os02g0610500	CCT domain-containing genes	NA	NA	NA	NA	NA
NA	OsCCT07	LOC_Os02g40510	Os02g0618200	CCT domain-containing genes	NA	NA	NA	NA	NA
NA	OsCCT08	LOC_Os02g49230	Os02g0724000	CCT domain-containing genes	NA	NA	NA	NA	NA
NA	OsCCT09	LOC_Os02g49880	Os02g0731700	CCT domain-containing genes	NA	NA	NA	NA	NA
NA	OsCCT10	LOC_Os03g04620	Os03g0139500	CCT domain-containing genes	NA	NA	NA	NA	NA
NA	OsCCT11	LOC_Os03g17570	Os03g0284100	CCT domain-containing genes	NA	NA	NA	NA	NA
NA	OsCCT12	LOC_Os03g22770	Os03g0351100	CCT domain-containing genes	NA	NA	NA	NA	NA
NA	OsCCT13	LOC_Os03g47970	Os03g0684000	CCT domain-containing genes	NA	NA	NA	NA	NA
NA	OsCCT14	LOC_Os03g50310	Os03g0711100	CCT domain-containing genes	NA	NA	NA	NA	NA
NA	OsCCT15	LOC_Os03g52450	Os03g0734900	CCT domain-containing genes	NA	NA	NA	NA	NA
NA	OsCCT16	LOC_Os04g42020	Os04g0497700	CCT domain-containing genes	NA	NA	NA	NA	NA
NA	OsCCT17	LOC_Os05g38990	Os05g0466100	CCT domain-containing genes	NA	NA	NA	NA	NA
NA	OsCCT18	LOC_Os05g51690	Os05g0595300	CCT domain-containing genes	NA	NA	NA	NA	NA
NA	OsCCT19	LOC_Os06g01340	Os06g0103000	CCT domain-containing genes	NA	NA	NA	NA	NA
NA	OsCCT20	LOC_Os06g15330	Os06g0264200	CCT domain-containing genes	NA	NA	NA	NA	NA
NA	OsCCT21	LOC_Os06g16370	Os06g0275000	CCT domain-containing genes	NA	NA	NA	NA	NA
NA	OsCCT22	LOC_Os06g19444	Os06g0298200	CCT domain-containing genes	NA	NA	NA	NA	NA
NA	OsCCT23	LOC_Os06g44450	Os06g0654900	CCT domain-containing genes	NA	NA	NA	NA	NA
NA	OsCCT24	LOC_Os06g48534	Os06g0698900	CCT domain-containing genes	NA	NA	NA	NA	NA
NA	OsCCT25	LOC_Os06g48610	Os06g0699600	CCT domain-containing genes	NA	NA	NA	NA	NA
NA	OsCCT26	LOC_Os07g15770	Os07g0261200	CCT domain-containing genes	NA	NA	NA	NA	NA
NA	OsCCT27	LOC_Os07g47140	Os07g0667300	CCT domain-containing genes	NA	NA	NA	NA	NA
NA	OsCCT28	LOC_Os07g49460	Os07g0695100	CCT domain-containing genes	NA	NA	NA	NA	NA
NA	OsCCT29	LOC_Os08g15050	Os08g0249000	CCT domain-containing genes	NA	NA	NA	NA	NA
NA	OsCCT30	LOC_Os08g42440	Os08g0536300	CCT domain-containing genes	NA	NA	NA	NA	NA
NA	OsCCT31	LOC_Os09g06464	Os09g0240200	CCT domain-containing genes	NA	NA	NA	NA	NA
NA	OsCCT32	LOC_Os09g33550	Os09g0509700	CCT domain-containing genes	NA	NA	NA	NA	NA
NA	OsCCT33	LOC_Os09g36220	Os09g0532400	CCT domain-containing genes	NA	NA	NA	NA	NA
NA	OsCCT34	LOC_Os10g32900	Os10g0466500	CCT domain-containing genes	NA	NA	NA	NA	NA
NA	OsCCT35	LOC_Os10g41100	Os10g0560400	CCT domain-containing genes	NA	NA	NA	NA	NA
NA	OsCCT36	LOC_Os11g01074	Os11g0101200	CCT domain-containing genes	NA	NA	NA	NA	NA
NA	OsCCT37	LOC_Os11g01100	Os11g0101400	CCT domain-containing genes	NA	NA	NA	NA	NA
NA	OsCCT38	LOC_Os11g05930	Os11g0157600	CCT domain-containing genes	NA	NA	NA	NA	NA
NA	OsCCT39	LOC_Os12g01080	Os12g0101000	CCT domain-containing genes	NA	NA	NA	NA	NA
NA	OsCCT40	LOC_Os12g01100	Os12g0101200	CCT domain-containing genes	NA	NA	NA	NA	NA
NA	OsCCT41	LOC_Os12g16160	Os12g0262400	CCT domain-containing genes	NA	NA	NA	NA	NA
NA	CDC45-1	LOC_Os12g03130	Os12g0124700	CELL DIVISION CONTROL 45-1	Plant Physiol.	Genome-wide analysis of the core DNA replication machinery in the higher plants Arabidopsis and rice.	2007	Department of Plant Biology , North Carolina State University, Raleigh, North Carolina 27695, USA.	Core DNA replication proteins mediate the initiation, elongation, and Okazaki fragment maturation functions of DNA replication. Although this process is generally conserved in eukaryotes, important differences in the molecular architecture of the DNA replication machine and the function of individual subunits have been reported in various model systems. We have combined genome-wide bioinformatic …
NA	CDC45-2	LOC_Os11g03430	Os11g0128400	CELL DIVISION CONTROL 45-2	NA	NA	NA	NA	NA
NA	CDC6	LOC_Os01g63710	Os01g0856000	CELL DIVISION CONTROL 6	NA	NA	NA	NA	NA
NA	CDPK1	LOC_Os01g43410	Os01g0622600	CALCIUM-DEPENDENT PROTEIN KINASE 1	Plant Cell Physiol.	Genome-wide identification of the rice calcium-dependent protein kinase and its closely related kinase gene families: comprehensive analysis of the CDPKs gene family in rice.	2005	National Institute of Agrobiological Sciences, Kannondai 2-1-2, Tsukuba, Ibaraki, 305-8602 Japan.	In plants, calcium acts as a universal second messenger in various signal transduction pathways. The plant-specific calcium-dependent protein kinases (CDPKs) play important roles regulating downstream components of calcium signaling. We conducted a genome-wide analysis of rice CDPKs and identified 29 CDPK genes and eight closely related kinase genes, including five CDPK-related kinases (CRKs), on…
NA	CDPK15	LOC_Os05g50810	Os05g0585500	CALCIUM-DEPENDENT PROTEIN KINASE 15	Mol. Genet. Genomics	Expression analysis of calcium-dependent protein kinase gene family during reproductive development and abiotic stress conditions in rice (Oryza sativa L. ssp. indica).	2007	Interdisciplinary Centre for Plant Genomics and Department of Plant Molecular Biology, University of Delhi South Campus, Benito Juarez Road, New Delhi, 110021, India.	Calcium-dependent protein kinases (CDPKs) are important sensors of Ca(+2) flux in plants, which control plant development and responses by regulating downstream components of calcium signaling pathways. Availability of the whole genome sequence and microarray platform allows investigation of genome-wide organization and expression profile of CDPK genes in rice with a view to ultimately define the…
NA	CDPK16	LOC_Os05g39090	Os05g0467000	CALCIUM-DEPENDENT PROTEIN KINASE 16	Plant Mol. Biol.	Rice gene expression in response to N-acetylchitooligosaccharide elicitor: comprehensive analysis by DNA microarray with randomly selected ESTs.	2003	Department of Biochemistry, National Institute of Agrobiological Sciences, 2-1-2 Kannondai, Tsukuba 305-8602, Japan. akimotoc@nias.affrc.go.jp	N-acetylchitooligosaccharides are potent elicitors to suspension-cultured rice cells, inducing a set of defense reactions. Expression of defense-related genes is considered to play an important role in defense reactions, and we employed microarray analysis of 8987 randomly selected expressed sequence tags to analyze the changes in gene expression caused by N-acetylchitooctaose. In this experiment…
NA	CDPK17	LOC_Os07g06740	Os07g0161600	CALCIUM-DEPENDENT PROTEIN KINASE 17	Plant Cell Physiol.	OIP30, a RuvB-Like DNA Helicase 2, is a Potential Substrate for the Pollen-Predominant OsCPK25/26 in Rice	2011	Graduate Institute of Biotechnology, National Chung Hsing University, Taichung, Taiwan, 40227 ROC.	Calcium ions are a well-known essential component for pollen germination and tube elongation. Several calcium-dependent protein kinases (CDPKs) are expressed predominantly in mature pollen grains and play a critical role in pollen. However, none of their interacting proteins or downstream substrates has been identified. Using yeast two-hybrid screening, we isolated OsCPK25/26-interacting protein …
NA	CDPK18	LOC_Os07g22710	Os07g0409900	CALCIUM-DEPENDENT PROTEIN KINASE 18	BMC Plant Biology	A rice calcium-dependent protein kinase is expressed in cortical root cells during the presymbiotic phase of the arbuscular mycorrhizal symbiosis	2011	Centre for Research in Agricultural Genomics CSIC-IRTA-UAB, Department of Molecular Genetics, Campus UAB, Edifici CRAG, Bellaterra (Cerdanyola del Valles) 08193 Barcelona, Spain.	BACKGROUND: The arbuscular mycorrhizal (AM) symbiosis consists of a mutualistic relationship between soil fungi and roots of most plant species. This association provides the arbuscular mycorrhizal fungus with sugars while the fungus improves the uptake of water and mineral nutrients in the host plant. Then, the establishment of the arbuscular mycorrhizal (AM) symbiosis requires the fine tuning o…
NA	CDPK2	LOC_Os01g59360	Os01g0808400	CALCIUM-DEPENDENT PROTEIN KINASE 2	Mol. Cells	Rice small C2-domain proteins are phosphorylated by calcium-dependent protein kinase.	2013	Division of Applied Life Sciences (Brain Korea 21 Program), Plant Molecular Biology and Biotechnology Research Center, Gyeongsang National University, Jinju, 660-701, Korea.	We previously reported that OsERG1 and OsERG3 encode rice small C2-domain proteins with different biochemical properties in Ca(2+)- and phospholipid-binding assays. Os-ERG1 exhibited Ca(2+)-dependent phospholipid binding, which was not observed with OsERG3. In the present study, we show that both OsERG1 and OsERG3 proteins exhibit oligomerization properties as determined by native polyacrylamide …
NA	CDPK20	LOC_Os07g38120	Os07g0568600	CALCIUM-DEPENDENT PROTEIN KINASE 20	Plant Mol. Biol.	Molecular cloning of two novel rice cDNA sequences encoding putative calcium-dependent protein kinases.	1995	Istituto Biosintesi Vegetali, C.N.R., Milan, Italy.	We have isolated, from a cDNA library constructed from rice coleoptiles, two sequences, OSCPK2 and OSCPK11, that encode for putative calcium-dependent protein kinase (CDPK) proteins. OSCPK2 and OSCPK11 cDNAs are related to SPK, another gene encoding a rice CDPK that is specifically expressed in developing seeds [20]. OSCPK2 and OSCPK11-predicted protein sequences are 533 and 542 amino acids (aa) …
NA	CDPK22	LOC_Os09g33910	Os09g0514200	CALCIUM-DEPENDENT PROTEIN KINASE 22	NA	NA	NA	NA	NA
NA	CDPK4	LOC_Os02g03410	Os02g0126400	CALCIUM-DEPENDENT PROTEIN KINASE 4	NA	NA	NA	NA	NA
NA	CDPK6	LOC_Os02g58520	Os02g0832000	CALCIUM-DEPENDENT PROTEIN KINASE 6	NA	NA	NA	NA	NA
NA	CDPK8	LOC_Os03g59390	Os03g0808600	CALCIUM-DEPENDENT PROTEIN KINASE 8	NA	NA	NA	NA	NA
NA	CDPK9	LOC_Os03g48270	Os03g0688300	CALCIUM-DEPENDENT PROTEIN KINASE 9	NA	NA	NA	NA	NA
NA	CDT3	LOC_Os01g08300	Os01g0178300	CADMIUM TOLERANT 3	Plant Cell Physiol.	Novel cysteine-rich peptides from Digitaria ciliaris and Oryza sativa enhance tolerance to cadmium by limiting its cellular accumulation.	2009	Graduate School of Life Sciences, Tohoku University, Sendai, Miyagi, Japan.	By means of functional screening using the cadmium (Cd)-sensitive ycf1 yeast mutant, we have isolated a novel cDNA clone, DcCDT1, from Digitaria ciliaris growing in a former mining area in northern Japan, and have shown that it confers Cd tolerance to the yeast cells, which accumulated almost 2-fold lower Cd levels than control cells. The 521 bp DcCDT1 cDNA contains an open reading frame of 168 b…
NA	CDT4	LOC_Os02g11770	Os02g0208500	CADMIUM TOLERANT 4	Plant Cell	A zinc finger transcription factor ART1 regulates multiple genes implicated in aluminum tolerance in rice.	2009	Research Institute for Bioresources, Okayama University, Kurashiki 710-0046, Japan.	Aluminum (Al) toxicity is the major limiting factor of crop production on acid soils, but some plant species have evolved ways of detoxifying Al. Here, we report a C2H2-type zinc finger transcription factor ART1 (for Al resistance transcription factor 1), which specifically regulates the expression of genes related to Al tolerance in rice (Oryza sativa). ART1 is constitutively expressed in the ro…
NA	CDT5	LOC_Os05g08554	Os05g0178300	CADMIUM TOLERANT 5	NA	NA	NA	NA	NA
AK059233	Orysa;E2F2	None	None	cell cycle genes	Plant Mol Biol	Genome-wide identification and expression analysis of rice cell cycle genes.	2007	Shandong Key Laboratory of Crop Biology, College of Life Sciences, Shandong Agricultural University, Taian, Shandong, 271018, China.	Cyclins, cyclin-dependent kinases, and a number of other proteins control the progression of plant cell cycle. Although extensive studies have revealed the roles of some cell cycle regulators and the underlying mechanisms in Arabidopsis, relatively a small number of cell cycle regulators were functionally analyzed in rice. In this study, we describe 41 regulators in the rice genome. Our results i…
AK063208	Orysa;KRP6	None	None	cell cycle genes	NA	NA	NA	NA	NA
AK063476	Orysa;CycA1;1	None	None	cell cycle genes	NA	NA	NA	NA	NA
AK063671	Orysa;CycD2;1	LOC_Os07g42860	Os07g0620800	cell cycle genes	NA	NA	NA	NA	NA
AK063940	Orysa;CycD4;1	LOC_Os09g29100	Os09g0466100	cell cycle genes	NA	NA	NA	NA	NA
AK064909	Orysa;CKL5	LOC_Os01g27020	Os01g0367700	cell cycle genes	NA	NA	NA	NA	NA
AK066947	Orysa;CDKF;3	None	None	cell cycle genes	NA	NA	NA	NA	NA
AK067238	Orysa;CKL2	None	None	cell cycle genes	NA	NA	NA	NA	NA
AK067581	Orysa;E2F3	LOC_Os04g33950	Os04g0416100	cell cycle genes	NA	NA	NA	NA	NA
AK068729	Orysa;CycD5;2	None	None	cell cycle genes	NA	NA	NA	NA	NA
AK068916	Orysa;CKL7	LOC_Os11g13860	Os11g0242500	cell cycle genes	NA	NA	NA	NA	NA
AK070025	Orysa;CycD4;2	None	None	cell cycle genes	NA	NA	NA	NA	NA
AK070211	Orysa;CycB2;1	None	None	cell cycle genes	NA	NA	NA	NA	NA
AK070370	Orysa;CycD5;3	LOC_Os03g10650	Os03g0203800	cell cycle genes	NA	NA	NA	NA	NA
AK070478	Orysa;CycU3;1	LOC_Os05g33040	Os05g0398000	cell cycle genes	NA	NA	NA	NA	NA
AK070518	Orysa;CycB2;2	LOC_Os06g51110	Os06g0726800	cell cycle genes	NA	NA	NA	NA	NA
AK072696	Orysa;CKL10	None	None	cell cycle genes	NA	NA	NA	NA	NA
AK073808	Orysa;CDKC;1	LOC_Os05g32360	Os05g0389700	cell cycle genes	NA	NA	NA	NA	NA
AK100051	Orysa;CycT1;6	LOC_Os12g30020	Os12g0485400	cell cycle genes	NA	NA	NA	NA	NA
AK100056	Orysa;CDKF;4	LOC_Os02g47220	Os02g0700600	cell cycle genes	NA	NA	NA	NA	NA
AK100360	Orysa;CKL8	None	None	cell cycle genes	NA	NA	NA	NA	NA
AK101602	Orysa;CycD5;1	None	None	cell cycle genes	NA	NA	NA	NA	NA
AK103469	Orysa;CDKC;2	None	None	cell cycle genes	NA	NA	NA	NA	NA
AK103499	Orysa;CycD3;1	LOC_Os09g02360	Os09g0111100	cell cycle genes	NA	NA	NA	NA	NA
AK103765	Orysa;CycD2;2	LOC_Os06g11410	Os06g0217900	cell cycle genes	NA	NA	NA	NA	NA
AK104880	Orysa;CDKE;1	None	None	cell cycle genes	NA	NA	NA	NA	NA
AK106653	Orysa;CycA2;1	None	None	cell cycle genes	NA	NA	NA	NA	NA
AK107209	Orysa;CycB1;4	None	None	cell cycle genes	NA	NA	NA	NA	NA
AK107529	Orysa;CycU4;3	LOC_Os10g41430	Os10g0563900	cell cycle genes	NA	NA	NA	NA	NA
AK107537	Orysa;CycT1;1	LOC_Os02g24190	Os02g0438200	cell cycle genes	NA	NA	NA	NA	NA
AK108827	Orysa;CycU4;4	LOC_Os02g43550	Os02g0652000	cell cycle genes	NA	NA	NA	NA	NA
Ak110937	Orysa;CycA3;2	None	None	cell cycle genes	NA	NA	NA	NA	NA
AK111537	Orysa;DEL1	None	None	cell cycle genes	NA	NA	NA	NA	NA
AK111611	Orysa;DP1	None	None	cell cycle genes	NA	NA	NA	NA	NA
AK111619	Orysa;CDKG;2	LOC_Os04g41100	Os04g0488000	cell cycle genes	NA	NA	NA	NA	NA
AK111939	Orysa;CycB1;1	None	None	cell cycle genes	NA	NA	NA	NA	NA
AK120032	Orysa;DEL2	None	None	cell cycle genes	NA	NA	NA	NA	NA
AK120855	Orysa;CDKA;1	None	None	cell cycle genes	NA	NA	NA	NA	NA
AK120969	Orysa;CDKF;1	LOC_Os06g22820	Os06g0334400	cell cycle genes	NA	NA	NA	NA	NA
AK121206	Orysa;CKL9	LOC_Os02g35300	Os02g0559300	cell cycle genes	NA	NA	NA	NA	NA
AK121395	Orysa;CKS1	LOC_Os03g05300	Os03g0146300	cell cycle genes	NA	NA	NA	NA	NA
AK121431	Orysa;Rb1	None	None	cell cycle genes	NA	NA	NA	NA	NA
AK121938	Orysa;CycD6;1	LOC_Os07g37010	Os07g0556000	cell cycle genes	NA	NA	NA	NA	NA
AK240989	Orysa;DP2	None	None	cell cycle genes	NA	NA	NA	NA	NA
AK242229	Orysa;DP3	None	None	cell cycle genes	NA	NA	NA	NA	NA
AK242651	Orysa;CDKB;2	None	None	cell cycle genes	NA	NA	NA	NA	NA
NA	Orasa;CycH1;1	None	None	cell cycle genes	NA	NA	NA	NA	NA
NA	Orysa;CDKA;2	None	None	cell cycle genes	NA	NA	NA	NA	NA
NA	Orysa;CDKC;3	None	None	cell cycle genes	NA	NA	NA	NA	NA
NA	Orysa;CDKF;2	None	None	cell cycle genes	NA	NA	NA	NA	NA
NA	Orysa;CKL1	None	None	cell cycle genes	NA	NA	NA	NA	NA
NA	Orysa;CKL3	None	None	cell cycle genes	NA	NA	NA	NA	NA
NA	Orysa;CKL4	None	None	cell cycle genes	NA	NA	NA	NA	NA
NA	Orysa;CKL6	None	None	cell cycle genes	NA	NA	NA	NA	NA
NA	Orysa;CycA1;2	None	None	cell cycle genes	NA	NA	NA	NA	NA
NA	Orysa;CycA3;1	None	None	cell cycle genes	NA	NA	NA	NA	NA
NA	Orysa;CycA3;3	None	None	cell cycle genes	NA	NA	NA	NA	NA
NA	Orysa;CycA3;4	None	None	cell cycle genes	NA	NA	NA	NA	NA
NA	Orysa;CycB1;2	None	None	cell cycle genes	NA	NA	NA	NA	NA
NA	Orysa;CycB1;3	None	None	cell cycle genes	NA	NA	NA	NA	NA
NA	Orysa;CycD1;1	None	None	cell cycle genes	NA	NA	NA	NA	NA
NA	Orysa;CycD1;2	None	None	cell cycle genes	NA	NA	NA	NA	NA
NA	Orysa;CycD2;3	None	None	cell cycle genes	NA	NA	NA	NA	NA
NA	Orysa;CycD5;4	None	None	cell cycle genes	NA	NA	NA	NA	NA
NA	Orysa;CycD7;1	None	None	cell cycle genes	NA	NA	NA	NA	NA
NA	Orysa;CycL1;1	None	None	cell cycle genes	NA	NA	NA	NA	NA
NA	Orysa;CycT1;2	None	None	cell cycle genes	NA	NA	NA	NA	NA
NA	Orysa;CycT1;3	None	None	cell cycle genes	NA	NA	NA	NA	NA
NA	Orysa;CycT1;5	None	None	cell cycle genes	NA	NA	NA	NA	NA
NA	Orysa;CycU1;1	None	None	cell cycle genes	NA	NA	NA	NA	NA
NA	Orysa;CycU2;1	None	None	cell cycle genes	NA	NA	NA	NA	NA
NA	Orysa;CycU4;1	None	None	cell cycle genes	NA	NA	NA	NA	NA
NA	Orysa;CycU4;2	None	None	cell cycle genes	NA	NA	NA	NA	NA
NA	Orysa;CycU4;5	None	None	cell cycle genes	NA	NA	NA	NA	NA
NA	Orysa;E2F4	None	None	cell cycle genes	NA	NA	NA	NA	NA
NA	Orysa;KRP2	None	None	cell cycle genes	NA	NA	NA	NA	NA
NA	Orysa;KRP3	None	None	cell cycle genes	NA	NA	NA	NA	NA
NA	Orysa;KRP7	None	None	cell cycle genes	NA	NA	NA	NA	NA
NA	Orysa;Rb2	None	None	cell cycle genes	NA	NA	NA	NA	NA
NA	Orysa;SDS	None	None	cell cycle genes	NA	NA	NA	NA	NA
NA	Orysa;Wee1	None	None	cell cycle genes	NA	NA	NA	NA	NA
NA	Cen8.t00793	LOC_Os08g21700	Os08g0308700	_	Plant Cell	Conservation and purifying selection of transcribed genes located in a rice centromere.	2011	Arizona Genomics Institute, School of Plant Sciences, Department of Ecology and Evolutionary Biology, University of Arizona, Tucson, Arizona 85721, USA.	Recombination is strongly suppressed in centromeric regions. In chromosomal regions with suppressed recombination, deleterious mutations can easily accumulate and cause degeneration of genes and genomes. Surprisingly, the centromere of chromosome8 (Cen8) of rice (Oryza sativa) contains several transcribed genes. However, it remains unclear as to what selective forces drive the evolution and exist…
NA	Cen8.t00808	LOC_Os08g21760	Os08g0309300	_	NA	NA	NA	NA	NA
NA	Cen8.t00833	LOC_Os08g21840	Os08g0310100	_	NA	NA	NA	NA	NA
NA	Cen8.t00960	LOC_Os08g22200	Os08g0313600	_	NA	NA	NA	NA	NA
NA	Cen8.t01003	LOC_Os08g22354	Os08g0314800	_	NA	NA	NA	NA	NA
NA	Cen8.t01152	LOC_Os08g22852	Os08g0318400	_	NA	NA	NA	NA	NA
NA	Cen8.t01153	LOC_Os08g22864	Os08g0318500	_	NA	NA	NA	NA	NA
NA	CESA1	LOC_Os05g08370	Os05g0176100	CELLULOSE SYNTHASE A1	Science	Molecular analysis of cellulose biosynthesis in Arabidopsis.	1998
NA	CESA10	LOC_Os12g29300	Os12g0477200	CELLULOSE SYNTHASE A10	J. Exp. Bot.	Rice Brittle culm 6 encodes a dominant-negative form of CesA protein that perturbs cellulose synthesis in secondary cell walls.	2011	Division of Life Science, Graduate School of Science and Engineering, Saitama University, 255 Shimo-okubo, Sakura-ku, Saitama 338-8570, Japan.	The brittle culm (bc) mutants of Gramineae plants having brittle skeletal structures are valuable materials for studying secondary cell walls. In contrast to other recessive bc mutants, rice Bc6 is a semi-dominant bc mutant with easily breakable plant bodies. In this study, the Bc6 gene was cloned by positional cloning. Bc6 encodes a cellulose synthase catalytic subunit, OsCesA9, and has a missen…
NA	CESA11	None	Os06g0600550	CELLULOSE SYNTHASE A11	Plant Physiol.	Three distinct rice cellulose synthase catalytic subunit genes required for cellulose synthesis in the secondary wall.	2003	Institute of the Society for Techno-innovation of Agriculture, Forestry and Fisheries, Tsukuba, Ibaraki 305-0854, Japan.	Several brittle culm mutations of rice (Oryza sativa) causing fragility of plant tissues have been identified genetically but not characterized at a molecular level. We show here that the genes responsible for three distinct brittle mutations of rice, induced by the insertion of the endogenous retrotransposon Tos17, correspond to CesA (cellulose synthase catalytic subunit) genes, OsCesA4, OsCesA7…
NA	CESA2	LOC_Os03g59340	Os03g0808100	CELLULOSE SYNTHASE A2	Plant Physiol.	Brittle culm15 encodes a membrane-associated chitinase-like protein required for cellulose biosynthesis in rice.	2012	Key Laboratory of Plant Genomics, Institute of Genetics and Developmental Biology, Chinese Academy of Sciences, Beijing 100101, China.	Plant chitinases, a class of glycosyl hydrolases, participate in various aspects of normal plant growth and development, including cell wall metabolism and disease resistance. The rice (Oryza sativa) genome encodes 37 putative chitinases and chitinase-like proteins. However, none of them has been characterized at the genetic level. In this study, we report the isolation of a brittle culm mutant, …
NA	CESA3	LOC_Os07g24190	Os07g0424400	CELLULOSE SYNTHASE A3	PLoS ONE	Global identification of multiple OsGH9 family members and their involvement in cellulose crystallinity modification in rice.	2013	National Key Laboratory of Crop Genetic Improvement and National Centre of Plant Gene Research (Wuhan), Biomass and Bioenergy Research Centre, College of Plant Science and Technology, Huazhong Agricultural University, Wuhan, People's Republic of China.	Plant glycoside hydrolase family 9 (GH9) comprises typical endo-beta-1,4-glucanase (EGases, EC3.2.1.4). Although GH9A (KORRIGAN) family genes have been reported to be involved in cellulose biosynthesis in plants, much remains unknown about other GH9 subclasses. In this study, we observed a global gene co-expression profiling and conducted a correlation analysis between OsGH9 and OsCESA among 66 t…
NA	CESA5	LOC_Os03g62090	Os03g0837100	CELLULOSE SYNTHASE A5	Plant Mol. Biol.	OsBC1L4 encodes a COBRA-like protein that affects cellulose synthesis in rice.	2011	National Key Laboratory of Crop Genetic Improvement and National Center of Plant Gene Research (Wuhan), Huazhong Agricultural University, 430070, Wuhan, China.	Plant morphogenesis is highly dependent on the regulation of cell division and expansion. The organization of the cellulose microfibrils in the cell wall is a key determinant of cell expansion. Previously, a dwarf mutant with fewer tillers, Osbc1l4 (Oryza sativa brittle culm 1 like 4), was identified by screening a rice T-DNA insertion mutant library. It is reported here that OsBC1L4 encodes a CO…
NA	CESA6	LOC_Os07g14850	Os07g0252400	CELLULOSE SYNTHASE A6	NA	NA	NA	NA	NA
NA	CESA8	LOC_Os07g10770	Os07g0208500	CELLULOSE SYNTHASE A8	NA	NA	NA	NA	NA
NA	OsPKS01	LOC_Os01g41834	Os01g0602600	chalcone synthase family	J Plant Res	Genome-wide identification and phylogenetic analysis of the chalcone synthase gene family in rice.	2016	Key Laboratory of Crop Physiology, Ecology and Genetic Breeding, Ministry of Education, Jiangxi Agricultural University, Nangchang, 330045, China.	The enzymes of the chalcone synthase family are also known as type III polyketide synthases (PKS), and produce a series of secondary metabolites in bacteria, fungi and plants. In a number of plants, genes encoding PKS comprise a large multigene family. Currently, detailed reports on rice (Oryza sativa) PKS (OsPKS) family genes and tissue expression profiling are limited. Here, 27 candidate OsPKS …
XM_015779657.1	OsPKS02	LOC_Os04g01354	Os04g0103900	chalcone synthase family	NA	NA	NA	NA	NA
NA	OsPKS03	LOC_Os04g23940	Os04g0304600	chalcone synthase family	NA	NA	NA	NA	NA
XM_015783453.1	OsPKS04	LOC_Os05g12180	Os05g0212500	chalcone synthase family	NA	NA	NA	NA	NA
NA	OsPKS05	LOC_Os05g12190	Os05g0212600	chalcone synthase family	NA	NA	NA	NA	NA
XM_015783349.1	OsPKS06	LOC_Os05g12210	Os05g0212900	chalcone synthase family	NA	NA	NA	NA	NA
XM_015783376.1	OsPKS07	LOC_Os05g12240	Os05g0213100	chalcone synthase family	NA	NA	NA	NA	NA
XM_015790720.1	OsPKS08	LOC_Os07g11440	Os07g0214900	chalcone synthase family	NA	NA	NA	NA	NA
XM_015790710.1	OsPKS09	LOC_Os07g17010	Os07g0271500	chalcone synthase family	NA	NA	NA	NA	NA
XM_015790815.1	OsPKS10	LOC_Os07g22850	Os07g0411300	chalcone synthase family	NA	NA	NA	NA	NA
XM_015790505.1	OsPKS11	LOC_Os07g31750	Os07g0500800	chalcone synthase family	NA	NA	NA	NA	NA
XM_015790795.1	OsPKS12	LOC_Os07g31770	Os07g0501100	chalcone synthase family	NA	NA	NA	NA	NA
XM_015790878.1	OsPKS13	LOC_Os07g34140	Os07g0525500	chalcone synthase family	NA	NA	NA	NA	NA
XM_015790686.1	OsPKS14	LOC_Os07g34190	Os07g0525900	chalcone synthase family	NA	NA	NA	NA	NA
XM_015789931.1	OsPKS15	LOC_Os07g34260	Os07g0526400	chalcone synthase family	NA	NA	NA	NA	NA
XM_015758371.1	OsPKS16	LOC_Os10g07040	Os10g0158400	chalcone synthase family	NA	NA	NA	NA	NA
XM_015757744.1	OsPKS17	LOC_Os10g07616	Os10g0162856	chalcone synthase family	NA	NA	NA	NA	NA
XM_015758056.1	OsPKS18	LOC_Os10g08620	Os10g0167900	chalcone synthase family	NA	NA	NA	NA	NA
NA	OsPKS19	LOC_Os10g08710	Os10g0168500	chalcone synthase family	NA	NA	NA	NA	NA
NA	OsPKS20	LOC_Os10g09860	Os10g0177300	chalcone synthase family	NA	NA	NA	NA	NA
XM_015758918.1	OsPKS21	LOC_Os10g34360	Os10g0484800	chalcone synthase family	NA	NA	NA	NA	NA
NA	OsPKS22	LOC_Os11g32540	Os11g0529036|Os11g0529125|Os11g0529100	chalcone synthase family	NA	NA	NA	NA	NA
XM_015761227.1	OsPKS23	LOC_Os11g32580	Os11g0529500	chalcone synthase family	NA	NA	NA	NA	NA
XM_015760784.1	OsPKS24	LOC_Os11g32610	Os11g0529800	chalcone synthase family	NA	NA	NA	NA	NA
XM_015760786.1	OsPKS25	LOC_Os11g32620	Os11g0529900	chalcone synthase family	NA	NA	NA	NA	NA
XM_015762568.1	OsPKS26	LOC_Os11g32650	Os11g0530600	chalcone synthase family	NA	NA	NA	NA	NA
XM_015761209.1	OsPKS27	LOC_Os11g35930	Os11g0566800	chalcone synthase family	NA	NA	NA	NA	NA
NA	CHR702,chr702	LOC_Os06g08480	Os06g0183800	_	Proc. Natl. Acad. Sci. U.S.A.	CHD3 protein recognizes and regulates methylated histone H3 lysines 4 and 27 over a subset of targets in the rice genome.	2012	National Key Laboratory of Crop Genetic Improvement, Huazhong Agricultural University, 430070 Wuhan, China.	Histone lysine methylation is an important component of the epigenetic system demarcating transcriptionally active and inactive chromatin domains. It is of primary importance in understanding how different histone lysine methylation marks and a specific combination of them are read and interpreted by chromatin proteins to regulate gene expression. In this paper, we report that the rice CHD3 prote…
NA	CHR703	LOC_Os01g65850	Os01g0881000	_	NA	NA	NA	NA	NA
NA	CHR705,chr705	LOC_Os07g46590	Os07g0660200	_	NA	NA	NA	NA	NA
NA	CHR744	LOC_Os02g02050	Os02g0110700	_	NA	NA	NA	NA	NA
NA	CHT10	LOC_Os01g18400	Os01g0287600	CHITINASE 10	Genome	Distribution, structure, organ-specific expression, and phylogenic analysis of the pathogenesis-related protein-3 chitinase gene family in rice (Oryza sativa L.).	2006	Laboratory of Plant Breeding, Graduate School of Agriculture, Kyoto University, Kyoto 606-8502, Japan.	Rice (Oryza sativa L.) pathogenesis-related (PR)-3 chitinases, like other PR proteins, are each coded by one of the genes of a multigene family in the plant genome. We assembled the database information about rice PR-3 chitinase sequences. A total of 12 PR-3 chitinase loci (Cht1 to Cht12) were found deployed in the rice genome. Some of the loci were occupied by 2 or more alleles. For all the loci…
NA	CHT4	LOC_Os04g41620	Os04g0493400	CHITINASE 4	Breeding Science	Genomic sequence and polymorphisms of a rice chitinase gene, Cht4	1998	NA	NA
NA	CHT6	LOC_Os02g39330	Os02g0605900	CHITINASE 6	Breeding Science	A novel chitinase in rice (Oryza sativa L.) detected from husk proteins and its gene locus	1997	NA	NA
NA	CHT8	LOC_Os10g39680	Os10g0542900	CHITINASE 8	Breeding Science	Isolation and analysis of a new chitinase gene Chi-4(t) in rice.	1997	NA	NA
NA	CHT9	LOC_Os05g33140	Os05g0399400	CHITINASE 9	Plant Mol. Biol.	A new class II rice chitinase, Rcht2, whose induction by fungal elicitor is abolished by protein phosphatase 1 and 2A inhibitor.	1998	Plant Molecular Biology and Biotechnology Research Center, Gyeongsang National University, Chinju, Korea.	Among the four classes of chitinase, a class II chitinase had not yet been reported for rice. We have isolated and characterized a class II acidic chitinase, Rcht2, from rice (Oryza sativa L. cv. Cheongcheongbyeo). The protein consists of a single polypeptide chain of 261 amino acid residues and includes a putative signal sequence of 29 amino acids at its N-terminus. It has a calculated molecular…
NA	CIPK01	LOC_Os01g18800	Os01g0292200	CALCINEURIN B-LIKE PROTEIN-INTERACTING PROTEIN KINASE 1	Plant Physiol.	Characterization of stress-responsive CIPK genes in rice for stress tolerance improvement.	2007	National Center of Plant Gene Research, National Key Laboratory of Crop Genetic Improvement, Huazhong Agricultural University, Wuhan, China.	Plants respond to adverse environments by initiating a series of signaling processes that often involves diverse protein kinases, including calcineurin B-like protein-interacting protein kinases (CIPKs). In this study, putative CIPK genes (OsCIPK01-OsCIPK30) in the rice (Oryza sativa) genome were surveyed for their transcriptional responses to various abiotic stresses. The results showed that 20 …
NA	CIPK02	LOC_Os07g48100	Os07g0678600	CALCINEURIN B-LIKE PROTEIN-INTERACTING PROTEIN KINASE 2	Plant Physiol.	Calcium sensors and their interacting protein kinases: genomics of the Arabidopsis and rice CBL-CIPK signaling networks.	2004	Abteilung Pflanzenphysiologie, Universitat Rostock, Albert-Einstein-Strasse 3, 18051 Rostock, Germany.	Calcium signals mediate a multitude of plant responses to external stimuli and regulate a wide range of physiological processes. Calcium-binding proteins, like calcineurin B-like (CBL) proteins, represent important relays in plant calcium signaling. These proteins form a complex network with their target kinases being the CBL-interacting protein kinases (CIPKs). Here, we present a comparative gen…
NA	CIPK04	LOC_Os12g41090	Os12g0603700	CALCINEURIN B-LIKE PROTEIN-INTERACTING PROTEIN KINASE 4	J. Biol. Chem.	Phosphorylation of calcineurin B-like (CBL) calcium sensor proteins by their CBL-interacting protein kinases (CIPKs) is required for full activity of CBL-CIPK complexes toward their target proteins.	2012	Institut fur Biologie und Biotechnologie der Pflanzen, Universitat Munster, Schlossplatz 4, 48149 Munster, Germany.	Calcineurin B-like proteins (CBLs) represent a family of calcium sensor proteins that interact with a group of serine/threonine kinases designated as CBL-interacting protein kinases (CIPKs). CBL-CIPK complexes are crucially involved in relaying plant responses to many environmental signals and in regulating ion fluxes. However, the biochemical characterization of CBL-CIPK complexes has so far bee…
NA	CIPK05	LOC_Os01g10890	Os01g0206700	CALCINEURIN B-LIKE PROTEIN-INTERACTING PROTEIN KINASE 5	Journal of Plant Biology	Two Novel Protein Kinase Genes, OsMSRPK1 and OsMSURPK2, Are Regulated by Diverse Environmental Stresses in Rice	2006
NA	CIPK06	LOC_Os08g34240	Os08g0441100	CALCINEURIN B-LIKE PROTEIN-INTERACTING PROTEIN KINASE 6	Aust J Crop Sci	Regulation of ion homeostasis in rice subjected to salt and alkali stresses	2012
NA	CIPK07	LOC_Os03g43440	Os03g0634400	CALCINEURIN B-LIKE PROTEIN-INTERACTING PROTEIN KINASE 7	Theor. Appl. Genet.	Targeted association analysis identified japonica rice varieties achieving Na(+)/K (+) homeostasis without the allelic make-up of the salt tolerant indica variety Nona Bokra.	2011	CIRAD, UPR AIVA, 34398 Montpellier, France. Nourollah.ahmadi@cirad.fr	During the last decade, a large number of QTLs and candidate genes for rice tolerance to salinity have been reported. Using 124 SNP and 52 SSR markers, we targeted 14 QTLs and 65 candidate genes for association mapping within the European Rice Core collection (ERCC) comprising 180 japonica accessions. Significant differences in phenotypic response to salinity were observed. Nineteen distinct loci…
NA	CIPK08	LOC_Os01g35184	Os01g0536000	CALCINEURIN B-LIKE PROTEIN-INTERACTING PROTEIN KINASE 8	PLoS ONE	Comparison of ion balance and nitrogen metabolism in old and young leaves of alkali-stressed rice plants.	2012	Key laboratory of Molecular Epigenetics of MOE, Northeast Normal University, Changchun, Jilin Province, China.	BACKGROUND: Alkali stress is an important agricultural contaminant and has complex effects on plant metabolism. The aim of this study was to investigate whether the alkali stress has different effects on the growth, ion balance, and nitrogen metabolism in old and young leaves of rice plants, and to compare functions of both organs in alkali tolerance. METHODOLOGY/PRINCIPAL FINDINGS: The results s…
NA	CIPK09	LOC_Os03g03510	Os03g0126800	CALCINEURIN B-LIKE PROTEIN-INTERACTING PROTEIN KINASE 9	Plant Physiol.	Conservation of the Salt Overly Sensitive Pathway in Rice	2007
NA	CIPK10	LOC_Os03g22050	Os03g0339900	CALCINEURIN B-LIKE PROTEIN-INTERACTING PROTEIN KINASE 10	NA	NA	NA	NA	NA
NA	CIPK11	LOC_Os01g60910	Os01g0824600	CALCINEURIN B-LIKE PROTEIN-INTERACTING PROTEIN KINASE 11	NA	NA	NA	NA	NA
NA	CIPK13	LOC_Os01g10870	Os01g0206300	CALCINEURIN B-LIKE PROTEIN-INTERACTING PROTEIN KINASE 13	NA	NA	NA	NA	NA
NA	CIPK16	LOC_Os09g25090	Os09g0418000	CALCINEURIN B-LIKE PROTEIN-INTERACTING PROTEIN KINASE 16	NA	NA	NA	NA	NA
NA	CIPK17	LOC_Os05g04550	Os05g0136200	CALCINEURIN B-LIKE PROTEIN-INTERACTING PROTEIN KINASE 17	NA	NA	NA	NA	NA
NA	CIPK18	LOC_Os05g26820	Os05g0332300	CALCINEURIN B-LIKE PROTEIN-INTERACTING PROTEIN KINASE 18	NA	NA	NA	NA	NA
NA	CIPK20	LOC_Os05g11790	Os05g0208100	CALCINEURIN B-LIKE PROTEIN-INTERACTING PROTEIN KINASE 20	NA	NA	NA	NA	NA
NA	CIPK21	LOC_Os07g44290	Os07g0637000	CALCINEURIN B-LIKE PROTEIN-INTERACTING PROTEIN KINASE 21	NA	NA	NA	NA	NA
NA	CIPK22	LOC_Os05g26870	Os05g0333000	CALCINEURIN B-LIKE PROTEIN-INTERACTING PROTEIN KINASE 22	NA	NA	NA	NA	NA
NA	CIPK24	LOC_Os06g40370	Os06g0606000	CALCINEURIN B-LIKE PROTEIN-INTERACTING PROTEIN KINASE 24	NA	NA	NA	NA	NA
NA	CIPK25	LOC_Os06g35160	Os06g0543400	CALCINEURIN B-LIKE PROTEIN-INTERACTING PROTEIN KINASE 25	NA	NA	NA	NA	NA
NA	CIPK26	LOC_Os02g06570	Os02g0161000	CALCINEURIN B-LIKE PROTEIN-INTERACTING PROTEIN KINASE 26	NA	NA	NA	NA	NA
NA	CIPK27	LOC_Os09g25100	Os09g0418500	CALCINEURIN B-LIKE PROTEIN-INTERACTING PROTEIN KINASE 27	NA	NA	NA	NA	NA
NA	CIPK27	LOC_Os09g25110	Os09g0418500	CALCINEURIN B-LIKE PROTEIN-INTERACTING PROTEIN KINASE 27	NA	NA	NA	NA	NA
NA	CIPK28	LOC_Os05g39870	Os05g0476350	CALCINEURIN B-LIKE PROTEIN-INTERACTING PROTEIN KINASE 28	NA	NA	NA	NA	NA
NA	CIPK29	LOC_Os07g48090	Os07g0678300	CALCINEURIN B-LIKE PROTEIN-INTERACTING PROTEIN KINASE 29	NA	NA	NA	NA	NA
NA	CIPK30	LOC_Os01g55440	Os01g0759200	CALCINEURIN B-LIKE PROTEIN-INTERACTING PROTEIN KINASE 30	NA	NA	NA	NA	NA
NA	CKX11	LOC_Os08g35860	Os08g0460600	CYTOKININ OXIDASE/DEHYDROGENASE 11	Plant Cell Physiol.	Overexpression of a type-a response regulator alters rice morphology and cytokinin metabolism.	2007	RIKEN Plant Science Center, 1-7-22, Suehiro, Tsurumi, Yokohama, 230-0045, Japan.	Genome-wide analyses of rice (Oryza sativa L.) cytokinin (CK)-responsive genes using the Affymetrix GeneChip(R) rice genome array were conducted to define the spectrum of genes subject to regulation by CK in monocotyledonous plants. Application of trans-zeatin modulated the expression of a wide variety of genes including those involved in hormone signaling and metabolism, transcriptional regulati…
NA	CKX3	LOC_Os10g34230	Os10g0483500	CYTOKININ OXIDASE/DEHYDROGENASE 3	Plant Physiol.	Characterization of genes involved in cytokinin signaling and metabolism from rice.	2012	Department of Biology, University of North Carolina, Chapel Hill, North Carolina 27599, USA.	Two-component signaling elements play important roles in plants, including a central role in cytokinin signaling. We characterized two-component elements from the monocot rice (Oryza sativa) using several complementary approaches. Phylogenetic analysis reveals relatively simple orthologous relationships among the histidine kinases in rice and Arabidopsis (Arabidopsis thaliana). In contrast, the h…
NA	CKX4	LOC_Os01g71310	Os01g0940000	CYTOKININ OXIDASE/DEHYDROGENASE 4	Science	Cytokinin oxidase regulates rice grain production.	2005	Bioscience and Biotechnology Center, Nagoya University, Nagoya 464-8601, Japan.	Most agriculturally important traits are regulated by genes known as quantitative trait loci (QTLs) derived from natural allelic variations. We here show that a QTL that increases grain productivity in rice, Gn1a, is a gene for cytokinin oxidase/dehydrogenase (OsCKX2), an enzyme that degrades the phytohormone cytokinin. Reduced expression of OsCKX2 causes cytokinin accumulation in inflorescence m…
NA	CKX5	LOC_Os01g56810	Os01g0775400	CYTOKININ OXIDASE/DEHYDROGENASE 5	NA	NA	NA	NA	NA
NA	C10122	LOC_Os08g40690	Os08g0518900	_	Biosci. Biotechnol. Biochem.	Characterization of an elicitor-induced rice WRKY gene, OsWRKY71	2008
NA	C10150	LOC_Os11g47550	Os11g0701400	_	DNA Res.	Rice class III chitinase homologues isolated by random cloning of rice cDNAs.	1997	Rice Genome Research Program, Institute of the Society for Techno-innovation of Agriculture, Forestry and Fisheries, Ibaraki, Japan.	We obtained seven kinds of cDNA clones putatively identified as encoding class III chitinases from cDNA libraries constructed from dichlorophenoxyacetic acid (2,4-D)- and benzyl adenine (BA)- treated rice callus. Putative amino acid sequences encoded in these cDNA clones were compared with those of known chitinases of other plants. Two clones coded for homologues that show high similarity to clas…
NA	C10501	LOC_Os01g64110	Os01g0860500	_	NA	NA	NA	NA	NA
NA	C10728	LOC_Os01g47070	Os01g0660200	_	NA	NA	NA	NA	NA
NA	C10923	LOC_Os11g47500	Os11g0700900	_	NA	NA	NA	NA	NA
NA	CLPB-C	LOC_Os03g31300	Os03g0426900	CLASS I CLP ATPASE B-C	Cell Stress Chaperones	OsHsfA2c and OsHsfB4b are involved in the transcriptional regulation of cytoplasmic OsClpB (Hsp100) gene in rice (Oryza sativa L.).	2011	Department of Plant Molecular Biology, University of Delhi South Campus, New Delhi 110021, India.	ClpB-cytoplasmic (ClpB-cyt)/Hsp100 is an important chaperone protein in rice. Cellular expression of OsClpB-cyt transcript is governed by heat stress, metal stress, and developmental cues. Transgenic rice plants produced with 2 kb OsClpB-cyt promoter driving Gus reporter gene showed heat- and metal-regulated Gus expression in vegetative tissues and constitutive Gus expression in calli, flowering …
NA	CLPB-M	LOC_Os02g08490	Os02g0181900	CLASS I CLP ATPASE B-M	BMC Genomics	Genome-wide analysis of rice ClpB/HSP100, ClpC and ClpD genes	2010	Department of Plant Molecular Biology, University of Delhi South Campus, New Delhi-110021, India.	BACKGROUND: ClpB-cyt/HSP100 protein acts as chaperone, mediating disaggregation of denatured proteins. Previous studies have shown that ClpB-cyt/HSP100 gene belongs to the group class I Clp ATPase proteins and ClpB-cyt/HSP100 transcript is regulated by heat stress and developmental cues. RESULTS: Nine ORFs were noted to constitute rice class I Clp ATPases in the following manner: 3 ClpB proteins …
NA	CLPC1	LOC_Os04g32560	Os04g0397100	CLASS I CLP ATPASE C1	BMC Genomics	Genome-wide analysis of rice ClpB/HSP100, ClpC and ClpD genes	2010	Department of Plant Molecular Biology, University of Delhi South Campus, New Delhi-110021, India.	BACKGROUND: ClpB-cyt/HSP100 protein acts as chaperone, mediating disaggregation of denatured proteins. Previous studies have shown that ClpB-cyt/HSP100 gene belongs to the group class I Clp ATPase proteins and ClpB-cyt/HSP100 transcript is regulated by heat stress and developmental cues. RESULTS: Nine ORFs were noted to constitute rice class I Clp ATPases in the following manner: 3 ClpB proteins …
NA	ClpC2	LOC_Os12g12580	Os12g0226900	class I Clp ATPases	Plant Mol. Biol.	Characterization of transcription factor gene SNAC2 conferring cold and salt tolerance in rice.	2008	National Center of Plant Gene Research Wuhan, National Key Laboratory of Crop Genetic Improvement, Huazhong Agricultural University, Wuhan, China.	Plants respond to adverse environment by initiating a series of signaling processes including activation of transcription factors that can regulate expression of arrays of genes for stress response and adaptation. NAC (NAM, ATAF, and CUC) is a plant specific transcription factor family with diverse roles in development and stress regulation. In this report, a stress-responsive NAC gene (SNAC2) is…
NA	CLPC3	LOC_Os11g16590	Os11g0267400	CLASS I CLP ATPASE C3	Proc. Natl. Acad. Sci. U.S.A.	Overexpressing a NAM, ATAF, and CUC (NAC) transcription factor enhances drought resistance and salt tolerance in rice	2006	National Key Laboratory of Crop Genetic Improvement, National Center of Plant Gene Research, Wuhan 430070, China.	Drought and salinity are major abiotic stresses to crop production. Here, we show that overexpression of stress responsive gene SNAC1 (STRESS-RESPONSIVE NAC 1) significantly enhances drought resistance in transgenic rice (22-34% higher seed setting than control) in the field under severe drought stress conditions at the reproductive stage while showing no phenotypic changes or yield penalty. The …
NA	CLPC4	LOC_Os11g16770	Os11g0269000	CLASS I CLP ATPASE C4	NA	NA	NA	NA	NA
NA	CLPD1	LOC_Os02g32520	Os02g0526400	CLASS I CLP ATPASE D1	NA	NA	NA	NA	NA
NA	CLPD2	LOC_Os04g33210	Os04g0405000	CLASS I CLP ATPASE D2	NA	NA	NA	NA	NA
NA	CML10	LOC_Os01g72100	Os01g0949500	CALMODULIN-LIKE PROTEIN 10	BMC Plant Biol.	Genome-wide identification and analyses of the rice calmodulin and related potential calcium sensor proteins.	2007	Department of Biochemistry, Faculty of Science, Chulalongkorn University, Payathai Road, Patumwan, Bangkok 10330, Thailand. b.bongkoj@gmail.com	BACKGROUND: A wide range of stimuli evoke rapid and transient increases in [Ca2+]cyt in plant cells which are transmitted by protein sensors that contain EF-hand motifs. Here, a group of Oryza sativa L. genes encoding calmodulin (CaM) and CaM-like (CML) proteins that do not possess functional domains other than the Ca2+-binding EF-hand motifs was analyzed. RESULTS: By functional analyses and BLAS…
NA	CML11	LOC_Os01g32120	Os01g0505600	CALMODULIN-LIKE PROTEIN 11	Acta Biochim. Biophys. Sin. (Shanghai)	Biophysical characterization of calmodulin and calmodulin-like proteins from rice, Oryza sativa L.	2011	Department of Biochemistry, Faculty of Science, Chulalongkorn University, Bangkok 10330, Thailand.	Calmodulin (CaM) transduces the increase in cytosolic Ca(2+) concentrations by binding to and altering the activities of target proteins, thereby affecting the physiological responses to the vast array of stimuli. Here, we examined the purified recombinant proteins encoded by three Cam and eight Cam-like (CML) genes from rice. With the exception of one OsCML, all recombinant proteins could be pur…
NA	CML12	LOC_Os01g41990	Os01g0604500	CALMODULIN-LIKE PROTEIN 12	BMC Res Notes	Expression analysis of calmodulin and calmodulin-like genes from rice, Oryza sativa L.	2012	Department of Biochemistry, Faculty of Science, Chulalongkorn University, Bangkok, 10330, Thailand.	BACKGROUND: In plants, a large family of calmodulin (CaM) and CaM-like (CML) proteins transduce the increase in cytosolic Ca2+ concentrations by binding to and altering the activities of target proteins, and thereby affecting the physiological responses to a vast array of stimuli. Here, transcript expression analysis of Cam and CML gene family members in rice (Oryza sativa L.) was extensively exa…
NA	CML13	LOC_Os07g42660	None	CALMODULIN-LIKE PROTEIN 13	Planta	A novel rice calmodulin-like gene, OsMSR2, enhances drought and salt tolerance and increases ABA sensitivity in Arabidopsis	2011	Laboratory for Agro-ecological Process in the Subtropical Region, Institute of Subtropical Agriculture, The Chinese Academy of Sciences, Hunan 410125, China.	Many abiotic stimuli, such as drought and salt stresses, elicit changes in intracellular calcium levels that serve to convey information and activate adaptive responses. Ca(2)(+) signals are perceived by different Ca(2)(+) sensors, and calmodulin (CaM) is one of the best-characterized Ca(2)(+) sensors in eukaryotes. Calmodulin-like (CML) proteins also exist in plants, but their functions at the p…
NA	CML14	LOC_Os05g50180	Os05g0577500	CALMODULIN-LIKE PROTEIN 14	Mol. Plant Pathol.	The arbuscular mycorrhizal symbiosis promotes the systemic induction of regulatory defence-related genes in rice leaves and confers resistance to pathogen infection.	2011	Centre for Research in Agricultural Genomics (CRAG) CSIC-IRTA-UAB-UB, Parc de Recerca UAB, Edifici CRAG, Campus UAB, Bellaterra (Cerdanyola del Valles), 08193, Barcelona, Spain.	Arbuscular mycorrhizal (AM) symbioses are mutualistic associations between soil fungi and most vascular plants. Their association benefits the host plant by improving nutrition, mainly phosphorus nutrition, and by providing increased capability to cope with adverse conditions. In this study, we investigated the transcriptional changes triggered in rice leaves as a result of AM symbiosis, focusing…
NA	CML15	LOC_Os05g31620	Os05g0380900	CALMODULIN-LIKE PROTEIN 15	NA	NA	NA	NA	NA
NA	CML16	LOC_Os01g04330	Os01g0135700	CALMODULIN-LIKE PROTEIN 16	NA	NA	NA	NA	NA
NA	CML17	LOC_Os02g39380	None	CALMODULIN-LIKE PROTEIN 17	NA	NA	NA	NA	NA
NA	CML18	LOC_Os05g13580	Os05g0223000	CALMODULIN-LIKE PROTEIN 18	NA	NA	NA	NA	NA
NA	CML19	LOC_Os01g72550	Os01g0955500	CALMODULIN-LIKE PROTEIN 19	NA	NA	NA	NA	NA
NA	CML2	LOC_Os11g03980	Os11g0134400	CALMODULIN-LIKE PROTEIN 2	NA	NA	NA	NA	NA
NA	CML20	LOC_Os02g50060	Os02g0733500	CALMODULIN-LIKE PROTEIN 20	NA	NA	NA	NA	NA
NA	CML21	LOC_Os05g24780	Os05g0312600	CALMODULIN-LIKE PROTEIN 21	NA	NA	NA	NA	NA
NA	CML22	LOC_Os04g41540	Os04g0492800	CALMODULIN-LIKE PROTEIN 22	NA	NA	NA	NA	NA
NA	CML23	LOC_Os01g72540	Os01g0955400	CALMODULIN-LIKE PROTEIN 23	NA	NA	NA	NA	NA
NA	CML24	LOC_Os07g48340	Os07g0681400	CALMODULIN-LIKE PROTEIN 24	NA	NA	NA	NA	NA
NA	CML25	LOC_Os11g01390	Os11g0105000	CALMODULIN-LIKE PROTEIN 25	NA	NA	NA	NA	NA
NA	CML26	LOC_Os12g01400	Os12g0104900	CALMODULIN-LIKE PROTEIN 26	NA	NA	NA	NA	NA
NA	CML27	LOC_Os03g21380	Os03g0331700	CALMODULIN-LIKE PROTEIN 27	NA	NA	NA	NA	NA
NA	CML28	LOC_Os12g12730	Os12g0228800	CALMODULIN-LIKE PROTEIN 28	NA	NA	NA	NA	NA
NA	CML29	LOC_Os06g47640	Os06g0691600	CALMODULIN-LIKE PROTEIN 29	NA	NA	NA	NA	NA
NA	CML3	LOC_Os12g03816	Os12g0132300	CALMODULIN-LIKE PROTEIN 3	NA	NA	NA	NA	NA
NA	CML30	LOC_Os06g07560	Os06g0172200	CALMODULIN-LIKE PROTEIN 30	NA	NA	NA	NA	NA
NA	CML32	LOC_Os08g04890	Os08g0144100	CALMODULIN-LIKE PROTEIN 32	NA	NA	NA	NA	NA
NA	CML4	LOC_Os03g53200	Os03g0743500	CALMODULIN-LIKE PROTEIN 4	NA	NA	NA	NA	NA
NA	CML6	LOC_Os11g37550	Os11g0586200	CALMODULIN-LIKE PROTEIN 6	NA	NA	NA	NA	NA
NA	CML7	LOC_Os08g02420	Os08g0117400	CALMODULIN-LIKE PROTEIN 7	NA	NA	NA	NA	NA
NA	CML8	LOC_Os10g25010	Os10g0389000	CALMODULIN-LIKE PROTEIN 8	NA	NA	NA	NA	NA
NA	CML9	LOC_Os05g41200	Os05g0491000	CALMODULIN-LIKE PROTEIN 9	NA	NA	NA	NA	NA
AL928781	OsCML5	LOC_Os12g41110	Os12g0603800	Calmodulin-related calcium sensor protein, expressed	NA	NA	NA	NA	NA
NA	CMT2	LOC_Os05g13790|LOC_Os05g13780	Os05g0224900	CHROMOMETHYLTRANSFERASE 2	FEBS J.	Rice cytosine DNA methyltransferases - gene expression profiling during reproductive development and abiotic stress.	2009	Interdisciplinary Centre for Plant Genomics and Department of Plant Molecular Biology, University of Delhi South Campus, New Delhi, India.	DNA methylation affects important developmental processes in both plants and animals. The process of methylation of cytosines at C-5 is catalysed by DNA methyltransferases (MTases), which are highly conserved, both structurally and functionally, in eukaryotes. In this study, we identified and characterized cytosine DNA MTase genes that are activated with the onset of reproductive development in r…
NA	CMT3	LOC_Os10g01570	Os10g0104900	CHROMOMETHYLTRANSFERASE 3	NA	NA	NA	NA	NA
NA	COMTL1	LOC_Os12g09770	Os12g0199500	CAFFEIC ACID 3-O-METHYLTRANSFERASE LIKE 1	BMC Bioinformatics	Comparative genome analysis of lignin biosynthesis gene families across the plant kingdom.	2009	Department of Plant Pathology and Microbiology, Texas A&amp;M University, College Station, TX, USA.	BACKGROUND: As a major component of plant cell wall, lignin plays important roles in mechanical support, water transport, and stress responses. As the main cause for the recalcitrance of plant cell wall, lignin modification has been a major task for bioenergy feedstock improvement. The study of the evolution and function of lignin biosynthesis genes thus has two-fold implications. First, the lign…
NA	COMTL2	LOC_Os04g01470	Os04g0104900	CAFFEIC ACID 3-O-METHYLTRANSFERASE LIKE 2	Plant Cell Rep.	OsCAD2 is the major CAD gene responsible for monolignol biosynthesis in rice culm.	2011	Bioscience and Biotechnology Center, Nagoya University, Chikusa-ku, Nagoya, Aichi, Japan.	Cinnamyl alcohol dehydrogenase (CAD) catalyzes the last step of monolignol biosynthesis. The rice genome contains 12 CAD-like genes, and whereas the proteins encoded by OsCAD2 and OsCAD7 are known to function in monolignol biosynthesis, the degree to which these enzymes contribute to this process and the involvement of the enzymes encoded by the remaining ten genes is unclear. This paper investig…
NA	COMTL4	LOC_Os02g57760	Os02g0823400	CAFFEIC ACID 3-O-METHYLTRANSFERASE LIKE 4	NA	NA	NA	NA	NA
NA	COMTL5	LOC_Os04g09604	Os04g0175600	CAFFEIC ACID 3-O-METHYLTRANSFERASE LIKE 5	NA	NA	NA	NA	NA
NA	COMTL6	LOC_Os04g09654	Os04g0175900	CAFFEIC ACID 3-O-METHYLTRANSFERASE LIKE 6	NA	NA	NA	NA	NA
NA	COPT2	LOC_Os01g56430	Os01g0770800	copper (Cu) transporter (COPT/Ctr) gene family	BMC Plant Biol	Molecular and functional analyses of COPT/Ctr-type copper transporter-like gene family in rice.	2011	National Key Laboratory of Crop Genetic Improvement, National Center of Plant Gene Research (Wuhan), Huazhong Agricultural University, Wuhan 430070, China.	The copper (Cu) transporter (COPT/Ctr) gene family has an important role in the maintenance of Cu homeostasis in different species. The rice COPT-type gene family consists of seven members (COPT1 to COPT7). However, only two, COPT1 and COPT5, have been characterized for their functions in Cu transport.Here we report the molecular and functional characterization of the other five members of the ri…
NA	COPT3	LOC_Os03g25470	Os03g0370800	copper (Cu) transporter (COPT/Ctr) gene family	NA	NA	NA	NA	NA
NA	COPT4	LOC_Os04g33900	Os04g0415600	copper (Cu) transporter (COPT/Ctr) gene family	NA	NA	NA	NA	NA
NA	COPT6	LOC_Os08g35490	Os08g0455900	copper (Cu) transporter (COPT/Ctr) gene family	NA	NA	NA	NA	NA
NA	COPT7	LOC_Os09g26900	Os09g0440700	copper (Cu) transporter (COPT/Ctr) gene family	NA	NA	NA	NA	NA
NA	OsCPK1	LOC_Os01g43410	Os01g0622600	CALCIUM-DEPENDENT PROTEIN KINASE	FEBS Lett	Expression of rice Ca(2+)-dependent protein kinases (CDPKs) genes under different environmental stresses.	2007	National Key Laboratory of Crop, Genetic Improvement and National Centre of Plant Gene Research, Huazhong Agricultural University, Wuhan 430070, PR China.	Ca(2+)-dependent protein kinases (CDPKs) play an essential role in plant Ca(2+)-mediated signal transduction. Twenty-nine CDPK genes have been identified in the rice genome through a complete search of genome and full-length cDNA databases. Eight of them were reported previously to be inducible by different stress stimuli. Sequence comparison revealed that all 29 CDPK genes (OsCPK1-29) contain mu…
NA	OsCPK2	LOC_Os01g59360	Os01g0808400	CALCIUM-DEPENDENT PROTEIN KINASE	NA	NA	NA	NA	NA
NA	OsCPK3	LOC_Os01g61590	Os01g0832300	CALCIUM-DEPENDENT PROTEIN KINASE	NA	NA	NA	NA	NA
NA	OsCPK4	LOC_Os02g03410	Os02g0126400	CALCIUM-DEPENDENT PROTEIN KINASE	NA	NA	NA	NA	NA
NA	OsCPK5	LOC_Os02g46090	Os02g0685900	CALCIUM-DEPENDENT PROTEIN KINASE	NA	NA	NA	NA	NA
NA	OsCPK6	LOC_Os02g58520	Os02g0832000	CALCIUM-DEPENDENT PROTEIN KINASE	NA	NA	NA	NA	NA
NA	OsCPK7	LOC_Os03g03660	Os03g0128700	CALCIUM-DEPENDENT PROTEIN KINASE	NA	NA	NA	NA	NA
NA	OsCPK9	LOC_Os03g48270	Os03g0688300	CALCIUM-DEPENDENT PROTEIN KINASE	NA	NA	NA	NA	NA
NA	OsCPK10	LOC_Os03g57450	Os03g0788500	CALCIUM-DEPENDENT PROTEIN KINASE	NA	NA	NA	NA	NA
NA	OsCPK11	LOC_Os03g57510	Os03g0789000	CALCIUM-DEPENDENT PROTEIN KINASE	NA	NA	NA	NA	NA
NA	OsCPK8	LOC_Os03g59390	Os03g0808600	CALCIUM-DEPENDENT PROTEIN KINASE	NA	NA	NA	NA	NA
NA	OsCPK12	LOC_Os04g47300	Os04g0560600	CALCIUM-DEPENDENT PROTEIN KINASE	NA	NA	NA	NA	NA
NA	OsCPK13	LOC_Os04g49510	Os04g0584750|Os04g0584600	CALCIUM-DEPENDENT PROTEIN KINASE	NA	NA	NA	NA	NA
NA	OsCPK16	LOC_Os05g39090	Os05g0467000	CALCIUM-DEPENDENT PROTEIN KINASE	NA	NA	NA	NA	NA
NA	OsCPK14	LOC_Os05g41270	Os05g0491900	CALCIUM-DEPENDENT PROTEIN KINASE	NA	NA	NA	NA	NA
NA	OsCPK15	LOC_Os05g50810	Os05g0585500	CALCIUM-DEPENDENT PROTEIN KINASE	NA	NA	NA	NA	NA
NA	OsCPK17	LOC_Os07g06740	Os07g0161600	CALCIUM-DEPENDENT PROTEIN KINASE	NA	NA	NA	NA	NA
NA	OsCPK18	LOC_Os07g22710	Os07g0409900	CALCIUM-DEPENDENT PROTEIN KINASE	NA	NA	NA	NA	NA
NA	OsCPK19	LOC_Os07g33110	Os07g0515100	CALCIUM-DEPENDENT PROTEIN KINASE	NA	NA	NA	NA	NA
NA	OsCPK20	LOC_Os07g38120	Os07g0568600	CALCIUM-DEPENDENT PROTEIN KINASE	NA	NA	NA	NA	NA
NA	OsCPK30	LOC_Os07g44710	Os07g0641200	CALCIUM-DEPENDENT PROTEIN KINASE	NA	NA	NA	NA	NA
NA	OsCPK21	LOC_Os08g42750	Os08g0540400	CALCIUM-DEPENDENT PROTEIN KINASE	NA	NA	NA	NA	NA
NA	OsCPK22	LOC_Os09g33910	Os09g0514200	CALCIUM-DEPENDENT PROTEIN KINASE	NA	NA	NA	NA	NA
NA	OsCPK23	LOC_Os10g39420	Os10g0539600	CALCIUM-DEPENDENT PROTEIN KINASE	NA	NA	NA	NA	NA
NA	OsCPK25	LOC_Os11g04170	Os11g0136600	CALCIUM-DEPENDENT PROTEIN KINASE	NA	NA	NA	NA	NA
NA	OsCPK24	LOC_Os11g07040	Os11g0171500	CALCIUM-DEPENDENT PROTEIN KINASE	NA	NA	NA	NA	NA
NA	OsCPK26	LOC_Os12g03970	Os12g0133500	CALCIUM-DEPENDENT PROTEIN KINASE	NA	NA	NA	NA	NA
NA	OsCPK28	LOC_Os12g07230	Os12g0169800	CALCIUM-DEPENDENT PROTEIN KINASE	NA	NA	NA	NA	NA
NA	OsCPK29	LOC_Os12g12860	Os12g0230200	CALCIUM-DEPENDENT PROTEIN KINASE	NA	NA	NA	NA	NA
NA	OsCPK27	LOC_Os12g30150	Os12g0486600	CALCIUM-DEPENDENT PROTEIN KINASE	NA	NA	NA	NA	NA
AK110341	OsCPK31	None	None	calcium-dependent protein kinase	NA	NA	NA	NA	NA
NA	CRL1L1	LOC_Os03g05500	Os03g0149000	_	Plant Cell	Crown rootless1, Which Is Essential for Crown Root Formation in Rice, Is a Target of an AUXIN RESPONSE FACTOR in Auxin Signaling.	2005	Bioscience and Biotechnology Center, Nagoya University, Nagoya, Aichi 464-8601, Japan.	Although the importance of auxin in root development is well known, the molecular mechanisms involved are still unknown. We characterized a rice (Oryza sativa) mutant defective in crown root formation, crown rootless1 (crl1). The crl1 mutant showed additional auxin-related abnormal phenotypic traits in the roots, such as decreased lateral root number, auxin insensitivity in lateral root formation…
NA	CRL1L2	LOC_Os10g07510	Os10g0162600	_	NA	NA	NA	NA	NA
NA	CRL1L3	LOC_Os01g66590	Os01g0889400	_	NA	NA	NA	NA	NA
NA	CRL1L4	LOC_Os01g07480	Os01g0169400	_	NA	NA	NA	NA	NA
NA	CSLA1	LOC_Os02g09930	Os02g0192500	CELLULOSE SYNTHASE LIKE A1	J. Exp. Bot.	Rice Brittle culm 6 encodes a dominant-negative form of CesA protein that perturbs cellulose synthesis in secondary cell walls.	2011	Division of Life Science, Graduate School of Science and Engineering, Saitama University, 255 Shimo-okubo, Sakura-ku, Saitama 338-8570, Japan.	The brittle culm (bc) mutants of Gramineae plants having brittle skeletal structures are valuable materials for studying secondary cell walls. In contrast to other recessive bc mutants, rice Bc6 is a semi-dominant bc mutant with easily breakable plant bodies. In this study, the Bc6 gene was cloned by positional cloning. Bc6 encodes a cellulose synthase catalytic subunit, OsCesA9, and has a missen…
NA	CSLA2	LOC_Os10g26630	Os10g0406400	CELLULOSE SYNTHASE LIKE A2	Plant Cell Physiol.	Rice expression atlas in reproductive development.	2010	Plant Genetics Laboratory, National Institute of Genetics, Mishima, 411-8540 Japan.	Gene expression throughout the reproductive process in rice (Oryza sativa) beginning with primordia development through pollination/fertilization to zygote formation was analyzed. We analyzed 25 stages/organs of rice reproductive development including early microsporogenesis stages with 57,381 probe sets, and identified around 26,000 expressed probe sets in each stage. Fine dissection of 25 repro…
NA	CSLA3	LOC_Os06g12460	Os06g0230100	CELLULOSE SYNTHASE LIKE A3	Plant Physiol.	Cellulose synthase-like genes of rice.	2002
NA	CSLA4	LOC_Os03g07350	Os03g0169500	CELLULOSE SYNTHASE LIKE A4	Plant Physiol.	Cellulose synthase-like genes of rice.	2002	NA	NA
NA	CSLA5	LOC_Os03g26044	Os03g0377700	CELLULOSE SYNTHASE LIKE A5	NA	NA	NA	NA	NA
NA	CSLA7	LOC_Os07g43710	Os07g0630900	CELLULOSE SYNTHASE LIKE A7	NA	NA	NA	NA	NA
NA	CSLA9	LOC_Os06g42020	Os06g0625700	CELLULOSE SYNTHASE LIKE A9	NA	NA	NA	NA	NA
NA	CSLC1	LOC_Os01g56130	Os01g0766900	CELLULOSE SYNTHASE LIKE C1	J. Exp. Bot.	Rice Brittle culm 6 encodes a dominant-negative form of CesA protein that perturbs cellulose synthesis in secondary cell walls.	2011	Division of Life Science, Graduate School of Science and Engineering, Saitama University, 255 Shimo-okubo, Sakura-ku, Saitama 338-8570, Japan.	The brittle culm (bc) mutants of Gramineae plants having brittle skeletal structures are valuable materials for studying secondary cell walls. In contrast to other recessive bc mutants, rice Bc6 is a semi-dominant bc mutant with easily breakable plant bodies. In this study, the Bc6 gene was cloned by positional cloning. Bc6 encodes a cellulose synthase catalytic subunit, OsCesA9, and has a missen…
NA	CSLC2	LOC_Os09g25900	Os09g0428000	CELLULOSE SYNTHASE LIKE C2	Plant Physiol.	Cellulose synthase-like genes of rice.	2002
NA	CSLC3	LOC_Os08g15420	Os08g0253800	CELLULOSE SYNTHASE LIKE C3	Plant Physiol.	Cellulose synthase-like genes of rice.	2002	NA	NA
NA	CSLC7	LOC_Os05g43530	Os05g0510800	CELLULOSE SYNTHASE LIKE C7	NA	NA	NA	NA	NA
NA	CSLC9	LOC_Os03g56060	Os03g0770800	CELLULOSE SYNTHASE LIKE C9	NA	NA	NA	NA	NA
NA	CSLD2	LOC_Os06g02180	Os06g0111800	CELLULOSE SYNTHASE LIKE D2	Plant J.	Rice cellulose synthase-like D4 is essential for normal cell-wall biosynthesis and plant growth.	2009	National Center for Plant Gene Research, Institute of Genetics and Developmental Biology, Chinese Academy of Sciences, Beijing 100101, China.	Cellulose synthase-like (CSL) proteins of glycosyltransferase family 2 (GT2) are believed to be involved in the biosynthesis of cell-wall polymers. The CSL D sub-family (CSLD) is common to all plants, but the functions of CSLDs remain to be elucidated. We report here an in-depth characterization of a narrow leaf and dwarf1 (nd1) rice mutant that shows significant reduction in plant growth due to …
NA	CSLD3	LOC_Os08g25710	Os08g0345500	CELLULOSE SYNTHASE LIKE D3	Proc. Natl. Acad. Sci. U.S.A.	A homolog of human ski-interacting protein in rice positively regulates cell viability and stress tolerance.	2009	National Key Laboratory of Crop Genetic Improvement, National Center of Plant Gene Research, Huazhong Agricultural University, Wuhan 430070, China.	Abiotic stresses are major limiting factors for growth, development, and productivity of crop plants. Here, we report on OsSKIPa, a rice homolog of human Ski-interacting protein (SKIP) that can complement the lethal defect of the knockout mutant of SKIP homolog in yeast and positively modulate cell viability and stress tolerance of rice. Suppression of OsSKIPa in rice resulted in growth arrest an…
NA	CSLD5	LOC_Os06g22980	Os06g0336500	CELLULOSE SYNTHASE LIKE D5	Plant Physiol.	Cellulose synthase-like genes of rice.	2002
NA	CSLD2	LOC_Os06g02180	Os06g0111800	CELLULOSE SYNTHASE LIKE D2	Plant Cell Physiol.	Rice expression atlas in reproductive development.	2010	Plant Genetics Laboratory, National Institute of Genetics, Mishima, 411-8540 Japan.	Gene expression throughout the reproductive process in rice (Oryza sativa) beginning with primordia development through pollination/fertilization to zygote formation was analyzed. We analyzed 25 stages/organs of rice reproductive development including early microsporogenesis stages with 57,381 probe sets, and identified around 26,000 expressed probe sets in each stage. Fine dissection of 25 repro…
NA	CSLD3	LOC_Os08g25710	Os08g0345500	CELLULOSE SYNTHASE LIKE D3	NA	NA	NA	NA	NA
NA	CSLD5	LOC_Os06g22980	Os06g0336500	CELLULOSE SYNTHASE LIKE D5	NA	NA	NA	NA	NA
NA	CSLE1	LOC_Os09g30120	Os09g0478100	CELLULOSE SYNTHASE LIKE E1	J. Exp. Bot.	Rice Brittle culm 6 encodes a dominant-negative form of CesA protein that perturbs cellulose synthesis in secondary cell walls.	2011	Division of Life Science, Graduate School of Science and Engineering, Saitama University, 255 Shimo-okubo, Sakura-ku, Saitama 338-8570, Japan.	The brittle culm (bc) mutants of Gramineae plants having brittle skeletal structures are valuable materials for studying secondary cell walls. In contrast to other recessive bc mutants, rice Bc6 is a semi-dominant bc mutant with easily breakable plant bodies. In this study, the Bc6 gene was cloned by positional cloning. Bc6 encodes a cellulose synthase catalytic subunit, OsCesA9, and has a missen…
NA	CSLE2	LOC_Os02g49332	Os02g0725300	CELLULOSE SYNTHASE LIKE E2	Plant Physiol.	Cellulose synthase-like genes of rice.	2002
NA	CSLE1	LOC_Os09g30120	Os09g0478100	CELLULOSE SYNTHASE LIKE E1	Plant Physiol.	Cellulose synthase-like genes of rice.	2002	NA	NA
NA	CSLE2	LOC_Os02g49332	Os02g0725300	CELLULOSE SYNTHASE LIKE E2	NA	NA	NA	NA	NA
NA	CSLF1	LOC_Os07g36700	Os07g0553000	CELLULOSE SYNTHASE LIKE F1	Plant Physiol.	Cellulose synthase-like genes of rice.	2002
NA	CSLF2	LOC_Os07g36690	Os07g0552800	CELLULOSE SYNTHASE LIKE F2	J. Exp. Bot.	Rice Brittle culm 6 encodes a dominant-negative form of CesA protein that perturbs cellulose synthesis in secondary cell walls.	2011	Division of Life Science, Graduate School of Science and Engineering, Saitama University, 255 Shimo-okubo, Sakura-ku, Saitama 338-8570, Japan.	The brittle culm (bc) mutants of Gramineae plants having brittle skeletal structures are valuable materials for studying secondary cell walls. In contrast to other recessive bc mutants, rice Bc6 is a semi-dominant bc mutant with easily breakable plant bodies. In this study, the Bc6 gene was cloned by positional cloning. Bc6 encodes a cellulose synthase catalytic subunit, OsCesA9, and has a missen…
NA	CSLF4	LOC_Os07g36740	Os07g0553300	CELLULOSE SYNTHASE LIKE F4	Plant Physiol.	Cellulose synthase-like genes of rice.	2002	NA	NA
NA	CSLF7	LOC_Os10g20260	Os10g0343400	CELLULOSE SYNTHASE LIKE F7	NA	NA	NA	NA	NA
NA	CSLH1	LOC_Os10g20090	Os10g0341700	CELLULOSE SYNTHASE LIKE H1	Plant Physiol.	Cellulose synthase-like genes of rice.	2002
NA	CSLH2	LOC_Os04g35020	Os04g0429500	CELLULOSE SYNTHASE LIKE H2	J. Exp. Bot.	Rice Brittle culm 6 encodes a dominant-negative form of CesA protein that perturbs cellulose synthesis in secondary cell walls.	2011	Division of Life Science, Graduate School of Science and Engineering, Saitama University, 255 Shimo-okubo, Sakura-ku, Saitama 338-8570, Japan.	The brittle culm (bc) mutants of Gramineae plants having brittle skeletal structures are valuable materials for studying secondary cell walls. In contrast to other recessive bc mutants, rice Bc6 is a semi-dominant bc mutant with easily breakable plant bodies. In this study, the Bc6 gene was cloned by positional cloning. Bc6 encodes a cellulose synthase catalytic subunit, OsCesA9, and has a missen…
NA	CSLH1	LOC_Os10g20090	Os10g0341700	CELLULOSE SYNTHASE LIKE H1	Plant Physiol.	Cellulose synthase-like genes of rice.	2002	NA	NA
NA	CSLH2	LOC_Os04g35020	Os04g0429500	CELLULOSE SYNTHASE LIKE H2	NA	NA	NA	NA	NA
AK287460	OsCYL1	LOC_Os02g09420	Os02g0187100	cyclase-like gene family	J Plant Physiol	Characterization of a novel cyclase-like gene family involved in controlling stress tolerance in rice.	2015	Hubei Provincial Key Laboratory for Protection and Application of Special Plants in Wuling Area, College of Life Sciences, South Central University for Nationalities, Wuhan 430074, China; National Key Laboratory of Crop Genetic Improvement and National Center of Plant Gene Research (Wuhan), Huazhong Agricultural University, Wuhan 430070, China.	A novel cyclase-like gene family (CYL) encodes proteins containing cyclase domain, but their functions are largely unknown. We report the systematic identification and characterization of CYL genes in the rice genome. Five putative CYL protein sequences (OsCYL1 to 4b) were identified. These sequences and other CYL homologs were classified into four subgroups based on phylogenetic analysis. Distin…
AK108500	OsCYL2	LOC_Os06g43180	Os06g0638700	cyclase-like gene family	NA	NA	NA	NA	NA
AK108030	OsCYL3	LOC_Os08g23100	Os08g0319900	cyclase-like gene family	NA	NA	NA	NA	NA
AK061798	OsCYL4	LOC_Os09g02270	Os09g0110300	cyclase-like gene family	NA	NA	NA	NA	NA
NA	CYP17	LOC_Os02g02090	Os02g0111200	CYCLOPHILIN 17	BMC Plant Biol.	Classification of rice (Oryza sativa L. Japonica nipponbare) immunophilins (FKBPs, CYPs) and expression patterns under water stress.	2010	Plant Systems Engineering Research Center, Korea Research Institute of Bioscience and Biotechnology, Daejeon 305-506, Korea.	BACKGROUND: FK506 binding proteins (FKBPs) and cyclophilins (CYPs) are abundant and ubiquitous proteins belonging to the peptidyl-prolyl cis/trans isomerase (PPIase) superfamily, which regulate much of metabolism through a chaperone or an isomerization of proline residues during protein folding. They are collectively referred to as immunophilin (IMM), being present in almost all cellular organs. …
NA	CYP18-1	LOC_Os06g04000	Os06g0130500	CYCLOPHILIN 18-1	Commun Integr Biol	Multiple abiotic stress responsive rice cyclophilin: (OsCYP-25) mediates a wide range of cellular responses.	2013	Plant Molecular Biology Group; International Centre for Genetic Engineering and Biotechnology; Aruna Asaf Ali Marg, New Delhi, India.	Cyclophilins (CYP), a member of immunophillin group of proteins, are more often conserved in all genera including plants. Here, we report on the identification of a new cyclophilin gene OsCYP-25 (LOC_Os09 g39780) from rice which found to be upregulated in response to various abiotic stresses viz., salinity, cold, heat and drought. It has an ORF of 540 bp, encoding a protein of 179 amino acids, co…
NA	CYP18-2	LOC_Os08g44520	Os08g0559400	CYCLOPHILIN 18-2	Plant Cell Rep.	The rice thylakoid lumenal cyclophilin OsCYP20-2 confers enhanced environmental stress tolerance in tobacco and Arabidopsis.	2011	Plant Systems Engineering Research Center, Korea Research Institute of Bioscience and Biotechnology, Daejeon, 305-806, Korea.	The role that the putative thylakoid lumenal cyclophilin (CYP) CYP20-2 locates in the thylakoid, and whether CYP20-2 is an essential gene, have not yet been elucidated. Here, we show that CYP20-2 is well conserved in several photosynthetic plants and that the transcript level of the rice OsCYP20-2 gene is highly regulated under abiotic stress. We found that ectopic expression of rice OsCYP20-2 in…
NA	CYP18-4	LOC_Os10g06630	Os10g0154700	CYCLOPHILIN 18-4	BMC Genomics	Genomic survey, expression profile and co-expression network analysis of OsWD40 family in rice.	2012	National Key Laboratory of Crop Genetic Improvement and National Center of Plant Gene Research Wuhan, Huazhong Agricultural University, Wuhan 430070, China.	BACKGROUND: WD40 proteins represent a large family in eukaryotes, which have been involved in a broad spectrum of crucial functions. Systematic characterization and co-expression analysis of OsWD40 genes enable us to understand the networks of the WD40 proteins and their biological processes and gene functions in rice. RESULTS: In this study, we identify and analyze 200 potential OsWD40 genes in …
NA	CYP19-4	LOC_Os06g49470	Os06g0708400	CYCLOPHILIN 19-4	NA	NA	NA	NA	NA
NA	CYP20-1	LOC_Os06g49480	Os06g0708500	CYCLOPHILIN 20-1	NA	NA	NA	NA	NA
NA	CYP20-2	LOC_Os05g01270	Os05g0103200	CYCLOPHILIN 20-2	NA	NA	NA	NA	NA
NA	CYP20-3	LOC_Os01g18210	Os01g0284700	CYCLOPHILIN 20-3	NA	NA	NA	NA	NA
NA	CYP21-1	LOC_Os09g36670	Os09g0537600	CYCLOPHILIN 21-1	NA	NA	NA	NA	NA
NA	CYP21-4	LOC_Os07g29390	Os07g0476500	CYCLOPHILIN 21-4	NA	NA	NA	NA	NA
NA	CYP22	LOC_Os03g59700	Os03g0811600	CYCLOPHILIN 22	NA	NA	NA	NA	NA
NA	CYP23	LOC_Os11g38990	Os11g0602900	CYCLOPHILIN 23	NA	NA	NA	NA	NA
NA	CYP26-2	LOC_Os01g02080	Os01g0111100	CYCLOPHILIN 26-2	NA	NA	NA	NA	NA
NA	CYP28	LOC_Os08g19610	Os08g0292600	CYCLOPHILIN 28	NA	NA	NA	NA	NA
NA	CYP37	LOC_Os07g37830	Os07g0565600	CYCLOPHILIN 37	NA	NA	NA	NA	NA
NA	CYP38	LOC_Os08g29370	Os08g0382400	CYCLOPHILIN 38	NA	NA	NA	NA	NA
NA	CYP40A	LOC_Os06g11320	Os06g0216800	CYCLOPHILIN 40A	NA	NA	NA	NA	NA
NA	CYP40B	LOC_Os02g52360	Os02g0761100	CYCLOPHILIN 40B	NA	NA	NA	NA	NA
NA	CYP57	LOC_Os01g40050	Os01g0582400	CYCLOPHILIN 57	NA	NA	NA	NA	NA
NA	CYP59A	LOC_Os06g45900	Os06g0670400	CYCLOPHILIN 59A	NA	NA	NA	NA	NA
NA	CYP59B	LOC_Os06g45910	Os06g0670500	CYCLOPHILIN 59B	NA	NA	NA	NA	NA
NA	CYP63	LOC_Os07g08190	Os07g0179200	CYCLOPHILIN 63	NA	NA	NA	NA	NA
NA	CYP65	LOC_Os03g10400	Os03g0201100	CYCLOPHILIN 65	NA	NA	NA	NA	NA
NA	CYP71	LOC_Os08g44330	Os08g0557500	CYCLOPHILIN 71	NA	NA	NA	NA	NA
NA	CYP95	LOC_Os02g10970	Os02g0204201	CYCLOPHILIN 95	NA	NA	NA	NA	NA
NA	CYP714C1	LOC_Os12g02630	Os12g0118900	P-450 714C1	Proc. Natl. Acad. Sci. U.S.A.	CYP714B1 and CYP714B2 encode gibberellin 13-oxidases that reduce gibberellin activity in rice.	2013	RIKEN Plant Science Center, Tsurumi, Yokohama, Kanagawa 230-0045, Japan.	Bioactive gibberellins (GAs) control many aspects of growth and development in plants. GA(1) has been the most frequently found bioactive GA in various tissues of flowering plants, but the enzymes responsible for GA(1) biosynthesis have not been fully elucidated due to the enzymes catalyzing the 13-hydroxylation step not being identified. Because of the lack of mutants defective in this enzyme, b…
NA	CYP714C2	LOC_Os12g02640	Os12g0119000	P-450 714C2	NA	NA	NA	NA	NA
NA	CYP714C3	LOC_Os11g02670	Os11g0119200	P-450 714C3	NA	NA	NA	NA	NA
NA	CYP97B4	LOC_Os02g07680	Os02g0173100	P-450 97B4	Plant Cell Physiol.	Rice carotenoid beta-ring hydroxylase CYP97A4 is Involved in Lutein Biosynthesis.	2012	National Key Laboratory of Plant Molecular Genetics and National Center for Plant Gene Research (Shanghai), Shanghai Institute of Plant Physiology and Ecology, Shanghai Institutes for Biological Sciences, Chinese Academy of Sciences, 300 Fenglin Road, Shanghai 200032, PR China.	Lutein is the most abundant plant carotenoid and plays essential roles in photosystem assembly and stabilization, as well as protection against photostress. To date, only a few lutein biosynthesis genes have been identified in crop plants. In this study, the rice Cyt P450 gene CYP97A4 encoding a carotenoid beta-ring hydroxylase was shown to be involved in lutein biosynthesis. The results revealed…
NA	CYP97C2	LOC_Os10g39930	Os10g0546600	P-450 97C2	NA	NA	NA	NA	NA
NA	OsCYS1	LOC_Os01g58890	Os01g0803200	cystatin family	Plant Cell Rep	Genome-wide identification and characterization of cystatin family genes in rice (Oryza sativa L.).	2015	State Key Laboratory of Hybrid Rice, Department of Cell and Developmental Biology, College of Life Sciences, Wuhan University, Wuhan, 430072, China.	11 Cystatin genes in rice were identified, and their expression patterns were comprehensively analyzed, which reveals multiple roles in both seed development and plant response to environmental variations. Cystatin is a group of small proteins and known to inhibit the activities of cysteine proteases in the papain C1A and legumain C13 peptidase families in plants. Cystatin family genes have only …
NA	OsCYS2	LOC_Os05g41460	Os05g0494200	cystatin family	NA	NA	NA	NA	NA
NA	OsCYS3	LOC_Os05g33880	Os05g0409300	cystatin family	NA	NA	NA	NA	NA
NA	OsCYS4	LOC_Os01g68660	Os01g0915200	cystatin family	NA	NA	NA	NA	NA
NA	OsCYS5	LOC_Os01g68670	Os01g0915401	cystatin family	NA	NA	NA	NA	NA
NA	OsCYS6	LOC_Os03g11180	Os03g0210200	cystatin family	NA	NA	NA	NA	NA
NA	OsCYS7	LOC_Os03g11170	Os03g0210100	cystatin family	NA	NA	NA	NA	NA
NA	OsCYS8	LOC_Os03g31510	Os03g0429000	cystatin family	NA	NA	NA	NA	NA
NA	OsCYS9	LOC_Os04g28250	Os04g0350100	cystatin family	NA	NA	NA	NA	NA
NA	OsCYS10	LOC_Os09g08100	Os09g0255200	cystatin family	NA	NA	NA	NA	NA
NA	OsCYS11	LOC_Os01g16430	Os01g0270100	cystatin family	NA	NA	NA	NA	NA
AB246779	CHARK	LOC_Os12g26940	Os12g0454800	cytokinin-signalling gene family	Gene	Identification and characterization of cytokinin-signalling gene families in rice.	2006	Plant Genetics Laboratory, National Institute of Genetics, 1111 Yata, Mishima, Shizuoka-ken 411-8540, Japan.	We identified four histidine kinase (HK) genes of a cytokinin receptor family, two histidine-containing phosphotransmitter (HPt) genes, thirteen A-type response regulator (RR) genes and six B-type RR genes in the rice genome. The HK genes (OHK2, OHK3, OHK4 and OHK5 for Oryza sativa HK), the HPt genes (OHP1 and OHP2 for O. sativa HPt) and the B-type RR genes (ORR1, ORR2, ORR3, ORR4 and ORR6 for O.…
BR000257	OsRR10	LOC_Os12g04500	Os12g0139400	cytokinin-signalling gene family	NA	NA	NA	NA	NA
BR000318	OsRR11	LOC_Os02g42060	Os02g0631700	cytokinin-signalling gene family	NA	NA	NA	NA	NA
BR000319	OsRR12	LOC_Os08g28950	Os08g0377200	cytokinin-signalling gene family	NA	NA	NA	NA	NA
BR000320	OsRR13	LOC_Os08g26990	Os08g0358800	cytokinin-signalling gene family	NA	NA	NA	NA	NA
NA	OsDCL1b	LOC_Os06g25250	Os06g0358800	Dicers	NA	NA	NA	NA	NA
NA	OsDCL1c	LOC_Os05g18850	Os05g0271300	Dicers	NA	NA	NA	NA	NA
NA	OsDJ-1A	LOC_Os01g11860	Os01g0217500	DJ-1 domain containing proteins	Sci Rep	Presence of unique glyoxalase III proteins in plants indicates the existence of shorter route for methylglyoxal detoxification.	2016	Plant Molecular Biology Group, International Centre for Genetic Engineering and Biotechnology, Aruna Asaf Ali Marg, New Delhi-110067, India.	Glyoxalase pathway, comprising glyoxalase I (GLY I) and glyoxalase II (GLY II) enzymes, is the major pathway for detoxification of methylglyoxal (MG) into D-lactate involving reduced glutathione (GSH). However, in bacteria, glyoxalase III (GLY III) with DJ-1/PfpI domain(s) can do the same conversion in a single step without GSH. Our investigations for the presence of DJ-1/PfpI domain containing p…
NA	OsDJ-1B	LOC_Os01g11880	Os01g0217800	DJ-1 domain containing proteins	NA	NA	NA	NA	NA
NA	OsDJ-1C	LOC_Os04g57590	Os04g0671700	DJ-1 domain containing proteins	NA	NA	NA	NA	NA
NA	OsDJ-1D	LOC_Os05g44330	Os05g0519600	DJ-1 domain containing proteins	NA	NA	NA	NA	NA
NA	OsDJ-1E	LOC_Os06g34040	Os06g0531200	DJ-1 domain containing proteins	NA	NA	NA	NA	NA
NA	OsDJ-1F	LOC_Os11g37920	Os11g0591550	DJ-1 domain containing proteins	NA	NA	NA	NA	NA
NA	OsDof1	LOC_Os01g09720	None	DNA binding with one finger gene family	Plant Physiol	Divergence of the Dof gene families in poplar, Arabidopsis, and rice suggests multiple modes of gene evolution after duplication.	2006	Department of Plant Sciences, University of Tennessee, Knoxville, Tennessee 37996, USA.	It is widely accepted that gene duplication is a primary source of genetic novelty. However, the evolutionary fate of duplicated genes remains largely unresolved. The classical Ohno's Duplication-Retention-Non/Neofunctionalization theory, and the recently proposed alternatives such as subfunctionalization or duplication-degeneration-complementation, and subneofunctionalization, each can explain o…
NA	OsDof2	LOC_Os01g15900	Os01g0264000	DNA binding with one finger gene family	NA	NA	NA	NA	NA
NA	OsDof3	LOC_Os01g17000	Os01g0277500	DNA binding with one finger gene family	NA	NA	NA	NA	NA
NA	OsDof4	LOC_Os01g48290	Os01g0673700	DNA binding with one finger gene family	NA	NA	NA	NA	NA
NA	OsDof5	LOC_Os01g55340	Os01g0758200	DNA binding with one finger gene family	NA	NA	NA	NA	NA
NA	OsDof6	LOC_Os01g64590	Os01g0865800	DNA binding with one finger gene family	NA	NA	NA	NA	NA
NA	OsDof7	LOC_Os02g15350	Os02g0252400	DNA binding with one finger gene family	NA	NA	NA	NA	NA
NA	OsDof8	LOC_Os02g45200	Os02g0673700	DNA binding with one finger gene family	NA	NA	NA	NA	NA
NA	OsDof9	LOC_Os02g47810	Os02g0707200	DNA binding with one finger gene family	NA	NA	NA	NA	NA
NA	OsDof10	LOC_Os02g49440	Os02g0726300	DNA binding with one finger gene family	NA	NA	NA	NA	NA
NA	OsDof11	LOC_Os03g07360	Os03g0169600	DNA binding with one finger gene family	NA	NA	NA	NA	NA
NA	OsDof12	LOC_Os03g16850	Os03g0276300	DNA binding with one finger gene family	NA	NA	NA	NA	NA
NA	OsDof13	LOC_Os03g38870	Os03g0585600	DNA binding with one finger gene family	NA	NA	NA	NA	NA
NA	OsDof14	LOC_Os03g42200	Os03g0619001	DNA binding with one finger gene family	NA	NA	NA	NA	NA
NA	OsDof15	LOC_Os03g55610	Os03g0764900	DNA binding with one finger gene family	NA	NA	NA	NA	NA
NA	OsDof16	LOC_Os03g60630	Os03g0821200	DNA binding with one finger gene family	NA	NA	NA	NA	NA
NA	OsDof17	LOC_Os04g47990	Os04g0567800	DNA binding with one finger gene family	NA	NA	NA	NA	NA
NA	OsDof18	LOC_Os04g58190	Os04g0678400	DNA binding with one finger gene family	NA	NA	NA	NA	NA
NA	OsDof19	LOC_Os05g02150	Os05g0112200	DNA binding with one finger gene family	NA	NA	NA	NA	NA
NA	OsDof20	LOC_Os05g36900	Os05g0440000	DNA binding with one finger gene family	NA	NA	NA	NA	NA
NA	OsDof21	LOC_Os06g17410	Os06g0284500	DNA binding with one finger gene family	NA	NA	NA	NA	NA
NA	OsDof22	LOC_Os07g13260	Os07g0236700	DNA binding with one finger gene family	NA	NA	NA	NA	NA
NA	OsDof23	LOC_Os07g32510	Os07g0508700	DNA binding with one finger gene family	NA	NA	NA	NA	NA
NA	OsDof24	LOC_Os07g48570	Os07g0685000	DNA binding with one finger gene family	NA	NA	NA	NA	NA
NA	OsDof25	LOC_Os08g38220	Os08g0490100	DNA binding with one finger gene family	NA	NA	NA	NA	NA
NA	OsDof26	LOC_Os09g29960	Os09g0475800	DNA binding with one finger gene family	NA	NA	NA	NA	NA
NA	OsDof27	LOC_Os10g26620	Os10g0406300	DNA binding with one finger gene family	NA	NA	NA	NA	NA
NA	OsDof28	LOC_Os10g35300	Os10g0496000	DNA binding with one finger gene family	NA	NA	NA	NA	NA
NA	OsDof29	LOC_Os12g38200	Os12g0569900	DNA binding with one finger gene family	NA	NA	NA	NA	NA
NA	OsDof30	LOC_Os12g39990	Os12g0590700	DNA binding with one finger gene family	NA	NA	NA	NA	NA
AY156510	OsDPK1	LOC_Os08g12750	Os08g0224100	Dual-specificity Protein Kinase	NA	NA	NA	NA	NA
AY156511	OsDPK4	LOC_Os04g51950	Os04g0608900	Dual-specificity Protein Kinase	NA	NA	NA	NA	NA
AY156512	OsDPK2	LOC_Os02g07790	Os02g0174200	Dual-specificity Protein Kinase	NA	NA	NA	NA	NA
AY206984	OsDPK3	LOC_Os06g45300	Os06g0663400	Dual-specificity Protein Kinase	NA	NA	NA	NA	NA
NA	DRAP1	LOC_Os11g34200	Os11g0544700	DR1 ASSOCIATED PROTEIN 1	Mol. Genet. Genomics	Identification, characterization and interaction of HAP family genes in rice	2008	Genetic Strains Research Center, National Institute of Genetics, Shizuoka-ken, Japan.	A HAP complex, which consists of three subunits, namely HAP2 (also called NF-YA or CBF-B), HAP3 (NF-YB/CBF-A) and HAP5 (NF-YC/CBF-C), binds to CCAAT sequences in a promoter to control the expression of target genes. We identified 10 HAP2 genes, 11 HAP3 genes and 7 HAP5 genes in the rice genome. All the three HAP family genes encode a protein with a conserved domain in each family and various non-…
NA	DRAP2	LOC_Os05g41450	Os05g0494100	DR1 ASSOCIATED PROTEIN 2	NA	NA	NA	NA	NA
NA	DREB1C	LOC_Os06g03670	Os06g0127100	DEHYDRATION-RESPONSIVE ELEMENT-BINDING PROTEIN 1C	Plant Physiol.	The submergence tolerance regulator Sub1A mediates stress-responsive expression of AP2/ERF transcription factors.	2010	Department of Plant Pathology, University of California, Davis, California 95616, USA.	We previously characterized the rice (Oryza sativa) Submergence1 (Sub1) locus encoding three ethylene-responsive factor (ERF) transcriptional regulators. Genotypes carrying the Sub1A-1 allele are tolerant of prolonged submergence. To elucidate the mechanism of Sub1A-1-mediated tolerance, we performed transcriptome analyses comparing the temporal submergence response of Sub1A-1-containing tolerant…
NA	DREB1G	LOC_Os02g45450	Os02g0677300	DEHYDRATION-RESPONSIVE ELEMENT-BINDING PROTEIN 1G	Evol. Bioinform. Online	AP2/ERF Transcription Factor in Rice: Genome-Wide Canvas and Syntenic Relationships between Monocots and Eudicots.	2012	China-UK HUST-RRes Genetic Engineering and Genomics Joint Laboratory, International Science and Technology Cooperation Base (Genetic Engineering) of Chinese Ministry of Science and Technology, The key laboratory of Molecular Biophysics of Chinese Ministry of Education, College of Life Science and Technology, Huazhong University of Science and Technology (HUST), Luoyu Road 1037, Wuhan 430074, Chin…	The transcription factor family intimately regulates gene expression in response to hormones, biotic and abiotic factors, symbiotic interactions, cell differentiation, and stress signalling pathways in plants. In this study, 170 AP2/ERF family genes are identified by phylogenetic analysis of the rice genome (Oryza sativa l. japonica) and they are divided into a total of 11 groups, including four …
NA	DREB1C	LOC_Os06g03670	Os06g0127100	DEHYDRATION-RESPONSIVE ELEMENT-BINDING PROTEIN 1C	Plant J.	OsDREB genes in rice, Oryza sativa L., encode transcription activators that function in drought-, high-salt- and cold-responsive gene expression.	2003	Biological Resources Division, Japan International Research Center for Agricultural Sciences (JIRCAS), 1-1 Ohwashi, Tsukuba, Ibaraki 305-8686, Japan.	The transcription factors DREBs/CBFs specifically interact with the dehydration-responsive element/C-repeat (DRE/CRT) cis-acting element (core motif: G/ACCGAC) and control the expression of many stress-inducible genes in Arabidopsis. In rice, we isolated five cDNAs for DREB homologs: OsDREB1A, OsDREB1B, OsDREB1C, OsDREB1D, and OsDREB2A. Expression of OsDREB1A and OsDREB1B was induced by cold, whe…
NA	DREB1G	LOC_Os02g45450	Os02g0677300	DEHYDRATION-RESPONSIVE ELEMENT-BINDING PROTEIN 1G	Plant Physiol.	Genome-wide analysis of the ERF gene family in Arabidopsis and rice.	2006
NA	DREB1C	LOC_Os06g03670	Os06g0127100	DEHYDRATION-RESPONSIVE ELEMENT-BINDING PROTEIN 1C	PLoS ONE	Colinearity and similar expression pattern of rice DREB1s reveal their functional conservation in the cold-responsive pathway.	2012	Key Laboratory of Agro-Ecological Processes in Subtropical Region, Institute of Subtropical Agriculture, Chinese Academy of Sciences, Changsha, China.	The clustered genes C-repeat (CRT) binding factor (CBF)1/dehydration-responsive element binding protein (DREB)1B, CBF2/DREB1C, and CBF3/DREB1A play a central role in cold acclimation and facilitate plant resistance to freezing in Arabidopsis thaliana. Rice (Oryza sativa L.) is very sensitive to low temperatures; enhancing the cold stress tolerance of rice is a key challenge to increasing its yiel…
NA	DREB1G	LOC_Os02g45450	Os02g0677300	DEHYDRATION-RESPONSIVE ELEMENT-BINDING PROTEIN 1G	Plant J.	OsbHLH148, a basic helix-loop-helix protein, interacts with OsJAZ proteins in a jasmonate signaling pathway leading to drought tolerance in rice.	2011	Department of Agricultural Biotechnology, Seoul National University, Seoul 151-921, Korea.	Jasmonates play important roles in development, stress responses and defense in plants. Here, we report the results of a study using a functional genomics approach that identified a rice basic helix-loop-helix domain gene, OsbHLH148, that conferred drought tolerance as a component of the jasmonate signaling module in rice. OsbHLH148 transcript levels were rapidly increased by treatment with methy…
NA	DREB1C	LOC_Os06g03670	Os06g0127100	DEHYDRATION-RESPONSIVE ELEMENT-BINDING PROTEIN 1C	BMC Genomics	Genome-wide gene expression profiling of introgressed indica rice alleles associated with seedling cold tolerance improvement in a japonica rice background.	2012		ABSTRACT: BACKGROUND: Rice in tropical and sub-tropical areas is often subjected to cold stress at the seedling stage, resulting in poor growth and yield loss. Although japonica rice is generally more cold tolerant (CT) than indica rice, there are several favorable alleles for CT exist in indica that can be used to enhance CT in rice with a japonica background. Genome-wide gene expression profili…
NA	DREB1G	LOC_Os02g45450	Os02g0677300	DEHYDRATION-RESPONSIVE ELEMENT-BINDING PROTEIN 1G	NA	NA	NA	NA	NA
NA	DRM1B	LOC_Os12g01800	Os12g0108900	DOMAINS REARRANGED METHYLTRANSFERASE 1B	FEBS J.	Rice cytosine DNA methyltransferases - gene expression profiling during reproductive development and abiotic stress.	2009	Interdisciplinary Centre for Plant Genomics and Department of Plant Molecular Biology, University of Delhi South Campus, New Delhi, India.	DNA methylation affects important developmental processes in both plants and animals. The process of methylation of cytosines at C-5 is catalysed by DNA methyltransferases (MTases), which are highly conserved, both structurally and functionally, in eukaryotes. In this study, we identified and characterized cytosine DNA MTase genes that are activated with the onset of reproductive development in r…
NA	DRM3	LOC_Os05g04330	Os05g0133900	DOMAINS REARRANGED METHYLTRANSFERASE 3	Plant J.	Targeted disruption of an orthologue of DOMAINS REARRANGED METHYLASE2, OsDRM2, impairs the growth of rice plants by abnormal DNA methylation.	2012	National Institute for Basic Biology, Okazaki 444-8585, Japan. moritoh@nips.ac.jp	Recent methylome analyses of the entire Arabidopsis thaliana genome using various mutants have provided detailed information about the DNA methylation pattern and its function. However, information about DNA methylation in other plants is limited, partly because of the lack of mutants. To study DNA methylation in rice (Oryza sativa) we applied homologous recombination-mediated gene targeting to g…
NA	DRM1B	LOC_Os12g01800	Os12g0108900	DOMAINS REARRANGED METHYLTRANSFERASE 1B	J. Mol. Biol.	De Novo Methyltransferase, OsDRM2, Interacts with the ATP-dependent RNA helicase, OseIF4A, in Rice.	2013	University School of Biotechnology, Guru Gobind Singh Indraprastha University, Sector 16C, Dwarka, New Delhi 110078, India.	Domains rearranged methyltransferases (DRMs) are the de novo methyltransferases that regulate cytosine methylation in plants in a manner similar to the animal de novo methyltransferases, DNMT3a and DNMT3b. These enzymes catalyze the establishment of new methylation patterns and are guided to target sites by small RNAs through the process of RNA-directed DNA methylation (RdDM). In the current acce…
NA	DRM3	LOC_Os05g04330	Os05g0133900	DOMAINS REARRANGED METHYLTRANSFERASE 3	NA	NA	NA	NA	NA
NA	OsDi19-1	LOC_Os05g48800	Os05g0562200	drought-induced 19 gene family	Plant Cell Rep	Identification of rice Di19 family reveals OsDi19-4 involved in drought resistance.	2014	State Key Laboratory of Hybrid Rice, College of Life Sciences, Wuhan University, Wuhan, 430072, China.	The OsDi19 proteins functioned as transcription factors and played crucial roles in response to abiotic stress. Overexpression of OsDi19-4 in rice increased drought tolerance by enhancing ROS-scavenging activity. Many transcription factors play crucial roles in plant responses to abiotic stress. Here, comprehensive sequence analysis suggested that the drought-induced 19 (Di19) gene family in rice…
NA	OsDi19-2	LOC_Os05g28980	Os05g0358000	drought-induced 20 gene family	NA	NA	NA	NA	NA
NA	OsDi19-3	LOC_Os01g48190	Os01g0672400	drought-induced 21 gene family	NA	NA	NA	NA	NA
NA	OsDi19-4	LOC_Os02g20170	Os02g0304900	drought-induced 22 gene family	NA	NA	NA	NA	NA
NA	OsDi19-5	LOC_Os01g73960	Os01g0971100	drought-induced 23 gene family	NA	NA	NA	NA	NA
NA	OsDi19-6	LOC_Os05g01730	Os05g0107900|Os05g0108050	drought-induced 24 gene family	NA	NA	NA	NA	NA
NA	OsDi19-7	LOC_Os12g36900	Os12g0556100	drought-induced 25 gene family	NA	NA	NA	NA	NA
NA	EIL3	LOC_Os09g31400	Os09g0490200	ETHYLENE INSENSITIVE-LIKE GENE 3	Plant Mol. Biol.	OsEIL1, a rice homolog of the Arabidopsis EIN3 regulates the ethylene response as a positive component.	2006	Institute of Plant Sciences, College of Life Sciences, Zhejiang University, Hangzhou, PR China.	The plant gaseous hormone ethylene regulates many aspects of plant growth, development and responses to the environment. ETHYLENE INSENSITIVE3 (EIN3) is a transcription factor involved in the ethylene signal transduction pathway in Arabidopsis. To gain a better understanding of the ethylene signal transduction pathway in rice, six EIN3-like genes (designated OsEIL1-6) were identified. OsEIL1, whi…
NA	EIL4	LOC_Os08g39830	Os08g0508700	ETHYLENE INSENSITIVE-LIKE GENE 4	Mol. Genet. Genomics	Involvement of two rice ETHYLENE INSENSITIVE3-LIKE genes in wound signaling.	2009	National Institute of Crop Science, National Agriculture and Food Research Organization, Tsukuba, Ibaraki, 305-8518, Japan.	Ethylene and jasmonic acid (JA) have been proposed as key compounds for wound signaling in plants. In Arabidopsis, ETHYLENE INSENSITIVE3 (EIN3), which is an essential transcription factor for ethylene signaling, is regulated at the post-transcriptional level, while transcriptional regulation of EIN3 or EIN3-LIKE (EIL) genes has not been well documented. The expression of 6 rice EIL genes (OsEIL1-…
NA	ENODL1	LOC_Os01g54430	Os01g0748150	EARLY NODULIN LIKE PROTEIN 1	PLoS ONE	The phytocyanin gene family in rice (Oryza sativa L.): genome-wide identification, classification and transcriptional analysis.	2011	State Key Laboratory of Hybrid Rice, College of Life Sciences, Wuhan University, Wuhan, China.	BACKGROUND: Phytocyanins (PCs) are plant-specific blue copper proteins involved in electron transport, and a large number of known PCs are considered to be chimeric arabinogalactan proteins (AGPs). To date there has not been a genome-wide overview of the OsPC gene family. Therefore, as the first step and a useful strategy to elucidate the functions of OsPCs, there is an urgent need for a thorough…
NA	ENODL10	LOC_Os03g02400	Os03g0115000	EARLY NODULIN LIKE PROTEIN 10	Plant Cell Physiol.	Isolation and identification of glycosylphosphatidylinositol-anchored arabinogalactan proteins and novel beta-glucosyl Yariv-reactive proteins from seeds of rice (Oryza sativa)	2004	Department of Applied Biological Chemistry, University of Tokyo, Bunkyo-ku, Tokyo, 113-8657 Japan.	Arabinogalactan proteins (AGPs) are highly glycosylated extracellular glycoproteins playing important roles in plant growth and development. We have previously reported the possibility that AGPs are involved in the induction of alpha-amylase by gibberellin (GA) in barley aleurone layers by using the beta-glucosyl Yariv reagent (beta-GlcY), which has been presumed to specifically bind AGPs. In thi…
NA	ENODL11	LOC_Os03g44630	Os03g0648500	EARLY NODULIN LIKE PROTEIN 11	Mol. Biol. Rep.	Genome-wide identification, classification and expression analysis of genes encoding putative fasciclin-like arabinogalactan proteins in Chinese cabbage (Brassica rapa L.).	2012	Oil Crops Research Institute of the Chinese Academy of Agricultural Sciences, Key Laboratory of Biology and Genetic Improvement of Oil Crops, Ministry of Agriculture, Wuhan, 430062, People's Republic of China.	Fasciclin-like arabinogalactan proteins (FLAs), a subclass of arabinogalactan proteins (AGPs), have both predicted AGP-like glycosylated regions and putative fasciclin (FAS) domains, which may function in cell adhesion and communication. Previous studies have identified 21, 27, and 34 FLAs in Arabidopsis (Arabidopsis thaliana), rice (Oryza sativa), and wheat (Triticum aestivum), respectively. In …
NA	ENODL12	LOC_Os03g55120	Os03g0758500	EARLY NODULIN LIKE PROTEIN 12	Plant Physiol.	Posttranscriptional Control of Photosynthetic mRNA Decay under Stress Conditions Requires 3' and 5' Untranslated Regions and Correlates with Differential Polysome Association in Rice.	2012	School of Biotechnology and Environmental Engineering, Myongji University, Yongin 449-728, Korea.	Abiotic stress, including drought, salinity, and temperature extremes, regulates gene expression at the transcriptional and posttranscriptional levels. Expression profiling of total messenger RNAs (mRNAs) from rice (Oryza sativa) leaves grown under stress conditions revealed that the transcript levels of photosynthetic genes are reduced more rapidly than others, a phenomenon referred to as stress…
NA	ENODL13	LOC_Os04g34480	Os04g0422200	EARLY NODULIN LIKE PROTEIN 13	NA	NA	NA	NA	NA
NA	ENODL14	LOC_Os04g57750	Os04g0673800	EARLY NODULIN LIKE PROTEIN 14	NA	NA	NA	NA	NA
NA	ENODL15	LOC_Os05g49580	Os05g0570900	EARLY NODULIN LIKE PROTEIN 15	NA	NA	NA	NA	NA
NA	ENODL16	LOC_Os06g17730	Os06g0286228	EARLY NODULIN LIKE PROTEIN 16	NA	NA	NA	NA	NA
NA	ENODL17	LOC_Os06g36010	Os06g0553800	EARLY NODULIN LIKE PROTEIN 17	NA	NA	NA	NA	NA
NA	ENODL18	LOC_Os06g46740	Os06g0681200	EARLY NODULIN LIKE PROTEIN 18	NA	NA	NA	NA	NA
NA	ENODL19	LOC_Os07g02200	Os07g0112700	EARLY NODULIN LIKE PROTEIN 19	NA	NA	NA	NA	NA
NA	ENODL2	LOC_Os01g10480	Os01g0201500	EARLY NODULIN LIKE PROTEIN 2	NA	NA	NA	NA	NA
NA	ENODL21	LOC_Os09g38540	Os09g0557900	EARLY NODULIN LIKE PROTEIN 21	NA	NA	NA	NA	NA
NA	ENODL22	LOC_Os11g29910	Os11g0491500	EARLY NODULIN LIKE PROTEIN 22	NA	NA	NA	NA	NA
NA	ENODL23	LOC_Os12g05470	Os12g0150500	EARLY NODULIN LIKE PROTEIN 23	NA	NA	NA	NA	NA
NA	ENODL24	LOC_Os12g26880	Os12g0454600	EARLY NODULIN LIKE PROTEIN 24	NA	NA	NA	NA	NA
NA	ENODL3	LOC_Os01g16610	Os01g0272700	EARLY NODULIN LIKE PROTEIN 3	NA	NA	NA	NA	NA
NA	ENODL4	LOC_Os01g17470	Os01g0281600	EARLY NODULIN LIKE PROTEIN 4	NA	NA	NA	NA	NA
NA	ENODL5	LOC_Os01g57880	Os01g0788700	EARLY NODULIN LIKE PROTEIN 5	NA	NA	NA	NA	NA
NA	ENODL6	LOC_Os02g06670	Os02g0162200	EARLY NODULIN LIKE PROTEIN 6	NA	NA	NA	NA	NA
NA	ENODL8	LOC_Os02g48820	Os02g0720100	EARLY NODULIN LIKE PROTEIN 8	NA	NA	NA	NA	NA
NA	ENODL9	LOC_Os02g49350	Os02g0725500	EARLY NODULIN LIKE PROTEIN 9	NA	NA	NA	NA	NA
NA	ERF1	LOC_Os06g40150	Os06g0604000	ETHYLENE RESPONSE FACTOR 1	Plant Physiol.	Genome-wide analysis of the ERF gene family in Arabidopsis and rice.	2006
NA	ERF100	LOC_Os04g34970	Os04g0429050	ETHYLENE RESPONSE FACTOR 100	Plant Mol. Biol.	An ethylene response factor OsWR1 responsive to drought stress transcriptionally activates wax synthesis related genes and increases wax production in rice.	2012	Biotechnology Research Institute, Chinese Academy of Agricultural Sciences, Beijing 100081, China.	Increasing evidence has revealed the major enzymes-involved in Arabidopsis and maize wax/cutin synthesis; however, there is limited information about the genes-associated with wax/cutin synthesis in rice. Here we report the characterization of an ethylene response factor gene in rice. This rice wax synthesis regulatory gene 1 (OsWR1) is a homolog of Arabidopsis wax/cutin synthesis regulatory gene…
NA	ERF103	LOC_Os02g52670	Os02g0764700	ETHYLENE RESPONSE FACTOR 103	Breeding Science	Expression and functional analysis of the barley Nud gene using transgenic rice	2011
NA	ERF104	LOC_Os08g36920	Os08g0474000	ETHYLENE RESPONSE FACTOR 104	Evol. Bioinform. Online	AP2/ERF Transcription Factor in Rice: Genome-Wide Canvas and Syntenic Relationships between Monocots and Eudicots.	2012	China-UK HUST-RRes Genetic Engineering and Genomics Joint Laboratory, International Science and Technology Cooperation Base (Genetic Engineering) of Chinese Ministry of Science and Technology, The key laboratory of Molecular Biophysics of Chinese Ministry of Education, College of Life Science and Technology, Huazhong University of Science and Technology (HUST), Luoyu Road 1037, Wuhan 430074, Chin…	The transcription factor family intimately regulates gene expression in response to hormones, biotic and abiotic factors, symbiotic interactions, cell differentiation, and stress signalling pathways in plants. In this study, 170 AP2/ERF family genes are identified by phylogenetic analysis of the rice genome (Oryza sativa l. japonica) and they are divided into a total of 11 groups, including four …
NA	ERF106	LOC_Os08g42550	Os08g0537900	ETHYLENE RESPONSE FACTOR 106	OMICS	Plant Omics: Genome-Wide Analysis of ABA Repressor1 (ABR1) Related Genes in Rice During Abiotic Stress and Development.	2013
NA	ERF107	LOC_Os02g32140	Os02g0521100	ETHYLENE RESPONSE FACTOR 107	PLoS ONE	Transcriptional activation of OsDERF1 in OsERF3 and OsAP2-39 negatively modulates ethylene synthesis and drought tolerance in rice.	2011	Biotechnology Research Institute, Chinese Academy of Agricultural Sciences, Beijing, China.	The phytohormone ethylene is a key signaling molecule that regulates a variety of developmental processes and stress responses in plants. Transcriptional modulation is a pivotal process controlling ethylene synthesis, which further triggers the expression of stress-related genes and plant adaptation to stresses; however, it is unclear how this process is transcriptionally modulated in rice. In th…
NA	ERF108	LOC_Os01g04020	Os01g0131600	ETHYLENE RESPONSE FACTOR 108	Mol. Plant Pathol.	The arbuscular mycorrhizal symbiosis promotes the systemic induction of regulatory defence-related genes in rice leaves and confers resistance to pathogen infection.	2011	Centre for Research in Agricultural Genomics (CRAG) CSIC-IRTA-UAB-UB, Parc de Recerca UAB, Edifici CRAG, Campus UAB, Bellaterra (Cerdanyola del Valles), 08193, Barcelona, Spain.	Arbuscular mycorrhizal (AM) symbioses are mutualistic associations between soil fungi and most vascular plants. Their association benefits the host plant by improving nutrition, mainly phosphorus nutrition, and by providing increased capability to cope with adverse conditions. In this study, we investigated the transcriptional changes triggered in rice leaves as a result of AM symbiosis, focusing…
NA	ERF109	LOC_Os09g13940	Os09g0309700	ETHYLENE RESPONSE FACTOR 109	Plant Physiol.	Genome-wide analysis of the ERF gene family in Arabidopsis and rice.	2006	NA	NA
NA	ERF11	LOC_Os02g54050	Os02g0781300	ETHYLENE RESPONSE FACTOR 11	Plant Mol. Biol.	New insights into Oryza genome evolution: high gene colinearity and differential retrotransposon amplification	2007	Department of Plant and Microbial Biology, University of California, Berkeley, CA 94720, USA.	An approximately 247-kb genomic region from FF genome of wild rice Oryza brachyantha, possessing the smallest Oryza genome, was compared to the orthologous approximately 450-kb region from AA genome, O. sativa L. ssp. japonica. 37 of 38 genes in the orthologous regions are shared between japonica and O. brachyantha. Analyses of nucleotide substitution in coding regions suggest the two genomes div…
NA	ERF112	LOC_Os12g41060	Os12g0603300	ETHYLENE RESPONSE FACTOR 112	PLoS ONE	Colinearity and similar expression pattern of rice DREB1s reveal their functional conservation in the cold-responsive pathway.	2012	Key Laboratory of Agro-Ecological Processes in Subtropical Region, Institute of Subtropical Agriculture, Chinese Academy of Sciences, Changsha, China.	The clustered genes C-repeat (CRT) binding factor (CBF)1/dehydration-responsive element binding protein (DREB)1B, CBF2/DREB1C, and CBF3/DREB1A play a central role in cold acclimation and facilitate plant resistance to freezing in Arabidopsis thaliana. Rice (Oryza sativa L.) is very sensitive to low temperatures; enhancing the cold stress tolerance of rice is a key challenge to increasing its yiel…
NA	ERF113	LOC_Os06g42990	Os06g0636000	ETHYLENE RESPONSE FACTOR 113	J. Integr. Plant Biol.	OsDREB4 genes in rice encode AP2-containing proteins that bind specifically to the dehydration-responsive element	2005
NA	ERF114	LOC_Os06g42910	Os06g0635700	ETHYLENE RESPONSE FACTOR 114	Mol. Genet. Genomics	Comprehensive analysis of rice DREB2-type genes that encode transcription factors involved in the expression of abiotic stress-responsive genes.	2010	Laboratory of Plant Molecular Physiology, Graduate School of Agricultural and Life Sciences, The University of Tokyo, Tokyo, 113-8657, Japan.	DREB2s (dehydration-responsive element-binding protein 2s) are transcription factors that interact with a cis-acting DRE (dehydration-responsive element)/CRT (C-repeat) sequence and activate the expression of downstream genes involved in water- and heat-shock stress responses and tolerance in Arabidopsis thaliana. In this study, we performed a comprehensive analysis of all five DREB2-type genes i…
NA	ERF115	LOC_Os08g41030	Os08g0521600	ETHYLENE RESPONSE FACTOR 115	Ann. Bot.	Evolutionary analysis of the Sub1 gene cluster that confers submergence tolerance to domesticated rice	2009	Department of Botany and Plant Sciences, Center for Plant Cell Biology, University of California, Riverside, CA 92521, USA.	BACKGROUND AND AIMS: Tolerance of complete submergence is recognized in a small number of accessions of domesticated Asian rice (Oryza sativa) and can be conferred by the Sub1A-1 gene of the polygenic Submergence-1 (Sub1) locus. In all O. sativa varieties, the Sub1 locus encodes the ethylene-responsive factor (ERF) genes Sub1B and Sub1C. A third paralogous ERF gene, Sub1A, is limited to a subset …
NA	ERF118	LOC_Os11g06770	Os11g0168500	ETHYLENE RESPONSE FACTOR 118	Plant Physiol.	Rice Ethylene-Response AP2/ERF Factor OsEATB Restricts Internode Elongation by Down-Regulating a Gibberellin Biosynthetic Gene	2011	State Key Laboratory of Genetic Engineering, Institute of Genetics, School of Life Sciences, Fudan University, Shanghai 200433, China.	Plant height is a decisive factor in plant architecture. Rice (Oryza sativa) plants have the potential for rapid internodal elongation, which determines plant height. A large body of physiological research has shown that ethylene and gibberellin are involved in this process. The APETALA2 (AP2)/Ethylene-Responsive Element Binding Factor (ERF) family of transcriptional factors is only present in th…
NA	ERF120	LOC_Os06g11860	Os06g0222400	ETHYLENE RESPONSE FACTOR 120	Plant Physiol.	The bphi008a gene interacts with the ethylene pathway and transcriptionally regulates MAPK genes in the response of rice to brown planthopper feeding.	2011	State Key Laboratory of Hybrid Rice, College of Life Sciences, Wuhan University, Wuhan 430072, People's Republic of China.	We examined ways in which the Brown planthopper induced008a (Bphi008a; AY256682) gene of rice (Oryza sativa) enhances the plant's resistance to a specialist herbivore, the brown planthopper (BPH; Nilaparvata lugens). Measurement of the expression levels of ethylene synthases and of ethylene emissions showed that BPH feeding rapidly initiated the ethylene signaling pathway and up-regulated Bphi008…
NA	ERF121	LOC_Os06g47590	Os06g0691100	ETHYLENE RESPONSE FACTOR 121	NA	NA	NA	NA	NA
NA	ERF122	LOC_Os06g36000	Os06g0553700	ETHYLENE RESPONSE FACTOR 122	NA	NA	NA	NA	NA
NA	ERF123	LOC_Os09g39810	Os09g0571700	ETHYLENE RESPONSE FACTOR 123	NA	NA	NA	NA	NA
NA	ERF124	LOC_Os12g07030	Os12g0168100	ETHYLENE RESPONSE FACTOR 124	NA	NA	NA	NA	NA
NA	ERF126	LOC_Os02g52880	Os02g0767700	ETHYLENE RESPONSE FACTOR 126	NA	NA	NA	NA	NA
NA	ERF127	LOC_Os02g55380	Os02g0797100	ETHYLENE RESPONSE FACTOR 127	NA	NA	NA	NA	NA
NA	ERF128	LOC_Os04g18650	Os04g0257500	ETHYLENE RESPONSE FACTOR 128	NA	NA	NA	NA	NA
NA	ERF129	LOC_Os04g56150	Os04g0655700	ETHYLENE RESPONSE FACTOR 129	NA	NA	NA	NA	NA
NA	ERF13	LOC_Os06g11940	Os06g0223100	ETHYLENE RESPONSE FACTOR 13	NA	NA	NA	NA	NA
NA	ERF133	LOC_Os09g35020	Os09g0522100	ETHYLENE RESPONSE FACTOR 133	NA	NA	NA	NA	NA
NA	ERF136	LOC_Os07g22730	Os07g0410300	ETHYLENE RESPONSE FACTOR 136	NA	NA	NA	NA	NA
NA	ERF137	LOC_Os03g02650	Os03g0117900	ETHYLENE RESPONSE FACTOR 137	NA	NA	NA	NA	NA
NA	ERF138	LOC_Os08g27230	Os08g0360800	ETHYLENE RESPONSE FACTOR 138	NA	NA	NA	NA	NA
NA	ERF138	LOC_Os08g27220	Os08g0360800	ETHYLENE RESPONSE FACTOR 138	NA	NA	NA	NA	NA
NA	ERF17	LOC_Os01g66270	Os01g0885900	ETHYLENE RESPONSE FACTOR 17	NA	NA	NA	NA	NA
NA	ERF18	LOC_Os10g38000	Os10g0523900	ETHYLENE RESPONSE FACTOR 18	NA	NA	NA	NA	NA
NA	ERF19	LOC_Os11g13840	Os11g0242300	ETHYLENE RESPONSE FACTOR 19	NA	NA	NA	NA	NA
NA	ERF2	LOC_Os06g08340	Os06g0181700	ETHYLENE RESPONSE FACTOR 2	NA	NA	NA	NA	NA
NA	ERF20	LOC_Os02g45420	Os02g0676800	ETHYLENE RESPONSE FACTOR 20	NA	NA	NA	NA	NA
NA	ERF21	LOC_Os02g35240	Os02g0558700	ETHYLENE RESPONSE FACTOR 21	NA	NA	NA	NA	NA
NA	ERF23	LOC_Os04g48330	Os04g0572200	ETHYLENE RESPONSE FACTOR 23	NA	NA	NA	NA	NA
NA	ERF28	LOC_Os08g43200	Os08g0545500	ETHYLENE RESPONSE FACTOR 28	NA	NA	NA	NA	NA
NA	ERF34	LOC_Os04g46440	Os04g0550200	ETHYLENE RESPONSE FACTOR 34	NA	NA	NA	NA	NA
NA	ERF36	LOC_Os10g41130	Os10g0560700	ETHYLENE RESPONSE FACTOR 36	NA	NA	NA	NA	NA
NA	ERF37	LOC_Os04g46410	Os04g0549800	ETHYLENE RESPONSE FACTOR 37	NA	NA	NA	NA	NA
NA	ERF38	LOC_Os02g13710	Os02g0231000	ETHYLENE RESPONSE FACTOR 38	NA	NA	NA	NA	NA
NA	ERF39	LOC_Os01g10370	Os01g0200600	ETHYLENE RESPONSE FACTOR 39	NA	NA	NA	NA	NA
NA	ERF4	LOC_Os12g39330	Os12g0582900	ETHYLENE RESPONSE FACTOR 4	NA	NA	NA	NA	NA
NA	ERF41	LOC_Os03g07830	Os03g0174400	ETHYLENE RESPONSE FACTOR 41	NA	NA	NA	NA	NA
NA	ERF43	LOC_Os05g39590	Os05g0473300	ETHYLENE RESPONSE FACTOR 43	NA	NA	NA	NA	NA
NA	ERF44	LOC_Os08g45110	Os08g0565200	ETHYLENE RESPONSE FACTOR 44	NA	NA	NA	NA	NA
NA	ERF45	LOC_Os04g44670	Os04g0529100	ETHYLENE RESPONSE FACTOR 45	NA	NA	NA	NA	NA
NA	ERF46	LOC_Os02g42580	Os02g0638400	ETHYLENE RESPONSE FACTOR 46	NA	NA	NA	NA	NA
NA	ERF47	LOC_Os03g09170	Os03g0191900	ETHYLENE RESPONSE FACTOR 47	NA	NA	NA	NA	NA
NA	ERF48	LOC_Os08g31580	Os08g0408500	ETHYLENE RESPONSE FACTOR 48	NA	NA	NA	NA	NA
NA	ERF49	LOC_Os02g51670	Os02g0752800	ETHYLENE RESPONSE FACTOR 49	NA	NA	NA	NA	NA
NA	ERF5	LOC_Os07g10410	Os07g0204000	ETHYLENE RESPONSE FACTOR 5	NA	NA	NA	NA	NA
NA	ERF50	LOC_Os09g20350	Os09g0369000	ETHYLENE RESPONSE FACTOR 50	NA	NA	NA	NA	NA
NA	ERF51	LOC_Os10g22600	Os10g0371100	ETHYLENE RESPONSE FACTOR 51	NA	NA	NA	NA	NA
NA	ERF52	LOC_Os05g49700	Os05g0572000	ETHYLENE RESPONSE FACTOR 52	NA	NA	NA	NA	NA
NA	ERF53	LOC_Os01g12440	Os01g0224100	ETHYLENE RESPONSE FACTOR 53	NA	NA	NA	NA	NA
NA	ERF54	LOC_Os01g46870	Os01g0657400	ETHYLENE RESPONSE FACTOR 54	NA	NA	NA	NA	NA
NA	ERF55	LOC_Os06g06540	Os06g0160500	ETHYLENE RESPONSE FACTOR 55	NA	NA	NA	NA	NA
NA	ERF56	LOC_Os05g25260	Os05g0316800	ETHYLENE RESPONSE FACTOR 56	NA	NA	NA	NA	NA
NA	ERF57	LOC_Os07g12510	Os07g0227600	ETHYLENE RESPONSE FACTOR 57	NA	NA	NA	NA	NA
NA	ERF58	LOC_Os03g60120	Os03g0815800	ETHYLENE RESPONSE FACTOR 58	NA	NA	NA	NA	NA
NA	ERF6	LOC_Os07g38750	Os07g0575000	ETHYLENE RESPONSE FACTOR 6	NA	NA	NA	NA	NA
NA	ERF61	LOC_Os05g29810	Os05g0361700	ETHYLENE RESPONSE FACTOR 61	NA	NA	NA	NA	NA
NA	ERF65	LOC_Os07g42510	Os07g0617000	ETHYLENE RESPONSE FACTOR 65	NA	NA	NA	NA	NA
NA	ERF66	LOC_Os03g22170	Os03g0341000	ETHYLENE RESPONSE FACTOR 66	NA	NA	NA	NA	NA
NA	ERF67	LOC_Os07g47790	Os07g0674800	ETHYLENE RESPONSE FACTOR 67	NA	NA	NA	NA	NA
NA	ERF68	LOC_Os01g21120	Os01g0313300	ETHYLENE RESPONSE FACTOR 68	NA	NA	NA	NA	NA
NA	ERF69	LOC_Os03g08490	Os03g0183200	ETHYLENE RESPONSE FACTOR 69	NA	NA	NA	NA	NA
NA	ERF7	LOC_Os06g07030	Os06g0166400	ETHYLENE RESPONSE FACTOR 7	NA	NA	NA	NA	NA
NA	ERF71	LOC_Os06g09390	Os06g0194000	ETHYLENE RESPONSE FACTOR 71	NA	NA	NA	NA	NA
NA	ERF74	LOC_Os05g41780	Os05g0497300	ETHYLENE RESPONSE FACTOR 74	NA	NA	NA	NA	NA
NA	ERF76	LOC_Os04g57340	Os04g0669200	ETHYLENE RESPONSE FACTOR 76	NA	NA	NA	NA	NA
NA	ERF79	LOC_Os02g38090	Os02g0594300	ETHYLENE RESPONSE FACTOR 79	NA	NA	NA	NA	NA
NA	ERF8	LOC_Os04g55520	Os04g0648900	ETHYLENE RESPONSE FACTOR 8	NA	NA	NA	NA	NA
NA	ERF80	LOC_Os08g07700	Os08g0173700	ETHYLENE RESPONSE FACTOR 80	NA	NA	NA	NA	NA
NA	ERF81	LOC_Os02g32040	Os02g0520000	ETHYLENE RESPONSE FACTOR 81	NA	NA	NA	NA	NA
NA	ERF82	LOC_Os04g32790	Os04g0399800	ETHYLENE RESPONSE FACTOR 82	NA	NA	NA	NA	NA
NA	ERF83	LOC_Os03g64260	Os03g0860100	ETHYLENE RESPONSE FACTOR 83	NA	NA	NA	NA	NA
NA	ERF84	LOC_Os05g49010	Os05g0564700	ETHYLENE RESPONSE FACTOR 84	NA	NA	NA	NA	NA
NA	ERF85	LOC_Os05g37640	Os05g0448700	ETHYLENE RESPONSE FACTOR 85	NA	NA	NA	NA	NA
NA	ERF86	LOC_Os07g22770	Os07g0410700	ETHYLENE RESPONSE FACTOR 86	NA	NA	NA	NA	NA
NA	ERF87	LOC_Os09g39850	Os09g0572000	ETHYLENE RESPONSE FACTOR 87	NA	NA	NA	NA	NA
NA	ERF88	LOC_Os03g05590	Os03g0150200	ETHYLENE RESPONSE FACTOR 88	NA	NA	NA	NA	NA
NA	ERF9	LOC_Os03g15660	Os03g0263000	ETHYLENE RESPONSE FACTOR 9	NA	NA	NA	NA	NA
NA	ERF94	LOC_Os04g46250	Os04g0547600	ETHYLENE RESPONSE FACTOR 94	NA	NA	NA	NA	NA
NA	ERF95	LOC_Os02g43820	Os02g0655200	ETHYLENE RESPONSE FACTOR 95	NA	NA	NA	NA	NA
NA	ERF96	LOC_Os10g41330	Os10g0562900	ETHYLENE RESPONSE FACTOR 96	NA	NA	NA	NA	NA
NA	ERF97	LOC_Os04g46240	Os04g0547500	ETHYLENE RESPONSE FACTOR 97	NA	NA	NA	NA	NA
NA	ERF98	LOC_Os02g34260	Os02g0546600	ETHYLENE RESPONSE FACTOR 98	NA	NA	NA	NA	NA
NA	OsRTH1	LOC_Os01g51430	Os01g0711600	Ethylene-signaling genes	Mol Plant	Ethylene signaling in rice and Arabidopsis: conserved and diverged aspects.	2015	State Key Lab of Plant Genomics, Institute of Genetics and Developmental Biology, Chinese Academy of Sciences, Beijing 100101, China.	Ethylene as a gas phytohormone plays significant roles in the whole life cycle of plants, ranging from growth and development to stress responses. A linear ethylene signaling pathway has been established in the dicotyledonous model plant Arabidopsis. However, the ethylene signaling mechanism in monocotyledonous plants such as rice is largely unclear. In this review, we compare the ethylene respon…
NA	OsEBF2	LOC_Os02g10700	Os02g0200900	Ethylene-signaling genes	NA	NA	NA	NA	NA
NA	OsCTR2	LOC_Os02g32610	Os02g0527600	Ethylene-signaling genes	NA	NA	NA	NA	NA
NA	OsETP2	LOC_Os02g34340	None	Ethylene-signaling genes	NA	NA	NA	NA	NA
NA	OsEIL5	LOC_Os02g36510	Os02g0574800	Ethylene-signaling genes	NA	NA	NA	NA	NA
NA	OsETR3	LOC_Os02g57530	Os02g0820900|Os02g0821100	Ethylene-signaling genes	NA	NA	NA	NA	NA
NA	OsEIL1	LOC_Os03g20780	Os03g0324200	Ethylene-signaling genes	NA	NA	NA	NA	NA
NA	OsEIN2.2	LOC_Os03g49400	Os03g0700800	Ethylene-signaling genes	NA	NA	NA	NA	NA
NA	OsERS1	LOC_Os03g49500	Os03g0701700	Ethylene-signaling genes	NA	NA	NA	NA	NA
NA	OsRTH3	LOC_Os03g58520	Os03g0799500	Ethylene-signaling genes	NA	NA	NA	NA	NA
NA	OsETR2	LOC_Os04g08740	Os04g0169100	Ethylene-signaling genes	NA	NA	NA	NA	NA
NA	OsEIL6	LOC_Os04g38400	Os04g0456900	Ethylene-signaling genes	NA	NA	NA	NA	NA
NA	OsCTR3	LOC_Os04g52140	Os04g0610900	Ethylene-signaling genes	NA	NA	NA	NA	NA
NA	OsERS2	LOC_Os05g06320	Os05g0155200	Ethylene-signaling genes	NA	NA	NA	NA	NA
NA	OsRTH2	LOC_Os05g46240	Os05g0539800	Ethylene-signaling genes	NA	NA	NA	NA	NA
NA	OsEBF1	LOC_Os06g40360	Os06g0605900	Ethylene-signaling genes	NA	NA	NA	NA	NA
NA	OsEIN2/MHZ7	LOC_Os07g06130	Os07g0155600	Ethylene-signaling genes	NA	NA	NA	NA	NA
NA	OsEIN2.4	LOC_Os07g06190	Os07g0156467|Os07g0156732	Ethylene-signaling genes	NA	NA	NA	NA	NA
NA	OsEIN2.3	LOC_Os07g06300	Os07g0157000|Os07g0157401	Ethylene-signaling genes	NA	NA	NA	NA	NA
NA	OsETR4	LOC_Os07g15540	Os07g0259100	Ethylene-signaling genes	NA	NA	NA	NA	NA
NA	OsEIL2	LOC_Os07g48630	Os07g0685700	Ethylene-signaling genes	NA	NA	NA	NA	NA
NA	OsEIL4	LOC_Os08g39830	Os08g0508700	Ethylene-signaling genes	NA	NA	NA	NA	NA
NA	OsEIL3	LOC_Os09g31400	Os09g0490200	Ethylene-signaling genes	NA	NA	NA	NA	NA
NA	OsCTR1	LOC_Os09g39320	Os09g0566550	Ethylene-signaling genes	NA	NA	NA	NA	NA
NA	OsETP1	LOC_Os10g34300	Os10g0484100	Ethylene-signaling genes	NA	NA	NA	NA	NA
NA	OS-ETR3	None	None	ethylene receptor genes	J Exp Bot	Differential expression of three genes encoding an ethylene receptor in rice during development, and in response to indole-3-acetic acid and silver ions.	2004	Department of Botany, University of Hong Kong, Pokfulam Road, Hong Kong.	Five ethylene receptor genes, OS-ERS1, OS-ERS2, OS-ETR2, OS-ETR3, and OS-ETR4 were isolated and characterized from rice. The genomic structure of OS-ERS1 and OS-ERS2 revealed that the introns within the coding sequences occurred in conserved positions to those of At-ETR1 and At-ERS1, whereas each of the OS-ETR2, OS-ETR3, and OS-ETR4 genes contained 1 intron within its coding region located at a p…
NA	OS-ETR4	None	None	ethylene receptor genes	NA	NA	NA	NA	NA
NA	OsExo70-A3	LOC_Os11g05880	Os11g0157400	Exo70 protein	Plant J	Rice Exo70 interacts with a fungal effector, AVR-Pii, and is required for AVR-Pii-triggered immunity.	2015	Iwate Biotechnology Research Center, Kitakami, Iwate, Japan.	Vesicle trafficking including the exocytosis pathway is intimately associated with host immunity against pathogens. However, we still have insufficient knowledge about how it contributes to immunity, and how pathogen factors affect it. In this study, we explore host factors that interact with the Magnaporthe oryzae effector AVR-Pii. Gel filtration chromatography and co-immunoprecipitation assays …
NA	OsExo70-B1	LOC_Os01g61180	Os01g0827500	Exo70 protein	NA	NA	NA	NA	NA
NA	OsExo70-C2	LOC_Os12g06840	Os12g0165600	Exo70 protein	NA	NA	NA	NA	NA
NA	OsExo70-D1	LOC_Os08g35470	Os08g0455700	Exo70 protein	NA	NA	NA	NA	NA
NA	OsExo70-X1	LOC_Os01g55799	Os01g0763700	Exo70 protein	NA	NA	NA	NA	NA
NA	OsExo70-G2	LOC_Os06g48330	Os06g0698600	Exo70 protein	NA	NA	NA	NA	NA
NA	OsExo70-H3b	LOC_Os11g01050	Os11g0100800	Exo70 protein	NA	NA	NA	NA	NA
NA	EXPA10	LOC_Os04g49410	Os04g0583500	ALPHA-EXPANSIN 10	Curr. Opin. Plant Biol.	Expansins: ever-expanding numbers and functions.	2001	MSU-DOE Plant Research Laboratory, Michigan State University, East Lansing, Michigan 48824, USA.	Expansins were first identified as cell-wall-loosening proteins that, at least in part, mediate pH-dependent extension of the plant cell wall and growth of the cell. More recently, it has been realized that expansins belong to two protein families, the alpha-and beta-expansins, and that they appear to be involved in regulating, besides cell expansion, a variety of plant processes, including morph…
NA	EXPA11	LOC_Os01g16770	Os01g0274500	ALPHA-EXPANSIN 11	Plant Physiol.	Expression of alpha-Expansin and Expansin-Like Genes in Deepwater Rice.	2002	Department of Energy Plant Research Laboratory, Michigan State University, East Lansing, Michigan 48824-1312, USA.	Previously, we have studied the expression and regulation of four alpha- and 14 beta-expansin genes in deepwater rice (Oryza sativa). We now report on the structure, expression, and regulation of 22 additional alpha-expansin (Os-EXP) genes, four expansin-like (Os-EXPL) genes, and one expansin-related (Os-EXPR) gene, which have recently been identified in the expressed sequence tag and genomic dat…
NA	EXPA12	LOC_Os03g06000	Os03g0155300	ALPHA-EXPANSIN 12	Plant Cell	A zinc finger transcription factor ART1 regulates multiple genes implicated in aluminum tolerance in rice.	2009	Research Institute for Bioresources, Okayama University, Kurashiki 710-0046, Japan.	Aluminum (Al) toxicity is the major limiting factor of crop production on acid soils, but some plant species have evolved ways of detoxifying Al. Here, we report a C2H2-type zinc finger transcription factor ART1 (for Al resistance transcription factor 1), which specifically regulates the expression of genes related to Al tolerance in rice (Oryza sativa). ART1 is constitutively expressed in the ro…
NA	EXPA13	LOC_Os02g16730	Os02g0267200	ALPHA-EXPANSIN 13	Plant J.	Root hair-specific EXPANSINs modulate root hair elongation in rice.	2011
NA	EXPA14	LOC_Os02g16780	Os02g0267700	ALPHA-EXPANSIN 14	Plant Physiol.	Expansins in deepwater rice internodes	1997
NA	EXPA16	LOC_Os06g41700	Os06g0621900	ALPHA-EXPANSIN 16	Plant Mol. Biol.	Nomenclature for members of the expansin superfamily of genes and proteins.	2004
NA	EXPA18	LOC_Os03g06040	Os03g0155900	ALPHA-EXPANSIN 18	Plant J.	Tissue localization of expansins in deepwater rice.	1998
NA	EXPA19	LOC_Os03g06050	Os03g0156000	ALPHA-EXPANSIN 19	Proc. Natl. Acad. Sci. U.S.A.	Molecular cloning and sequence analysis of expansins--a highly conserved, multigene family of proteins that mediate cell wall extension in plants.	1995	Department of Biology, Pennsylvania State University, University Park 16802, USA.	Expansins are unusual proteins discovered by virtue of their ability to mediate cell wall extension in plants. We identified cDNA clones for two cucumber expansins on the basis of peptide sequences of proteins purified from cucumber hypocotyls. The expansin cDNAs encode related proteins with signal peptides predicted to direct protein secretion to the cell wall. Northern blot analysis showed mode…
NA	EXPA2	LOC_Os01g60770	Os01g0823100	ALPHA-EXPANSIN 2	Proc. Natl. Acad. Sci. U.S.A.	Rice phytochrome-interacting factor-like protein OsPIL1 functions as a key regulator of internode elongation and induces a morphological response to drought stress.	2012	Biological Resources and Post-harvest Division, Japan International Research Center for Agricultural Sciences, Tsukuba, Ibaraki, Japan.	The mechanisms for plant growth restriction during stress conditions remains unclear. Here, we demonstrate that a phytochrome-interacting factor-like protein, OsPIL1/OsPIL13, acts as a key regulator of reduced internode elongation in rice under drought conditions. The level of OsPIL1 mRNA in rice seedlings grown under nonstressed conditions with light/dark cycles oscillated in a circadian manner …
NA	EXPA20	LOC_Os03g06060	Os03g0156300	ALPHA-EXPANSIN 20	J. Plant Physiol.	Expansin gene expression and anoxic coleoptile elongation in rice cultivars.	2009	Plant Lab, Scuola Superiore Sant'Anna, Via Mariscoglio 34, 56124 Pisa, Italy. magneschi@sssup.it	Coleoptiles of rice seeds that germinate under anoxia usually elongate to a length far exceeding the elongation that takes place under aerobic conditions. It has been suggested that expansins play a role in this process, but studies examining correlations between transcript levels of expansin genes and anoxic growth of rice coleoptiles are limited. In this study, we used real-time quantitative PC…
NA	EXPA21	LOC_Os03g25990	Os03g0377100	ALPHA-EXPANSIN 21	Mol. Cells	Characterization and transcriptional expression of the alpha-expansin gene family in rice.	2005
NA	EXPA22	LOC_Os02g16850	Os02g0268600	ALPHA-EXPANSIN 22	Plant Cell	Expression of expansin genes is correlated with growth in deepwater rice.	1997	Michigan State University, Department of Energy Plant Research Laboratory, Michigan State University, East Lansing 48824-1312, USA.	Expansins are a family of proteins that catalyze long-term extension of isolated cell walls. Previously, two expansin proteins have been isolated from internodes of deepwater rice, and three rice expansin genes, Os-EXP1, Os-EXP2, and Os-EXP3, have been identified. We report here on the identification of a fourth rice expansin gene, Os-EXP4, and on the expression pattern of the rice expansin gene …
NA	EXPA23	LOC_Os02g16839	Os02g0268050	ALPHA-EXPANSIN 23	Molecular Genetics & Genomics (Molecular General Genetics up to 2001)	Analysis of transcripts that are differentially expressed in three sectors of the rice root system under water deficit.	2004	The State Key Laboratory of Plant Physiology and Biochemistry, College of Life Sciences, Zhejiang University, 310029 Hangzhou, PR China.	Short periods of water deprivation can stimulate the growth of seminal and lateral roots in rice, and inhibit the emergence of adventitious roots. Identification of genes in the different tissues that respond to a water deficit may help us to understand the mechanism underlying root growth under conditions when water is scarce. cDNA-amplified fragment length polymorphism (AFLP) analysis was used …
NA	EXPA24	LOC_Os02g16800	Os02g0267900	ALPHA-EXPANSIN 24	Plant J.	MULTIPASS, a rice R2R3-type MYB transcription factor, regulates adaptive growth by integrating multiple hormonal pathways.	2013	Institute of Biochemistry and Biology, University of Potsdam, Karl Liebknecht Strasse 24-25, Haus 20, 14476, Potsdam, Germany; Max Planck Institute of Molecular Plant Physiology, Am Muhlenberg 1, 14476, Potsdam, Germany.	Growth regulation is an important aspect of plant adaptation during environmental perturbations. Here, the role of MULTIPASS (OsMPS), an R2R3-type MYB transcription factor of rice, was explored. OsMPS is induced by salt stress and expressed in vegetative and reproductive tissues. Over-expression of OsMPS reduces growth under non-stress conditions, while knockdown plants display increased biomass.…
NA	EXPA25	LOC_Os03g06010	Os03g0155500	ALPHA-EXPANSIN 25	Plant Mol. Biol.	T-DNA tagged knockout mutation of rice OsGSK1, an orthologue of Arabidopsis BIN2, with enhanced tolerance to various abiotic stresses.	2007	Department of Life Science, Sogang University, Seoul 121-742, Korea.	T-DNA-tagged rice plants were screened under cold- or salt-stress conditions to determine the genes involved in the molecular mechanism for their abiotic-stress response. Line 0-165-65 was identified as a salt-responsive line. The gene responsible for this GUS-positive phenotype was revealed by inverse PCR as OsGSK1 (Oryza sativa glycogen synthase kinase3-like gene 1), a member of the plant GSK3/…
NA	EXPA26	LOC_Os12g36040	Os12g0546800	ALPHA-EXPANSIN 26	Plant Physiol.	Transcript Profiling of the Anoxic Rice Coleoptile.	2007	Plant and Crop Physiology Laboratory, Scuola Superiore Sant'Anna, 56124 Pisa, Italy.	Rice (Oryza sativa) seeds can germinate in the complete absence of oxygen. Under anoxia, the rice coleoptile elongates, reaching a length greater than that of the aerobic one. In this article, we compared and investigated the transcriptome of rice coleoptiles grown under aerobic and anaerobic conditions. The results allow drawing a detailed picture of the modulation of the transcripts involved in…
NA	EXPA3	LOC_Os05g19570	Os05g0276500	ALPHA-EXPANSIN 3	NA	NA	NA	NA	NA
NA	EXPA4	LOC_Os05g39990	Os05g0477600	ALPHA-EXPANSIN 4	NA	NA	NA	NA	NA
NA	EXPA5	LOC_Os02g51040	Os02g0744200	ALPHA-EXPANSIN 5	NA	NA	NA	NA	NA
NA	EXPA6	LOC_Os03g21820	Os03g0336400	ALPHA-EXPANSIN 6	NA	NA	NA	NA	NA
NA	EXPA7	LOC_Os03g60720	Os03g0822000	ALPHA-EXPANSIN 7	NA	NA	NA	NA	NA
NA	EXPA9	LOC_Os01g14660	Os01g0249100	ALPHA-EXPANSIN 9	NA	NA	NA	NA	NA
NA	EXPA27	LOC_Os10g30330	Os10g0439100	ALPHA-EXPANSIN 27	NA	NA	NA	NA	NA
NA	EXPA28	LOC_Os10g30340	Os10g0439200	ALPHA-EXPANSIN 28	NA	NA	NA	NA	NA
NA	EXPA29	LOC_Os06g50400	Os06g0718100	ALPHA-EXPANSIN 29	NA	NA	NA	NA	NA
NA	EXPA30	LOC_Os10g39110	Os10g0535900	ALPHA-EXPANSIN 30	NA	NA	NA	NA	NA
NA	EXPA31	LOC_Os03g31480	Os03g0428700	ALPHA-EXPANSIN 31	NA	NA	NA	NA	NA
NA	EXPA32	LOC_Os08g44790	Os08g0561900	ALPHA-EXPANSIN 32	NA	NA	NA	NA	NA
NA	EXPA33	LOC_Os05g19600	Os05g0277000	ALPHA-EXPANSIN 33	NA	NA	NA	NA	NA
NA	EXPB10	LOC_Os03g01640	Os03g0106800	BETA-EXPANSIN 10	Plant Physiol.	Expression of beta-expansins is correlated with internodal elongation in deepwater rice.	2001	Department of Energy Plant Research Laboratory, Michigan State University, East Lansing, MI 48824-1312, USA.	Fourteen putative rice (Oryza sativa) beta-expansin genes, Os-EXPB1 through Os-EXPB14, were identified in the expressed sequence tag and genomic databases. The DNA and deduced amino acid sequences are highly conserved in all 14 beta-expansins. They have a series of conserved C (cysteine) residues in the N-terminal half of the protein, an HFD (histidine-phenylalanine-aspartate) motif in the centra…
NA	EXPB11	LOC_Os02g44108	Os02g0658800	BETA-EXPANSIN 11	Curr. Opin. Plant Biol.	Expansins: ever-expanding numbers and functions.	2001	MSU-DOE Plant Research Laboratory, Michigan State University, East Lansing, Michigan 48824, USA.	Expansins were first identified as cell-wall-loosening proteins that, at least in part, mediate pH-dependent extension of the plant cell wall and growth of the cell. More recently, it has been realized that expansins belong to two protein families, the alpha-and beta-expansins, and that they appear to be involved in regulating, besides cell expansion, a variety of plant processes, including morph…
NA	EXPB12	LOC_Os03g44290	Os03g0645000	BETA-EXPANSIN 12	Ann. Bot.	Cell division and cell elongation in the coleoptile of rice alcohol dehydrogenase 1-deficient mutant are reduced under complete submergence.	2011	Graduate School of Agricultural and Life Sciences, The University of Tokyo, 1-1-1 Yayoi, Bunkyo, Tokyo 113-8657, Japan.	BACKGROUND AND AIMS: When rice seeds germinate under complete submergence, only the coleoptile elongates efficiently. It has been reported previously that coleoptile elongation is reduced in the rice alcohol dehydrogenase 1 (ADH1)-deficient mutant, reduced adh activity (rad). The aim of this study was to elucidate how expressions of genes responsible for coleoptile elongation are affected by the …
NA	EXPB13	LOC_Os03g01630	Os03g0106700	BETA-EXPANSIN 13	Plant Physiol.	Transcript Profiling of the Anoxic Rice Coleoptile.	2007	Plant and Crop Physiology Laboratory, Scuola Superiore Sant'Anna, 56124 Pisa, Italy.	Rice (Oryza sativa) seeds can germinate in the complete absence of oxygen. Under anoxia, the rice coleoptile elongates, reaching a length greater than that of the aerobic one. In this article, we compared and investigated the transcriptome of rice coleoptiles grown under aerobic and anaerobic conditions. The results allow drawing a detailed picture of the modulation of the transcripts involved in…
NA	EXPB14	LOC_Os02g44106	Os02g0658600	BETA-EXPANSIN 14	Proc. Natl. Acad. Sci. U.S.A.	Group I allergens of grass pollen as cell wall-loosening agents.	1997	Department of Biology, 208 Mueller Laboratory, Pennsylvania State University, University Park, PA 16802, USA. dcosgrove@psu.edu	Group I allergens are the major allergens of grass pollen, but their biological function is unknown. These proteins are shown here to be structurally related to expansins, which are able to induce extension (creep) of plant cell walls. Extracts of maize pollen possess potent expansin-like activity, as measured in wall extension and wall stress-relaxation assays. This activity is selective for gra…
NA	EXPB17	LOC_Os04g44780	Os04g0530100	BETA-EXPANSIN 17	Gene	Cloning, expression and immunological characterization of Ory s 1, the major allergen of rice pollen.	1995	School of Botany, University of Melbourne, Parkville, Victoria, Australia.	We have isolated and characterized a cDNA clone, Ory s 1, encoding a group-1 allergen of rice pollen. The Ory s 1 protein shows significant sequence identity to the major allergen of rye-grass pollen, Lol p 1. RNA gel blot analysis shows that the Ory s 1 gene is expressed in mature anthers, but not in vegetative or other floral tissues tested. Southern blot analysis indicates that this clone repr…
NA	EXPB1A	LOC_Os03g01610	Os03g0106500	BETA-EXPANSIN 1A	Plant J.	MULTIPASS, a rice R2R3-type MYB transcription factor, regulates adaptive growth by integrating multiple hormonal pathways.	2013	Institute of Biochemistry and Biology, University of Potsdam, Karl Liebknecht Strasse 24-25, Haus 20, 14476, Potsdam, Germany; Max Planck Institute of Molecular Plant Physiology, Am Muhlenberg 1, 14476, Potsdam, Germany.	Growth regulation is an important aspect of plant adaptation during environmental perturbations. Here, the role of MULTIPASS (OsMPS), an R2R3-type MYB transcription factor of rice, was explored. OsMPS is induced by salt stress and expressed in vegetative and reproductive tissues. Over-expression of OsMPS reduces growth under non-stress conditions, while knockdown plants display increased biomass.…
NA	EXPB2	LOC_Os10g40710	Os10g0555700	BETA-EXPANSIN 2	NA	NA	NA	NA	NA
NA	EXPB4	LOC_Os10g40730	Os10g0556100	BETA-EXPANSIN 4	NA	NA	NA	NA	NA
NA	EXPB6	LOC_Os10g40700	Os10g0555600	BETA-EXPANSIN 6	NA	NA	NA	NA	NA
NA	EXPB7	LOC_Os03g01270	Os03g0102700	BETA-EXPANSIN 7	NA	NA	NA	NA	NA
NA	FAAH	LOC_Os04g01250	Os04g0102700	_	Biochim. Biophys. Acta	Plant fatty acid (ethanol) amide hydrolases.	2006	University of North Texas, Center for Plant Lipid Research, Department of Biological Sciences, Denton, P.O. Box 305220, TX 76203, USA.	Fatty acid amide hydrolase (FAAH) plays a central role in modulating endogenous N-acylethanolamine (NAE) levels in vertebrates, and, in part, constitutes an "endocannabinoid" signaling pathway that regulates diverse physiological and behavioral processes in animals. Recently, an Arabidopsis FAAH homologue was identified which catalyzed the hydrolysis of NAEs in vitro suggesting a FAAH-mediated pa…
NA	OsaFLZ1	LOC_Os04g49620	Os03g0793500	FCS-Like Zinc finger Gene Family	PLoS One	Comprehensive Evolutionary and Expression Analysis of FCS-Like Zinc finger Gene Family Yields Insights into Their Origin, Expansion and Divergence.	2015	National Institute of Plant Genome Research, Aruna Asaf Ali Road, New Delhi-110067, India.	Plant evolution is characterized by frequent genome duplication events. Expansion of habitat resulted in the origin of many novel genes and genome duplication events which in turn resulted in the expansion of many regulatory gene families. The plant-specific FCS-Like Zinc finger (FLZ) gene family is characterized by the presence of a FCS-Like Zinc finger (FLZ) domain which mediates the protein-pr…
NA	OsaFLZ2	LOC_Os02g46190	Os02g0687100	FCS-Like Zinc finger Gene Family	NA	NA	NA	NA	NA
NA	OsaFLZ3	LOC_Os04g49660	Os04g0586000	FCS-Like Zinc finger Gene Family	NA	NA	NA	NA	NA
NA	OsaFLZ4	LOC_Os04g49670	Os04g0586100	FCS-Like Zinc finger Gene Family	NA	NA	NA	NA	NA
NA	OsaFLZ5	LOC_Os04g49680	Os04g0586200	FCS-Like Zinc finger Gene Family	NA	NA	NA	NA	NA
NA	OsaFLZ6	LOC_Os02g46210	Os02g0687200	FCS-Like Zinc finger Gene Family	NA	NA	NA	NA	NA
NA	OsaFLZ7	LOC_Os02g46180	Os02g0686800	FCS-Like Zinc finger Gene Family	NA	NA	NA	NA	NA
NA	OsaFLZ8	LOC_Os04g49650	Os04g0585900	FCS-Like Zinc finger Gene Family	NA	NA	NA	NA	NA
NA	OsaFLZ9	LOC_Os06g50080	Os06g0714800	FCS-Like Zinc finger Gene Family	NA	NA	NA	NA	NA
NA	OsaFLZ10	LOC_Os06g03520	Os06g0125200	FCS-Like Zinc finger Gene Family	NA	NA	NA	NA	NA
NA	OsaFLZ11	LOC_Os06g05970	Os06g0153100	FCS-Like Zinc finger Gene Family	NA	NA	NA	NA	NA
NA	OsaFLZ12	LOC_Os06g14070	Os06g0251500	FCS-Like Zinc finger Gene Family	NA	NA	NA	NA	NA
NA	OsaFLZ13	LOC_Os08g34984	Os08g0451200	FCS-Like Zinc finger Gene Family	NA	NA	NA	NA	NA
NA	OsaFLZ14	LOC_Os09g26370	Os09g0433800	FCS-Like Zinc finger Gene Family	NA	NA	NA	NA	NA
NA	OsaFLZ15	LOC_Os11g43790	Os11g0659200	FCS-Like Zinc finger Gene Family	NA	NA	NA	NA	NA
NA	OsaFLZ16	LOC_Os02g37970	Os02g0592833	FCS-Like Zinc finger Gene Family	NA	NA	NA	NA	NA
NA	OsaFLZ17	LOC_Os01g52100	Os01g0719000	FCS-Like Zinc finger Gene Family	NA	NA	NA	NA	NA
NA	OsaFLZ18	LOC_Os01g41010	Os01g0593200	FCS-Like Zinc finger Gene Family	NA	NA	NA	NA	NA
NA	OsaFLZ19	LOC_Os05g08800	Os05g0180500	FCS-Like Zinc finger Gene Family	NA	NA	NA	NA	NA
NA	OsaFLZ20	LOC_Os01g08520	Os01g0180400	FCS-Like Zinc finger Gene Family	NA	NA	NA	NA	NA
NA	OsaFLZ21	LOC_Os02g07820	Os02g0174800	FCS-Like Zinc finger Gene Family	NA	NA	NA	NA	NA
NA	OsaFLZ22	LOC_Os03g46260	Os03g0665200	FCS-Like Zinc finger Gene Family	NA	NA	NA	NA	NA
NA	OsaFLZ23	LOC_Os10g28680	Os10g0422600	FCS-Like Zinc finger Gene Family	NA	NA	NA	NA	NA
NA	OsaFLZ24	LOC_Os03g08520	Os03g0183500	FCS-Like Zinc finger Gene Family	NA	NA	NA	NA	NA
NA	OsaFLZ25	LOC_Os07g42390	Os07g0615500	FCS-Like Zinc finger Gene Family	NA	NA	NA	NA	NA
NA	OsaFLZ26	LOC_Os08g31510	Os08g0407600	FCS-Like Zinc finger Gene Family	NA	NA	NA	NA	NA
NA	OsaFLZ27	LOC_Os09g20240	Os09g0367900	FCS-Like Zinc finger Gene Family	NA	NA	NA	NA	NA
NA	OsaFLZ28	LOC_Os06g11980	Os06g0223700	FCS-Like Zinc finger Gene Family	NA	NA	NA	NA	NA
NA	OsaFLZ29	LOC_Os02g51550	Os02g0751300	FCS-Like Zinc finger Gene Family	NA	NA	NA	NA	NA
NA	OsFKBP13	LOC_Os06g45340	Os06g0663800	FK506 binding proteins	BMC Plant Biol	Classification of rice (Oryza sativa L. Japonica nipponbare) immunophilins (FKBPs, CYPs) and expression patterns under water stress.	2010	Plant Systems Engineering Research Center, Korea Research Institute of Bioscience and Biotechnology, Daejeon 305-506, Korea.	FK506 binding proteins (FKBPs) and cyclophilins (CYPs) are abundant and ubiquitous proteins belonging to the peptidyl-prolyl cis/trans isomerase (PPIase) superfamily, which regulate much of metabolism through a chaperone or an isomerization of proline residues during protein folding. They are collectively referred to as immunophilin (IMM), being present in almost all cellular organs. In particula…
NA	OsFKBP15	LOC_Os01g68710	Os01g0915800	FK506 binding proteins	NA	NA	NA	NA	NA
NA	OsFKBP16	LOC_Os02g10590	Os02g0199300	FK506 binding proteins	NA	NA	NA	NA	NA
NA	OsFKBP44	LOC_Os09g01670	Os09g0103900	FK506 binding proteins	NA	NA	NA	NA	NA
NA	OsFKBP57	LOC_Os01g38180	Os01g0562400	FK506 binding proteins	NA	NA	NA	NA	NA
NA	OsFKBP58	LOC_Os04g36890	Os04g0446500	FK506 binding proteins	NA	NA	NA	NA	NA
NA	OsFKBP20	LOC_Os07g30800	Os07g0490400	FK506 binding proteins	NA	NA	NA	NA	NA
NA	OsFKBP42	LOC_Os12g05090	Os12g0145500	FK506 binding proteins	NA	NA	NA	NA	NA
NA	OsFKBP53	LOC_Os09g12270	Os09g0293900	FK506 binding proteins	NA	NA	NA	NA	NA
NA	OsFKBP59	LOC_Os09g01650	Os09g0103800	FK506 binding proteins	NA	NA	NA	NA	NA
NA	OsFKBP72	LOC_Os03g25140	Os03g0367000	FK506 binding proteins	NA	NA	NA	NA	NA
NA	OsFKBP12	LOC_Os02g52290	Os02g0760300	FK506 binding proteins	NA	NA	NA	NA	NA
NA	OsFKBP15	LOC_Os09g32526	Os09g0501850	FK506 binding proteins	NA	NA	NA	NA	NA
NA	OsFKBP16	LOC_Os02g51570	Os02g0751600	FK506 binding proteins	NA	NA	NA	NA	NA
NA	OsFKBP16	LOC_Os07g09040	Os07g0188233	FK506 binding proteins	NA	NA	NA	NA	NA
NA	OsFKBP17	LOC_Os02g07220	Os02g0168700	FK506 binding proteins	NA	NA	NA	NA	NA
NA	OsFKBP17	LOC_Os03g50080	Os03g0708500	FK506 binding proteins	NA	NA	NA	NA	NA
NA	OsFKBP18	LOC_Os02g02550	Os02g0117600	FK506 binding proteins	NA	NA	NA	NA	NA
NA	OsFKBP19	LOC_Os07g04160	Os07g0133700	FK506 binding proteins	NA	NA	NA	NA	NA
NA	OsFKBP20	LOC_Os05g38370	Os05g0458100	FK506 binding proteins	NA	NA	NA	NA	NA
NA	OsFKBP20	LOC_Os01g62610	Os01g0844300	FK506 binding proteins	NA	NA	NA	NA	NA
NA	OsFKBP42	LOC_Os11g05090	Os11g0148300	FK506 binding proteins	NA	NA	NA	NA	NA
NA	OsFKBP46	LOC_Os01g38359	Os01g0564300	FK506 binding proteins	NA	NA	NA	NA	NA
NA	OsFKBP73	LOC_Os01g38229	Os01g0563000	FK506 binding proteins	NA	NA	NA	NA	NA
NA	FLA1	LOC_Os04g48490	Os04g0574200	FASCICLIN-LIKE ARABINOGALACTAN PROTEIN 1	Mol. Biol. Rep.	Genome-wide identification, classification and expression analysis of genes encoding putative fasciclin-like arabinogalactan proteins in Chinese cabbage (Brassica rapa L.).	2012	Oil Crops Research Institute of the Chinese Academy of Agricultural Sciences, Key Laboratory of Biology and Genetic Improvement of Oil Crops, Ministry of Agriculture, Wuhan, 430062, People's Republic of China.	Fasciclin-like arabinogalactan proteins (FLAs), a subclass of arabinogalactan proteins (AGPs), have both predicted AGP-like glycosylated regions and putative fasciclin (FAS) domains, which may function in cell adhesion and communication. Previous studies have identified 21, 27, and 34 FLAs in Arabidopsis (Arabidopsis thaliana), rice (Oryza sativa), and wheat (Triticum aestivum), respectively. In …
NA	FLA10	LOC_Os09g30010	Os09g0476800	FASCICLIN-LIKE ARABINOGALACTAN PROTEIN 10	NA	NA	NA	NA	NA
NA	FLA11	LOC_Os09g07350	Os09g0248100	FASCICLIN-LIKE ARABINOGALACTAN PROTEIN 11	NA	NA	NA	NA	NA
NA	FLA12	LOC_Os01g62380	Os01g0841100	FASCICLIN-LIKE ARABINOGALACTAN PROTEIN 12	NA	NA	NA	NA	NA
NA	FLA13	LOC_Os04g39600	Os04g0472200	FASCICLIN-LIKE ARABINOGALACTAN PROTEIN 13	NA	NA	NA	NA	NA
NA	FLA14	LOC_Os04g39590	Os04g0472100	FASCICLIN-LIKE ARABINOGALACTAN PROTEIN 14	NA	NA	NA	NA	NA
NA	FLA15	LOC_Os02g20560	Os02g0308800	FASCICLIN-LIKE ARABINOGALACTAN PROTEIN 15	NA	NA	NA	NA	NA
NA	FLA16	LOC_Os07g06680	Os07g0160600	FASCICLIN-LIKE ARABINOGALACTAN PROTEIN 16	NA	NA	NA	NA	NA
NA	FLA17	LOC_Os03g57490	Os03g0788700	FASCICLIN-LIKE ARABINOGALACTAN PROTEIN 17	NA	NA	NA	NA	NA
NA	FLA18	LOC_Os05g48890	Os05g0563550	FASCICLIN-LIKE ARABINOGALACTAN PROTEIN 18	NA	NA	NA	NA	NA
NA	FLA19	LOC_Os02g20540	Os02g0308400	FASCICLIN-LIKE ARABINOGALACTAN PROTEIN 19	NA	NA	NA	NA	NA
NA	FLA2	LOC_Os03g03600	Os03g0128000	FASCICLIN-LIKE ARABINOGALACTAN PROTEIN 2	NA	NA	NA	NA	NA
NA	FLA20	LOC_Os02g26320	Os02g0461500	FASCICLIN-LIKE ARABINOGALACTAN PROTEIN 20	NA	NA	NA	NA	NA
NA	FLA21	LOC_Os02g49420	Os02g0726000	FASCICLIN-LIKE ARABINOGALACTAN PROTEIN 21	NA	NA	NA	NA	NA
NA	FLA22	LOC_Os02g26290	Os02g0461000	FASCICLIN-LIKE ARABINOGALACTAN PROTEIN 22	NA	NA	NA	NA	NA
NA	FLA23	LOC_Os06g17460	Os06g0285100	FASCICLIN-LIKE ARABINOGALACTAN PROTEIN 23	NA	NA	NA	NA	NA
NA	FLA24	LOC_Os03g57460	Os03g0788600	FASCICLIN-LIKE ARABINOGALACTAN PROTEIN 24	NA	NA	NA	NA	NA
NA	FLA25	LOC_Os06g44660	Os06g0656800	FASCICLIN-LIKE ARABINOGALACTAN PROTEIN 25	NA	NA	NA	NA	NA
NA	FLA26	LOC_Os05g38500	Os05g0459700	FASCICLIN-LIKE ARABINOGALACTAN PROTEIN 26	NA	NA	NA	NA	NA
NA	FLA27	LOC_Os09g30486	Os09g0482780	FASCICLIN-LIKE ARABINOGALACTAN PROTEIN 27	NA	NA	NA	NA	NA
NA	FLA3	LOC_Os08g23180	Os08g0321000	FASCICLIN-LIKE ARABINOGALACTAN PROTEIN 3	NA	NA	NA	NA	NA
NA	FLA4	LOC_Os08g38270	Os08g0490600	FASCICLIN-LIKE ARABINOGALACTAN PROTEIN 4	NA	NA	NA	NA	NA
NA	FLA5	LOC_Os08g39270	Os08g0502400	FASCICLIN-LIKE ARABINOGALACTAN PROTEIN 5	NA	NA	NA	NA	NA
NA	FLA6	LOC_Os05g48900	Os05g0563600	FASCICLIN-LIKE ARABINOGALACTAN PROTEIN 6	NA	NA	NA	NA	NA
NA	FLA7	LOC_Os01g47780	Os01g0668100	FASCICLIN-LIKE ARABINOGALACTAN PROTEIN 7	NA	NA	NA	NA	NA
NA	FLA8	LOC_Os01g06580	Os01g0159200	FASCICLIN-LIKE ARABINOGALACTAN PROTEIN 8	NA	NA	NA	NA	NA
NA	FLA9	LOC_Os05g07060	Os05g0163300	FASCICLIN-LIKE ARABINOGALACTAN PROTEIN 9	NA	NA	NA	NA	NA
NA	OsCHS2	LOC_Os07g11440	Os07g0214900	flavonoid biosynthesis	Planta	Functional characterization of key structural genes in rice flavonoid biosynthesis.	2008	School of Biological Sciences, The University of Hong Kong, Hong Kong, China.	Rice is a model system for monocot but the molecular features of rice flavonoid biosynthesis have not been extensively characterized. Rice structural gene homologs encoding chalcone synthase (CHS), chalcone isomerase (CHI), flavanone 3-hydroxylase (F3H), flavonoid 3'-hydroxylase (F3'H), dihydroflavonol 4-reductase (DFR), and anthocyanidin synthase (ANS) were identified by homology searches. Uniqu…
NA	OsF3H	LOC_Os04g56700	Os04g0662600	flavonoid biosynthesis	NA	NA	NA	NA	NA
NA	OsANS2	LOC_Os06g42130	Os06g0626700	flavonoid biosynthesis	NA	NA	NA	NA	NA
NA	FT-L6,OsFTL6	LOC_Os04g41130	Os04g0488400	_	Genetics	The FLOWERING LOCUS T-like gene family in barley (Hordeum vulgare).	2007	John Innes Centre, Norwich Research Park, Colney, Norwich NR4 7UH, United Kingdom.	The FLOWERING LOCUS T (FT) gene plays a central role in integrating flowering signals in Arabidopsis because its expression is regulated antagonistically by the photoperiod and vernalization pathways. FT belongs to a family of six genes characterized by a phosphatidylethanolamine-binding protein (PEBP) domain. In rice (Oryza sativa), 19 PEBP genes were previously described, 13 of which are FT-lik…
NA	FT-L7,OsFTL7	LOC_Os12g13030	Os12g0232300	_	J. Mol. Evol.	Phylogenomic analysis of the PEBP gene family in cereals.	2005	Station de genetique vegetale, UMR de Genetique Vegetale, INRA/UPS/CNRS/INAPG, Ferme du Moulon, 91190 Gif-sur-Yvette, France.	The TFL1 and FT genes, which are key genes in the control of flowering time in Arabidopsis thaliana, belong to a small multigene family characterized by a specific phosphatidylethanolamine-binding protein domain, termed the PEBP gene family. Several PEBP genes are found in dicots and monocots, and act on the control of flowering time. We investigated the evolution of the PEBP gene family in cerea…
NA	FT-L8,OsFTL8	LOC_Os01g10590	Os01g0202700	_	Genes Dev.	Phytochrome mediates the external light signal to repress FT orthologs in photoperiodic flowering of rice.	2002	Laboratory of Plant Molecular Genetics, Nara Institute of Science and Technology, Ikoma, Nara 630-0101, Japan. tizawa@nias.affrc.go.jp	Phytochromes confer the photoperiodic control of flowering in rice (Oryza sativa), a short-day plant. To better understand the molecular mechanisms of day-length recognition, we examined the interaction between phytochrome signals and circadian clocks in photoperiodic-flowering mutants of rice. Monitoring behaviors of circadian clocks revealed that phase setting of circadian clocks is not affecte…
NA	FTL,FT-L1,OsFTL1	LOC_Os01g11940	Os01g0218500	_	Theor. Appl. Genet.	Fine mapping a major QTL for flag leaf size and yield-related traits in rice.	2011	National Key Laboratory of Crop Genetic Improvement, Huazhong Agricultural University, Wuhan 430070, China.	Leaf size is a major determinant of plant architecture and yield potential in crops. A previous study showed that the genomic region of chromosome 1 contains a major quantitative trait locus (QTL) for flag leaf size in a set of backcross recombinant inbred lines derived from two elite parental lines (Zhenshan 97 and 93-11). In the present study, the QTL (qFL1) was shown to explain a large proport…
NA	G1L1	LOC_Os02g07030	Os02g0166800	G1 LIKE PROTEIN 1	Proc. Natl. Acad. Sci. U.S.A.	The homeotic gene long sterile lemma (G1) specifies sterile lemma identity in the rice spikelet.	2009	Department of Biological Sciences, Graduate School of Science, University of Tokyo, Tokyo 113-8654, Japan.	The mechanism of floral organ specification is principally conserved in angiosperms, as demonstrated by the ABC model. By contrast, mechanisms that regulate the development of organs or structures specific to a group of species remain unclear. Grasses have unique inflorescence units, comprising spikelets and florets. In the genus Oryza (rice), the single spikelet consists of a fertile floret subt…
NA	G1L2	LOC_Os06g46030	Os06g0672400	G1 LIKE PROTEIN 2	NA	NA	NA	NA	NA
NA	G1L3	LOC_Os02g41460	Os02g0623400	G1 LIKE PROTEIN 3	NA	NA	NA	NA	NA
NA	G1L4	LOC_Os04g43580	Os04g0516200	G1 LIKE PROTEIN 4	NA	NA	NA	NA	NA
NA	G1L9	LOC_Os05g28040	Os05g0347400	G1 LIKE PROTEIN 9	NA	NA	NA	NA	NA
NA	GA2OX2	LOC_Os01g22910	Os01g0332200	GIBBERELLIN 2-OXIDASE 2	Plant Physiol.	Global gene profiling of laser-captured pollen mother cells indicates molecular pathways and gene subfamilies involved in rice meiosis.	2010	National Key Laboratory of Plant Molecular Genetics, Institute of Plant Physiology and Ecology, Shanghai Institutes for Biological Sciences, Chinese Academy of Sciences, Shanghai 200032, China.	Pollen mother cells (PMCs) represent a critical early stage in plant sexual reproduction in which the stage is set for male gamete formation. Understanding the global molecular genetics of this early meiotic stage has so far been limited to whole stamen or floret transcriptome studies, but since PMCs are a discrete population of cells in developmental synchrony, they provide the potential for pre…
NA	GA2OX4	LOC_Os05g43880	Os05g0514600	GIBBERELLIN 2-OXIDASE 4	Plant Physiol.	An overview of gibberellin metabolism enzyme genes and their related mutants in rice.	2004	Field Production Science Center, University of Tokyo, Nishi-Tokyo, Tokyo 188-0002, Japan.	To enhance our understanding of GA metabolism in rice (Oryza sativa), we intensively screened and identified 29 candidate genes encoding the following GA metabolic enzymes using all available rice DNA databases: ent-copalyl diphosphate synthase (CPS), ent-kaurene synthase (KS), ent-kaurene oxidase (KO), ent-kaurenoic acid oxidase (KAO), GA 20-oxidase (GA20ox), GA 3-oxidase (GA3ox), and GA 2-oxida…
NA	GA2OX7	LOC_Os01g11150	Os01g0209700	GIBBERELLIN 2-OXIDASE 7	Annual Review of Plant Biology	Gibberellin metabolism and its regulation.	2008
NA	GA2OX8	LOC_Os05g48700	Os05g0560900	GIBBERELLIN 2-OXIDASE 8	Plant Cell Physiol.	Cryptochrome and Phytochrome Cooperatively but Independently Reduce Active Gibberellin Content in Rice Seedlings under Light Irradiation.	2012	Photobiology and Photosynthesis Research Unit, National Institute of Agrobiological Sciences, Tsukuba, Ibaraki, 305-8602 Japan. fumih@affrc.go.jp	In contrast to a wealth of knowledge about the photoregulation of gibberellin metabolism in dicots, that in monocots remains largely unclear. In this study, we found that a blue light signal triggers reduction of active gibberellin content in rice seedlings with simultaneous repression of two gibberellin 20-oxidase genes (OsGA20ox2 and OsGA20ox4) and acute induction of four gibberellin 2-oxidase …
NA	GA2OX9	LOC_Os02g41954	Os02g0630300	GIBBERELLIN 2-OXIDASE 9	BMC Evol. Biol.	Evolutionary rate patterns of the Gibberellin pathway genes	2009
NA	GA2ox10	LOC_Os05g11810	Os05g0208500	Gibberellin 2-Oxidases	Plant Signal Behav	Differences and similarities in the photoregulation of gibberellin metabolism between rice and dicots.	2013	Functional Plant Research Unit; National Institute of Agrobiological Sciences; Tsukuba, Ibaraki Japan.	In rice seedlings, elongation of leaf sheaths is suppressed by light stimuli. The response is mediated by two classes of photoreceptors, phytochromes and cryptochromes. However, it remains unclear how these photoreceptors interact in the process. Our recent study using phytochrome mutants and novel cryptochrome RNAi lines revealed that cryptochromes and phytochromes function cooperatively, but in…
NA	GA2OX2	LOC_Os01g22910	Os01g0332200	GIBBERELLIN 2-OXIDASE 2	The Plant Cell	A novel class of gibberellin 2-oxidases control semidwarfism, tillering, and root development in rice.	2008	Institute of Molecular Biology, National Chung-Hsing University, Taichung 402, Taiwan, Republic of China.	Gibberellin 2-oxidases (GA2oxs) regulate plant growth by inactivating endogenous bioactive gibberellins (GAs). Two classes of GA2oxs inactivate GAs through 2beta-hydroxylation: a larger class of C(19) GA2oxs and a smaller class of C(20) GA2oxs. In this study, we show that members of the rice (Oryza sativa) GA2ox family are differentially regulated and act in concert or individually to control GA …
NA	GA2OX4	LOC_Os05g43880	Os05g0514600	GIBBERELLIN 2-OXIDASE 4	NA	NA	NA	NA	NA
NA	GA2OX7	LOC_Os01g11150	Os01g0209700	GIBBERELLIN 2-OXIDASE 7	NA	NA	NA	NA	NA
NA	GA2OX8	LOC_Os05g48700	Os05g0560900	GIBBERELLIN 2-OXIDASE 8	NA	NA	NA	NA	NA
NA	GA2OX9	LOC_Os02g41954	Os02g0630300	GIBBERELLIN 2-OXIDASE 9	NA	NA	NA	NA	NA
NA	GA2ox10	LOC_Os05g11810	Os05g0208500	Gibberellin 2-Oxidases	NA	NA	NA	NA	NA
NA	GAMYBL1	LOC_Os06g40330	Os06g0605600	GAMYB-LIKE 1	Plant J.	GAMYB controls different sets of genes and is differentially regulated by microRNA in aleurone cells and anthers.	2006	Bioscience and Biotechnology Center, Nagoya University, Furocho, Chikusa, Nagoya 464-8601, Japan.	GAMYB is a component of gibberellin (GA) signaling in cereal aleurone cells, and has an important role in flower development. However, it is unclear how GAMYB function is regulated. We examined the involvement of a microRNA, miR159, in the regulation of GAMYB expression in cereal aleurone cells and flower development. In aleurone cells, no miR159 expression was observed with or without GA treatme…
NA	GAMYBL2	LOC_Os03g38210	Os03g0578900	GAMYB-LIKE 2	Plant Physiol.	Global gene profiling of laser-captured pollen mother cells indicates molecular pathways and gene subfamilies involved in rice meiosis.	2010	National Key Laboratory of Plant Molecular Genetics, Institute of Plant Physiology and Ecology, Shanghai Institutes for Biological Sciences, Chinese Academy of Sciences, Shanghai 200032, China.	Pollen mother cells (PMCs) represent a critical early stage in plant sexual reproduction in which the stage is set for male gamete formation. Understanding the global molecular genetics of this early meiotic stage has so far been limited to whole stamen or floret transcriptome studies, but since PMCs are a discrete population of cells in developmental synchrony, they provide the potential for pre…
NA	GELP1	LOC_Os01g11570	Os01g0214200	GDSL ESTERASE/LIPASE PROTEIN 1	J. Cereal Sci.	Identification of a GDSL-motif carboxylester hydrolase from rice bran (Oryza sativa L.)	2012
NA	GELP10	LOC_Os01g11760	Os01g0216500	GDSL ESTERASE/LIPASE PROTEIN 10	BMC Genomics	Multifunctionality and diversity of GDSL esterase/lipase gene family in rice (Oryza sativa L. japonica) genome: new insights from bioinformatics analysis.	2012	Department of Food Science and Biotechnology, National Chung Hsing University, Taichung, Taiwan 402, ROC.	BACKGROUND: GDSL esterases/lipases are a newly discovered subclass of lipolytic enzymes that are very important and attractive research subjects because of their multifunctional properties, such as broad substrate specificity and regiospecificity. Compared with the current knowledge regarding these enzymes in bacteria, our understanding of the plant GDSL enzymes is very limited, although the GDSL…
NA	GELP100	LOC_Os09g36880	Os09g0540400	GDSL ESTERASE/LIPASE PROTEIN 100	Plant OMICS	Analysis of GDSL lipase (GLIP) family genes in rice (Oryza sativa)	2012
NA	GELP101	LOC_Os09g39430	Os09g0567800	GDSL ESTERASE/LIPASE PROTEIN 101	NA	NA	NA	NA	NA
NA	GELP102	LOC_Os10g05088	Os10g0140300	GDSL ESTERASE/LIPASE PROTEIN 102	NA	NA	NA	NA	NA
NA	GELP105	LOC_Os10g25400	Os10g0393800	GDSL ESTERASE/LIPASE PROTEIN 105	NA	NA	NA	NA	NA
NA	GELP106	LOC_Os10g25420	Os10g0394000	GDSL ESTERASE/LIPASE PROTEIN 106	NA	NA	NA	NA	NA
NA	GELP107	LOC_Os10g30290	Os10g0438600	GDSL ESTERASE/LIPASE PROTEIN 107	NA	NA	NA	NA	NA
NA	GELP108	LOC_Os10g32580	Os10g0463200	GDSL ESTERASE/LIPASE PROTEIN 108	NA	NA	NA	NA	NA
NA	GELP109	LOC_Os10g33690	Os10g0476700	GDSL ESTERASE/LIPASE PROTEIN 109	NA	NA	NA	NA	NA
NA	GELP11	LOC_Os01g11790	Os01g0216900	GDSL ESTERASE/LIPASE PROTEIN 11	NA	NA	NA	NA	NA
NA	GELP110	LOC_Os11g03520	Os11g0129500	GDSL ESTERASE/LIPASE PROTEIN 110	NA	NA	NA	NA	NA
NA	GELP111	LOC_Os11g31940	Os11g0521000	GDSL ESTERASE/LIPASE PROTEIN 111	NA	NA	NA	NA	NA
NA	GELP113	LOC_Os12g17570	Os12g0274200	GDSL ESTERASE/LIPASE PROTEIN 113	NA	NA	NA	NA	NA
NA	GELP114	LOC_Os12g37910	Os12g0566700	GDSL ESTERASE/LIPASE PROTEIN 114	NA	NA	NA	NA	NA
NA	GELP13	LOC_Os01g12381	Os01g0223500	GDSL ESTERASE/LIPASE PROTEIN 13	NA	NA	NA	NA	NA
NA	GELP14	LOC_Os01g22640	Os01g0329900	GDSL ESTERASE/LIPASE PROTEIN 14	NA	NA	NA	NA	NA
NA	GELP15	LOC_Os01g22660	Os01g0330100	GDSL ESTERASE/LIPASE PROTEIN 15	NA	NA	NA	NA	NA
NA	GELP16	LOC_Os01g22780	Os01g0331100	GDSL ESTERASE/LIPASE PROTEIN 16	NA	NA	NA	NA	NA
NA	GELP17	LOC_Os01g42730	Os01g0612900	GDSL ESTERASE/LIPASE PROTEIN 17	NA	NA	NA	NA	NA
NA	GELP18	LOC_Os01g46080	Os01g0649200	GDSL ESTERASE/LIPASE PROTEIN 18	NA	NA	NA	NA	NA
NA	GELP19	LOC_Os01g46090	Os01g0649400	GDSL ESTERASE/LIPASE PROTEIN 19	NA	NA	NA	NA	NA
NA	GELP2	LOC_Os01g11620	Os01g0214600	GDSL ESTERASE/LIPASE PROTEIN 2	NA	NA	NA	NA	NA
NA	GELP20	LOC_Os01g46120	Os01g0649900	GDSL ESTERASE/LIPASE PROTEIN 20	NA	NA	NA	NA	NA
NA	GELP21	LOC_Os01g46169	Os01g0650200	GDSL ESTERASE/LIPASE PROTEIN 21	NA	NA	NA	NA	NA
NA	GELP22	LOC_Os01g46210	Os01g0650900	GDSL ESTERASE/LIPASE PROTEIN 22	NA	NA	NA	NA	NA
NA	GELP23	LOC_Os01g46220	Os01g0651000	GDSL ESTERASE/LIPASE PROTEIN 23	NA	NA	NA	NA	NA
NA	GELP24	LOC_Os01g52770	Os01g0728100	GDSL ESTERASE/LIPASE PROTEIN 24	NA	NA	NA	NA	NA
NA	GELP25	LOC_Os01g54470	Os01g0748500	GDSL ESTERASE/LIPASE PROTEIN 25	NA	NA	NA	NA	NA
NA	GELP26	LOC_Os01g61200	Os01g0827700	GDSL ESTERASE/LIPASE PROTEIN 26	NA	NA	NA	NA	NA
NA	GELP27	LOC_Os01g61570	Os01g0832100	GDSL ESTERASE/LIPASE PROTEIN 27	NA	NA	NA	NA	NA
NA	GELP28	LOC_Os01g72850	Os01g0958600	GDSL ESTERASE/LIPASE PROTEIN 28	NA	NA	NA	NA	NA
NA	GELP29	LOC_Os02g01140	Os02g0101400	GDSL ESTERASE/LIPASE PROTEIN 29	NA	NA	NA	NA	NA
NA	GELP3	LOC_Os01g11650	Os01g0214800	GDSL ESTERASE/LIPASE PROTEIN 3	NA	NA	NA	NA	NA
NA	GELP30	LOC_Os02g01980	Os02g0110000	GDSL ESTERASE/LIPASE PROTEIN 30	NA	NA	NA	NA	NA
NA	GELP31	LOC_Os02g09610	Os02g0189200	GDSL ESTERASE/LIPASE PROTEIN 31	NA	NA	NA	NA	NA
NA	GELP32	LOC_Os02g09620	Os02g0189300	GDSL ESTERASE/LIPASE PROTEIN 32	NA	NA	NA	NA	NA
NA	GELP33	LOC_Os02g15230	Os02g0250400	GDSL ESTERASE/LIPASE PROTEIN 33	NA	NA	NA	NA	NA
NA	GELP34	LOC_Os02g18870	Os02g0290900	GDSL ESTERASE/LIPASE PROTEIN 34	NA	NA	NA	NA	NA
NA	GELP35	LOC_Os02g18954	Os02g0291600	GDSL ESTERASE/LIPASE PROTEIN 35	NA	NA	NA	NA	NA
NA	GELP37	LOC_Os02g19040	Os02g0292600	GDSL ESTERASE/LIPASE PROTEIN 37	NA	NA	NA	NA	NA
NA	GELP38	LOC_Os02g39170	Os02g0604000	GDSL ESTERASE/LIPASE PROTEIN 38	NA	NA	NA	NA	NA
NA	GELP39	LOC_Os02g39590	Os02g0608801	GDSL ESTERASE/LIPASE PROTEIN 39	NA	NA	NA	NA	NA
NA	GELP4	LOC_Os01g11660	Os01g0215000	GDSL ESTERASE/LIPASE PROTEIN 4	NA	NA	NA	NA	NA
NA	GELP40	LOC_Os02g40440	Os02g0617400	GDSL ESTERASE/LIPASE PROTEIN 40	NA	NA	NA	NA	NA
NA	GELP41	LOC_Os02g44850	Os02g0668900	GDSL ESTERASE/LIPASE PROTEIN 41	NA	NA	NA	NA	NA
NA	GELP42	LOC_Os02g44860	Os02g0669000	GDSL ESTERASE/LIPASE PROTEIN 42	NA	NA	NA	NA	NA
NA	GELP43	LOC_Os02g50000	Os02g0732800	GDSL ESTERASE/LIPASE PROTEIN 43	NA	NA	NA	NA	NA
NA	GELP44	LOC_Os02g50690	Os02g0740400	GDSL ESTERASE/LIPASE PROTEIN 44	NA	NA	NA	NA	NA
NA	GELP45	LOC_Os02g57110	Os02g0816200	GDSL ESTERASE/LIPASE PROTEIN 45	NA	NA	NA	NA	NA
NA	GELP46	LOC_Os03g19670	Os03g0310000	GDSL ESTERASE/LIPASE PROTEIN 46	NA	NA	NA	NA	NA
NA	GELP47	LOC_Os03g24960	Os03g0365000	GDSL ESTERASE/LIPASE PROTEIN 47	NA	NA	NA	NA	NA
NA	GELP47	LOC_Os03g25000	Os03g0365000	GDSL ESTERASE/LIPASE PROTEIN 47	NA	NA	NA	NA	NA
NA	GELP49	LOC_Os03g25030	Os03g0365800	GDSL ESTERASE/LIPASE PROTEIN 49	NA	NA	NA	NA	NA
NA	GELP5	LOC_Os01g11700	Os01g0215500	GDSL ESTERASE/LIPASE PROTEIN 5	NA	NA	NA	NA	NA
NA	GELP50	LOC_Os03g25040	Os03g0365900	GDSL ESTERASE/LIPASE PROTEIN 50	NA	NA	NA	NA	NA
NA	GELP51	LOC_Os03g38390	Os03g0580800	GDSL ESTERASE/LIPASE PROTEIN 51	NA	NA	NA	NA	NA
NA	GELP52	LOC_Os03g38470	Os03g0581400	GDSL ESTERASE/LIPASE PROTEIN 52	NA	NA	NA	NA	NA
NA	GELP53	LOC_Os03g47940	Os03g0683800	GDSL ESTERASE/LIPASE PROTEIN 53	NA	NA	NA	NA	NA
NA	GELP54	LOC_Os03g62740	Os03g0844600	GDSL ESTERASE/LIPASE PROTEIN 54	NA	NA	NA	NA	NA
NA	GELP55	LOC_Os03g64170	Os03g0859100	GDSL ESTERASE/LIPASE PROTEIN 55	NA	NA	NA	NA	NA
NA	GELP56	LOC_Os04g42860	Os04g0507700	GDSL ESTERASE/LIPASE PROTEIN 56	NA	NA	NA	NA	NA
NA	GELP57	LOC_Os04g47390	Os04g0561800	GDSL ESTERASE/LIPASE PROTEIN 57	NA	NA	NA	NA	NA
NA	GELP58	LOC_Os04g48800	Os04g0577300	GDSL ESTERASE/LIPASE PROTEIN 58	NA	NA	NA	NA	NA
NA	GELP59	LOC_Os04g55660	Os04g0650200	GDSL ESTERASE/LIPASE PROTEIN 59	NA	NA	NA	NA	NA
NA	GELP6	LOC_Os01g11710	Os01g0215700	GDSL ESTERASE/LIPASE PROTEIN 6	NA	NA	NA	NA	NA
NA	GELP60	LOC_Os05g04240	Os05g0133401	GDSL ESTERASE/LIPASE PROTEIN 60	NA	NA	NA	NA	NA
NA	GELP61	LOC_Os05g06710	Os05g0159200	GDSL ESTERASE/LIPASE PROTEIN 61	NA	NA	NA	NA	NA
NA	GELP62	LOC_Os05g06720	Os05g0159300	GDSL ESTERASE/LIPASE PROTEIN 62	NA	NA	NA	NA	NA
NA	GELP63	LOC_Os05g11910	Os05g0209600	GDSL ESTERASE/LIPASE PROTEIN 63	NA	NA	NA	NA	NA
NA	GELP64	LOC_Os05g11950	Os05g0210100	GDSL ESTERASE/LIPASE PROTEIN 64	NA	NA	NA	NA	NA
NA	GELP65	LOC_Os05g11970	Os05g0210400	GDSL ESTERASE/LIPASE PROTEIN 65	NA	NA	NA	NA	NA
NA	GELP66	LOC_Os05g33270	Os05g0401000	GDSL ESTERASE/LIPASE PROTEIN 66	NA	NA	NA	NA	NA
NA	GELP67	LOC_Os05g34700	Os05g0419800	GDSL ESTERASE/LIPASE PROTEIN 67	NA	NA	NA	NA	NA
NA	GELP68	LOC_Os05g39220	Os05g0468500	GDSL ESTERASE/LIPASE PROTEIN 68	NA	NA	NA	NA	NA
NA	GELP69	LOC_Os05g43090	Os05g0506500	GDSL ESTERASE/LIPASE PROTEIN 69	NA	NA	NA	NA	NA
NA	GELP7	LOC_Os01g11730	Os01g0216000	GDSL ESTERASE/LIPASE PROTEIN 7	NA	NA	NA	NA	NA
NA	GELP70	LOC_Os05g43100	Os05g0506600	GDSL ESTERASE/LIPASE PROTEIN 70	NA	NA	NA	NA	NA
NA	GELP71	LOC_Os05g43110	Os05g0506700	GDSL ESTERASE/LIPASE PROTEIN 71	NA	NA	NA	NA	NA
NA	GELP72	LOC_Os05g43120	Os05g0506800	GDSL ESTERASE/LIPASE PROTEIN 72	NA	NA	NA	NA	NA
NA	GELP73	LOC_Os05g44200	Os05g0518300	GDSL ESTERASE/LIPASE PROTEIN 73	NA	NA	NA	NA	NA
NA	GELP74	LOC_Os06g05550	Os06g0148200	GDSL ESTERASE/LIPASE PROTEIN 74	NA	NA	NA	NA	NA
NA	GELP75	LOC_Os06g05630	Os06g0149100	GDSL ESTERASE/LIPASE PROTEIN 75	NA	NA	NA	NA	NA
NA	GELP76	LOC_Os06g06230	Os06g0156400	GDSL ESTERASE/LIPASE PROTEIN 76	NA	NA	NA	NA	NA
NA	GELP77	LOC_Os06g06250	Os06g0156600	GDSL ESTERASE/LIPASE PROTEIN 77	NA	NA	NA	NA	NA
NA	GELP78	LOC_Os06g06260	Os06g0156700	GDSL ESTERASE/LIPASE PROTEIN 78	NA	NA	NA	NA	NA
NA	GELP79	LOC_Os06g06290	Os06g0157000	GDSL ESTERASE/LIPASE PROTEIN 79	NA	NA	NA	NA	NA
NA	GELP8	LOC_Os01g11740	Os01g0216300	GDSL ESTERASE/LIPASE PROTEIN 8	NA	NA	NA	NA	NA
NA	GELP80	LOC_Os06g06520	Os06g0160200	GDSL ESTERASE/LIPASE PROTEIN 80	NA	NA	NA	NA	NA
NA	GELP81	LOC_Os06g12410	Os06g0229400	GDSL ESTERASE/LIPASE PROTEIN 81	NA	NA	NA	NA	NA
NA	GELP82	LOC_Os06g14630	Os06g0257600	GDSL ESTERASE/LIPASE PROTEIN 82	NA	NA	NA	NA	NA
NA	GELP83	LOC_Os06g24404	Os06g0351500	GDSL ESTERASE/LIPASE PROTEIN 83	NA	NA	NA	NA	NA
NA	GELP84	LOC_Os06g34070	Os06g0531600	GDSL ESTERASE/LIPASE PROTEIN 84	NA	NA	NA	NA	NA
NA	GELP85	LOC_Os06g34120	Os06g0531900	GDSL ESTERASE/LIPASE PROTEIN 85	NA	NA	NA	NA	NA
NA	GELP86	LOC_Os06g36520	Os06g0560700	GDSL ESTERASE/LIPASE PROTEIN 86	NA	NA	NA	NA	NA
NA	GELP87	LOC_Os06g43044	Os06g0636700	GDSL ESTERASE/LIPASE PROTEIN 87	NA	NA	NA	NA	NA
NA	GELP88	LOC_Os06g47910	Os06g0694200	GDSL ESTERASE/LIPASE PROTEIN 88	NA	NA	NA	NA	NA
NA	GELP89	LOC_Os06g50940	Os06g0725100	GDSL ESTERASE/LIPASE PROTEIN 89	NA	NA	NA	NA	NA
NA	GELP9	LOC_Os01g11750	Os01g0216400	GDSL ESTERASE/LIPASE PROTEIN 9	NA	NA	NA	NA	NA
NA	GELP90	LOC_Os06g50950	Os06g0725200	GDSL ESTERASE/LIPASE PROTEIN 90	NA	NA	NA	NA	NA
NA	GELP91	LOC_Os07g39740	Os07g0586100	GDSL ESTERASE/LIPASE PROTEIN 91	NA	NA	NA	NA	NA
NA	GELP92	LOC_Os07g39750	Os07g0586200	GDSL ESTERASE/LIPASE PROTEIN 92	NA	NA	NA	NA	NA
NA	GELP93	LOC_Os07g44780	Os07g0642200	GDSL ESTERASE/LIPASE PROTEIN 93	NA	NA	NA	NA	NA
NA	GELP94	LOC_Os07g47210	Os07g0668300	GDSL ESTERASE/LIPASE PROTEIN 94	NA	NA	NA	NA	NA
NA	GELP95	LOC_Os08g02094	Os08g0112900	GDSL ESTERASE/LIPASE PROTEIN 95	NA	NA	NA	NA	NA
NA	GELP96	LOC_Os08g45150	Os08g0565900	GDSL ESTERASE/LIPASE PROTEIN 96	NA	NA	NA	NA	NA
NA	GELP97	LOC_Os09g04624	Os09g0132200	GDSL ESTERASE/LIPASE PROTEIN 97	NA	NA	NA	NA	NA
NA	GELP98	LOC_Os09g04710	Os09g0132900	GDSL ESTERASE/LIPASE PROTEIN 98	NA	NA	NA	NA	NA
NA	GELP99	LOC_Os09g07290	Os09g0247600	GDSL ESTERASE/LIPASE PROTEIN 99	NA	NA	NA	NA	NA
NA	OsGLP1-1	LOC_Os01g14670	Os01g0249200	germin-like protein	Int J Mol Sci	Genome-Wide Characterization and Expression Analysis of the Germin-Like Protein Family in Rice and Arabidopsis.	2016	College of Life Sciences, Nanjing Agricultural University, Nanjing 210095, China. 2014216005@njau.edu.cn.	Previous studies have shown that germin-like proteins (GLPs) are present ubiquitously in rice and Arabidopsis. However, the understanding regarding their role in development and abiotic/biotic stress resistance remains limited. In the present study, we report genome-wide identification, characterisation, subcellular localization, enzyme activity, and expression analysis of the GLP gene family in …
NA	OsGLP1-2	LOC_Os01g18170	Os01g0284500	germin-like protein	NA	NA	NA	NA	NA
NA	OsGLP1-3	LOC_Os01g50900	Os01g0705100	germin-like protein	NA	NA	NA	NA	NA
NA	OsGLP1-4	LOC_Os01g72290	Os01g0952000	germin-like protein	NA	NA	NA	NA	NA
NA	OsGLP1-5	LOC_Os01g72300	Os01g0952100	germin-like protein	NA	NA	NA	NA	NA
NA	OsGLP2-1	LOC_Os02g29000	Os02g0491600	germin-like protein	NA	NA	NA	NA	NA
NA	OsGLP2-2	LOC_Os02g29010	Os02g0491700	germin-like protein	NA	NA	NA	NA	NA
NA	OsGLP2-3	LOC_Os02g29020	Os02g0491800	germin-like protein	NA	NA	NA	NA	NA
NA	OsGLP2-4	LOC_Os02g32980	Os02g0532500	germin-like protein	NA	NA	NA	NA	NA
NA	OsGLP3-1	LOC_Os03g08150	Os03g0179100	germin-like protein	NA	NA	NA	NA	NA
NA	OsGLP3-2	LOC_Os03g44880	Os03g0651800	germin-like protein	NA	NA	NA	NA	NA
NA	OsGLP3-3	LOC_Os03g48750	Os03g0693700	germin-like protein	NA	NA	NA	NA	NA
NA	OsGLP3-4	LOC_Os03g48760	Os03g0693800	germin-like protein	NA	NA	NA	NA	NA
NA	OsGLP3-5	LOC_Os03g48770	Os03g0693900	germin-like protein	NA	NA	NA	NA	NA
NA	OsGLP3-6	LOC_Os03g48780	Os03g0694000	germin-like protein	NA	NA	NA	NA	NA
NA	OsGLP3-7	LOC_Os03g58980	Os03g0804500	germin-like protein	NA	NA	NA	NA	NA
NA	OsGLP3-9	LOC_Os03g58990	Os03g0804600	germin-like protein	NA	NA	NA	NA	NA
NA	OsGLP3-8	LOC_Os03g59010	Os03g0804700	germin-like protein	NA	NA	NA	NA	NA
NA	OsGLP4-1	LOC_Os04g52720	Os04g0617900	germin-like protein	NA	NA	NA	NA	NA
NA	OsGLP5-1	LOC_Os05g10830	Os05g0197200	germin-like protein	NA	NA	NA	NA	NA
NA	OsGLP5-2	LOC_Os05g19670	Os05g0277500	germin-like protein	NA	NA	NA	NA	NA
NA	OsGLP8-1	LOC_Os08g08920	Os08g0188900	germin-like protein	NA	NA	NA	NA	NA
NA	OsGLP8-2	LOC_Os08g08960	Os08g0189100	germin-like protein	NA	NA	NA	NA	NA
NA	OsGLP8-3	LOC_Os08g08970	Os08g0189200	germin-like protein	NA	NA	NA	NA	NA
NA	OsGLP8-4	LOC_Os08g08980	Os08g0189300	germin-like protein	NA	NA	NA	NA	NA
NA	OsGLP8-5	LOC_Os08g08990	Os08g0189400	germin-like protein	NA	NA	NA	NA	NA
NA	OsGLP8-6	LOC_Os08g09000	Os08g0189500	germin-like protein	NA	NA	NA	NA	NA
NA	OsGLP8-7	LOC_Os08g09010	Os08g0189600	germin-like protein	NA	NA	NA	NA	NA
NA	OsGLP8-8	LOC_Os08g09020	Os08g0189700	germin-like protein	NA	NA	NA	NA	NA
NA	OsGLP8-9	LOC_Os08g09040	Os08g0189850	germin-like protein	NA	NA	NA	NA	NA
NA	OsGLP8-10	LOC_Os08g09060	Os08g0189900	germin-like protein	NA	NA	NA	NA	NA
NA	OsGLP8-11	LOC_Os08g09080	Os08g0190100	germin-like protein	NA	NA	NA	NA	NA
NA	OsGLP8-12	LOC_Os08g13440	Os08g0231400	germin-like protein	NA	NA	NA	NA	NA
NA	OsGLP8-13	LOC_Os08g35750	Os08g0459700	germin-like protein	NA	NA	NA	NA	NA
NA	OsGLP8-14	LOC_Os08g35760	Os08g0460000	germin-like protein	NA	NA	NA	NA	NA
NA	OsGLP9-1	LOC_Os09g39510	Os09g0568500	germin-like protein	NA	NA	NA	NA	NA
NA	OsGLP9-2	LOC_Os09g39520	Os09g0568600	germin-like protein	NA	NA	NA	NA	NA
NA	OsGLP9-3	LOC_Os09g39530	Os09g0568700	germin-like protein	NA	NA	NA	NA	NA
NA	OsGLP11-1	LOC_Os11g33110	Os11g0537350	germin-like protein	NA	NA	NA	NA	NA
NA	OsGLP12-1	LOC_Os12g05840	Os12g0154700	germin-like protein	NA	NA	NA	NA	NA
NA	OsGLP12-2	LOC_Os12g05860	Os12g0154800	germin-like protein	NA	NA	NA	NA	NA
NA	OsGLP12-3	LOC_Os12g05870	Os12g0154900	germin-like protein	NA	NA	NA	NA	NA
NA	OsGLP12-4	LOC_Os12g05880	Os12g0155000	germin-like protein	NA	NA	NA	NA	NA
NA	GF14A	LOC_Os08g37490	Os08g0480800	G-BOX FACTOR 14-3-3A PROTEIN	Plant Cell Physiol.	The 14-3-3 protein GF14c acts as a negative regulator of flowering in rice by interacting with the florigen Hd3a.	2009	Laboratory of Plant Molecular Genetics, Nara Institute of Science and Technology, 8916-5 Takayama, Ikoma, Nara 630-0101, Japan.	Hd3a and FT proteins have recently been proposed to act as florigens in rice and Arabidopsis, respectively; however, the molecular mechanisms of their function remain to be determined. In this study, we identified GF14c (a 14-3-3 protein) as an Hd3a-interacting protein in a yeast two-hybrid screen. In vitro and in vivo experiments, using a combination of pull-down assays and bimolecular fluoresce…
NA	GF14D	LOC_Os11g34450	Os11g0546900	G-BOX FACTOR 14-3-3D PROTEIN	J. Biochem. Mol. Biol.	Molecular analysis and expression patterns of the 14-3-3 gene family from Oryza sativa.	2007
NA	GF14G	LOC_Os01g11110	Os01g0209200	G-BOX FACTOR 14-3-3G PROTEIN	DNA Res.	The rice 14-3-3 gene family and its involvement in responses to biotic and abiotic stress.	2006	National Key Laboratory of Plant Molecular Genetics, Institute of Plant Physiology and Ecology, Shanghai Institutes for Biological Sciences, The Chinese Academy of Sciences 300 Fenglin Road, Shanghai 200032, China.	14-3-3 proteins function as major regulators of primary metabolism and cellular signal transduction in plants. However, their involvement in plant defense and stress responses is largely unknown. In order to better address functions of the rice 14-3-3/GF14 proteins in defense and abiotic stress responses, we examined the rice GF14 family that comprises eight numbers. The phylogenetic comparison w…
NA	GF14H	LOC_Os11g39540	Os11g0609600	G-BOX FACTOR 14-3-3H PROTEIN	Nature	14-3-3 proteins act as intracellular receptors for rice Hd3a florigen.	2011	Laboratory of Plant Molecular Genetics, Graduate School of Biological Sciences, Nara Institute of Science and Technology, 8916-5 Takayama, Ikoma, Nara 630-0192, Japan.	'Florigen' was proposed 75 years ago to be synthesized in the leaf and transported to the shoot apex, where it induces flowering. Only recently have genetic and biochemical studies established that florigen is encoded by FLOWERING LOCUS T (FT), a gene that is universally conserved in higher plants. Nonetheless, the exact function of florigen during floral induction remains poorly understood and r…
NA	GH3-10	LOC_Os07g38860	Os07g0576100	GH3-10	Funct. Integr. Genomics	The auxin-responsive GH3 gene family in rice (Oryza sativa).	2006	Department of Plant Molecular Biology, University of Delhi South Campus, Benito Juarez Road, New Delhi, 110021, India.	Auxin regulates plant growth and development by altering the expression of diverse genes. Among these, the genes of Aux/IAA, SAUR, and GH3 classes have been extensively studied in dicots, but little information is available on monocots. We have identified 12 members of GH3 gene family in rice using sequences of full-length cDNA clones available from KOME and analysis of the whole genome sequence …
NA	GH3-11	LOC_Os07g47490	Os07g0671500	GH3-11	J. Exp. Bot.	A GH3 family member, OsGH3-2, modulates auxin and abscisic acid levels and differentially affects drought and cold tolerance in rice.	2012	National Key Laboratory of Crop Genetic Improvement and National Center of Plant Gene Research (Wuhan), Huazhong Agricultural University, Wuhan 430070, PR China.	Plant responses to abiotic stresses are coordinated by arrays of growth and developmental processes. Indole-3-acetic acid (IAA) and abscisic acid (ABA) play critical roles in developmental programmes and environmental responses, respectively, through complex signalling and metabolism networks. However, crosstalk between the two phytohormones in the stress responses remains largely unknown. Here, …
NA	GH3-4	LOC_Os05g42150	Os05g0500900	GH3-4	NA	NA	NA	NA	NA
NA	GH3-6	LOC_Os05g05180	Os05g0143800	GH3-6	NA	NA	NA	NA	NA
NA	GH3-7	LOC_Os06g30440	Os06g0499500	GH3-7	NA	NA	NA	NA	NA
NA	GH3-9	LOC_Os07g38890	Os07g0576500	GH3-9	NA	NA	NA	NA	NA
AC128644	OsGH3-12	LOC_Os11g08340	Os11g0186500	Probable indole-3-acetic acid-amido synthetase	NA	NA	NA	NA	NA
NA	OsGL1-11	LOC_Os11g48020	Os11g0707600	Glossy1-homologous genes	Plant Mol Biol	Characterization of Glossy1-homologous genes in rice involved in leaf wax accumulation and drought resistance.	2009	National Key Laboratory of Crop Genetic Improvement and National Center of Plant Gene Research (Wuhan), Huazhong Agricultural University, Wuhan, China.	The outermost surfaces of plants are covered with an epicuticular wax layer that provides a primary waterproof barrier and protection against different environmental stresses. Glossy 1 (GL1) is one of the reported genes controlling wax synthesis. This study analyzed GL1-homologous genes in Oryza sativa and characterized the key members of this family involved in wax synthesis and stress resistanc…
NA	OsGl1-7	LOC_Os04g43270	Os04g0512200	Glossy1-homologous genes	NA	NA	NA	NA	NA
NA	OsGL1-9	LOC_Os07g43460	Os07g0627700	Glossy1-homologous genes	NA	NA	NA	NA	NA
NA	OsGL1-10	LOC_Os10g39810	Os10g0545200	Glossy1-homologous genes	NA	NA	NA	NA	NA
NA	OsGL1-2	LOC_Os02g08230	Os02g0178800	Glossy1-homologous genes	NA	NA	NA	NA	NA
NA	OsGL1-3	LOC_Os06g44300	Os06g0653000	Glossy1-homologous genes	NA	NA	NA	NA	NA
NA	OsGL1-5	LOC_Os010g3320	None	Glossy1-homologous genes	NA	NA	NA	NA	NA
NA	OsGL1-8	LOC_Os07g01150	Os07g0101500	Glossy1-homologous genes	NA	NA	NA	NA	NA
NA	GLP12-1	LOC_Os12g05840	Os12g0154700	GERMIN-LIKE PROTEIN 12-1	Plant Physiol.	A germin-like protein gene family functions as a complex quantitative trait locus conferring broad-spectrum disease resistance in rice.	2009	Bioagricultural Sciences and Pest Management, Colorado State University, Fort Collins, Colorado 80523-1177, USA.	Plant disease resistance governed by quantitative trait loci (QTL) is predicted to be effective against a broad spectrum of pathogens and long lasting. Use of these QTL to improve crop species, however, is hindered because the genes contributing to the trait are not known. Five disease resistance QTL that colocalized with defense response genes were accumulated by marker-aided selection to develo…
NA	GLP12-2	LOC_Os12g05860	Os12g0154800	GERMIN-LIKE PROTEIN 12-2	NA	NA	NA	NA	NA
NA	GLP12-3	LOC_Os12g05870	Os12g0154900	GERMIN-LIKE PROTEIN 12-3	NA	NA	NA	NA	NA
NA	GLP12-4	LOC_Os12g05880	Os12g0155000	GERMIN-LIKE PROTEIN 12-4	NA	NA	NA	NA	NA
NA	GLP8-1	LOC_Os08g08920	Os08g0188900	GERMIN-LIKE PROTEIN 8-1	Plant Physiol.	A germin-like protein gene family functions as a complex quantitative trait locus conferring broad-spectrum disease resistance in rice.	2009	Bioagricultural Sciences and Pest Management, Colorado State University, Fort Collins, Colorado 80523-1177, USA.	Plant disease resistance governed by quantitative trait loci (QTL) is predicted to be effective against a broad spectrum of pathogens and long lasting. Use of these QTL to improve crop species, however, is hindered because the genes contributing to the trait are not known. Five disease resistance QTL that colocalized with defense response genes were accumulated by marker-aided selection to develo…
NA	GLP8-10	LOC_Os08g09060	Os08g0189900	GERMIN-LIKE PROTEIN 8-10	Gene	Screening and cloning of antimicrobial DNA sequences using a vital staining method	2009	Department of Biochemistry, Microbiology and Immunology, Faculty of Medicine, University of Ottawa, 451 Smyth Road, Ottawa, Ontario, Canada K1H 8M5. xiongying.cheng@vitegen.com	A novel method for cloning of genes coding for cytotoxic molecules based on a cell viability assay is described. The working hypothesis is that expression of DNA sequences coding for cytotoxic molecules in bacterial cells will lead to cell death or impairment, and the isolation of the impaired or dead cells could lead to identification of DNA sequences responsible for debilitating the host cells.…
NA	GLP8-11	LOC_Os08g09080	Os08g0190100	GERMIN-LIKE PROTEIN 8-11	NA	NA	NA	NA	NA
NA	GLP8-12	LOC_Os08g13440	Os08g0231400	GERMIN-LIKE PROTEIN 8-12	NA	NA	NA	NA	NA
NA	GLP8-2	LOC_Os08g08960	Os08g0189100	GERMIN-LIKE PROTEIN 8-2	NA	NA	NA	NA	NA
NA	GLP8-3	LOC_Os08g08970	Os08g0189200	GERMIN-LIKE PROTEIN 8-3	NA	NA	NA	NA	NA
NA	GLP8-5	LOC_Os08g08990	Os08g0189400	GERMIN-LIKE PROTEIN 8-5	NA	NA	NA	NA	NA
NA	GLP8-6	LOC_Os08g09000	Os08g0189500	GERMIN-LIKE PROTEIN 8-6	NA	NA	NA	NA	NA
NA	GLP8-7	LOC_Os08g09010	Os08g0189600	GERMIN-LIKE PROTEIN 8-7	NA	NA	NA	NA	NA
NA	GLP8-8	LOC_Os08g09020	Os08g0189700	GERMIN-LIKE PROTEIN 8-8	NA	NA	NA	NA	NA
NA	GLP8-9	LOC_Os08g09040	Os08g0189850	GERMIN-LIKE PROTEIN 8-9	NA	NA	NA	NA	NA
NA	GLU7	LOC_Os02g15150	Os02g0249600	GLUTELIN 7	Plant Mol. Biol.	Sequence of three members and expression of a new major subfamily of glutelin genes from rice.	1991	Department of Cell Biology, National Institute of Agrobiological Resources, Ibaraki, Japan.	Three members have been isolated of an additional glutelin gene subfamily, named subfamily B, consisting of about five members per haploid rice genome. Restriction fragment length polymorphism analysis showed major differences between Japonica and Indica lines, indicating the divergence of the subfamily since the split between the two varieties. While corresponding exons of the subfamily B showed…
NA	GLUA1	LOC_Os01g55690	Os01g0762500	GLUTELIN SUBFAMILY A1 FROM WILD RICE SPECIES	Plant Biotechnology	Molecular cloning of a novel glutelin cDNA from rice seeds.	1998
NA	GLUA3	LOC_Os03g31360	Os03g0427300	GLUTELIN SUBFAMILY A3 FROM WILD RICE SPECIES	Plant J.	Expression of ER quality control-related genes in response to changes in BiP1 levels in developing rice endosperm.	2010	Transgenic Crop Research and Development Center, National Institute of Agrobiological Sciences, Kannondai 2-1-2, Tsukuba, Ibaraki 305-8602, Japan.	Binding protein (BiP) is the key chaperone involved in folding of secretory proteins such as seed storage proteins in the ER lumen. To obtain functional information about BiP1, a gene that is predominantly expressed during rice seed maturation, we generated several transgenic rice plants in which various levels of BiP1 protein accumulated in an endosperm-specific manner. Severe suppression (BiP1 …
NA	GLUC	LOC_Os02g25640	Os02g0453600	GLUTELIN C	Plant Cell Physiol.	Promoters of rice seed storage protein genes direct endosperm-specific gene expression in transgenic rice.	1998
NA	GLU7	LOC_Os02g15150	Os02g0249600	GLUTELIN 7	Rice Genetics III. IRRI, Manila, Philippines.	Glutelin genes in rice species.	1996
NA	GLUA1	LOC_Os01g55690	Os01g0762500	GLUTELIN SUBFAMILY A1 FROM WILD RICE SPECIES	Nucleic Acids Res.	Multiple protein factors bind to a rice glutelin promoter region	1990
NA	GLUA3	LOC_Os03g31360	Os03g0427300	GLUTELIN SUBFAMILY A3 FROM WILD RICE SPECIES	J. Exp. Bot.	Expression pattern and activity of six glutelin gene promoters in transgenic rice	2008	Key Laboratory of Photosynthesis and Environmental Molecular Physiology, Institute of Botany, the Chinese Academy of Sciences, Beijing 100093, PR China. lqqu@ibcas.ac.cn	The shortage of strong endosperm-specific expression promoters for driving the expression of recombinant protein genes in cereal endosperm is a major limitation in obtaining the required level and pattern of expression. Six promoters of seed storage glutelin genes (GluA-1, GluA-2, GluA-3, GluB-3, GluB-5, and GluC) were isolated from rice (Oryza sativa L.) genomic DNA by PCR. Their spatial and tem…
NA	GLUC	LOC_Os02g25640	Os02g0453600	GLUTELIN C	Jpn. J. Genet.	Genomic DNA sequences of two new genes for new storage protein glutelin in rice.	1991	Department of Cell Biology, National Institute of Agrobiological Resources, Ibaraki.	A new cDNA and two genomic genes encoding the rice storage protein glutelin were isolated and sequenced. The nucleotide sequence of one gene (GluA-3) was completely identical with that of the new cDNA identified here, and the other (GluA-4) was a pseudogene. These glutelin genes were closely related to each other, and belonged to the subfamily A containing the type I (GluA-1) and II (GluA-2) glut…
AP005686.3	OsGLR1.1	LOC_Os09g26144	Os09g0431100	Glutamate receptor like family	Rice (N Y)	Heterologous Expression and Functional Analysis of Rice GLUTAMATE RECEPTOR-LIKE Family Indicates its Role in Glutamate Triggered Calcium Flux in Rice Roots.	2016	College of Life and Environmental Sciences, Hangzhou Normal University, Hangzhou, 310018, China. nijun@hznu.edu.cn.	Tremendous progress has been made in understanding the functions of the GLUTAMATE RECEPTOR-LIKE (GLR) family in Arabidopsis. Still, the functions of OsGLRs in rice, especially the ion channel activities, are largely unknown.Using the aequorin-based luminescence imaging system, we screened the specificity of amino acids involved in the induction of Ca(2+) flux in rice roots. Of all the amino acids…
AP005686.3	OsGLR1.2	LOC_Os09g26160	Os09g0431200	Glutamate receptor like family	NA	NA	NA	NA	NA
AP004738.3	OsGLR1.3	LOC_Os06g09130	Os06g0190800	Glutamate receptor like family	NA	NA	NA	NA	NA
AP005535.3	OsGLR1.4	LOC_Os02g54640	Os02g0787600	Glutamate receptor like family	NA	NA	NA	NA	NA
AP005886.3	OsGLR2.1	LOC_Os09g25980	Os09g0429200	Glutamate receptor like family	NA	NA	NA	NA	NA
AP005886.3	OsGLR2.2	LOC_Os09g25960	Os09g0429000	Glutamate receptor like family	NA	NA	NA	NA	NA
AP005886.3	OsGLR2.3	LOC_Os09g25990	Os09g0429400	Glutamate receptor like family	NA	NA	NA	NA	NA
AP005886.3	OsGLR2.4	LOC_Os09g26000	Os09g0429500	Glutamate receptor like family	NA	NA	NA	NA	NA
AL662957.2	OsGLR3.1	LOC_Os04g49570	Os04g0585200	Glutamate receptor like family	NA	NA	NA	NA	NA
AP004121.3	OsGLR3.2	LOC_Os02g02540	Os02g0117500	Glutamate receptor like family	NA	NA	NA	NA	NA
AP003723.3	OsGLR3.3	LOC_Os06g46670	Os06g0680500	Glutamate receptor like family	NA	NA	NA	NA	NA
AP005187.5	OsGLR3.4	LOC_Os07g01310	Os07g0103100	Glutamate receptor like family	NA	NA	NA	NA	NA
AP006533.3	OsGLR3.5	LOC_Os06g06130	Os06g0155000	Glutamate receptor like family	NA	NA	NA	NA	NA
NA	OsGDPD1	LOC_Os04g32320	Os04g0394100	Glycerophosphodiester phosphodiesterases	Plant Cell Rep	Rice and chickpea GDPDs are preferentially influenced by low phosphate and CaGDPD1 encodes an active glycerophosphodiester phosphodiesterase enzyme.	2016	National Institute of Plant Genome Research, Aruna Asaf Ali Marg, New Delhi, 110067, India.	Rice and chickpea GDPD s are transcriptionally influenced by mineral deficiencies; especially, by phosphate starvation and CaGDP1 encodes an active glycerophosphodiester phosphodiesterase enzyme. Glycerophosphodiester phosphodiesterases (GDPDs) are enzymes involved in the degradation of glycerophosphodiesters into sn-glycerol-3-phosphate and corresponding alcohols. These phospholipid remodeling g…
NA	OsGDPD2	LOC_Os02g31030	Os02g0514500	Glycerophosphodiester phosphodiesterases	NA	NA	NA	NA	NA
NA	OsGDPD3	LOC_Os08g42390	Os08g0535700	Glycerophosphodiester phosphodiesterases	NA	NA	NA	NA	NA
NA	OsGDPD4	LOC_Os01g55780	Os01g0763600	Glycerophosphodiester phosphodiesterases	NA	NA	NA	NA	NA
NA	OsGDPD5	LOC_Os03g40670	Os03g0603600	Glycerophosphodiester phosphodiesterases	NA	NA	NA	NA	NA
NA	OsGDPD6	LOC_Os07g41150	Os07g0602800	Glycerophosphodiester phosphodiesterases	NA	NA	NA	NA	NA
NA	OsGDPD7	LOC_Os12g27102	Os12g0456700	Glycerophosphodiester phosphodiesterases	NA	NA	NA	NA	NA
NA	OsGDPD8	LOC_Os08g39350	Os08g0503200	Glycerophosphodiester phosphodiesterases	NA	NA	NA	NA	NA
NA	OsGDPD9	LOC_Os02g37590	Os02g0588500	Glycerophosphodiester phosphodiesterases	NA	NA	NA	NA	NA
NA	OsGDPD10	LOC_Os04g39610	Os04g0472300	Glycerophosphodiester phosphodiesterases	NA	NA	NA	NA	NA
NA	OsGDPD11	LOC_Os02g09450	Os02g0187400	Glycerophosphodiester phosphodiesterases	NA	NA	NA	NA	NA
NA	OsGDPD12	LOC_Os11g12800	Os11g0236000	Glycerophosphodiester phosphodiesterases	NA	NA	NA	NA	NA
NA	OsGDPD13	LOC_Os09g17000	Os09g0339800	Glycerophosphodiester phosphodiesterases	NA	NA	NA	NA	NA
NA	Gns2	LOC_Os01g71690	Os01g0944900	_	Gene	Characterization of rice endo-beta-glucanase genes (Gns2-Gns14) defines a new subgroup within the gene family.	1998	Section of Molecular and Cellular Biology, University of California, One Shields Avenue, Davis, CA 95616-8535, USA.	Thirteen new beta-glucanase-encoding genes have been identified in the rice genome. These genes, together with other monocot beta-glucanases, have now been classified into four subfamilies based on the structure and function of the genes. Two tandem gene clusters, Gns2-Gns3-Gns4 and Gns5-Gns6, were classified in the defense-related Subfamily A. Growth-related 1,3;1,4-beta-glucanase Gns1 was class…
NA	Gns3	LOC_Os01g71680	Os01g0944800	_	NA	NA	NA	NA	NA
NA	Gns6	LOC_Os01g71350	Os01g0940800	_	NA	NA	NA	NA	NA
NA	Gns7	LOC_Os01g58730	Os01g0801500	_	NA	NA	NA	NA	NA
NA	Gns8	LOC_Os05g41610	Os05g0495900	_	NA	NA	NA	NA	NA
NA	GRF10	LOC_Os02g45570	Os02g0678800	GROWTH-REGULATING FACTOR 10	Plant Cell Physiol.	Whole genome analysis of the OsGRF gene family encoding plant-specific putative transcription activators in rice (Oryza sativa L.).	2004	Department of Energy Plant Research Laboratory, Michigan State University, East Lansing, MI 48824-1312, USA.	OsGRF1 (Oryza sativa GROWTH-REGULATING FACTOR1) is a rice gene encoding a putative novel transcriptional regulator. We identified and characterized eleven homologs of OsGRF1 in the rice genome. All twelve OsGRF proteins have two highly conserved regions, the QLQ (Gln, Leu, Gln) and WRC (Trp, Arg, Cys) domains, and sequences reminiscent of transcription factors. OsGRF genes were preferentially exp…
NA	GRF11	LOC_Os07g28430	Os07g0467500	GROWTH-REGULATING FACTOR 11	NA	NA	NA	NA	NA
NA	GRF12	LOC_Os04g48510	Os04g0574500	GROWTH-REGULATING FACTOR 12	NA	NA	NA	NA	NA
NA	GRF2	LOC_Os06g10310	Os06g0204800	GROWTH-REGULATING FACTOR 2	NA	NA	NA	NA	NA
NA	GRF3	LOC_Os04g51190	Os04g0600900	GROWTH-REGULATING FACTOR 3	NA	NA	NA	NA	NA
NA	GRF4	LOC_Os02g47280	Os02g0701300	GROWTH-REGULATING FACTOR 4	NA	NA	NA	NA	NA
NA	GRF6	LOC_Os03g51970	Os03g0729500	GROWTH-REGULATING FACTOR 6	NA	NA	NA	NA	NA
NA	GRF7	LOC_Os12g29980	Os12g0484900	GROWTH-REGULATING FACTOR 7	NA	NA	NA	NA	NA
NA	GRF8	LOC_Os11g35030	Os11g0551900	GROWTH-REGULATING FACTOR 8	NA	NA	NA	NA	NA
NA	GRF9	LOC_Os03g47140	Os03g0674700	GROWTH-REGULATING FACTOR 9	NA	NA	NA	NA	NA
NA	OsGRL9	LOC_Os04g54860	Os04g0641300	Glutaredoxin Gene Family	DNA Res	Genome-wide survey and expression analysis suggest diverse roles of glutaredoxin gene family members during development and response to various stimuli in rice.	2010	National Institute of Plant Genome Research (NIPGR), Aruna Asaf Ali Marg, New Delhi 110 067, India.	Glutaredoxins (GRXs) are glutathione-dependent oxidoreductase enzymes involved in a variety of cellular processes. In this study, our analysis revealed the presence of 48 genes encoding GRX proteins in the rice genome. GRX proteins could be classified into four classes, namely CC-, CGFS-, CPYC- and GRL-type, based on phylogenetic analysis. The classification was supported with organization of pre…
NA	GRP1	LOC_Os01g68790	Os01g0916600	GLYCINE-RICH RNA-BINDING PROTEIN 1	J. Exp. Bot.	Glycine-rich RNA-binding proteins are functionally conserved in Arabidopsis thaliana and Oryza sativa during cold adaptation process.	2010	Department of Plant Biotechnology and Agricultural Plant Stress Research Center, College of Agriculture and Life Sciences, Chonnam National University, 300 Yongbong-dong, Buk-gu, Gwangju, 500-757 Korea.	Contrary to the increasing amount of knowledge regarding the functional roles of glycine-rich RNA-binding proteins (GRPs) in Arabidopsis thaliana in stress responses, the physiological functions of GRPs in rice (Oryza sativa) currently remain largely unknown. In this study, the functional roles of six OsGRPs from rice on the growth of E. coli and plants under cold or freezing stress conditions ha…
NA	GRP2	LOC_Os03g56020	Os03g0770100	GLYCINE-RICH RNA-BINDING PROTEIN 2	Plant Signal Behav	A new DEAD-box helicase ATP-binding protein (OsABP) from rice is responsive to abiotic stress.	2012	Plant Molecular Biology Group, International Centre for Genetic Engineering and Biotechnology, Aruna Asaf Ali Marg, New Delhi, India.	The DEAD-box RNA helicase family comprise enzymes that participate in every aspect of RNA metabolism, associated with a diverse range of cellular functions including response to abiotic stress. In the present study, we report on the identification of a new DEAD-box helicase ATP-binding protein (OsABP) from rice which is upregulated in response e to multiple abiotic stress treatments including NaC…
NA	GRP3	LOC_Os03g46770	Os03g0670700	GLYCINE-RICH RNA-BINDING PROTEIN 3	NA	NA	NA	NA	NA
NA	GRP4	LOC_Os04g33810	Os04g0414400	GLYCINE-RICH RNA-BINDING PROTEIN 4	NA	NA	NA	NA	NA
NA	GRP5	LOC_Os05g13630	Os05g0223300	GLYCINE-RICH RNA-BINDING PROTEIN 5	NA	NA	NA	NA	NA
NA	GRP6	LOC_Os12g31800	Os12g0502200	GLYCINE-RICH RNA-BINDING PROTEIN 6	NA	NA	NA	NA	NA
NA	GRX1	LOC_Os01g07950	Os01g0174900	GLUTAREDOXIN 1	DNA Res.	Genome-wide survey and expression analysis suggest diverse roles of glutaredoxin gene family members during development and response to various stimuli in rice.	2010	National Institute of Plant Genome Research (NIPGR), Aruna Asaf Ali Marg, New Delhi 110 067, India.	Glutaredoxins (GRXs) are glutathione-dependent oxidoreductase enzymes involved in a variety of cellular processes. In this study, our analysis revealed the presence of 48 genes encoding GRX proteins in the rice genome. GRX proteins could be classified into four classes, namely CC-, CGFS-, CPYC- and GRL-type, based on phylogenetic analysis. The classification was supported with organization of pre…
NA	GRX10	LOC_Os02g43180	Os02g0646400	GLUTAREDOXIN 10	Mol Plant	Conserved Functions of Arabidopsis and Rice CC-Type Glutaredoxins in Flower Development and Pathogen Response	2009	Max Planck Institute for Plant Breeding Research, Plant Molecular Genetics, 50829 Cologne, Germany.	Glutaredoxins (GRXs) are ubiquitous oxidoreductases that play a crucial role in response to oxidative stress by reducing disulfides in various organisms. In planta, three different GRX classes have been identified according to their active site motifs. CPYC and CGFS classes are found in all organisms, whereas the CC-type class is specific for higher land plants. Recently, two Arabidopsis CC-type …
NA	GRX11	LOC_Os03g63420	Os03g0851200	GLUTAREDOXIN 11	NA	NA	NA	NA	NA
NA	GRX12	LOC_Os04g17050	Os04g0244400	GLUTAREDOXIN 12	NA	NA	NA	NA	NA
NA	GRX13	LOC_Os04g32300	Os04g0393500	GLUTAREDOXIN 13	NA	NA	NA	NA	NA
NA	GRX15	LOC_Os05g05730	Os05g0149950	GLUTAREDOXIN 15	NA	NA	NA	NA	NA
NA	GRX16	LOC_Os05g10930	Os05g0198200	GLUTAREDOXIN 16	NA	NA	NA	NA	NA
NA	GRX17	LOC_Os05g48930	Os05g0563900	GLUTAREDOXIN 17	NA	NA	NA	NA	NA
NA	GRX18	LOC_Os06g44910	Os06g0659500	GLUTAREDOXIN 18	NA	NA	NA	NA	NA
NA	GRX2	LOC_Os01g09830	Os01g0194600	GLUTAREDOXIN 2	NA	NA	NA	NA	NA
NA	GRX20	LOC_Os08g44400	Os08g0558200	GLUTAREDOXIN 20	NA	NA	NA	NA	NA
NA	GRX21	LOC_Os08g45140	Os08g0565800	GLUTAREDOXIN 21	NA	NA	NA	NA	NA
NA	GRX22	LOC_Os10g35720	Os10g0500700	GLUTAREDOXIN 22	NA	NA	NA	NA	NA
NA	GRX23	LOC_Os11g43520	Os11g0655900	GLUTAREDOXIN 23	NA	NA	NA	NA	NA
NA	GRX24	LOC_Os11g43530	Os11g0656000	GLUTAREDOXIN 24	NA	NA	NA	NA	NA
NA	GRX25	LOC_Os11g43550	Os11g0656400	GLUTAREDOXIN 25	NA	NA	NA	NA	NA
NA	GRX26	LOC_Os11g43580	Os11g0656700	GLUTAREDOXIN 26	NA	NA	NA	NA	NA
NA	GRX27	LOC_Os12g07650	Os12g0175500	GLUTAREDOXIN 27	NA	NA	NA	NA	NA
NA	GRX28	LOC_Os12g35330	Os12g0538600	GLUTAREDOXIN 28	NA	NA	NA	NA	NA
NA	GRX29	LOC_Os12g35340	Os12g0538700	GLUTAREDOXIN 29	NA	NA	NA	NA	NA
NA	GRX3	LOC_Os01g13950	Os01g0241400	GLUTAREDOXIN 3	NA	NA	NA	NA	NA
NA	GRX4	LOC_Os01g27140	Os01g0368900	GLUTAREDOXIN 4	NA	NA	NA	NA	NA
NA	GRX5	LOC_Os01g34620	Os01g0530400	GLUTAREDOXIN 5	NA	NA	NA	NA	NA
NA	GRX6	LOC_Os01g47760	Os01g0667900	GLUTAREDOXIN 6	NA	NA	NA	NA	NA
NA	GRX7	LOC_Os01g70990	Os01g0936000	GLUTAREDOXIN 7	NA	NA	NA	NA	NA
NA	GRX9	LOC_Os02g40500	Os02g0618100	GLUTAREDOXIN 9	NA	NA	NA	NA	NA
NA	GSTF1	LOC_Os01g27360	Os01g0371200	PHI GLUTATHIONE S-TRANSFERASE 1	BMC Genomics	Comprehensive expression analysis suggests overlapping and specific roles of rice glutathione S-transferase genes during development and stress responses	2010	National Institute of Plant Genome Research (NIPGR), Aruna Asaf Ali Marg, New Delhi-110067, India. mjain@nipgr.res.in	BACKGROUND: Glutathione S-transferases (GSTs) are the ubiquitous enzymes that play a key role in cellular detoxification. Although several GSTs have been identified and characterized in various plant species, the knowledge about their role in developmental processes and response to various stimuli is still very limited. In this study, we report genome-wide identification, characterization and com…
NA	GSTF10	LOC_Os01g27390	Os01g0371500	PHI GLUTATHIONE S-TRANSFERASE 10	Molecular Genetics & Genomics (Molecular General Genetics up to 2001)	Organisation and structural evolution of the rice glutathione S-transferase gene family.	2004	Department of Biomolecular Sciences and Biotechnology, University of Milan, Via Celoria 26, 20133, Milano, Italy.	Glutathione S-transferases (GSTs) comprise a large family of key defence enzymes against xenobiotic toxicity. Here we describe the comprehensive characterisation of this important multigene family in the model monocot species rice [ Oryza sativa(L.)]. Furthermore, we investigate the molecular evolution of the family based on the analysis of (1) the patterns of within-genome duplication, and (2) t…
NA	GSTF11	LOC_Os01g25100	Os01g0353400	PHI GLUTATHIONE S-TRANSFERASE 11	Physiologia Plantarum	Characterization of two cDNAs encoding glutathione S-transferases in rice and induction of their transcripts by the herbicide safener fenclorim	1999
NA	GSTF12	LOC_Os01g27630	Os01g0374000	PHI GLUTATHIONE S-TRANSFERASE 12	NA	NA	NA	NA	NA
NA	GSTF13	LOC_Os01g27480	Os01g0372400	PHI GLUTATHIONE S-TRANSFERASE 13	NA	NA	NA	NA	NA
NA	GSTF14	LOC_Os03g04220	Os03g0134900	PHI GLUTATHIONE S-TRANSFERASE 14	NA	NA	NA	NA	NA
NA	GSTF15	LOC_Os03g04240	Os03g0135100	PHI GLUTATHIONE S-TRANSFERASE 15	NA	NA	NA	NA	NA
NA	GSTF16	LOC_Os03g04250	Os03g0135200	PHI GLUTATHIONE S-TRANSFERASE 16	NA	NA	NA	NA	NA
NA	GSTF17	LOC_Os05g05620	Os05g0148900	PHI GLUTATHIONE S-TRANSFERASE 17	NA	NA	NA	NA	NA
NA	GSTF2	LOC_Os01g55830	Os01g0764000	PHI GLUTATHIONE S-TRANSFERASE 2	NA	NA	NA	NA	NA
NA	GSTF3	LOC_Os03g04260	Os03g0135300	PHI GLUTATHIONE S-TRANSFERASE 3	NA	NA	NA	NA	NA
NA	GSTF4	LOC_Os01g70770	Os01g0933900	PHI GLUTATHIONE S-TRANSFERASE 4	NA	NA	NA	NA	NA
NA	GSTF5	LOC_Os01g27210	Os01g0369700	PHI GLUTATHIONE S-TRANSFERASE 5	NA	NA	NA	NA	NA
NA	GSTF7	LOC_Os01g27260	Os01g0370200	PHI GLUTATHIONE S-TRANSFERASE 7	NA	NA	NA	NA	NA
NA	GSTF8	LOC_Os01g27340	Os01g0370900	PHI GLUTATHIONE S-TRANSFERASE 8	NA	NA	NA	NA	NA
NA	GSTF9	LOC_Os01g27380	Os01g0371400	PHI GLUTATHIONE S-TRANSFERASE 9	NA	NA	NA	NA	NA
NA	GSTL1	LOC_Os03g17480	Os03g0283200	LAMBDA GLUTATHIONE S-TRANSFERASE 1	Russian Journal of Bioorganic Chemistry	Cloning, molecular characterization and heterologous expression of a glutathione S-transferase gene in rice	2011	NA	NA
NA	GSTL3	LOC_Os03g17460	Os03g0283000	LAMBDA GLUTATHIONE S-TRANSFERASE 3	NA	NA	NA	NA	NA
NA	GSTU1	LOC_Os03g57200	Os03g0785900	TAU GLUTATHIONE S-TRANSFERASE 1	BMC Genomics	Comprehensive expression analysis suggests overlapping and specific roles of rice glutathione S-transferase genes during development and stress responses	2010	National Institute of Plant Genome Research (NIPGR), Aruna Asaf Ali Marg, New Delhi-110067, India. mjain@nipgr.res.in	BACKGROUND: Glutathione S-transferases (GSTs) are the ubiquitous enzymes that play a key role in cellular detoxification. Although several GSTs have been identified and characterized in various plant species, the knowledge about their role in developmental processes and response to various stimuli is still very limited. In this study, we report genome-wide identification, characterization and com…
NA	GSTU10	LOC_Os10g38780	Os10g0531400	TAU GLUTATHIONE S-TRANSFERASE 10	Molecular Genetics & Genomics (Molecular General Genetics up to 2001)	Organisation and structural evolution of the rice glutathione S-transferase gene family.	2004	Department of Biomolecular Sciences and Biotechnology, University of Milan, Via Celoria 26, 20133, Milano, Italy.	Glutathione S-transferases (GSTs) comprise a large family of key defence enzymes against xenobiotic toxicity. Here we describe the comprehensive characterisation of this important multigene family in the model monocot species rice [ Oryza sativa(L.)]. Furthermore, we investigate the molecular evolution of the family based on the analysis of (1) the patterns of within-genome duplication, and (2) t…
NA	GSTU11	LOC_Os07g07320	Os07g0168300	TAU GLUTATHIONE S-TRANSFERASE 11	J. Plant Physiol.	D-Psicose induces upregulation of defense-related genes and resistance in rice against bacterial blight.	2011	Faculty of Agriculture, Gene Research Center, and Rare Sugar Research Center, Kagawa University, Miki, Kagawa 761-0795, Japan.	We examined rice responses to a rare sugar, d-psicose. Rice growth was inhibited by d-psicose but not by common sugars. Microarray analysis revealed that d-psicose treatment caused an upregulation of many defense-related genes in rice, and dose-dependent upregulation of these genes was confirmed by quantitative reverse-transcription polymerase chain reaction. The level of upregulation of defense-…
NA	GSTU12	LOC_Os10g38360	Os10g0527800	TAU GLUTATHIONE S-TRANSFERASE 12	FEBS Lett.	Osgstu3 and osgtu4, encoding tau class glutathione S-transferases, are heavy metal- and hypoxic stress-induced and differentially salt stress-responsive in rice roots.	2003	Department of Biology, Faculty of Science, University of Ottawa, 30 Marie Curie, K1N 6N5 ON, Ottawa, Canada. ann.moons@nrc.ca	Glutathione S-transferases (GSTs) have poorly understood roles in plant responses to environmental stresses. A polyethylene glycol (PEG)-induced tau class GST was identified in rice roots by protein microsequencing. PEG and the heavy metals Cd (20 microM), Zn (30 microM), Co and Ni rapidly and markedly induced osgstu4 and osgstu3 in rice seedling roots. Osgstu4 and osgstu3 were also induced in ro…
NA	GSTU13	LOC_Os10g38710	Os10g0530500	TAU GLUTATHIONE S-TRANSFERASE 13	Plant Cell Rep.	Isolation and characterization of a rice glutathione S-transferase gene promoter regulated by herbicides and hormones.	2011	Key Laboratory of Biorheological Science and Technology, Ministry of Education, College of Bioengineering, Chongqing University, 400044 Chongqing, People's Republic of China. tzhu2002@yahoo.com.cn	OsGSTL2, encoding glutathione S-transferase, is a lambda class gene on chromosome 3 of rice (Oryza sativa L.). RNA blot analysis and semi-quantitative RT-PCR assays demonstrated that the transcription of OsGSTL2 in rice roots treated with chlorsulfuron increased significantly. To further understand OsGSTL2 promoter activity, a DNA fragment (GST2171) of 2,171 bp upstream of the OsGSTL2 coding regi…
NA	GSTU14	LOC_Os10g38540	Os10g0528900	TAU GLUTATHIONE S-TRANSFERASE 14	Plant Physiol.	Molecular cloning and characterization of genes related to chilling tolerance in rice	1992	Institute of Biology, National Center for Scientific Research of Vietnam, Nghia Do, Tu Liem, Hanoi, Vietnam.	Polyadenylated RNA was isolated and a cDNA library constructed from seedlings of a chilling-tolerant rice cultivar (Oryza sativa L. subsp. Japonica cv Nipponbare). Four clones were isolated by differential screening. Northern blot hybridization using RNAs from chilling-tolerant (Nipponbare) and -sensitive (IR36) cultivars revealed higher steady-state levels of transcripts for the four genes in Ni…
NA	GSTU15	LOC_Os10g38140	Os10g0525400	TAU GLUTATHIONE S-TRANSFERASE 15	NA	NA	NA	NA	NA
NA	GSTU16	LOC_Os05g34150	Os05g0412800	TAU GLUTATHIONE S-TRANSFERASE 16	NA	NA	NA	NA	NA
NA	GSTU18	LOC_Os10g38580	Os10g0529300	TAU GLUTATHIONE S-TRANSFERASE 18	NA	NA	NA	NA	NA
NA	GSTU19	LOC_Os10g38340	Os10g0527400	TAU GLUTATHIONE S-TRANSFERASE 19	NA	NA	NA	NA	NA
NA	GSTU2	LOC_Os10g38630	Os10g0529800	TAU GLUTATHIONE S-TRANSFERASE 2	NA	NA	NA	NA	NA
NA	GSTU20	LOC_Os10g38350	Os10g0527601	TAU GLUTATHIONE S-TRANSFERASE 20	NA	NA	NA	NA	NA
NA	GSTU21	LOC_Os10g38150	Os10g0525500	TAU GLUTATHIONE S-TRANSFERASE 21	NA	NA	NA	NA	NA
NA	GSTU23	LOC_Os10g38700	Os10g0530400	TAU GLUTATHIONE S-TRANSFERASE 23	NA	NA	NA	NA	NA
NA	GSTU24	LOC_Os10g38470	Os10g0528100	TAU GLUTATHIONE S-TRANSFERASE 24	NA	NA	NA	NA	NA
NA	GSTU26	LOC_Os10g38670	Os10g0530200	TAU GLUTATHIONE S-TRANSFERASE 26	NA	NA	NA	NA	NA
NA	GSTU28	LOC_Os10g38690	Os10g0530300	TAU GLUTATHIONE S-TRANSFERASE 28	NA	NA	NA	NA	NA
NA	GSTU30	LOC_Os10g38600	Os10g0529500	TAU GLUTATHIONE S-TRANSFERASE 30	NA	NA	NA	NA	NA
NA	GSTU31	LOC_Os10g38189	Os10g0525800	TAU GLUTATHIONE S-TRANSFERASE 31	NA	NA	NA	NA	NA
NA	GSTU33	LOC_Os10g22070	Os10g0365200	TAU GLUTATHIONE S-TRANSFERASE 33	NA	NA	NA	NA	NA
NA	GSTU34	LOC_Os10g25590	Os10g0395400	TAU GLUTATHIONE S-TRANSFERASE 34	NA	NA	NA	NA	NA
NA	GSTU35	LOC_Os01g72130	Os01g0949750	TAU GLUTATHIONE S-TRANSFERASE 35	NA	NA	NA	NA	NA
NA	GSTU36	LOC_Os01g72140	Os01g0949800	TAU GLUTATHIONE S-TRANSFERASE 36	NA	NA	NA	NA	NA
NA	GSTU37	LOC_Os01g72150	Os01g0949900	TAU GLUTATHIONE S-TRANSFERASE 37	NA	NA	NA	NA	NA
NA	GSTU38	LOC_Os06g12290	Os06g0227500	TAU GLUTATHIONE S-TRANSFERASE 38	NA	NA	NA	NA	NA
NA	GSTU39	LOC_Os01g49720	Os01g0692100	TAU GLUTATHIONE S-TRANSFERASE 39	NA	NA	NA	NA	NA
NA	GSTU4	LOC_Os10g38495	None	TAU GLUTATHIONE S-TRANSFERASE 4	NA	NA	NA	NA	NA
NA	GSTU40	LOC_Os01g49710	Os01g0692000	TAU GLUTATHIONE S-TRANSFERASE 40	NA	NA	NA	NA	NA
NA	GSTU41	LOC_Os01g72160	Os01g0950000	TAU GLUTATHIONE S-TRANSFERASE 41	NA	NA	NA	NA	NA
NA	GSTU42	LOC_Os01g72170	Os01g0950300	TAU GLUTATHIONE S-TRANSFERASE 42	NA	NA	NA	NA	NA
NA	GSTU43	LOC_Os03g39850	Os03g0595600	TAU GLUTATHIONE S-TRANSFERASE 43	NA	NA	NA	NA	NA
NA	GSTU44	LOC_Os03g44170	Os03g0643700	TAU GLUTATHIONE S-TRANSFERASE 44	NA	NA	NA	NA	NA
NA	GSTU45	LOC_Os07g05800	Os07g0152700	TAU GLUTATHIONE S-TRANSFERASE 45	NA	NA	NA	NA	NA
NA	GSTU46	LOC_Os07g28480	Os07g0468100	TAU GLUTATHIONE S-TRANSFERASE 46	NA	NA	NA	NA	NA
NA	GSTU47	LOC_Os10g34020	Os10g0481300	TAU GLUTATHIONE S-TRANSFERASE 47	NA	NA	NA	NA	NA
NA	GSTU48	LOC_Os10g38720	Os10g0530600	TAU GLUTATHIONE S-TRANSFERASE 48	NA	NA	NA	NA	NA
NA	GSTU5	LOC_Os09g20220	Os09g0367700	TAU GLUTATHIONE S-TRANSFERASE 5	NA	NA	NA	NA	NA
NA	GSTU50	LOC_Os10g38740	Os10g0530900	TAU GLUTATHIONE S-TRANSFERASE 50	NA	NA	NA	NA	NA
NA	GSTU52	LOC_Os12g02960	Os12g0123200	TAU GLUTATHIONE S-TRANSFERASE 52	NA	NA	NA	NA	NA
NA	GSTU6	LOC_Os01g37750	Os01g0558100	TAU GLUTATHIONE S-TRANSFERASE 6	NA	NA	NA	NA	NA
NA	GSTU7	LOC_Os01g72120	Os01g0949700	TAU GLUTATHIONE S-TRANSFERASE 7	NA	NA	NA	NA	NA
NA	GSTU8	LOC_Os10g38610	Os10g0529700	TAU GLUTATHIONE S-TRANSFERASE 8	NA	NA	NA	NA	NA
NA	GSTU9	LOC_Os10g38590	Os10g0529400	TAU GLUTATHIONE S-TRANSFERASE 9	NA	NA	NA	NA	NA
NA	GSTZ1	LOC_Os12g10720	Os12g0210200	ZETA GLUTATHIONE S-TRANSFERASE 1	Theor. Appl. Genet.	Fine mapping of the qCTS12 locus, a major QTL for seedling cold tolerance in rice.	2006	Crops Pathology and Genetics Research Unit, Department of Plant Sciences, USDA-ARS, Davis, CA 95616, USA.	The temperate japonica rice cultivar M202 is the predominant variety grown in California due to its tolerance to low temperature stress, good grain quality and high yield. Earlier analysis of a recombinant inbred line mapping population derived from a cross between M202 and IR50, an indica cultivar that is highly sensitive to cold stress, resulted in the identification of a number of QTL conferri…
NA	GSTZ3	LOC_Os02g35590	Os02g0564000	ZETA GLUTATHIONE S-TRANSFERASE 3	Molecular Genetics & Genomics (Molecular General Genetics up to 2001)	Organisation and structural evolution of the rice glutathione S-transferase gene family.	2004	Department of Biomolecular Sciences and Biotechnology, University of Milan, Via Celoria 26, 20133, Milano, Italy.	Glutathione S-transferases (GSTs) comprise a large family of key defence enzymes against xenobiotic toxicity. Here we describe the comprehensive characterisation of this important multigene family in the model monocot species rice [ Oryza sativa(L.)]. Furthermore, we investigate the molecular evolution of the family based on the analysis of (1) the patterns of within-genome duplication, and (2) t…
NA	GSTZ4	LOC_Os11g14040	Os11g0245100	ZETA GLUTATHIONE S-TRANSFERASE 4	BMC Genomics	Comprehensive expression analysis suggests overlapping and specific roles of rice glutathione S-transferase genes during development and stress responses	2010	National Institute of Plant Genome Research (NIPGR), Aruna Asaf Ali Marg, New Delhi-110067, India. mjain@nipgr.res.in	BACKGROUND: Glutathione S-transferases (GSTs) are the ubiquitous enzymes that play a key role in cellular detoxification. Although several GSTs have been identified and characterized in various plant species, the knowledge about their role in developmental processes and response to various stimuli is still very limited. In this study, we report genome-wide identification, characterization and com…
NA	GSTZ1	LOC_Os12g10720	Os12g0210200	ZETA GLUTATHIONE S-TRANSFERASE 1	Breeding Science	Disruption of GSTZ1 gene by large genetic alteration in Oryza glaberrima.	2004
NA	GSTZ3	LOC_Os02g35590	Os02g0564000	ZETA GLUTATHIONE S-TRANSFERASE 3	NA	NA	NA	NA	NA
NA	GSTZ4	LOC_Os11g14040	Os11g0245100	ZETA GLUTATHIONE S-TRANSFERASE 4	NA	NA	NA	NA	NA
NA	OsGTgamma-1	LOC_Os02g33770	Os02g0542400	GT factor family	Mol Genet Genomics	Systematic analysis of GT factor family of rice reveals a novel subfamily involved in stress responses.	2009	National Key Laboratory of Crop Genetic Improvement, National Center of Plant Gene Research (Wuhan), Huazhong Agricultural University, 430070, Wuhan, China.	GT factors constitute a plant-specific transcription factor family with a conserved trihelix DNA-binding domain. In this study, comprehensive sequence analysis suggested that 26 putative GT factors exist in rice. Phylogenetic analysis revealed three distinctive subfamilies (GTalpha, GTbeta, and GTgamma) of plant GT factors and each subfamily has a unique composition of predicted motifs. We charac…
NA	OsGTgamma-2	LOC_Os11g06410	Os11g0163500	GT factor family	NA	NA	NA	NA	NA
NA	OsGTgamma-3	LOC_Os12g06640	Os12g0163500	GT factor family	NA	NA	NA	NA	NA
NA	HAC701	LOC_Os01g14370	Os01g0246100	HISTONE ACETYLTRANSFERASE HAC701	Mol. Genet. Genomics	Sequence and expression analyses of KIX domain proteins suggest their importance in seed development and determination of seed size in rice, and genome stability in Arabidopsis.	2013	National Institute of Plant Genome Research, Aruna Asaf Ali Marg, New Delhi, 110067, India. jthakur@nipgr.ac.in	The KIX domain, which mediates protein-protein interactions, was first discovered as a motif in the large multidomain transcriptional activator histone acetyltransferase p300/CBP. Later, the domain was also found in Mediator subunit MED15, where it interacts with many transcription factors. In both proteins, the KIX domain is a target of activation domains of diverse transcription activators. It …
NA	HAC704	LOC_Os06g49130	Os06g0704800	HISTONE ACETYLTRANSFERASE HAC704	BMC Plant Biol.	Histone acetyltransferases in rice (Oryza sativa L.): phylogenetic analysis, subcellular localization and expression.	2012	South China Botanical Garden, Chinese Academy of Sciences, Guangzhou 510650, China.	BACKGROUND: Histone acetyltransferases (HATs) play an important role in eukaryotic transcription. Eight HATs identified in rice (OsHATs) can be organized into four families, namely the CBP (OsHAC701, OsHAC703, and OsHAC704), TAFII250 (OsHAF701), GNAT (OsHAG702, OsHAG703, and OsHAG704), and MYST (OsHAM701) families. The biological functions of HATs in rice remain unknown, so a comprehensive protei…
NA	HAG702	LOC_Os10g28040	Os10g0415900	HISTONE ACETYLTRANSFERASE HAG702	BMC Plant Biol.	Histone acetyltransferases in rice (Oryza sativa L.): phylogenetic analysis, subcellular localization and expression.	2012	South China Botanical Garden, Chinese Academy of Sciences, Guangzhou 510650, China.	BACKGROUND: Histone acetyltransferases (HATs) play an important role in eukaryotic transcription. Eight HATs identified in rice (OsHATs) can be organized into four families, namely the CBP (OsHAC701, OsHAC703, and OsHAC704), TAFII250 (OsHAF701), GNAT (OsHAG702, OsHAG703, and OsHAG704), and MYST (OsHAM701) families. The biological functions of HATs in rice remain unknown, so a comprehensive protei…
NA	HAG703	LOC_Os04g40840	Os04g0484900	HISTONE ACETYLTRANSFERASE HAG703	NA	NA	NA	NA	NA
NA	HAG704	LOC_Os09g17850	Os09g0347800	HISTONE ACETYLTRANSFERASE HAG704	NA	NA	NA	NA	NA
NA	HAK1	LOC_Os04g32920	Os04g0401700	HIGH-AFFINITY POTASSIUM(K+) TRANSPORTER 1	J Genet Genomics	Molecular evolution and functional divergence of HAK potassium transporter gene family in rice (Oryza sativa L.).	2009	Jiangsu Provincial Key laboratory of Crop Genetics and Physiology, Key Laboratory of Plant Functional Genomics of Ministry of Education, Yangzhou University, Yangzhou, China.	The high-affinity K(+) (HAK) transporter gene family is the largest family in plant that functions as potassium transporter and is important for various aspects of plant life. In the present study, we identified 27 members of this family in rice genome. The phylogenetic tree divided the land plant HAK transporter proteins into 6 distinct groups. Although the main characteristic of this family was…
NA	HAK11	LOC_Os04g52390	Os04g0613900	HIGH-AFFINITY POTASSIUM(K+) TRANSPORTER 11	Theor. Appl. Genet.	Targeted association analysis identified japonica rice varieties achieving Na(+)/K (+) homeostasis without the allelic make-up of the salt tolerant indica variety Nona Bokra.	2011	CIRAD, UPR AIVA, 34398 Montpellier, France. Nourollah.ahmadi@cirad.fr	During the last decade, a large number of QTLs and candidate genes for rice tolerance to salinity have been reported. Using 124 SNP and 52 SSR markers, we targeted 14 QTLs and 65 candidate genes for association mapping within the European Rice Core collection (ERCC) comprising 180 japonica accessions. Significant differences in phenotypic response to salinity were observed. Nineteen distinct loci…
NA	HAK12	LOC_Os08g10550	Os08g0206400	HIGH-AFFINITY POTASSIUM(K+) TRANSPORTER 12	PLoS ONE	Comparison of ion balance and nitrogen metabolism in old and young leaves of alkali-stressed rice plants.	2012	Key laboratory of Molecular Epigenetics of MOE, Northeast Normal University, Changchun, Jilin Province, China.	BACKGROUND: Alkali stress is an important agricultural contaminant and has complex effects on plant metabolism. The aim of this study was to investigate whether the alkali stress has different effects on the growth, ion balance, and nitrogen metabolism in old and young leaves of rice plants, and to compare functions of both organs in alkali tolerance. METHODOLOGY/PRINCIPAL FINDINGS: The results s…
NA	HAK13	LOC_Os06g45940	Os06g0671000	HIGH-AFFINITY POTASSIUM(K+) TRANSPORTER 13	Plant Physiol.	Inventory and functional characterization of the HAK potassium transporters of rice.	2002	Departamento de Biotecnologia, Universidad Politecnica de Madrid, 28040 Madrid, Spain.	Plants take up large amounts of K(+) from the soil solution and distribute it to the cells of all organs, where it fulfills important physiological functions. Transport of K(+) from the soil solution to its final destination is mediated by channels and transporters. To better understand K(+) movements in plants, we intended to characterize the function of the large KT-HAK-KUP family of transporte…
NA	HAK14	LOC_Os07g32530	Os07g0509200	HIGH-AFFINITY POTASSIUM(K+) TRANSPORTER 14	J. Biosci. Bioeng.	Rice sodium-insensitive potassium transporter, OsHAK5, confers increased salt tolerance in tobacco BY2 cells.	2011	Group of Molecular and Functional Plant Biology, Research Institute for Bioresources, Okayama University, Kurashiki, Okayama 710-0046, Japan.	Potassium ion (K(+)) plays vital roles in many aspects of cellular homeostasis including competing with sodium ion (Na(+)) during potassium starvation and salt stress. Therefore, one way to engineer plant cells with improved salt tolerance is to enhance K(+) uptake activity of the cells, while keeping Na(+) out during salt stress. Here, in search for Na(+)-insensitive K(+) transporter for this pu…
NA	HAK15	LOC_Os04g52120	Os04g0610700	HIGH-AFFINITY POTASSIUM(K+) TRANSPORTER 15	Plant Sci.	Genome-wide analysis and identification of genes related to potassium transporter families in rice (Oryza sativa L.)	2007
NA	HAK17	LOC_Os09g27580	Os09g0448200	HIGH-AFFINITY POTASSIUM(K+) TRANSPORTER 17	Acta Physiologiae Plantarum	Alteration of nutrient allocation and transporter genes expression in rice under N, P, K, and Mg deficiencies	2012
NA	HAK18	LOC_Os09g38960	Os09g0563200	HIGH-AFFINITY POTASSIUM(K+) TRANSPORTER 18	Cell Res	Genome-wide analysis of the phospholipase D family in Oryza sativa and functional characterization of PLD beta 1 in seed germination.	2007	National Key Laboratory of Plant Molecular Genetics, Institute of Plant Physiology and Ecology, Shanghai Institutes for Biological Sciences, Chinese Academy of Sciences, 300 Fenglin Road, Shanghai 200032, China.	Phospholipase D (PLD) plays a critical role in plant growth and development, as well as in hormone and stress responses. PLD encoding genes constitute a large gene family that are present in higher plants. There are 12 members of the PLD family in Arabidopsis thaliana and several of them have been functionally characterized; however, the members of the PLD family in Oryza sativa remain to be full…
NA	HAK19	LOC_Os02g31910	Os02g0518600	HIGH-AFFINITY POTASSIUM(K+) TRANSPORTER 19	Physiol. Plantarum	Cloning of Arabidopsis and barley cDNAs encoding HAK potassium transporters in root and shoot cells	2000
NA	HAK20	LOC_Os02g31940	Os02g0519100	HIGH-AFFINITY POTASSIUM(K+) TRANSPORTER 20	Aust J Crop Sci	Regulation of ion homeostasis in rice subjected to salt and alkali stresses	2012
NA	HAK21	LOC_Os03g37930	Os03g0576200	HIGH-AFFINITY POTASSIUM(K+) TRANSPORTER 21	NA	NA	NA	NA	NA
NA	HAK22	LOC_Os07g01214	Os07g0102100	HIGH-AFFINITY POTASSIUM(K+) TRANSPORTER 22	NA	NA	NA	NA	NA
NA	HAK23	LOC_Os09g21000	Os09g0376900	HIGH-AFFINITY POTASSIUM(K+) TRANSPORTER 23	NA	NA	NA	NA	NA
NA	HAK24	LOC_Os06g15910	Os06g0270200	HIGH-AFFINITY POTASSIUM(K+) TRANSPORTER 24	NA	NA	NA	NA	NA
NA	HAK25	LOC_Os02g49760	Os02g0730300	HIGH-AFFINITY POTASSIUM(K+) TRANSPORTER 25	NA	NA	NA	NA	NA
NA	HAK26	LOC_Os08g39950	Os08g0510300	HIGH-AFFINITY POTASSIUM(K+) TRANSPORTER 26	NA	NA	NA	NA	NA
NA	HAK27	LOC_Os03g37830	Os03g0574900	HIGH-AFFINITY POTASSIUM(K+) TRANSPORTER 27	NA	NA	NA	NA	NA
NA	HAK3	LOC_Os01g27170	Os01g0369300	HIGH-AFFINITY POTASSIUM(K+) TRANSPORTER 3	NA	NA	NA	NA	NA
NA	HAK4	LOC_Os08g36340	Os08g0466200	HIGH-AFFINITY POTASSIUM(K+) TRANSPORTER 4	NA	NA	NA	NA	NA
NA	HAK6	LOC_Os01g70660	Os01g0932500	HIGH-AFFINITY POTASSIUM(K+) TRANSPORTER 6	NA	NA	NA	NA	NA
NA	HAK7	LOC_Os07g47350	Os07g0669700	HIGH-AFFINITY POTASSIUM(K+) TRANSPORTER 7	NA	NA	NA	NA	NA
NA	HAK8	LOC_Os03g21890	Os03g0337500	HIGH-AFFINITY POTASSIUM(K+) TRANSPORTER 8	NA	NA	NA	NA	NA
NA	HAK9	LOC_Os07g48130	Os07g0679000	HIGH-AFFINITY POTASSIUM(K+) TRANSPORTER 9	NA	NA	NA	NA	NA
NA	HAP2A	LOC_Os08g09690	Os08g0196700	HAP2 SUBUNIT OF CCAAT-BOX BINDING COMPLEX	Mol. Genet. Genomics	Identification, characterization and interaction of HAP family genes in rice	2008	Genetic Strains Research Center, National Institute of Genetics, Shizuoka-ken, Japan.	A HAP complex, which consists of three subunits, namely HAP2 (also called NF-YA or CBF-B), HAP3 (NF-YB/CBF-A) and HAP5 (NF-YC/CBF-C), binds to CCAAT sequences in a promoter to control the expression of target genes. We identified 10 HAP2 genes, 11 HAP3 genes and 7 HAP5 genes in the rice genome. All the three HAP family genes encode a protein with a conserved domain in each family and various non-…
NA	HAP2B	LOC_Os12g41880	Os12g0613000	HAP2 SUBUNIT OF CCAAT-BOX BINDING COMPLEX	Planta	Identification and characterization of NF-Y transcription factor families in Canola (Brassica napus L.).	2013	College of Resources and Environmental Sciences, Nanjing Agricultural University, Tongwei Road 6, Xuanwu District, Nanjing, 210095, Jiangsu Province, China, liangmx@njau.edu.cn.	NF-Y (NUCLEAR FACTOR-Y), a heterotrimeric transcription factor, is composed of NF-YA, NF-YB, and NF-YC proteins in yeast, animal, and plant systems. In plants, each of the NF-YA/B/C subunit forms a multi-member family. NF-Ys are key regulators with important roles in many physiological processes, such as drought tolerance, flowering time, and seed development. In this study, we identified, annota…
NA	HAP2C	LOC_Os03g07880	Os03g0174900	HAP2 SUBUNIT OF CCAAT-BOX BINDING COMPLEX	NA	NA	NA	NA	NA
NA	HAP2D	LOC_Os03g48970	Os03g0696300	HAP2 SUBUNIT OF CCAAT-BOX BINDING COMPLEX	NA	NA	NA	NA	NA
NA	HAP2E	LOC_Os03g29760	Os03g0411100	HAP2 SUBUNIT OF CCAAT-BOX BINDING COMPLEX	NA	NA	NA	NA	NA
NA	HAP2F	LOC_Os12g42400	Os12g0618600	HAP2 SUBUNIT OF CCAAT-BOX BINDING COMPLEX	NA	NA	NA	NA	NA
NA	HAP2G	LOC_Os07g41720	Os07g0608200	HAP2 SUBUNIT OF CCAAT-BOX BINDING COMPLEX	NA	NA	NA	NA	NA
NA	HAP2H	LOC_Os03g44540	Os03g0647600	HAP2 SUBUNIT OF CCAAT-BOX BINDING COMPLEX	NA	NA	NA	NA	NA
NA	HAP3D	LOC_Os06g17480	Os06g0285200	HAP3 SUBUNIT D	NA	NA	NA	NA	NA
NA	HAP3F	LOC_Os07g41580	Os07g0606600	HAP3 SUBUNIT OF CCAAT-BOX BINDING COMPLEX	NA	NA	NA	NA	NA
NA	HAP3G	LOC_Os01g70890	Os01g0935200	HAP3 SUBUNIT OF CCAAT-BOX BINDING COMPLEX	NA	NA	NA	NA	NA
NA	HAP3I	LOC_Os03g29970	Os03g0413000	HAP3 SUBUNIT OF CCAAT-BOX BINDING COMPLEX	NA	NA	NA	NA	NA
NA	HAP5A	LOC_Os02g07450	Os02g0170500	HAP5 SUBUNIT OF CCAAT-BOX BINDING COMPLEX	NA	NA	NA	NA	NA
NA	HAP5B	LOC_Os06g45640	Os06g0667100	HAP5 SUBUNIT OF CCAAT-BOX BINDING COMPLEX	NA	NA	NA	NA	NA
NA	HAP5C	LOC_Os03g14669	Os03g0251350	HAP5 SUBUNIT OF CCAAT-BOX BINDING COMPLEX	NA	NA	NA	NA	NA
NA	HAP5D	LOC_Os08g38780	Os08g0496500	HAP5 SUBUNIT OF CCAAT-BOX BINDING COMPLEX	NA	NA	NA	NA	NA
NA	HAP5E	LOC_Os09g30310	Os09g0480700	HAP5 SUBUNIT OF CCAAT-BOX BINDING COMPLEX	NA	NA	NA	NA	NA
AB095439	OsHAP3B	None	None	HAP family	NA	NA	NA	NA	NA
AB288046	OsHAP5F	LOC_Os08g10560	Os08g0206500	HAP family	NA	NA	NA	NA	NA
AB288047	OsHAP5G	LOC_Os04g58680	Os04g0683400	HAP family	NA	NA	NA	NA	NA
BR000373	OsHAP2I	LOC_Os10g25850	Os10g0397900	HAP family	NA	NA	NA	NA	NA
BR000374	OsHAP2J	LOC_Os07g06470	Os07g0158500	HAP family	NA	NA	NA	NA	NA
BR000375	OsHAP3J	LOC_Os01g70880	Os01g0935100	HAP family	NA	NA	NA	NA	NA
NA	Hb1	LOC_Os03g13140	Os03g0233900	HEMOGLOBIN 1	Commun Integr Biol	Expression of non-symbiotic hemoglobin 1 and 2 genes in rice (Oryza sativa) embryonic organs.	2011
NA	Hb2	LOC_Os03g12510	Os03g0226200	HEMOGLOBIN 2	Proc. Natl. Acad. Sci. U.S.A.	A new hemoglobin gene from soybean: a role for hemoglobin in all plants.	1996	Commonwealth Scientific and Industrial Research Organization Plant Industry, Canberra, Australia.	We have isolated a new hemoglobin gene from soybean. It is expressed in cotyledons, stems of seedlings, roots, young leaves, and in some cells in the nodules that are associated with the nitrogen-fixing Bradyrhizobium symbiont. This contrasts with the expression of the leghemoglobins, which are active only in the infected cells of the nodules. The deduced protein sequence of the new gene shows on…
NA	Hb3	LOC_Os03g13150	Os03g0234000	HEMOGLOBIN 3	Plant Sci.	Synthesis of hemoglobins in rice (Oryza sativa var. Jackson) plants growing in normal and stress conditions.	2001
NA	Hb1	LOC_Os03g13140	Os03g0233900	HEMOGLOBIN 1	Plant Physiol. Biochem.	Mapping and analysis of a hemoglobin gene family from Oryza sativa	2002
NA	Hb2	LOC_Os03g12510	Os03g0226200	HEMOGLOBIN 2	Biochemistry	Hydroxylamine reduction to ammonium by plant and cyanobacterial hemoglobins.	2011	Department of Biochemistry, Biophysics, and Molecular Biology, Iowa State University, Ames, Iowa 50011, United States.	Plants often face hypoxic stress as a result of flooding and waterlogged soils. During these periods, they must continue ATP production and nitrogen metabolism if they are to survive. The normal pathway of reductive nitrogen assimilation in non-legumes, nitrate, and nitrite reductase can be inhibited during low oxygen conditions that are associated with the buildup of toxic metabolites such as ni…
NA	Hb3	LOC_Os03g13150	Os03g0234000	HEMOGLOBIN 3	J. Exp. Bot.	Activation of the Oryza sativa non-symbiotic haemoglobin-2 promoter by the cytokinin-regulated transcription factor, ARR1.	2004	Department of Biochemistry and Plant Science Initiative, University of Nebraska-Lincoln, Lincoln, Nebraska 68588, USA. eross2@unl.edu	Using in silico methods, several putative phytohormone-responsive cis-elements in the Oryza sativa non-symbiotic haemoglobin (NSHB) 1-4 and Arabidopsis thaliana NSHB1-2 promoters have been identified. An OsNSHB2 promoter::GUS reporter gene fusion shows tissue-specific expression in A. thaliana. GUS expression was observed in roots, the vasculature of young leaves, in flowers, and in the pedicel/s…
NA	Hb1	LOC_Os03g13140	Os03g0233900	HEMOGLOBIN 1	Plant Physiol.	Rice hemoglobins. Gene cloning, analysis, and O2-binding kinetics of a recombinant protein synthesized in Escherichia coli.	1997	Department of Biochemistry, University of Nebraska, Beadle Center, Lincoln 68588-0664, USA. ra@unlinfo.unl.edu	Although nonsymbiotic hemoglobins (Hbs) are found in different tissues of dicots and monocots, very little is known about hb genes in monocots and the function of Hbs in nonsymbiotic tissues. We report the cloning and analysis of two rice (Oryza sativa L.) hb genes, hb1 and hb2, that code for plant Hbs. Rice hb1 and hb2 genes contain four exons and three introns, as with all of the known plant hb…
NA	Hb2	LOC_Os03g12510	Os03g0226200	HEMOGLOBIN 2	Gene	Plant hemoglobins: what we know six decades after their discovery.	2007	Laboratorio de Biofisica y Biologia Molecular, Facultad de Ciencias, Universidad Autonoma del Estado de Morelos, Ave. Universidad 1001, Col. Chamilpa, 62210 Cuernavaca, Morelos, Mexico.	This review describes contributions to the study of plant hemoglobins (Hbs) from a historical perspective with emphasis on non-symbiotic Hbs (nsHbs). Plant Hbs were first identified in soybean root nodules, are known as leghemoglobins (Lbs) and have been characterized in detail. It is widely accepted that a function of Lbs in nodules is to facilitate the diffusion of O(2) to bacteroids. For many …
NA	Hb3	LOC_Os03g13150	Os03g0234000	HEMOGLOBIN 3	NA	NA	NA	NA	NA
115447256	OsHCT2	LOC_Os02g39850	Os02g0611800	hydroxycinnamoyltransferase	Phytochemistry	Characterization of hydroxycinnamoyltransferase from rice and its application for biological synthesis of hydroxycinnamoyl glycerols.	2012	Department of Bioscience and Biotechnology, Bio/Molecular Informatics Center, Konkuk University, Seoul, Republic of Korea.	Hydroxycinnamoyltransferases (HCTs) catalyze the transfer of the cinnamoyl moiety from hydroxycinnamoyl-CoA to various acceptors such as shikimic acid, quinic acid, hydroxylated acid, and glycerol. Four rice HCT homologues (OsHCT1-4) to tobacco HST were cloned, and OsHCT4 was expressed in Escherichia coli as a glutathione S-transferase fusion protein. Using the purified recombinant protein and bi…
115459249	OsHCT1	LOC_Os04g42250	Os04g0500700	hydroxycinnamoyltransferase	NA	NA	NA	NA	NA
115466797	OsHCT3	LOC_Os06g08580	Os06g0184900	hydroxycinnamoyltransferase	NA	NA	NA	NA	NA
115466807	OsHCT4	LOC_Os06g08640	Os06g0185500	hydroxycinnamoyltransferase	NA	NA	NA	NA	NA
NA	HDA701	LOC_Os01g40400	Os01g0586400	histone deacetylase genes	Biochem Biophys Res Commun	Rice histone deacetylase genes display specific expression patterns and developmental functions.	2009	National Key Laboratory for Crop Genetic Improvement, Huazhong Agricultural University, 430070 Wuhan, China.	Histone deacetylases (HDAC) are important in plant gene expression. Here we show that the expression of rice HDAC genes is both tissue/organ-specific, and most of them are responsive to drought or salt stresses. Over-expression of several rice HDACs did not produce any visible phenotype, whereas down-regulation of a few HDAC genes affected different developmental aspects. Specifically, down-regul…
NA	HDA704	LOC_Os07g06980	Os07g0164100	histone deacetylase genes	Biochem Biophys Res Commun	Sequence and expression analysis of histone deacetylases in rice.	2007	South China Botanical Garden, Chinese Academy of Sciences, Guangzhou 510650, China.	Histone acetylation levels are determined by the action of histone acetyltransferases and histone deacetylases (HDACs). Sequence similarity and profile searching tools were used to analyze the genome sequence of rice (Oryzae sativa) for genes encoding HDAC proteins. The rice RPD3/HDA1-family HDAC proteins can be divided into four classes based on sequence similarity and phylogenetic analysis of s…
NA	HDA705	LOC_Os08g25570	Os08g0344100	histone deacetylase genes	NA	NA	NA	NA	NA
NA	HDA706(OsHDAC6)	LOC_Os06g37420	Os06g0571100	histone deacetylase genes	NA	NA	NA	NA	NA
NA	HDA707	LOC_Os01g12310	None	histone deacetylase genes	NA	NA	NA	NA	NA
NA	HDA709	LOC_Os11g09370	Os11g0200000	histone deacetylase genes	NA	NA	NA	NA	NA
NA	HDA711	LOC_Os04g33480	Os04g0409600	histone deacetylase genes	NA	NA	NA	NA	NA
NA	HDA712	LOC_Os05g36920	Os05g0440250	histone deacetylase genes	NA	NA	NA	NA	NA
NA	HDA713	LOC_Os07g41090	Os07g0602200	histone deacetylase genes	NA	NA	NA	NA	NA
NA	HDA714(OsHDAC10)	LOC_Os12g08220	Os12g0182700	histone deacetylase genes	NA	NA	NA	NA	NA
NA	HDA716	LOC_Os05g36930	Os05g0440300	histone deacetylase genes	NA	NA	NA	NA	NA
NA	HDAC2	LOC_Os02g12380	Os02g0215200	CLASS-1 TYPE HISTONE DEACETYLASE 2	Plant J.	Structure and expression of the rice class-1 type histone deacetylase genes OsHDAC1-3: OsHDAC1 overexpression in transgenic plants leads to increased growth rate and altered architecture.	2003	Department of Biological Science, Myongji University, Yongin 449-728, Korea.	Histone deacetylases (HDACs) modulate chromatin structure and transcription. HDACs have been studied as negative regulators in eukaryotic transcription. We isolated the rice OsHDAC1-3 genes for class I-type histone deacetylases, which are related to the RPD3 family. The OsHDAC1 gene encoded a protein of approximately 57 kDa that shared 73.5, 72.7, 79.9, and 57.1% amino acid sequence identity with…
NA	HDAC3	LOC_Os02g12350	Os02g0214900	CLASS-1 TYPE HISTONE DEACETYLASE 3	Biochem. Biophys. Res. Commun.	Rice histone deacetylase genes display specific expression patterns and developmental functions.	2009	National Key Laboratory for Crop Genetic Improvement, Huazhong Agricultural University, 430070 Wuhan, China.	Histone deacetylases (HDAC) are important in plant gene expression. Here we show that the expression of rice HDAC genes is both tissue/organ-specific, and most of them are responsive to drought or salt stresses. Over-expression of several rice HDACs did not produce any visible phenotype, whereas down-regulation of a few HDAC genes affected different developmental aspects. Specifically, down-regul…
NA	OsSSRPL1	LOC_Os01g08970	Os01g0184900	histone chaperones	BMC Plant Biol	Histone chaperones in Arabidopsis and rice: genome-wide identification, phylogeny, architecture and transcriptional regulation.	2015	Fail	Histone chaperones modulate chromatin architecture and hence play a pivotal role in epigenetic regulation of gene expression. In contrast to their animal and yeast counterparts, not much is known about plant histone chaperones. To gain insights into their functions in plants, we sought to identify histone chaperones from two model plant species and investigated their phylogeny, domain architectur…
NA	OsASF1L2	LOC_Os01g49150	Os01g0685200	histone chaperones	NA	NA	NA	NA	NA
NA	OsCAF1CL3	LOC_Os01g51300	Os01g0710000	histone chaperones	NA	NA	NA	NA	NA
NA	OsNAPL3	LOC_Os01g51450	Os01g0711800	histone chaperones	NA	NA	NA	NA	NA
NA	OsCAF1AL2	LOC_Os01g67100	Os01g0896300	histone chaperones	NA	NA	NA	NA	NA
NA	OsNAPL6	LOC_Os02g36710	Os02g0576700	histone chaperones	NA	NA	NA	NA	NA
NA	OsCAF1CL1	LOC_Os03g43890	Os03g0640100	histone chaperones	NA	NA	NA	NA	NA
NA	OsSPT16L1	LOC_Os04g25550	Os04g0321600	histone chaperones	NA	NA	NA	NA	NA
NA	OsNAPL5	LOC_Os04g38620	Os04g0459700	histone chaperones	NA	NA	NA	NA	NA
NA	OsSSRPL2	LOC_Os05g08970	Os05g0182600	histone chaperones	NA	NA	NA	NA	NA
[truncated: 3,185 more rows]
