# Supplementary material for: funRiceGenes dataset for comprehensive understanding and application of rice functional genes
Source: Gigascience. 2017 Dec 4;7(1):gix119. doi: 10.1093/gigascience/gix119 (PMC5765555; doi:10.1093/gigascience/gix119)
Supplement: Supplement materials [file gix119_supp.zip › Table_S3.xlsx]

## Sheet: Sheet1
Table S3. Publications on functionally characterized rice genes.
Title	Year	Gene	Journal	Affiliation	Abstract
Newly identified CSP41b gene localized in chloroplasts affects leaf color in rice	2017	CSP41b|LGL1	Plant Sci	State Key Laboratory of Rice Biology, China National Rice Research Institute, Hangzhou, Zhejiang 310006, China	A rice mutant with light-green leaves was discovered from a transgenic line of Oryza sativa. The mutant has reduced chlorophyll content and abnormal chloroplast morphology throughout its life cycle. Genetic analysis revealed that a single nuclear-encoded recessive gene is responsible for the mutation, here designated as lgl1. To isolate the lgl1 gene, a high-resolution physical map of the chromos…
4-Coumarate-CoA Ligase-Like Gene OsAAE3 Negatively Mediates the Rice Blast Resistance, Floret Development and Lignin Biosynthesis.	2017	OsAAE3	Front Plant Sci	National Engineering Research Center of Plant Space Breeding, South China Agricultural University Guangzhou, China.	Although adenosine monophosphate (AMP) binding domain is widely distributed in multiple plant species, detailed molecular functions of AMP binding proteins (AMPBPs) in plant development and plant-pathogen interaction remain unclear. In the present study, we identified an AMPBP OsAAE3 from a previous analysis of early responsive genes in rice during Magnaporthe oryzae infection. OsAAE3 is a homolo…
Small Organ Size 1 and Small Organ Size 2/Dwarf and Low Tillering form a Complex to Integrate Auxin and Brassinosteroid Signaling in Rice.	2017	OsPHI-1	Mol Plant	Bioscience and Biotechnology Center, Nagoya University, Nagoya 464-8601, Japan. Electronic address: khirano@nuagr1.agr.nagoya-u.ac.jp.	Although auxin and brassinosteroid (BR) synergistically control various plant responses, the underlying molecular mechanism of auxin-BR crosstalk is not well understood. We previously identified SMOS1, an auxin-regulated APETALA2-type transcription factor (TF), as the causal gene of the small organ size 1 (smos1) mutant that is characterized by a decreased final size of various organs. In this st…
OsMYC2, an essential factor for JA-inductive sakuranetin production in rice, interacts with MYC2-like proteins that enhance its transactivation ability.	2017	OsMYL2,OsMYC2	Sci Rep	Biotechnology Research Center, The University of Tokyo, Bunkyo-ku, Tokyo, Japan.	Biosynthesis of sakuranetin, a flavonoid anti-fungal phytoalexin that occurs in rice, is highly dependent on jasmonic acid (JA) signalling and induced by a variety of environmental stimuli. We previously identified OsNOMT, which encodes naringenin 7-O-methyltransferase (NOMT); NOMT is a key enzyme for sakuranetin production. Although OsNOMT expression is induced by JA treatment, the regulation me…
The RLA1/SMOS1 Transcription Factor Functions with OsBZR1 to Regulate Brassinosteroid Signaling and Rice Architecture.	2017	SMOS1|SHB|RLA1	Plant Cell	Fudan University CITY: Shanghai China [CN].	Brassinosteroids (BRs) are plant-specific steroid hormones that control plant growth and development. Recent studies have identified key components of the BR signaling pathway in Arabidopsis thaliana and in rice (Oryza sativa); however, the mechanism of BR signaling in rice, especially downstream of GSK3/SHAGGY-like kinase (GSK2), remains unclear. Here we identified a BR-insensitive rice mutant, …
Rice calcium-dependent protein kinase OsCPK17 targets plasma membrane intrinsic protein and sucrose phosphate synthase and is required for a proper cold stress response.	2017	OsCPK17	Plant Cell Environ	Instituto de Tecnologia QuȪmica e BiolȮgica AntȮnio Xavier, Universidade Nova de Lisboa, 2780-157, Oeiras, Portugal.	Calcium-dependent protein kinases (CDPKs) are involved in plant tolerance mechanisms to abiotic stresses. Although CDPKs are recognized as key messengers in signal transduction, the specific role of most members of this family remains unknown. Here we test the hypothesis that OsCPK17 plays a role in rice cold stress response by analyzing OsCPK17 knockout, silencing, and overexpressing rice lines …
The Rice Receptor-like Kinases DWARF AND RUNTISH SPIKELET1 and 2 Repress Cell Death and Affect Sugar Utilization in Reproductive Development.	2017	DRUS1,DRUS2	Plant Cell	Institute of Molecular Cell Biology CITY: Shijiazhuang STATE: Hebei China [CN].	Cell-cell communication precisely controls the creation of new organs during reproductive growth. However, the sensor molecules that mediate developmental signals in monocot plants are poorly understood. Here, we report that DWARF AND RUNTISH SPIKELET1 (DRUS1) and DRUS2, two closely related receptor-like kinases (RLKs), redundantly control reproductive growth and development in Oryza sativa (rice…
Identification and Characterization of a Plastidic Adenine Nucleotide Uniporter (OsBT1-3) Required for Chloroplast Development in the Early Leaf Stage of Rice.	2017	OsBT1-3	Sci Rep	State Key Laboratory of Hybrid Rice, Key Laboratory for Research and Utilization of Heterosis in Indica Rice, Ministry of Agriculture, the Yangtze River Valley Hybrid Rice Collaboration Innovation Center, College of Life Sciences, Wuhan University, Wuhan 430072, R. P. China.	Chloroplast development is an important subject in botany. In this study, a rice (Oryza sativa) mutant exhibiting impairment in early chloroplast development (seedling leaf albino (sla)) was isolated from a filial generation via hybridization breeding. The sla mutant seedlings have an aberrant form of chloroplasts, which resulted in albinism at the first and second leaves; however, the leaf sheat…
The OsMYB30 transcription factor suppresses cold tolerance by interacting with a JAZ protein and suppressing ǂ-amylase expression.	2017	OsMYB30	Plant Physiol	Huazhong Agricultural University CITY: Wuhan China [CN].	Cold stress is one of the major limiting factors for rice productivity. Several MYB transcriptional factors have been reported as important regulators in cold response, but the molecular mechanisms are largely unknown. In this study, we characterized a cold-responsive R2R3-type MYB gene OsMYB30 for its regulatory function in cold tolerance in rice (Oryza sativa). Functional analysis revealed that…
OsCERK1-mediated chitin perception and immune signaling requires Receptor-like Cytoplasmic Kinase 185 to activate a MAPK cascade in rice.	2017	OsCERK1,OsRLCK185,OsRLCK185	Mol Plant	National Key Laboratory of Plant Molecular Genetics, CAS Center for Excellence in Molecular Plant Sciences, Institute of Plant Physiology and Ecology, Shanghai Institutes for Biological Sciences, Chinese Academy of Sciences, Shanghai 200032, China.	Conserved pathogen-associated molecular patterns (PAMPs), such as chitin, are perceived by pattern recognition receptors (PRRs) located at the host cell surface and trigger rapid activation of mitogen-activated protein kinase (MAPK) cascades, which is required for plant resistance to pathogens. However, the direct link from PAMP perception to MAPK activation in plants is elusive. Here, we found t…
OsCUL3a Negatively Regulates Cell Death and Immunity by Degrading OsNPR1 in Rice.	2017	OsCUL3a	Plant Cell	China Rice Research Insititute CITY: Hangzhou China [CN].	Cullin3-based RING E3 ubiquitin ligases (CRL3), composed of Cullin3 (CUL3), RBX1, and BTB proteins, are involved in plant immunity but the function of CUL3 in the process is largely unknown. Here, we show that rice OsCUL3a is important for the regulation of cell death and immunity. The rice lesion mimic mutant oscul3a displays a significant increase in the accumulation of flg22- and chitin-induce…
Isolation, Characterization and Transcriptome Analysis of a Cytokinin Receptor Mutant Osckt1 in Rice.	2017	OsCKT1|OHK5|OsHk6	Front Plant Sci	College of Science and Technology, Ningbo University Ningbo, China.	Cytokinins play important roles in regulating plant development, including shoot and root meristems, leaf longevity, and grain yield. However, the in planta functions of rice cytokinin receptors have not been genetically characterized yet. Here we isolated a rice mutant, Osckt1, with enhanced tolerance to cytokinin treatment. Further analysis showed that Osckt1 was insensitive to aromatic cytokin…
Overexpression of the leucine-rich receptor-like kinase gene LRK2 increases drought tolerance and tiller number in rice.	2017	LRK2	Plant Biotechnol J	College of Chemistry and Life Sciences, Zhejiang Normal University, Jinhua, 321004, China.	Drought represents a key limiting factor of global crop distribution. Receptor-like kinases play major roles in plant development and defense responses against stresses such as drought. In this study, LRK2, which encodes a leucine-rich receptor-like kinase, was cloned and characterized and found to be localized on the plasma membrane in rice. Promoter-GUS analysis revealed strong expression in ti…
An Epiallele of Rice AK1 Affects Photosynthetic Capacity.	2017	OsAK1	J Integr Plant Biol	State Key Laboratory of Rice Biology, Key Laboratory of Rice Biology and Breeding of Ministry of Agriculture, China National Rice Research Institute, Hangzhou, 310006, China.	Epigenetic gene variants, termed epialleles, can broaden genetic and phenotypic diversity in eukaryotes. Here, we identify a natural epiallele of OsAK1, which encodes a rice adenylate kinase. The Epi-ak1 plants show albino in young leaf and panicle with abnormal chloroplast structures. We found that no nucleotide sequence variation but hypermethylation at promoter region caused silencing of OsAK1…
OsCESA9 conserved-site mutation leads to largely enhanced plant lodging resistance and biomass enzymatic saccharification by reducing cellulose DP and crystallinity in rice.	2017	Bc6|OsCesA9	Plant Biotechnol J	Biomass and Bioenergy Research Centre, Huazhong Agricultural University, Wuhan, 430070, China.	Genetic modification of plant cell walls has been posed to reduce lignocellulose recalcitrance for enhancing biomass saccharification. Since cellulose synthase (CESA) gene is first identified, several dozen CESA mutants have been reported, but almost all mutants exhibit the defective phenotypes in plant growth and development. In this study, the rice (Oryza sativa) Osfc16 mutant with substitution…
The OsHAPL1-DTH8-Hd1 complex functions as the transcription regulator to repress heading date in rice.	2017	OsHAPL1	J Exp Bot	National Key Facility for Crop Gene Resources and Genetic Improvement, Institute of Crop Science, Chinese Academy of Agricultural Sciences, Beijing 100081, PR China.	Heading date is an important agronomic trait related to crop yield. Many genes related to heading date have already been identified in rice (Oryza sativa), and a complicated, preliminary regulatory genetic network has also already been established, but the protein regulatory network is poorly understood. We have identified a novel heading date regulator, Heme Activator Protein like 1 (OsHAPL1), w…
A novel functional gene associated with cold tolerance at the seedling stage in rice.	2017	qCTS-9	Plant Biotechnol J	Rice Research Institute, Guangdong Academy of Agricultural Sciences, Guangzhou, 510640, China.	Identification and cloning of cold-tolerant genes that can stably express under different cold environments are crucial for molecular rice breeding for cold tolerance. In the previous study, we identified a cold-tolerant QTL at the seedling stage, qCTS-9 which could be detected under different cold environments using a recombinant inbred line (RIL) population derived from a cold-tolerant variety …
A phosphoinositide-specific phospholipase C pathway elicits stress-induced Ca(2+) signals and confers salt tolerance to rice.	2017	OsPLC1	New Phytol	College of Life Sciences, State Key Laboratory of Crop Genetics and Germplasm Enhancement, Nanjing Agricultural University, Nanjing, 210095, China.	In animal cells, phospholipase C (PLC) isoforms predominantly hydrolyze phosphatidylinositol-4,5-biphosphates [PtdIns(4,5)P2 ] into the second messengers diacylglycerol (DAG) and inositol 1,4,5-trisphosphate [Ins(1,4,5)P3 ] to regulate diverse biological processes. By contrast, the molecular mechanisms and physiological significance of PLC signaling in plants still awaits full elucidation. Here, …
Fine Mapping of Carbon Assimilation Rate 8, a Quantitative Trait Locus for Flag Leaf Nitrogen Content, Stomatal Conductance and Photosynthesis in Rice.	2017	Hd5|DTH8|Ghd8|OsHAP3H|LHD1|EF8|CAR8	Front Plant Sci	Department of Biological Production Science, Graduate School of Agriculture, Tokyo University of Agriculture and TechnologyFuchu, Japan; Institute of Global Innovation Research, Tokyo University of Agriculture and TechnologyFuchu, Japan; Precursory Research for Embryonic Science and Technology, Japan Science and Technology AgencyKawaguchi, Japan.	Increasing the rate of leaf photosynthesis is one important approach for increasing grain yield in rice (Oryza sativa). Exploiting the natural variation in CO2 assimilation rate (A) between rice cultivars using quantitative genetics is one promising means to identify genes contributing to higher photosynthesis. In this study, we determined precise location of Carbon Assimilation Rate 8 (CAR8) by …
Biochemical and chemical biology study of rice OsTAR1 revealed that tryptophan aminotransferase is involved in auxin biosynthesis; identification of a potent OsTAR1 inhibitor, pyruvamine2031.	2017	OsTAR1	Plant Cell Physiol	Yokohama City University, Kihara Institute for Biological Research, Maiokacho 641-12, Totsuka, Yokohama, Kanagawa, 244-0813, Japan.	Indole-3-acetic acid (IAA), a major form of auxin, is biosynthesized from L-tryptophan via the indole-3-pyruvic acid (IPyA) pathway in Arabidopsis Tryptophan aminotransferases (TAA1/TARs) catalyze the first step from L-tryptophan to IPyA. In rice, the importance of TAA/TARs or YUC homologs in auxin biosynthesis has been suggested, but the enzymatic activities and involvement of the intermediate I…
OsNLA1, a RING-type ubiquitin ligase, maintains phosphate homeostasis in Oryza sativa via degradation of phosphate transporters.	2017	OsNLA1,OsNLA2	Plant J	State Key Laboratory of Plant Physiology and Biochemistry, College of Life Sciences, Zhejiang University, 866 Yuhangtang Road, Hangzhou, 310058, P. R. China.	Inorganic phosphate (Pi) transporters (PTs) play vital roles in Pi uptake and translocation in plants. Under Pi sufficient conditions, PTs are degraded to prevent excess Pi accumulation. The mechanisms targeting PTs for degradation are not fully elucidated. In this study, we found that the Oryza sativa (rice) ortholog of Arabidopsis thaliana Nitrogen Limitation Adaptation (NLA), OsNLA1 protein, a…
Comprehensive Analysis of Rice Laccase Gene (OsLAC) Family and Ectopic Expression of OsLAC10 Enhances Tolerance to Copper Stress in Arabidopsis.	2017	OsLAC10	Int J Mol Sci	College of Life Sciences, Nanjing Agricultural University, Nanjing 210095, China. liuqingquan@cnbg.net.	Laccases are encoded by a multigene family and widely distributed in plant genomes where they play roles oxidizing monolignols to produce higher-order lignin involved in plant development and stress responses. We identified 30 laccase genes (OsLACs) from rice, which can be divided into five subfamilies, mostly expressed during early development of the endosperm, growing roots, and stems. OsLACs c…
Isolation and characterization of a spotted leaf 32 mutant with early leaf senescence and enhanced defense response in rice.	2017	ABC1|OsFd-GOGAT|SPL32	Sci Rep	State Key Laboratory for Crop Genetics and Germplasm Enhancement, Jiangsu Plant Gene Engineering Research Center, Nanjing Agricultural University, Nanjing 210095, China.	Leaf senescence is a complex biological process and defense responses play vital role for rice development, their molecular mechanisms, however, remain elusive in rice. We herein reported a rice mutant spotted leaf 32 (spl32) derived from a rice cultivar 9311 by radiation. The spl32 plants displayed early leaf senescence, identified by disintegration of chloroplasts as cellular evidence, dramatic…
SPL33, encoding an eEF1A-like protein, negatively regulates cell death and defense responses in rice	2017	LMM5.1|SPL33	J Exp Bot	Institute of Crop Science, Chinese Academy of Agriculture Sciences/National Key Facility for Crop Gene Resources and Genetic Improvement, Beijing 100081, China.	Lesion-mimic mutants are useful to dissect programmed cell death and defense-related pathways in plants. Here we identified a new rice lesion-mimic mutant, spotted leaf 33 (spl33) and cloned the causal gene by a map-based cloning strategy. SPL33 encodes a eukaryotic translation elongation factor 1 alpha (eEF1A)-like protein consisting of a non-functional zinc finger domain and three functional EF…
Glycerol-3-Phosphate Acyltransferase 3 (OsGPAT3) is required for anther development and male fertility in rice.	2017	OsGPAT3	J Exp Bot	State Key Laboratory of Hybrid Rice, Shanghai Jiao Tong University and University of Adelaide Joint Centre for Agriculture and Health, School of Life Sciences and Biotechnology, Shanghai Jiao Tong University, Shanghai 200240, China.	Lipid molecules are key structural components of plant male reproductive organs, such as the anther and pollen. Although advances have been made in the understanding of acyl lipids in plant reproduction, the metabolic pathways of other lipid compounds, particularly glycerolipids, are not fully understood. Here we report that an endoplasmic reticulum-localized enzyme, Glycerol-3-Phosphate Acyltran…
ROS accumulation and antiviral defence control by microRNA528 in rice.	2017	AGO18|OsAGO18	Nat Plants	The State Key Laboratory of Protein and Plant Gene Research, College of Life Sciences, Peking University, Beijing 100871, China.	MicroRNAs (miRNAs) are key regulators of plant-pathogen interactions. Modulating miRNA function has emerged as a new strategy to produce virus resistance traits(1-5). However, the miRNAs involved in antiviral defence and the underlying mechanisms remain largely elusive. We previously demonstrated that sequestration by Argonaute (AGO) proteins plays an important role in regulating miRNA function i…
Two NADPH: Protochlorophyllide Oxidoreductase (POR) Isoforms Play Distinct Roles in Environmental Adaptation in Rice.	2017	OsPORA,OsPORB|FGL	Rice	Department of Plant Science, Plant Genomics and Breeding Institute, Research Institute of Agriculture and Life Sciences, Seoul National University, Seoul, 08826, Republic of Korea.	NADPH: protochlorophyllide oxidoreductase (POR) is an essential enzyme that catalyzes the photoreduction of protochlorophyllide to chlorophyllide, which is ultimately converted to chlorophyll in developing leaves. Rice has two POR isoforms, OsPORA and OsPORB. OsPORA is expressed in the dark during early leaf development; OsPORB is expressed throughout leaf development regardless of light conditio…
Recognition of the Magnaporthe oryzae effector AVR-Pia by the decoy domain of the rice NLR immune receptor RGA5.	2017	RGA5	Plant Cell	INRA, BGPI, Biology and Genetics of Plant-Pathogen Interactions CITY: Montpellier France [FR].	Nucleotide-binding domain and leucine-rich repeat proteins (NLRs) are important receptors in plant immunity that allow recognition of pathogen effectors. The rice NLR RGA5 recognizes the Magnaporthe oryzae effector AVR-Pia through direct interaction. Here, we gained detailed insights into the molecular and structural bases of AVR-Pia-RGA5 interaction and the role of the RATX1 decoy domain of RGA5…
Improvement of Phosphate Acquisition and Utilization by a Secretory Purple Acid Phosphatase (OsPAP21b) in Rice.	2017	OsPAP21b	Plant Biotechnol J	National Institute of Plant Genome Research, Aruna Asaf Ali Marg, New Delhi, 110067, India.	Phosphate (Pi) deficiency in soil system is a limiting factor for rice growth and yield. Majority of the soil Phosphorus (P) is organic in nature; not readily available for root uptake. Low Pi inducible purple acid phosphatases (PAPs) are hypothesized to enhance the availability of Pi in soil and cellular system. However, information on molecular and physiological roles of rice PAPs is very limit…
Flowering time regulation by the CONSTANS-Like gene OsCOL10.	2017	OsCOL10	Plant Signal Behav	a National Key Facility for Crop Gene Resources and Genetic Improvement, Institute of Crop Science, Chinese Academy of Agricultural Sciences , Beijing , P.R. China.	Plant flowering at the appropriate time is critical for reproductive success and influenced by a series of environmental factors such as photoperiod and temperature. A number of genes involved in photoperiodic flowering of have been cloned and their roles in modulating expression of the flowering genes have been characterized to a certain extent. However, much less is known about the pathway in t…
TPS46, a Rice Terpene Synthase Conferring Natural Resistance to Bird Cherry-Oat Aphid, Rhopalosiphum padi (Linnaeus).	2017	TPS46	Front Plant Sci	State Key Laboratory for Biology of Plant Diseases and Insect Pests, Institute of Plant Protection, Chinese Academy of Agricultural SciencesBeijing, China; Institute of Plant Protection, Jiangsu Academy of Agricultural SciencesNanjing, China.	Plant terpene synthases (TPSs) are key enzymes responsible for terpene biosynthesis, and can play important roles in defense against herbivore attack. In rice, the protein sequence of TPS46 was most closely related to maize TPS10. However, unlike maize tps10, tps46 was also constitutively expressed in rice even in the absence of herbivore attack. Potential roles or constitutive emissions of speci…
Absence of OsǂCA1 causes CO2 deficit and affects leaf photosynthesis and stomatal response to CO2 in rice.	2017	OsCA1|OsbetaCA1	Plant J	National key laboratory of crop genetic improvement, Huazhong Agriculture University, Wuhan, China.	Plants always adjust the opening of stomatal pores to adapt to the environments, such as [CO2 ], humidity and temperature. Low [CO2 ] will trigger the opening of stomatal pores to absorb extra CO2 . However, little is known about how CO2 supply affects the carbon fixation and opening of stomatal pores in rice. Here, a chloroplast-located ǂ-carbonic anhydrase (ǂ-CA) coding gene was found to be inv…
The NAC-type transcription factor OsNAC2 regulates ABA-dependent genes and abiotic stress tolerance in rice.	2017	OsNAC2|OsTIL1|OMTN2|OsORE1	Sci Rep	State Key Laboratory of Genetic Engineering, Institute of Genetics, Institute of Plant Biology, School of Life Science, Fudan University, Shanghai 200433, China.	Plants can perceive environmental changes and respond to external stressors. Here, we show that OsNAC2, a member of the NAC transcription factor family, was strongly induced by ABA and osmotic stressors such as drought and high salt. With reduced yields under drought conditions at the flowering stage, OsNAC2 overexpression lines had lower resistance to high salt and drought conditions. RNAi plant…
The Rice Dynamin-Related Protein OsDRP1E Negatively Regulates Programmed Cell Death by Controlling the Release of Cytochrome c from Mitochondria.	2017	OsDRP1E	PLoS Pathog	State Key Laboratory for Biology of Plant Diseases and Insect Pests, Institute of Plant Protection, Chinese Academy of Agricultural Sciences, Beijing, China.	Programmed cell death (PCD) mediated by mitochondrial processes has emerged as an important mechanism for plant development and responses to abiotic and biotic stress. However, the role of translocation of cytochrome c from the mitochondria to the cytosol during PCD remains unclear. Here, we demonstrate that the rice dynamin-related protein 1E (OsDRP1E) negatively regulates PCD by controlling mit…
The DnaJ protein OsDjA6 negatively regulates rice innate immunity to the blast fungus Magnaporthe oryzae.	2017	OsDjA6	Mol Plant Pathol	State Key Laboratory for Biology of Plant Diseases and Insect Pests, Institute of Plant Protection, Chinese Academy of Agricultural Sciences, Beijing100193, China.	Rice blast, caused by Magnaporthe oryzae (synonym: Pyricularia oryzae), severely reduces rice production and grain quality. The molecular mechanism of rice resistance to M. oryzae is not fully understood. In the present study, we identified a chaperone DnaJ protein, OsDjA6, that is involved in basal resistance to M. oryzae in rice. The OsDjA6 protein is distributed in the entire rice cell. The ex…
Transcriptional and Post-transcriptional Mechanisms Limit Heading Date 1 (Hd1) Function to Adapt Rice to High Latitudes.	2017	Hd1	PLoS Genet	Department of Biosciences, University of Milan, Via Celoria 26, Milan, Italy.	Rice flowering is controlled by changes in the photoperiod that promote the transition to the reproductive phase as days become shorter. Natural genetic variation for flowering time has been largely documented and has been instrumental to define the genetics of the photoperiodic pathway, as well as providing valuable material for artificial selection of varieties better adapted to local environme…
Homologous U-box E3 Ubiquitin Ligases OsPUB2 and OsPUB3 Are Involved in the Positive Regulation of Low Temperature Stress Response in Rice (Oryza sativa L.).	2017	OsPUB2,OsPUB3	Front Plant Sci	Department of Systems Biology, College of Life Science and Biotechnology, Yonsei University Seoul, South Korea.	Rice U-box E3 Ub ligases (OsPUBs) are implicated in biotic stress responses. However, their cellular roles in response to abiotic stress are poorly understood. In this study, we performed functional analyses of two homologous OsPUB2 and OsPUB3 in response to cold stress (4£C). OsPUB2 was up-regulated by high salinity, drought, and cold, whereas OsPUB3 was constitutively expressed. A subcellular l…
Reactive Oxygen Species Generated by NADPH Oxidases Promote Radicle Protrusion and Root Elongation during Rice Seed Germination.	2017	OsGAPDH1	Int J Mol Sci	Argo-Biological Gene Research Center, Guangdong Academy of Agricultural Sciences, Guangzhou 510640, China. liwy1023@foxmail.com.	Seed germination is a complicated biological process that requires regulation through various enzymatic and non-enzymatic mechanisms. Although it has been recognized that reactive oxygen species (ROS) regulate radicle emergence and root elongation in a non-enzymatic manner during dicot seed germination, the role of ROS in monocot seed germination remains unknown. NADPH oxidases (NOXs) are the maj…
OsBT1 encodes an ADP-glucose transporter involved in starch synthesis and compound granule formation in rice endosperm.	2017	OsBT1-1|OsBT1	Sci Rep	State Key Laboratory of Rice Biology, China National Rice Research Institute, Hangzhou, 310006, China.	Starch is the main storage carbohydrate in higher plants. Although several enzymes and regulators for starch biosynthesis have been characterized, a complete regulatory network for starch synthesis in cereal seeds remains elusive. Here, we report the identification and characterization of the rice Brittle1 (OsBT1) gene, which is expressed specifically in the developing endosperm. The osbt1 mutant…
The Nup98 Homolog APIP12 Targeted by the Effector AvrPiz-t is Involved in Rice Basal Resistance Against Magnaporthe oryzae.	2017	APIP12	Rice	Institute of Nuclear-Agricultural Sciences, Zhejiang University, Hangzhou, China.	The effector AvrPiz-t of Magnaporthe oryzae has virulence function in rice. However, the mechanism underlying its virulence in host is not fully understood.In this study, we analyzed the function of AvrPiz-t interacting protein 12 (APIP12) in rice immunity. APIP12 significantly bound to AvrPiz-t and APIP6 in its middle portion and N-terminus, respectively, in yeast two-hybrid assay. Glutathione S…
A pair of residues that interactively affect diterpene synthase product outcome.	2017	OsKSL5	ACS Chem Biol	Roy J. Carver Department of Biochemistry, Biophysics & Molecular Biology, Iowa State University, Ames, Iowa 50011, United States	The labdane-related diterpenoids (LRDs) are an important super-family of natural products whose structural diversity critically depends on the hydrocarbon skeletal structures generated, in large part, by class I diterpene synthases. In the plant kingdom where the LRDs are predominantly found, the relevant class I diterpene synthases are clearly derived from the ent-kaurene synthase (KS) required …
pOsNAR2.1:OsNAR2.1 expression enhances nitrogen uptake efficiency and grain yield in transgenic rice plants.	2017	OsNAR2.1	Plant Biotechnol J	State Key Laboratory of Crop Genetics and Germplasm Enhancement, Ministry of Agriculture, Nanjing Agricultural University, Nanjing, 210095, China.	The nitrate (NO3(-) ) transporter has been selected as an important gene maker in the process of environmental adoption in rice cultivars. In this work, we transfered another native OsNAR2.1 promoter with driving OsNAR2.1 gene into rice plants. The transgenic lines with exogenous pOsNAR2.1:OsNAR2.1 constructs showed enhanced OsNAR2.1 expression level, compared with wild type (WT), and (15) N infl…
OsRLCK 57, OsRLCK107 and OsRLCK118 Positively Regulate Chitin- and PGN-Induced Immunity in Rice.	2017	OsRLCK57	Rice	State Key Laboratory of Biocontrol and Collaborative Innovation Center of Genetics and Development, Guangdong Provincial Key Laboratory of Plant Resources, School of Life Sciences, Sun Yat-sen University, 510275, Guangzhou, People's Republic of China.	The receptor-like cytoplasmic kinase, OsRLCK176 has been reported to participate in both chitin- and PGN-induced immunity in rice. Here, we further researched the function of the homologous proteins, OsRLCK57, OsRLCK107 and OsRLCK118, in chitin- and PGN immunity in rice.Silencing of OsRLCK57,OsRLCK107 and OsRLCK118 suppressed chitin- and PGN-induced immunity responses, including reactive oxygen s…
NBS-LRR Protein Pik-H4 Interacts with OsBIHD1 to Balance Rice Blast Resistance and Growth by Coordinating Ethylene-Brassinosteroid Pathway.	2017	OsBIHD1	Front Plant Sci	National Engineering Research Center of Plant Space Breeding, South China Agricultural University Guangzhou, China.	The regulation of innate immunity and plant growth, along with the trade-off between them, affects the defense and recovery mechanisms of the plant after it is attacked by pathogens. Although it is known that hormonal crosstalk plays a major role in regulating interaction of plant growth and PAMP-triggered immunity, the relationship between plant growth and effector-triggered immunity (ETI) remai…
Suppressor of rid1 (SID1) shares common targets with RID1 on florigen genes to initiate floral transition in rice.	2017	SID1,OsIDD6,OsIDD1	PLoS Genet	National Key Laboratory of Crop Genetic Improvement and National Center of Plant Gene Research (Wuhan), Huazhong Agricultural University, Wuhan, China.	The transition from vegetative to reproductive growth is a critical process in the life cycle of higher plants. Previously, we cloned Rice Indeterminate 1 (RID1), which acts as the master switch for the transition from the vegetative to reproductive phase in rice. Although the photoperiod pathway of RID1 inducing expression of the florigen genes Hd3a and RFT1 via Ehd1 has been established, the al…
Analysis of drought-responsive signalling network in two contrasting rice cultivars using transcriptome-based approach.	2017	OsFBK1	Sci Rep	Interdisciplinary Centre for Plant Genomics, University of Delhi South Campus, New Delhi - 110021, India.	Traditional cultivars of rice in India exhibit tolerance to drought stress due to their inherent genetic variations. Here we present comparative physiological and transcriptome analyses of two contrasting cultivars, drought tolerant Dhagaddeshi (DD) and susceptible IR20. Microarray analysis revealed several differentially expressed genes (DEGs) exclusively in DD as compared to IR20 seedlings expo…
Overexpression of rice serotonin N-acetyltransferase1 in transgenic rice plants confers resistance to cadmium and senescence and increases grain yield.	2017	OsSNAT1	J Pineal Res	Department of Biotechnology, Bioenergy Research Center, Chonnam National University, Gwangju, Republic of Korea.	While ectopic overexpression of serotonin N-acetyltransferase (SNAT) in plants has been accomplished using animal SNAT genes, ectopic overexpression of plant SNAT genes in plants has not been investigated. Because the plant SNAT protein differs from that of animals in its subcellular localization and enzyme kinetics, its ectopic overexpression in plants would be expected to give outcomes distinct…
Resolvase OsGEN1 mediates DNA repair by homologous recombination.	2017	OsGEN-L|OsGEN1	Plant Physiol	Shanghai Jiao Tong University CITY: shanghai STATE: shanghai China [CN].	Yen1/GEN1 are canonical Holliday Junction (HJ) resolvases that belong to the RAD2/XPG family. In eukaryotes, such as budding yeast, mice, worms, and humans, Yen1/GEN1 work together with Mus81-Mms4/MUS81-EME1 and Slx1-Slx4/SLX1-SLX4 in DNA repair by homologous recombination to maintain genome stability. In plants, the biological function of Yen1/GEN1 remains largely unclear. In this study, we char…
Genome-wide association study using whole-genome sequencing rapidly identifies new genes influencing agronomic traits in rice.	2016	OsHESO1,OsGATA28,AL8	Nat Genet	Bioscience and Biotechnology Center, Nagoya University, Nagoya, Japan.	A genome-wide association study (GWAS) can be a powerful tool for the identification of genes associated with agronomic traits in crop species, but it is often hindered by population structure and the large extent of linkage disequilibrium. In this study, we identified agronomically important genes in rice using GWAS based on whole-genome sequencing, followed by the screening of candidate genes b…
Differential Regulation of Protochlorophyllide Oxidoreductase Abundances by VIRESCENT 5A (OsV5A) and VIRESCENT 5B (OsV5B) in Rice Seedlings.	2016	YLC1|OsV5A,OsV5B	Plant Cell Physiol	The State Key Laboratory Breeding Base for Sustainable Control of Pest and Disease, China, Institute of Virology and Biotechnology, Zhejiang Academy of Agricultural Sciences, Hangzhou 310021, China School of Biological Sciences, The University of Hong Kong, Pokfulam, Hong Kong, China.	A low-temperature virescent mutant (osv5a) was isolated from a (60)Coγ-irradiated rice (Oryza sativa) population. At early seedling stage, the mutant exhibits chlorosis phenotype with reduced pigment content at a low temperature (22 °C), but it produces green leaves at normal growth temperature (28 °C). Chlorophyll accumulation is gradually restored in the mutant at 22 °C as it is developing into…
A novel gene OsAHL1 improves both drought avoidance and drought tolerance in rice.	2016	OsAHL1|AHL1	Sci Rep	Shanghai Agrobiological Gene Center, Shanghai Academy of Agricultural Sciences, Shanghai 201106, China.	A novel gene, OsAHL1, containing an AT-hook motif and a PPC domain was identified through genome-wide profiling and analysis of mRNAs by comparing the microarray of drought-challenged versus normally watered rice. The results indicated OsAHL1 has both drought avoidance and drought tolerance that could greatly improve drought resistance of the rice plant. Overexpression of OsAHL1 enhanced multiple…
The far-upstream regulatory region of RFL is required for its precise spatial-temporal expression for floral development in rice.	2016	RFL|APO2	Plant Mol Biol	State Key Laboratory for Conservation and Utilization of Subtropical Agro-bioresources, South China Agricultural University, Guangzhou, 510642, China.	A rice mutant aberrant floral organ 1 (afo1) was identified, showing increased floral organ number, aberrant floral organ identity and loss of floral meristem determinacy. A disruption of sequence integrity at 6292-bp upstream of RFL by a T-DNA insertion led to varied RFL expression patterns in floral meristem and floret in afo1 and caused the mutant phenotype. The LEAFY (LFY) transcription facto…
OsGatB, the Subunit of tRNA-Dependent Amidotransferase, Is Required for Primary Root Development in Rice.	2016	OsGatB	Front Plant Sci	Research Centre for Plant RNA Signaling, College of Life and Environmental Sciences, Hangzhou Normal University Hangzhou, China.	A short-root rice mutant was isolated from an ethyl methane sulfonate-mutagenized library. From map-based cloning strategy, a point mutation, resulting in an amino acid change from proline to leucine, was identified in the fourth exon of a glutamyl-tRNA (Gln) amidotransferase B subunit family protein (OsGatB, LOC_Os11g34210). This gene is an ortholog of Arabidopsis GatB and yeast PET112. GatB is …
OsSGL, a novel pleiotropic stress-related gene enhances grain length and yield in rice.	2016	OsSGL	Sci Rep	Key Laboratory of Agro-ecological Processes in Subtropical Region, Institute of Subtropical Agriculture, Chinese Academy of Sciences, Changsha, Hunan 410125, China.	Abiotic stress seriously affects the yield of rice (Oryza sativa L.). Grain yield in rice is multiplicatively determined by the number of panicles, number of grains per panicle, and grain weight. Here, we describe the molecular and functional characterization of STRESS_tolerance and GRAIN_LENGTH (OsSGL), a rice gene strongly up-regulated by a wide spectrum of abiotic stresses. OsSGL encodes a put…
The Indeterminate Domain Protein ROC1 Regulates Chilling Tolerance via Activation of DREB1B/CBF1 in Rice.	2016	OsROC1	Int J Mol Sci	College of Life Sciences, Shandong Normal University, Wenhua East Road 88, Jinan 250014, Shandong, China. kadmz@163.com.	Abiotic stress, including salinity, drought and cold, severely affect diverse aspects of plant development and production. Rice is an important crop that does not acclimate to cold; therefore, it is relatively sensitive to low temperature stress. Dehydration-responsive element-binding protein 1s (DREB1s)/C-repeat binding factors (CBFs) are well known for their function in cold tolerance, but the …
OsJRL, a rice jacalin-related mannose-binding lectin gene, enhances Escherichia coli viability under high-salinity stress and improves salinity tolerance of rice.	2016	OsJRL	Plant Biol (Stuttg)	Rice Institute of Sichuan Agricultural University, Key Laboratory of Southwest Crop Genetic Resources and Improvement, Ministry of Education, Chengdu, 611130, China.	Abiotic stresses have a significant impact on plant productivity and crop quality. Although plant lectins are thought to play important roles in plant defense signaling during pathogen attack, little is known about the contribution of plant lectins to stress resistance. We cloned and functionally characterized a rice jacalin-related mannose-binding lectin gene, OsJRL, from rice 'Nipponbare'. The …
Two Trichome Birefringence-like proteins Mediate Xylan Acetylation, Which Is Essential for Leaf Blight Resistance in Rice.	2016	OsTBL1,OsTBL2	Plant Physiol	Institute of Genetics and Developmental Biology, CAS CITY: Beijing China [CN].	Acetylation is a ubiquitous modification on cell wall polymers, which play a structural role in plant growth and stress defenses. However, the mechanisms for how crop plants accomplish cell-wall polymer O-acetylation are largely unknown. Here, we report on the isolation and characterization of two trichome birefringence-like (tbl) mutants in rice, which are affected in xylan O-acetylation. ostbl1…
ADP-glucose pyrophosphorylase large subunit 2 is essential for storage substance accumulation and subunit interactions in rice endosperm	2016	OsAPL2|osagpl2-3|OsAGPL2	Plant Sci	State Key Labor atory for Crop Genetics and Germplasm Enhancement, Nanjing Agricultural University, 1 Weigang Road, Nanjing 210095, China	ADP-glucose pyrophosphorylase (AGPase) controls a rate-limiting step in the starch biosynthetic pathway in higher plants. Here we isolated a shrunken rice mutant w24. Map-based cloning identified OsAGPL2, a large subunit of the cytosolic AGPase in rice endosperm, as the gene responsible for the w24 mutation. In addition to severe inhibition of starch synthesis and significant accumulation of suga…
ADP-glucose pyrophosphorylase large subunit 2 is essential for storage substance accumulation and subunit interactions in rice endosperm.	2016	OsAPL2|osagpl2-3|OsAGPL2	Plant Sci	State Key Laboratory for Crop Genetics and Germplasm Enhancement, Nanjing Agricultural University, 1 Weigang Road, Nanjing 210095, China.	ADP-glucose pyrophosphorylase (AGPase) controls a rate-limiting step in the starch biosynthetic pathway in higher plants. Here we isolated a shrunken rice mutant w24. Map-based cloning identified OsAGPL2, a large subunit of the cytosolic AGPase in rice endosperm, as the gene responsible for the w24 mutation. In addition to severe inhibition of starch synthesis and significant accumulation of suga…
A Rice Gene Homologous to Arabidopsis AGD2-LIKE DEFENSE1 Participates in Disease Resistance Response against Infection with Magnaporthe oryzae.	2016	OsALD1	Plant Pathol J	Department of Genetic Engineering, Dong-A University, Busan 49315, Korea.	ALD1 (ABERRANT GROWTH AND DEATH2 [AGD2]-LIKE DEFENSE1) is one of the key defense regulators in Arabidopsis thaliana and Nicotiana benthamiana. In these model plants, ALD1 is responsible for triggering basal defense response and systemic resistance against bacterial infection. As well ALD1 is involved in the production of pipecolic acid and an unidentified compound(s) for systemic resistance and p…
Defective Pollen Wall 2 (DPW2) Encodes an Acyl Transferase Required for Rice Pollen Development.	2016	DPW2	Plant Physiol	Shanghai Jiao Tong University CITY: Shanghai China [CN].	Aliphatic and aromatic lipids are both essential structural components of the plant cuticle, an important interface between the plant and environment. Although crosslinks between aromatic and aliphatic or other moieties are known to be associated with the formation of leaf cutin, root and seed suberin, the contribution of aromatic lipids to the biosynthesis of anther cuticles and pollen walls rem…
Allele Mining and Selective Patterns of Pi9 Gene in a Set of Rice Landraces from India.	2016	Pi9|Piz-t|Pi2	Front Plant Sci	Biotechnology Laboratory, Central Rainfed Upland Rice Research StationHazaribagh, India; Enzyme Technology and Protein Bioinformatics Laboratory, Department of Microbiology, Maharshi Dayanand UniversityRohtak, India.	Allelic variants of the broad-spectrum blast resistance gene, Pi9 (nucleotide binding site-leucine-rich repeat region) have been analyzed in Indian rice landraces. They were selected from the list of 338 rice landraces phenotyped in the rice blast nursery at central Rainfed Upland Rice Research Station, Hazaribag. Six of them were further selected on the basis of their resistance and susceptible …
Two Different Transcripts of a LAMMER Kinase Gene Play Opposite Roles in Disease Resistance.	2016	OsDR11	Plant Physiol	Huazhong Agricultural University CITY: Wuhan STATE: Hubei China [CN].	Alternative splicing of genes can increase protein diversity and affect mRNA stability. Genome-wide transcriptome sequencing has demonstrated that alternative splicing occurs in a large number of intron-containing genes of different species. However, despite the phenomenon having been known for decades, it is largely unknown how the alternatively spliced transcripts function differently. Here we …
Double overexpression of DREB and PIF transcription factors improves drought stress tolerance and cell elongation in transgenic plants.	2016	OsPIL13|OsPIL1,OsDREB1A|OsDREBL|OsCBF3	Plant Biotechnol J	Graduate School of Agricultural and Life Sciences, University of Tokyo, Tokyo, 113-8657, Japan.	Although a variety of transgenic plants that are tolerant to drought stress have been generated, many of these plants show growth retardation. To improve drought tolerance and plant growth, we applied a gene-stacking approach using two transcription factor genes: DEHYDRATION-RESPONSIVE ELEMENT-BINDING 1A (DREB1A) and rice PHYTOCHROME-INTERACTING FACTOR-LIKE 1 (OsPIL1). The overexpression of DREB1…
Control of Leaf Senescence by a MeOH-Jasmonates Cascade That Is Epigenetically Regulated by OsSRT1 in Rice.	2016	OsTSD2	Mol Plant	National Key Laboratory of Crop Genetic Improvement and National Center of Plant Gene Research (Wuhan), Huazhong Agricultural University, Wuhan 430070, China.	Although considerable progress has been made in identifying the genes regulating accumulation of hormones that are involved in leaf senescence, only a few studies have focused on natural variations in jasmonates content and much less on the underlying genetic basis. Moreover, the epigenetic regulations of JA-mediate leaf senescence remains largely unknown. In this study, we carried out metabolic …
OsSPL13 controls grain size in cultivated rice.	2016	OsSPL13	Nat Genet	National Center for Gene Research, Chinese Academy of Sciences Center for Excellence of Molecular Plant Sciences, Institute of Plant Physiology and Ecology, Shanghai Institutes for Biological Sciences, Chinese Academy of Sciences, Shanghai, China.	Although genetic diversity has a cardinal role in domestication, abundant natural allelic variations across the rice genome that cause agronomically important differences between diverse varieties have not been fully explored. Here we implement an approach integrating genome-wide association testing with functional analysis on grain size in a diverse rice population. We report that a major quanti…
The E3 Ligase APIP10 Connects the Effector AvrPiz-t to the NLR Receptor Piz-t in Rice.	2016	APIP10	PLoS Pathog	Department of Plant Pathology, Ohio State University, Columbus, Ohio, United States of America.	Although nucleotide-binding domain, leucine-rich repeat (NLR) proteins are the major immune receptors in plants, the mechanism that controls their activation and immune signaling remains elusive. Here, we report that the avirulence effector AvrPiz-t from Magnaporthe oryzae targets the rice E3 ligase APIP10 for degradation, but that APIP10, in return, ubiquitinates AvrPiz-t and thereby causes its …
The RNA editing factor WSP1 is essential for chloroplast development in rice.	2016	WSP1	Mol Plant	Biotechnology Research Institute/National Key Facility for Genetic Resources and Gene Improvement. The Chinese Academy of Agricultural Sciences, Beijing 100081, P. R. China.	Although the RNA editing factors (MORFs) in the plastids of Arabidopsis thaliana have been extensively studied, the molecular details of how MORFs affect plant development in other species, particularly in rice, have not been clarified. Here, we describe wsp1, a rice white stripe leaf/panicle mutant. Notably, immature panicles of wsp1 exhibit a white phenotype at the heading stage. Transmission e…
Identification of structural elements involved in fine-tuning of the transport activity of the rice ammonium transporter OsAMT1;3.	2016	OsAMT1;3|OsAMT1.3	Plant Physiol Biochem	State Key Laboratory of Soil and Sustainable Agriculture, Institute of Soil Science, Chinese Academy of Sciences, Nanjing 210008, China; University of Chinese Academy of Sciences, Beijing 100049, China.	Ammonium transporters (AMTs) are major routes for plant uptake of the NH4(+)-form nitrogen. Plant AMTs mediate predominantly the uptake of NH4(+) and to a lesser extent, its organic analog methylammonium (MeA(+)). Mutagenesis studies on potential phosphorylation residues have achieved solid recognition that alteration of the phosphorylation status can result in allosteric regulation and impair th…
Multiple Patterns of Regulation and Overexpression of a Ribonuclease-Like Pathogenesis-Related Protein Gene, OsPR10a, Conferring Disease Resistance in Rice and Arabidopsis.	2016	OsPR10a|PBZ1	PLoS One	Graduate School of Biotechnology and Bioengineering, Yuan Ze University, Jhongli, Taiwan.	An abundant 17 kDa RNase, encoded by OsPR10a (also known as PBZ1), was purified from Pi-starved rice suspension-cultured cells. Biochemical analysis showed that the range of optimal temperature for its RNase activity was 40-70°C and the optimum pH was 5.0. Disulfide bond formation and divalent metal ion Mg2+ were required for the RNase activity. The expression of OsPR10a::GUS in transgenic rice w…
Bph32, a novel gene encoding an unknown SCR domain-containing protein, confers resistance against the brown planthopper in rice.	2016	Bph32	Sci Rep	Crop Research Institute, Sichuan Academy of Agricultural Sciences, Chengdu, 610066, P.R. China.	An urgent need exists to identify more brown planthopper (Nilaparvata lugens St<U+00E5>l, BPH) resistance genes, which will allow the development of rice varieties with resistance to BPH to counteract the increased incidence of this pest species. Here, using bioinformatics and DNA sequencing approaches, we identified a novel BPH resistance gene, LOC_Os06g03240 (MSU LOCUS ID), from the rice variet…
OsLBD3-7 Overexpression Induced Adaxially Rolled Leaves in Rice.	2016	PLA3|OsLBD3-7	PLoS One	Institute of Crop Science, Chinese Academy of Agricultural Sciences, Beijing, 100081, China.	Appropriate leaf rolling enhances erect-leaf habits and photosynthetic efficiency, which consequently improves grain yield. Here, we reported the novel lateral organ boundaries domain (LBD) gene OsLBD3-7, which is involved in the regulation of leaf rolling. OsLBD3-7 works as a transcription activator and its protein is located on the plasma membrane and in the nucleus. Overexpression of OsLBD3-7 …
OsCLT1, a CRT-like transporter 1, is required for glutathione homeostasis and arsenic tolerance in rice.	2016	OsCLT1	New Phytol	State Key Laboratory of Plant Physiology and Biochemistry, College of Life Sciences, Zhejiang University, Hangzhou, 310058, China.	Arsenic (As) contamination in a paddy environment can cause phytotoxicity and elevated As accumulation in rice (Oryza sativa). The mechanism of As detoxification in rice is still poorly understood. We isolated an arsenate (As(V))-sensitive mutant of rice. Genomic resequencing and complementation identified OsCLT1, encoding a CRT-like transporter, as the causal gene for the mutant phenotype. OsCLT…
The role of OsPT8 in arsenate uptake and varietal difference in arsenate tolerance in rice.	2016	OsPht1;8|OsPT8	J Exp Bot	State Key Laboratory of Crop Genetics and Germplasm Enhancement, Nanjing Agricultural University, Nanjing 210095, China.	Arsenic (As) contamination in paddy soil can cause phytotoxicity and elevated As accumulation in rice grain. Rice varieties vary in As uptake and tolerance, but the underlying mechanisms remain unclear. In this study, the aus variety Kasalath was found to be more tolerant to arsenate [As(V)] than the japonica variety Nipponbare, but the two varieties showed similar arsenite [As(III)] tolerance. N…
Overexpression of rice glutaredoxins (OsGrxs) significantly reduces arsenite accumulation by maintaining glutathione pool and modulating aquaporins in yeast.	2016	OsGrx_C7,OsGrx_C2.1	Plant Physiol Biochem	Genetics and Molecular Biology Division, CSIR-National Botanical Research Institute, India; Department of Biotechnology, Kumaun University, India.	Arsenic (As) is an acute poison and class I carcinogen, can cause a serious health risk. Staple crops like rice are the primary source of As contamination in human food. Rice grown on As contaminated areas accumulates higher As in their edible parts. Based on our previous transcriptome data, two rice glutaredoxins (OsGrx_C7 and OsGrx_C2.1) were identified that showed up-regulated expression durin…
Targeted promoter editing for rice resistance to Xanthomonas oryzae pv. oryzae reveals differential activities for SWEET14-inducing TAL effectors.	2016	Os11N3|OsSWEET14	Plant Biotechnol J	UMR Interactions Plantes Microorganismes Environnement (IPME), IRD-CIRAD-Université, Montpellier, France.	As a key virulence strategy to cause Bacterial Leaf Blight, Xanthomonas oryzae pv. oryzae (Xoo) injects into the plant cell DNA-binding proteins called Transcription Activator-Like Effectors (TALEs), that bind to Effector-Binding Elements (EBEs) in a sequence-specific manner, resulting in host gene induction. TALEs AvrXa7, PthXo3, TalC and Tal5, found in geographically distant Xoo strains, all ta…
Map-based cloning and functional analysis of YGL8, which controls leaf colour in rice (Oryza sativa).	2016	YGL8	BMC Plant Biol	Key Laboratory of Application and Safety Control of Genetically Modified Crops, Rice Research Institute of Southwest University, Chongqing, 400716, China.	As the indispensable part of plant, leaf blade mainly functions as the production workshops where organic substance is produced by photosynthesis. Leaf colour mutation is a genetic phenomenon that has a high frequency and is easily identified. The mutations always exhibit negative impact on the development of plants in any of the different stages of growth. Up to now, numerous genes involved in l…
Structure and catalytic mechanism of monodehydroascorbate reductase, MDHAR, from Oryza sativa L. japonica.	2016	OsMDHAR	Sci Rep	Division of Polar Life Sciences, Korea Polar Research Institute, Incheon 21990, Republic of Korea.	Ascorbic acid (AsA) maintains redox homeostasis by scavenging reactive oxygen species from prokaryotes to eukaryotes, especially plants. The enzyme monodehydroascorbate reductase (MDHAR) regenerates AsA by catalysing the reduction of monodehydroascorbate, using NADH or NADPH as an electron donor. The detailed recycling mechanism of MDHAR remains unclear due to lack of structural information. Here…
Genomewide association analysis for awn length linked to the seed shattering gene qSH1 in rice.	2016	qSH1	J Genet	National Key Laboratory of Crop Genetic Improvement and National Center of Plant Gene Research (Wuhan), Huazhong Agricultural University, Wuhan 430070, People's Republic of China.a020809@webmail.hzau.edu.cn.	Awn is one of the most important domesticated traits in rice (Oryza sativa). Understanding the genetic basis of awn length is important for grain harvest and production, because long awn length is disadvantageous for both grain harvest and milling. We investigated the awn length of 529 rice cultivars and performed a Genomewide association studies (GWAS) in the indica and japonica subpopulations, …
Ectopic activation of the rice NLR heteropair RGA4/RGA5 confers resistance to bacterial blight and bacterial leaf streak diseases.	2016	RGA5,RGA4	Plant J	UMR Interactions Plantes-Microorganismes-Environnement, IRD-Cirad-UM, Montpellier, France.	Bacterial Blight (BB) and Bacterial Leaf Streak (BLS) are important rice diseases caused, respectively, by Xanthomonas oryzae pv. oryzae (Xoo) and Xanthomonas oryzae pv. oryzicola (Xoc). In both bacteria, Transcription Activator-Like (TAL) effectors are major virulence determinants that act by transactivating host genes downstream of Effector-Binding Elements (EBEs) bound in a sequence specific m…
OsBBX14 delays heading date by repressing florigen gene expression under long and short-day conditions in rice	2016	OsBBX14	Plant Sci	Shandong Rice Research Institute, Shandong Academy of Agricultural Sciences, Jinan 250100, PR China	B-box (BBX) proteins are zinc finger proteins containing B-box domains, which have roles in Arabidopsis growth and development. However, little is known concerning rice BBXs. Herein, we identified a rice BBX protein, Oryza sativa BBX14 (OsBBX14). OsBBX14 is highly expressed in flag leaf blades. OsBBX14 expression shows a diurnal rhythm under photoperiodic conditions and subsequent continuous whit…
Rice HOX12 Regulates Panicle Exsertion by Directly Modulating the Expression of ELONGATED UPPERMOST INTERNODE1.	2016	HOX12	Plant Cell	Institute of Genetics and Developmental Biology, Chinese Academy of Sciences CITY: Beijing POSTAL_CODE: 100101 China [CN].	Bioactive gibberellins (GAs) are key endogenous regulators of plant growth. Previous work identified ELONGATED UPPERMOST INTERNODE1 (EUI1) as a GA deactivating enzyme which plays an important role in panicle exsertion in rice (Oryza sativa). However, the mechanism that controls EUI1 activity during development is still largely unexplored. In this study, we identified a dominant panicle enclosure …
A Small G Protein as a Novel Component of the Rice Brassinosteroid Signal Transduction.	2016	OsPRA2	Mol Plant	State Key Laboratory of Plant Genomics, Institute of Microbiology, Chinese Academy of Sciences, Beijing 100101, China; National Center for Plant Gene Research (Beijing), Beijing 100101, China; University of Chinese Academy of Sciences, Beijing 100049, China.	Brassinosteroids (BRs) are a class of steroid hormones that are essential for plant growth and development. The BR signal transduction pathway in the dicot model plant Arabidopsis is well established, but the components connecting the BR signaling steps in rice have not been fully explored. For example, how the BR signaling is fine-tuned in rice, especially at the BR receptor level, is largely un…
Map-based Cloning and Characterization of the BPH18 Gene from Wild Rice Conferring Resistance to Brown Planthopper (BPH) Insect Pest.	2016	BPH26|BPH18	Sci Rep	Department of Agricultural Biotechnology, National Institute of Agricultural Sciences, Jeonju, Korea.	Brown planthopper (BPH) is a phloem sap-sucking insect pest of rice which causes severe yield loss. We cloned the BPH18 gene from the BPH-resistant introgression line derived from the wild rice species Oryza australiensis. Map-based cloning and complementation test revealed that the BPH18 encodes CC-NBS-NBS-LRR protein. BPH18 has two NBS domains, unlike the typical NBS-LRR proteins. The BPH18 pro…
Allelic diversity in an NLR gene BPH9 enables rice to combat planthopper variation.	2016	BPH9	Proc Natl Acad Sci U S A	National Key Laboratory of Hybrid Rice, College of Life Sciences, Wuhan University, Wuhan 430072, China.	Brown planthopper (BPH), Nilaparvata lugens St<U+00E5>l, is one of the most devastating insect pests of rice (Oryza sativa L.). Currently, 30 BPH-resistance genes have been genetically defined, most of which are clustered on specific chromosome regions. Here, we describe molecular cloning and characterization of a BPH-resistance gene, BPH9, mapped on the long arm of rice chromosome 12 (12L). BPH9…
MicroRNA390 Is Involved in Cadmium Tolerance and Accumulation in Rice.	2016	OsSRK	Front Plant Sci	Key Laboratory of Marine Food Quality and Hazard Controlling Technology of Zhejiang Province, College of Life Sciences, China Jiliang University Hangzhou, China.	Cadmium (Cd) is a non-essential heavy metal that is toxic to plants. microRNAs (miRNAs) are 21-nucleotide RNAs that are ubiquitous regulators of gene expression at the post-transcriptional level. Several plant miRNAs, such as miR390, have vital roles in plant growth, development and responses to environmental stresses including heavy metal stress. In this study, the expression of mature miR390 wa…
OsCCD1, a novel small calcium-binding protein with one EF-hand motif, positively regulates osmotic and salt tolerance in rice.	2016	CCD1	Plant Sci	MOA Key Laboratory of Crop Ecophysiology and Farming System in the Middle Reaches of the Yangtze River, College of Plant Science and Technology, Huazhong Agricultural University, Wuhan 430070, PR China.	Calcium-binding proteins play key roles in the signal transduction in the growth and stress response in eukaryotes. However, a subfamily of proteins with one EF-hand motif has not been fully studied in higher plants. Here, a novel small calcium-binding protein with a C-terminal centrin-like domain (CCD1) in rice, OsCCD1, was characterized to show high similarity with a TaCCD1 in wheat. As a resul…
Constitutive over-expression of rice ClpD1 protein enhances tolerance to salt and desiccation stresses in transgenic Arabidopsis plants.	2016	OsClpD1	Plant Sci	Department of Plant Molecular Biology, University of Delhi South Campus, New Delhi 110021, India.	Caseinolytic proteases (Clps) perform the important role of removing protein aggregates from cells, which can otherwise prove to be highly toxic. ClpD system is a two-component protease complex composed of a regulatory ATPase module ClpD and a proteolytic component ClpP. Under desiccation stress condition, rice ClpD1 (OsClpD1) gene encoding for the regulatory subunit, was represented by four vari…
Overexpression of a pH-sensitive nitrate transporter in rice increases crop yields.	2016	OsNRT2.3	Proc Natl Acad Sci U S A	State Key Laboratory of Crop Genetics and Germplasm Enhancement, Nanjing Agricultural University, Nanjing 210095, China;	Cellular pH homeostasis is fundamental for life, and all cells adapt to maintain this balance. In plants, the chemical form of nitrogen supply, nitrate and ammonium, is one of the cellular pH dominators. We report that the rice nitrate transporter OsNRT2.3 is transcribed into two spliced isoforms with a natural variation in expression ratio. One splice form, OsNRT2.3b is located on the plasma mem…
Critical roles of soluble starch synthase SSIIIa and granule-bound starch synthase Waxy in synthesizing resistant starch in rice.	2016	OsSSIIIa|Flo5	Proc Natl Acad Sci U S A	State Key Laboratory of Plant Genomics and National Center for Plant Gene Research (Beijing), Institute of Genetics and Developmental Biology, Chinese Academy of Sciences, Beijing 100101, China.	Changes in human lifestyle and food consumption have resulted in a large increase in the incidence of type-2 diabetes, obesity, and colon disease, especially in Asia. These conditions are a growing threat to human health, but consumption of foods high in resistant starch (RS) can potentially reduce their incidence. Strategies to increase RS in rice are limited by a lack of knowledge of its molecu…
Molecular Mechanism for Fungal Cell Wall Recognition by Rice Chitin Receptor OsCEBiP.	2016	CEBiP|OsCEBiP	Structure	Ministry of Education Key Laboratory of Protein Science, Center for Structural Biology, School of Life Sciences, Tsinghua-Peking Joint Center for Life Sciences, Tsinghua University, Beijing 100084, China.	Chitin is the major component of fungal cell wall and serves as a molecular pattern that can be recognized by the receptor OsCEBiP in rice, a lysine motif (LysM) receptor-like protein (RLP), to trigger immune responses. The molecular mechanisms underlying chitin recognition remain elusive. Here we report the crystal structures of the ectodomain of OsCEBiP (OsCEBiP-ECD) in free and chitin-bound fo…
Identification of a peroxisomal-targeted aldolase involved in chlorophyll biosynthesis and sugar metabolism in rice.	2016	OsAld-Y	Plant Sci	National Key Laboratory of Crop Genetic Improvement and National Center of Plant Gene Research (Wuhan), Huazhong Agricultural University, Wuhan 430070, China.	Chlorophyll plays remarkable and critical roles in photosynthetic light-harvesting, energy transduction and plant development. In this study, we identified a rice Chl-deficient mutant, ygdl-1 (yellow green and droopy leaf-1), which showed yellow-green leaves throughout plant development with decreased content of Chls and carotene and an increased Chl a/b ratio. The ygdl-1 mutant also exhibited se…
A Nucleus-Encoded Chloroplast Protein YL1 Is Involved in Chloroplast Development and Efficient Biogenesis of Chloroplast ATP Synthase in Rice.	2016	YL1	Sci Rep	College of Life and Environmental Sciences, Hangzhou Normal University, Hangzhou 310036, China.	Chloroplast ATP synthase (cpATPase) is an importance thylakoid membrane-associated photosynthetic complex involved in the light-dependent reactions of photosynthesis. In this study, we isolated and characterized a rice (Oryza sativa) mutant yellow leaf 1 (yl1), which exhibits chlorotic leaves throughout developmental stages. The YL1 mutation showed reduced chlorophyll contents, abnormal chloropla…
White stripe leaf 12 (WSL12), encoding a nucleoside diphosphate kinase 2 (OsNDPK2), regulates chloroplast development and abiotic stress response in rice (Oryza sativa L.).	2016	OsNDPK2|WSL12	Mol Breed	State Key Laboratory of Rice Biology, China National Rice Research Institute, Chinese Academy of Agricultural Sciences, Tiyuchang Road 359, Hangzhou, 310006 China ; College of Agriculture and Biotechnology, Zhejiang University, Hangzhou, 310058 China.	Chloroplast is a crucial organelle for plant photosynthesis and maintaining normal life activities in higher plants. Although some genes related to chloroplast development and pigment synthesis have been identified or cloned in rice, little is known about the relationship between these genes and abiotic stress response. In this study, we identified a novel mutant white stripe leaf 12 (wsl12) affe…
The Rice Pentatricopeptide Repeat Gene TCD10 is Needed for Chloroplast Development under Cold Stress.	2016	TCD10	Rice	Development Center of Plant Germplasm Resources, College of Life and Environment Sciences, Shanghai Normal University, Shanghai, 200234, China.	Chloroplast plays a vital role in plant development and growth. The pentatricopeptide repeat (PPR) gene family is one of the largest gene families in plants. In addition, cold stress affects a broad spectrum of cellular components, e.g. chloroplast, and metabolism in plants. However, the regulatory mechanism for rice PPR genes on chloroplast development still remains elusive under cold stress.In …
Albino Leaf 1 that Encodes the Sole Octotricopeptide Repeat Protein Is Responsible for Chloroplast Development in Rice	2016	OsAL1	Plant Physiol	South China Agricultural University CITY: Guangzhou STATE: Guangdong China	Chloroplast, the photosynthetic organelle in plants, plays a crucial role in plant development and growth through manipulating the capacity of photosynthesis. However, the regulatory mechanism of chloroplast development still remains elusive. Here, we characterized a mutant with defective in chloroplasts in rice, termed albino leaf 1 (al1), which exhibits distinct albino phenotype in leaves, even…
WHITE PANICLE1, a Val-tRNA synthetase regulating chloroplast ribosome biogenesis in rice, is essential for early chloroplast development.	2016	WP1	Plant Physiol	State Key Laboratory for Crop Genetics and Germplasm Enhancement, Jiangsu Plant Gene Engineering Research Center, Nanjing Agricultural University CITY: Nanjing STATE: Jiangsu China [CN].	Chloroplasts and mitochondria contain their own genomes and transcriptional and translational systems. Establishing these genetic systems is essential for plant growth and development. Here we characterized a mutant form of a Val-tRNA synthetase (OsValRS2) from Oryza sativa L. which is targeted to both chloroplasts and mitochondria. A single base change in OsValRS2 caused virescent to albino phen…
Temperature-sensitive albino gene TCD5, encoding a monooxygenase, affects chloroplast development at low temperatures.	2016	TCD5	J Exp Bot	Institute of Plant Physiology and Ecology, Shanghai Institute for Biological Sciences, Chinese Academy of Sciences, Shanghai 200032, China.	Chloroplasts are essential for photosynthesis and play critical roles in plant development. In this study, we characterized the temperature-sensitive chlorophyll-deficient rice mutant tcd5, which develops albino leaves at low temperatures (20 °C) and normal green leaves at high temperatures (32 °C). The development of chloroplasts and etioplasts is impaired in tcd5 plants at 20 °C, and the temper…
Albino Leaf 2 is involved in the splicing of chloroplast group I and II introns in rice.	2016	AL2	J Exp Bot	State Key Laboratory for Conservation and Utilization of Subtropical Agro-Bioresources, Guangdong Provincial Key Laboratory of Plant Molecular Breeding, College of Agriculture, South China Agricultural University, Guangzhou 510642, China.	Chloroplasts play an essential role in plant growth and development through manipulating photosynthesis and the production of hormones and metabolites. Although many genes or regulators involved in chloroplast biogenesis and development have been isolated and characterized, identification of novel components is still lacking. We isolated a rice (Oryza sativa) mutant, termed albino leaf 2 (al2), u…
Starch Content in Leaf Sheath Controlled by CO2 Responsive CCT Protein is a Potential Determinant of Photosynthetic Capacity in Rice.	2016	NRR|CRCT	Plant Cell Physiol	Laboratory of Tropical Crop Science, Graduate School of Agricultural Science, Kobe University, Kobe 657-8501, Japan.	CO2 responsive CCT protein (CRCT) is the suggested positive regulator of starch synthesis in vegetative organs, particularly the leaf sheath of rice. In this study, we analyzed the effects of the starch level in the leaf sheath on the photosynthetic rate in leaf blade using CRCT overexpression and RNAi knockdown transgenic rice grown under ambient (38 Pa) or elevated (100 Pa) CO2 conditions. In l…
GOLGI TRANSPORT 1B Regulates Protein Export from Endoplasmic Reticulum in Rice Endosperm Cells.	2016	GOT1B|GLUP2	Plant Cell	State Key Laboratory for Crop Genetics and Germplasm Enhancement, Jiangsu Plant Gene Engineering Research Center, Nanjing Agricultural University CITY: Nanjing China [CN].	Coat protein complex II (COPII) mediates the first step of anterograde transport of newly synthesized proteins from the endoplasmic reticulum (ER) to other endomembrane compartments in eukaryotes. A group of evolutionarily conserved proteins (Sar1, Sec23, Sec24, Sec13 and Sec31) constitutes the basic COPII coat machinery; however, the details of how the COPII coat assembly is regulated remain unc…
Ghd2, a CONSTANS-like gene, confers drought sensitivity through regulation of senescence in rice.	2016	Ghd2	J Exp Bot	National Key Laboratory of Crop Genetic Improvement and National Center of Plant Gene Research (Wuhan), Huazhong Agricultural University, Wuhan 430070, China.	CONSTANS (CO)-like genes have been intensively investigated for their roles in the regulation of photoperiodic flowering, but very limited information has been reported on their functions in other biological processes. Here, we found that a CO-like gene, Ghd2 (Grain number, plant height, and heading date2), which can increase the yield potential under normal growth condition just like its homolog…
Phytochrome B Negatively Affects Cold Tolerance by Regulating OsDREB1 Gene Expression through Phytochrome Interacting Factor-Like Protein OsPIL16 in Rice.	2016	APG|OsPIL16	Front Plant Sci	Shandong Rice Research Institute, Shandong Academy of Agricultural Sciences Jinan, China.	Cross talk between light signaling and cold signaling has been elucidated in the model plant Arabidopsis and tomato, but little is known about their relationship in rice. Here, we report that phytochrome B (phyB) mutants exhibit improved cold tolerance compared with wild type (WT) rice (Oryza sativa L. cv. Nipponbare). The phyB mutants had a lower electrolyte leakage index and malondialdehyde con…
OsREM4.1 Interacts with OsSERK1 to Coordinate the Interlinking between Abscisic Acid and Brassinosteroid Signaling in Rice.	2016	OsREM4.1	Dev Cell	National Key Laboratory of Plant Molecular Genetics and CAS Center for Excellence in Molecular Plant Sciences, Institute of Plant Physiology and Ecology, Chinese Academy of Sciences, 300 Fenglin Road, Shanghai 200032, China.	Crosstalk among phytohormones is crucial for balancing plant growth and adjustment to various environments. Abscisic acid (ABA) and brassinosteroids (BRs) exhibit antagonistic interactions during many plant development processes, but little is known about the molecular mechanism mediating those interactions. Here, we identified a rice (Oryza sativa) remorin gene, OsREM4.1, whose expression is upr…
GAD1 Encodes a Secreted Peptide That Regulates Grain Number, Grain Length and Awn Development in Rice Domestication.	2016	AL8|RAE2|GAD1	Plant Cell	China Agricultural University CITY: Beijing China [CN].	Cultivated rice (Oryza sativa L.) was domesticated from wild rice (Oryza rufipogon Griff.), which typically displays fewer grains per panicle and longer grains than cultivated rice. In addition, wild rice has long awns, whereas cultivated rice has short awns or lacks them altogether. These changes represent critical events in rice domestication. Here, we identified a major gene, GRAIN NUMBER, GRA…
OsHSD1, a Hydroxysteroid Dehydrogenase, Is Involved in Cuticle Formation and Lipid Homeostasis in Rice	2016	OsHSD1	Plant Sci	National Key Facility for Crop Gene Resources and Genetic Improvement, Institute of Crop Science, Chinese Academy of Agricultural Sciences, Beijing 100081, PR China	Cuticular wax, a hydrophobic layer on the surface of all aerial plant organs, has essential roles in plant growth and survival under various environments. Here we report a wax-deficient rice mutant oshsd1 with reduced epicuticular wax crystals and thicker cuticle membrane. Quantification of the wax components and fatty acids showed elevated levels of very-long-chain fatty acids (VLCFAs) and accum…
A ǂ-ketoacyl-CoA synthase is Involved in Rice Leaf Cuticular Wax Synthesis and requires a CER2-LIKE Protein as a Cofactor.	2016	WSL4,OsCER2	Plant Physiol	Institute of Botany, Chinese Academy of Sciences CITY: Beijing China [CN].	Cuticular waxes are complex mixtures of very-long-chain fatty acids (VLCFAs) and their derivatives, forming a natural barrier on aerial surfaces of terrestrial plants against biotic and abiotic stresses. In VLCFA biosynthesis, ǂ-ketoacyl-CoA synthase (KCS) is the key enzyme, catalyzing the first reaction in fatty acid elongation and determining substrate specificity. We isolated a rice (Oryza sat…
The QTL GNP1 Encodes GA20ox1, Which Increases Grain Number and Yield by Increasing Cytokinin Activity in Rice Panicle Meristems.	2016	OsGA20ox1|GNP1	PLoS Genet	National Key Laboratory of Plant Molecular Genetics, CAS Centre for Excellence in Molecular Plant Sciences and Collaborative Innovation Center of Genetics &amp; Development, Shanghai Institute of Plant Physiology &amp; Ecology, Shanghai Institute for Biological Sciences, Chinese Academic of Sciences, Shanghai, China.	Cytokinins and gibberellins (GAs) play antagonistic roles in regulating reproductive meristem activity. Cytokinins have positive effects on meristem activity and maintenance. During inflorescence meristem development, cytokinin biosynthesis is activated via a KNOX-mediated pathway. Increased cytokinin activity leads to higher grain number, whereas GAs negatively affect meristem activity. The GA b…
The rice DUF1620-containing and WD40-like repeat protein is required for the assembly of the restoration of fertility complex.	2016	RFC3	New Phytol	State Key Laboratory of Hybrid Rice, College of Life Sciences, Wuhan University, Wuhan, Hubei, 430072, China.	Cytoplasmic male sterility (CMS) and restoration of fertility (Rf) are widely distributed in plant species utilized by humans. RF5 and GRP162 are subunits of the restoration of fertility complex (RFC) in Hong-Lian rice. Despite the fact that the RFC is 400-500 kDa in size, the other proteins or factors in the complex still remain unknown. Here, we identified RFC subunit 3, which encodes a DUF1620…
A Gene Encoding Pentatricopeptide Repeat Protein Partially Restores Fertility in RT98-Type Cytoplasmic Male-Sterile Rice	2016	Rf98	Plant Cell Physiol	Graduate School of Agricultural Science, Tohoku University, 1-1 Tsutsumidori-Amamiyamachi, Aoba-ku, Sendai, 981-8555 Japan	Cytoplasmic male sterility (CMS) lines in rice, which have the cytoplasm of a wild species and the nuclear genome of cultivated rice, are of value for the study of genetic interactions between the mitochondrial and nuclear genomes. The RT98-type CMS line RT98A and the fertility restorer line RT98C carry the cytoplasm of the wild species Oryza rufipogon and the nuclear genome of the Taichung 65 cu…
Involvement of Abscisic Acid in PSII Photodamage and D1 Protein Turnover for Light-Induced Premature Senescence of Rice Flag Leaves.	2016	OsFtsH2	PLoS One	Institute of Crop Science, College of Agriculture and Biotechnology, Zhejiang University, Hangzhou 310058, China.	D1 protein in the PSII reaction center is the major target of photodamage, and it exhibits the highest turnover rate among all the thylakoid proteins. In this paper, rice psf (premature senescence of flag leaves) mutant and its wild type were used to investigate the genotype-dependent alteration in PSII photo-damage and D1 protein turnover during leaf senescence and its relation to ABA accumulati…
The De-Etiolated 1 Homolog of Arabidopsis Modulates the ABA Signaling Pathway and ABA Biosynthesis in Rice.	2016	OsDDB1	Plant Physiol	Key Laboratory of Biorheological Science and Technology (Chongqing University), Ministry of Education, Bioengineering College of Chongqing University, Chongqing 400030, China (G.Z., H.Z., Z.X., J.H., L.L., A.U.D., G.W.);Institute of Life Science, Chongqing Medical University, Chongqing 400016, China (Y.Z.);Chongqing Key Laboratory of Adversity Agriculture, Biotechnology Research Center, Chongqing…	DEETIOLATED1 (DET1) plays a critical role in developmental and environmental responses in many plants. To date, the functions of OsDET1 in rice (Oryza sativa) have been largely unknown. OsDET1 is an ortholog of Arabidopsis (Arabidopsis thaliana) DET1 Here, we found that OsDET1 is essential for maintaining normal rice development. The repression of OsDET1 had detrimental effects on plant developme…
OsDET1 Modulates the ABA Signaling Pathway and ABA Biosynthesis in Rice	2016	OsDET1	Plant Physiol	Chongqing University CITY: Chongqing China	DE-ETIOLATED1 (DET1) plays a critical role in developmental and environmental responses in many plants. To date, the functions of OsDET1 in rice have been largely unknown. OsDET1 is an ortholog of Arabidopsis thaliana DET1. Here, we found that OsDET1 is essential for maintaining normal rice development. The repression of OsDET1 had detrimental effects on plant development, and we found that OsDET…
Members of BTB gene family regulate negatively nitrate uptake and nitrogen use efficiency in Arabidopsis thaliana and Oryza sativa.	2016	OsBT	Plant Physiol	Pontificia Universidad Cat�lica de Chile CITY: Santiago STATE: RM Chile [CL].	Development of crops with improved nitrogen use efficiency (NUE) is essential for sustainable agriculture. However, achieving this goal has proven difficult due to NUE is a complex trait encompassing physiological and developmental processes. We thought to tackle this problem by taking a systems biology approach to identify candidate target genes. First, we used a supervised machine-learning algo…
Biochemical characterization of plant Rad52 protein from rice (Oryza sativa)	2016	OsRad52	Plant Physiol Biochem	Bio-molecular Damage and Repair Section, Molecular Biology Division, Bhabha Atomic Research Centre, Trombay, Mumbai, 400085, India	DNA damage in living cells is repaired by two main pathways, homologous recombination (HR) and non-homologous end joining (NHEJ). Of all the genes promoting HR, Rad52 (Radiation sensitive 52) is an important gene which is found to be highly conserved across different species. It was believed that RAD52 is absent in plant systems until lately. However, recent genetic studies have shown the presenc…
Loss of function at RAE2, a previously unidentified EPFL, is required for awnlessness in cultivated Asian rice.	2016	AL8|RAE2,SLP1	Proc Natl Acad Sci U S A	Bioscience and Biotechnology Center, Nagoya University, Furo-cho, Chikusa, Nagoya, Aichi 464-8601, Japan;	Domestication of crops based on artificial selection has contributed numerous beneficial traits for agriculture. Wild characteristics such as red pericarp and seed shattering were lost in both Asian (Oryza sativa) and African (Oryza glaberrima) cultivated rice species as a result of human selection on common genes. Awnedness, in contrast, is a trait that has been lost in both cultivated species d…
MID1 Plays an Important Role in Response to Drought Stress during Reproductive Development.	2016	MID1	Plant J	State Key Laboratory of Genetic Engineering, Institute of Plant Biology, Center for Evolutionary Biology, School of Life Sciences, Fudan University, 2005 Songhu Road, Shanghai, 200438, China.	Drought during rice reproductive development results in yield loss. It is important to understand the functions of drought-responsive genes in reproductive tissues for improving rice yield under water-deficit conditions. We show here that MID1 (MYB Important for Drought Response1), encoding a putative R-R-type MYB-like transcription factor, can improve rice yield under drought. MID1 was primarily…
The rice OsNAC6 transcription factor orchestrates multiple molecular mechanisms involving root structural adaptions and nicotianamine biosynthesis for drought tolerance.	2016	OsNAC6|SNAC2	Plant Biotechnol J	Graduate School of International Agricultural Technology and Crop Biotechnology Institute/GreenBio Science and Technology, Seoul National University, Pyeongchang, 25354, Korea.	Drought has a serious impact on agriculture worldwide. A plant's ability to adapt to rhizosphere drought stress requires reprograming of root growth and development. Although physiological studies have documented the root adaption for tolerance to the drought stress, underlying molecular mechanisms is still incomplete, which is essential for crop engineering. Here, we identified OsNAC6-mediated r…
OsSGL, a Novel DUF1645 Domain-Containing Protein, Confers Enhanced Drought Tolerance in Transgenic Rice and Arabidopsis.	2016	OsSGL	Front Plant Sci	Key Laboratory of Agro-ecological Processes in Subtropical Region, Institute of Subtropical Agriculture, Chinese Academy of Sciences Changsha, China.	Drought is a major environmental factor that limits plant growth and crop productivity. Genetic engineering is an effective approach to improve drought tolerance in various crops, including rice (Oryza sativa). Functional characterization of relevant genes is a prerequisite when identifying candidates for such improvements. We investigated OsSGL (Oryza sativa Stress tolerance and Grain Length), a…
The ethylene response factor OsERF109 negatively affects ethylene biosynthesis and drought tolerance in rice.	2016	OsERF109	Protoplasma	College of Life Sciences, Agricultural University of Hebei, Baoding, 071001, China.	Drought is an important factor limiting plant development and crop production. Dissecting the factors involved in this process is the key for enhancement of plant tolerance to drought stress by genetic approach. Here, we evaluated the regulatory function of a novel rice ethylene response factor (ERF) OsERF109 in drought stress. Expression of OsERF109 was rapidly induced by stress and phytohormone…
Enhanced Gene Expression Rather than Natural Polymorphism in Coding Sequence of the OsbZIP23 Determines Drought Tolerance and Yield Improvement in Rice Genotypes.	2016	OsbZIP23	PLoS One	Adv. Lab. for Plant Genetic Engineering, Advanced Technology Development Center, Indian Institute of Technology Kharagpur, Kharagpur 721302, India.	Drought is one of the major limiting factors for productivity of crops including rice (Oryza sativa L.). Understanding the role of allelic variations of key regulatory genes involved in stress-tolerance is essential for developing an effective strategy to combat drought. The bZIP transcription factors play a crucial role in abiotic-stress adaptation in plants via abscisic acid (ABA) signaling pat…
Overexpression of OsEm1 encoding a group I LEA protein confers enhanced drought tolerance in rice.	2016	OsEm|EMP1|OsEm1	Biochem Biophys Res Commun	Zhejiang Provincial Key Laboratory of Bioremediation of Soil Contamination, School of Agriculture and Food Science, Zhejiang Agriculture &amp; Forestry University, 88 Huanbei Road, Hangzhou 311300, China; College of Animal Science and Technology, Zhejiang Agriculture &amp; Forestry University, 88 Huanbei Road, Hangzhou 311300, China.	Drought is the greatest threat for crops, including rice. In an effort to identify rice genes responsible for drought tolerance, a drought-responsive gene OsEm1 encoding a group I LEA protein, was chosen for this study. OsEm1 was shown at vegetative stages to be responsive to various abiotic stresses, including drought, salt, cold and the hormone ABA. In this study, we generated OsEm1-overexpress…
Rice OsERF71-mediated root modification affects shoot drought tolerance.	2016	OsERF71	Plant Signal Behav	a Graduation School of International Agricultural Technology and Crop Biotechnology Institute/GreenBio Science and Technology, Seoul National University , Pyeongchang 25354 , Korea.	Drought is the most serious problem that impedes crop development and productivity worldwide. Although several studies have documented the root architecture adaption for drought tolerance, little is known about the underlying molecular mechanisms. Our latest study demonstrated that overexpression of the OsERF71 in rice roots under drought conditions modifies root structure including larger aerenc…
OsDi19-4 acts downstream of OsCDPK14 to positively regulate ABA response in rice.	2016	OsDi19-4	Plant Cell Environ	State Key Laboratory of Hybrid Rice, College of Life Sciences, Wuhan University, Wuhan, 430072, China.	Drought-induced 19 protein family consists of several atypical Cys2/His2-type zinc-finger proteins in plants and plays an important role in abiotic stress. In this study, we found that overexpressing OsDi19-4 in rice altered the expression of a series of ABA-responsive genes, resulting in strong ABA hypersensitive phenotypes including ABA-induced seed germination inhibition, early seedling growth…
The endonuclease homolog OsRAD1 promotes accurate meiotic double-strand break repair by suppressing non-homologous end joining.	2016	OsRAD1	Plant Physiol	Institute of Genetics and Developmental Biology,Chinese Academy of Sciences CITY: Beijing STATE: Be China [CN].	During meiosis, programmed double-strand breaks (DSBs) are generated to initiate homologous recombination (HR), which is crucial for faithful chromosome segregation. In yeast, RAD1 acts together with RAD9 and HUS1 to facilitate meiotic recombination via cell cycle checkpoint control. However, little is known about the meiotic functions of these proteins in higher eukaryotes. Here, we characterize…
Receptor-Like Kinase RUPO Interacts with Potassium Transporters to Regulate Pollen Tube Growth and Integrity in Rice.	2016	RUPO	PLoS Genet	Key Laboratory of Plant Molecular Physiology, Institute of Botany, Chinese Academy of Sciences, Beijing, China.	During sexual reproduction of flowering plants, the pollen tube grows fast and over a long distance within the pistil to deliver two sperms for double fertilization. Growing plant cells need to communicate constantly with external stimuli as well as monitor changes in surface tension of the cell wall and plasma membrane to coordinate these signals and internal growth machinery; however, the under…
Molecular characterization of rice endosperm development under heat stress identifies OsMADS87 as a determinant of seed size and thermal sensitivity.	2016	OsMADS87	Plant Physiol	University of Nebraska CITY: Lincoln United States Of America [US].	Early seed development events are highly sensitive to increased temperature. This high sensitivity to a short duration temperature spike reduces seed viability and seed size at maturity. The molecular basis of the heat stress sensitivity during early seed development is not known. We selected rice, a highly heat-sensitive species to explore this phenomenon. Here, we elucidate the molecular pathwa…
Glucosidase II beta-subunit, a novel substrate for caspase-3-like activity in rice, plays as a molecular switch between autophagy and programmed cell death.	2016	HSP40,OsGAS2	Sci Rep	Dept. of Biochemistry &amp;Molecular Biology, College of Life Science, Nanjing Agricultural University, Nanjing, Jiangsu 210095, China.	Endoplasmic reticulum (ER) stress activates unfolded protein response (UPR) and autophagy. However, prolonged, severe stresses activate programmed cell death (PCD) in both animal and plant cells. Compared to the well-studied UPR pathway, the molecular mechanisms of ER-stress-induced PCD are less understood. Here, we report the identification of Gas2, the glucosidase II beta subunit in the ER, as …
The α-subunit of the rice heterotrimeric G protein, RGA1, regulates drought tolerance during the vegetative phase in the dwarf rice mutant d1.	2016	D1|RGA1	J Exp Bot	Biology Department, Penn State University, 208 Mueller Laboratory, University Park, PA 16802, USA.	Essential in the Green Revolution was the development of high-yielding dwarf varieties of rice (Oryza sativa L.), but their selection was not based on responses to water limitation. We studied physiological responses to progressive drought of the dwarf rice mutant, d1, in which the RGA1 gene, which encodes the GTP-binding α-subunit of the heterotrimeric G protein, is non-functional. Wild-type (WT…
Activation of ethylene signaling pathways enhances disease resistance by regulating ROS and phytoalexin production in rice.	2016	OsEIL1|MHZ6	Plant J	State Key Laboratory of Plant Genomics, Institute of Microbiology, Chinese Academy of Sciences, Beijing, 100101, China.	Ethylene plays diverse roles in plant growth, development and stress responses. However, the roles of ethylene signaling in immune responses remain largely unknown. In this study, we showed that the blast fungus Magnaporthe oryzae infection activated ethylene biosynthesis in rice. Resistant rice cultivars accumulated higher levels of ethylene than susceptible ones. Ethylene signaling components O…
The Rice Eukaryotic Translation Initiation Factor 3 Subunit e (OseIF3e) Influences Organ Size and Pollen Maturation.	2016	OseIF3e|EIF3E	Front Plant Sci	Institute of Crop Science, College of Agriculture and Biotechnology, Zhejiang University Hangzhou, China.	Eukaryotic translation initiation factor 3 (eIF3) is a large protein complex that participates in most translation initiation processes. While eIF3 has been well characterized, less is known about the roles of individual eIF3 subunits, particularly in plants. Here, we identified and characterized OseIF3e in rice (Oryza sativa L.). OseIF3e was constitutively expressed in various tissues, but most …
A loss-of-function allele of OsHMA3 associated with high cadmium accumulation in shoots and grain of Japonica rice cultivars.	2016	qCdT7|OsHMA3	Plant Cell Environ	State Key Laboratory of Crop Genetics and Germplasm Enhancement, Nanjing Agricultural University, Nanjing, 210095, China.	Excessive cadmium (Cd) accumulation in rice poses a risk to food safety. OsHMA3 plays an important role in restricting Cd translocation from roots to shoots. A non-functional allele of OsHMA3 has been reported in some Indica rice cultivars with high Cd accumulation, but it is not known if OsHMA3 allelic variation is associated with Cd accumulation in Japonica cultivars. In this study, we identifi…
An Al-inducible expansin gene, OsEXPA10 is involved in root cell elongation of rice.	2016	OsEXPA10	Plant J	State Key Laboratory of Soil and Sustainable Agriculture, , Institute of Soil Science, Chinese Academy of Sciences, Nanjing, 210008, China.	Expansins are cell-wall loosening proteins, which are encoded by multigene families. However, the physiological role of most expansin genes is still poorly understood. Here, we functionally characterized an Al-inducible expansin gene, OsEXPA10, which is regulated by a C2H2-type zinc finger transcription factor, ART1 in rice. A detailed expression analysis showed that OsEXPA10 was expressed in bot…
MEIOTIC F-BOX Is Essential for Male Meiotic DNA Double Strand Break Repair in Rice.	2016	MOF	Plant Cell	Shanghai Jiao Tong University CITY: shanghai STATE: shanghai China [CN].	F-box proteins constitute a large superfamily in plants and play important roles in controlling many biological processes, but the roles of F-box proteins in male meiosis in plants remain unclear. Here, we identify the rice (Oryza sativa) F-box gene MEIOTIC F-BOX (MOF), which is essential for male meiotic progression. MOF belongs to the FBX subfamily and is predominantly active during leptotene t…
The ferredoxin-dependent glutamate synthase (OsFd-GOGAT) participates in leaf senescence and the nitrogen remobilization in rice.	2016	ABC1|OsFd-GOGAT	Mol Gen Genet	Department of Agronomy, Zhejiang University, Hangzhou, 310058, China.	Ferredoxin-dependent glutamate synthase (Fd-GOGAT, EC 1.4.7.1) plays major roles in photorespiration and primary nitrogen assimilation. However, due to no mutant or knockdown lines of OsFd-GOGAT have been reported in rice (Oryza sativa L.), the contribution of OsFd-GOGAT to rice foliar nitrogen metabolism remains little up-to-date. Here, we isolated a rice premature leaf senescence mutant named g…
MicroRNA-targeted transcription factor gene RDD1 promotes nutrient ion uptake and accumulation in rice.	2016	RDD1	Plant J	Division of Plant Sciences, National Institute of Agrobiological Sciences, Tsukuba Ibaraki, 305-8602, Japan.	Fertilizers are often potential environmental pollutants; therefore, increasing productivity and the efficiency of nutrient uptake to boost crop yields without the risk of environmental pollution is a desirable goal. Here, we show that the transcription factor encoding gene RDD1 plays a role in improving the uptake and accumulation of various nutrient ions in rice. RDD1 was found to be targeted b…
Homologs of SCAR/WAVE complex components are required for epidermal cell morphogenesis in rice.	2016	LPL2,LPL3	J Exp Bot	Ministry of Education Key Laboratory of Cell Activities and Stress Adaptations, School of Life Sciences, Lanzhou University, Lanzhou 730000, China.	Filamentous actins (F-actins) play a vital role in epidermal cell morphogenesis. However, a limited number of studies have examined actin-dependent leaf epidermal cell morphogenesis events in rice. In this study, two recessive mutants were isolated: less pronounced lobe epidermal cell2-1 (lpl2-1) and lpl3-1, whose leaf and stem epidermis developed a smooth surface, with fewer serrated pavement ce…
CONSTANS-like 9 (COL9) delays the flowering time in Oryza sativa by repressing the Ehd1 pathway.	2016	DTH2|OsCOL9|OsCCT08	Biochem Biophys Res Commun	National Engineering Research Center of Plant Space Breeding, South China Agricultural University, Guangzhou 510642, China.	Flowering or heading is one of most important agronomic traits in rice. It has been characterized that CONSTANS (CO) and CONSTANS-like (COL) proteins are critical flowering regulators in response to photoperiodic stress in plants. We have previously identified that the COL family member OsCOL9 can positively enhance the rice blast resistance. In the present study, we aimed to explore the function…
A CONSTANS-like transcriptional activator, OsCOL13, functions as a negative regulator of flowering downstream of OsphyB and upstream of Ehd1 in rice.	2016	OsCOL13	Plant Mol Biol	Hunan Province Key Laboratory of Plant Functional Genomics and Developmental Regulation, College of Biology, Hunan University, Changsha, 410082, People's Republic of China.	Flowering time determines the adaptability of crop plants to different local environments, thus being one of the most important agronomic traits targeted in breeding programs. Photoperiod is one of the key factors that control flowering in plant. A number of genes that participate in the photoperiod pathway have been characterized in long-day plants such as Arabidopsis, as well as in short-day pl…
Hd18, encoding histone acetylase related to Arabidopsis FLOWERING LOCUS D, is involved in the control of flowering time in rice.	2016	Hd18	Plant Cell Physiol	National Institute of Agrobiological Sciences, 2-1-2 Kannondai, Tsukuba, Ibaraki 305-8602, Japan.	Flowering time is one of the most important agronomic traits in rice (Oryza sativa L.), because it defines harvest seasons and cultivation areas and affects yields. We used a map-based strategy to clone Heading date 18 (Hd18). The difference in flowering time between the Japanese rice cultivars Koshihikari and Hayamasari was due to a single-nucleotide polymorphism within the Hd18 gene, which enco…
OsCOL10, a CONSTANS-like gene, functions as a flowering-time repressor downstream of Ghd7 in rice.	2016	OsCOL10	Plant Cell Physiol	National Key Facility for Crop Gene Resources and Genetic Improvement, Institute of Crop Science, Chinese Academy of Agricultural Sciences, Beijing 100081, P.R. China State Key Laboratory of Chemo/Biosensing and Chemometrics, College of Biology, Hunan University, Changsha 410082, China.	Flowering time, or heading date, is a critical agronomic trait that determines the cropping season and regional adaptability, and ultimately grain yield in rice. A number of genes involved in photoperiodic flowering of have been cloned and their roles in modulating expression of the flowering genes have been characterized to a certain extent. However, much less is known about the pathway in trans…
Regulatory role of FZP in the determination of panicle branching and spikelet formation in rice.	2016	FZP|BFL1	Sci Rep	National Key Laboratory of Crop Genetic Improvement and National Center of Plant Gene Research (Wuhan), Huazhong Agricultural University, Wuhan 430070, China.	FRIZZLE PANICLE (FZP) and RFL/ABERRANT PANICLE ORGANIZATION 2 (APO2) play important roles in regulating the ABCDE floral organ identity genes. However, the relationships among FZP and these floral identity genes in the regulation of panicle formation remain unclear. Here, we used the novel mutant fzp-11, wild-type and FZP-overexpressing plants to compare the expression of these genes during panic…
OspTAC2 encodes a pentatricopeptide repeat protein and regulates rice chloroplast development.	2016	OspTAC2	J Genet Genomics	Institute of Crop and Nuclear Technology Utilization, Zhejiang Academy of Agricultural Sciences, Hangzhou 310021, China; State Key Laboratory Breeding Base for Zhejiang Sustainable Pest and Disease Control, Zhejiang Academy of Agricultural Sciences, Hangzhou 310021, China. Electronic address: wangdk@mail.zaas.ac.cn.	Functional chloroplast generation depends on the precise coordination of gene expression between the plastid and the nucleus and is essential for plant growth and development. In this study, a rice (Oryza sativa) mutant that exhibited albino and seedling-lethal phenotypes was isolated from a(60)Co-irradiated rice population. The mutant gene was identified as an ortholog of the Arabidopsis plastid…
ATP binding by the P-loop NTPase OsYchF1 (an unconventional G protein) contributes to biotic but not abiotic stress responses.	2016	OsYchF1	Proc Natl Acad Sci U S A	School of Life Sciences, The Chinese University of Hong Kong, Shatin, N.T., Hong Kong SAR; Center for Soybean Research of the State Key Laboratory of Agrobiotechnology, The Chinese University of Hong Kong, Shatin, N.T., Hong Kong SAR;	G proteins are involved in almost all aspects of the cellular regulatory pathways through their ability to bind and hydrolyze GTP. The YchF subfamily, interestingly, possesses the unique ability to bind both ATP and GTP, and is possibly an ancestral form of G proteins based on phylogenetic studies and is present in all kingdoms of life. However, the biological significance of such a relaxed ligan…
The DELLA protein SLR1 integrates and amplifies salicylic acid- and jasmonic acid-dependent innate immunity in rice.	2016	SLR1|OsGAI	Plant Physiol	Bayer CropScience NV CITY: Ghent POSTAL_CODE: 9052 Belgium [BE] ddevleesschauwer@gmail.com.	Gibberellins are a class of tetracyclic plant hormones that are well known to promote plant growth by inducing the degradation of a class of nuclear growth-repressing proteins, called DELLAs. In recent years, GA and DELLAs are also increasingly implicated in plant responses to pathogen attack although our understanding of the underlying mechanisms is still limited, especially in monocotyledonous …
Overexpression of Rice Glutaredoxin OsGrx_C7 and OsGrx_C2.1 Reduces Intracellular Arsenic Accumulation and Increases Tolerance in Arabidopsis thaliana.	2016	OsGrx_C2.1,OsGrx_C7	Front Plant Sci	Genetics and Molecular Biology Division, Council of Scientific and Industrial Research-National Botanical Research InstituteLucknow, India; Department of Biotechnology, Kumaun UniversityNainital, India.	Glutaredoxins (Grxs) are a family of small multifunctional proteins involved in various cellular functions, including redox regulation and protection under oxidative stress. Despite the high number of Grx genes in plant genomes (48 Grxs in rice), the biological functions and physiological roles of most of them remain unknown. Here, the functional characterization of the two arsenic-responsive ric…
Overexpression of a glyoxalase gene, OsGly I, improves abiotic stress tolerance and grain yield in rice (Oryza sativa L.).	2016	OsGlyI	Plant Physiol Biochem	College of Life Science, Chongqing University, Chongqing 400030, China.	Glyoxalase I (Gly I) is a component of the glyoxalase system which is involved in the detoxification of methylglyoxal, a byproduct of glycolysis. In the present study, a gene of rice (Oryza sativa L., cv. Nipponbare) encoding Gly I was cloned and characterized. The quantitative real-time PCR analysis indicated that rice Gly I (OsGly I) was ubiquitously expressed in root, stem, leaf, leaf sheath a…
Emergence of a Novel Chimeric Gene Underlying Grain Number in Rice.	2016	GN2	Genetics	China Agricultural University.	Grain number is an important factor in determining grain production of rice (Oryza sativa L.). The molecular genetic basis for grain number is complex. Discovering new genes involved in regulating rice grain number increases our knowledge regarding its molecular mechanisms and aids breeding programs. Here, we identified GRAINS NUMBER 2 (GN2), a novel gene that is responsible for rice grain number…
SLG controls grain size and leaf angle by modulating brassinosteroid homeostasis in rice.	2016	SLG	J Exp Bot	State Key Laboratory for Crop Genetics and Germplasm Enhancement, Jiangsu Plant Gene Engineering Research Center, Nanjing Agricultural University, Nanjing 210095, China.	Grain size and leaf angle are two important traits determining grain yield in rice. However, the mechanisms regulating the two traits remain largely unknown. Here, we characterized a rice gain-of-function mutant, slender grain Dominant (slg-D), which exhibited longer and narrower grains and larger leaf angles, similar to plants with elevated brassinosteroid (BR) levels or strengthened BR signalin…
SMALL GRAIN 11 Controls Grain Size, Grain Number and Grain Yield in Rice.	2016	D2|CYP90D2|SMG11	Rice	Hainan Key Laboratory for Sustainable Utilization of Tropical Bioresources/Agricultural College, Hainan University, Haikou, 570228, People's Republic of China.	Grain size is one of key agronomic traits that determine grain yield in rice. Several regulators of grain size have been identified in rice, but the mechanisms that determine grain size and yield remain largely unknown.Here we characterize a small grain (smg11) mutant in rice, which exhibits small grains, dense panicles and the increased number of grains per panicle. Cloning and sequence analyses…
Rice aleurone layer specific OsNF-YB1 regulates grain filling and endosperm development by interacting with an ERF transcription factor.	2016	OsNF-YB1	J Exp Bot	National Key Laboratory of Plant Molecular Genetics, CAS Center for Excellence in Molecular Plant Sciences, Institute of Plant Physiology and Ecology, Shanghai Institutes for Biological Sciences, Chinese Academy of Sciences, 300 Fenglin Road, 200032 Shanghai, China.	Grain yield and quality of rice mainly depend on grain filling and endosperm development. Here we report that a rice NUCLEAR FACTOR Y (NF-Y) transcription factor, OsNF-YB1, is specifically expressed in the aleurone layer of developing endosperm and regulates grain filling and endosperm development. Knockdown of OsNF-YB1 expression by RNAi significantly retarded grain filling, leading to small gra…
NARROW AND ROLLED LEAF 2 regulates leaf shape, male fertility, and seed size in rice.	2016	SRL2|AVB|NRL2	J Integr Plant Biol	National Center for Evaluation of Agricultural Wild Plants (Rice), Beijing Key Laboratory of Crop Genetic Improvement, Laboratory of Crop Heterosis and Utilization, MOE, Department of Plant Genetics and Breeding, China Agricultural University, Beijing, 100193, China.	Grain yield in rice (Oryza sativa L.) is closely related to leaf and flower development. Coordinative regulation of leaf, pollen, and seed development in rice as a critical biological and agricultural question should to be addressed. Here we identified two allelic rice mutants with narrow and semi-rolled leaves, named narrow and rolled leaf 2-1 (nrl2-1) and nrl2-2. Map-based molecular cloning rev…
Regulatory Role of OsMADS34 in the Determination of Glumes Fate, Grain Yield, and Quality in Rice.	2016	OsMADS34|PAP2	Front Plant Sci	State Key Laboratory of Rice Biology, China National Rice Research Institute Zhejiang, China.	Grasses produce seeds on spikelets, a unique type of inflorescence. Despite the importance of grass crops for food, the genetic mechanisms that control spikelet development remain poorly understood. In this study, we used m34-z, a new mutant allele of the rice (Oryza sativa) E-class gene OsMADS34, to examine OsMADS34 function in determining the identities of glumes (rudimentary glume and sterile …
Immunity to Rice Blast Disease by Suppression of Effector-Triggered Necrosis.	2016	APIP5	Curr Biol	State Key Laboratory for Biology of Plant Diseases and Insect Pests, Institute of Plant Protection, Chinese Academy of Agricultural Sciences, Beijing 100193, China; Department of Plant Pathology, Ohio State University, Columbus, OH 43210, USA.	Hemibiotrophic pathogens are some of the most destructive plant pathogens, causing huge economic losses and threatening global food security. Infection with these organisms often involves an initial biotrophic infection phase, during which the pathogen spreads in host tissue asymptomatically, followed by a necrotrophic phase, during which host-cell death is induced. How hemibiotrophic pathogens t…
OsWRKY80-OsWRKY4 Module as a Positive Regulatory Circuit in Rice Resistance Against Rhizoctonia solani	2016	OsWRKY80,OsWRKY4	Rice	School of Life Science, Hunan University of Science and Technology, Taoyuan Rd., Xiangtan, Hunan, 411201, China	Here we demonstrate that the expression of Oryza sativa WRKY80 gene (OsWRKY80) is rapidly and strongly induced upon infection of Rhizoctonia solani, the causal agent of rice sheath blight disease. OsWRKY80 expression is also induced by exogenous jasmonic acid (JA) and ethylene (ET), but not by salicylic acid (SA). OsWRKY80-GFP is localized in the nuclei of onion epidermal cells in a transient exp…
Retrotransposon-mediated aluminum tolerance through enhanced expression of the citrate transporter OsFRDL4.	2016	OsFRDL4	Plant Physiol	Okayama University CITY: Kurashiki Japan [JP].	High Al tolerance of rice (Oryza sativa) is controlled by multiple tolerance genes, but the regulatory mechanisms underlying differential expression of these genes are poorly understood. Here, we investigated the factors regulating the expression of OsFRDL4, a gene encoding citrate efflux transporter involved in Al-induced citrate secretion from the roots. Analysis with chromosome segment substit…
Molecular characterization of Oryza sativa arsenic-induced RING E3 ligase 1 (OsAIR1): Expression patterns, localization, functional interaction, and heterogeneous overexpression	2016	OsAIR1	J Plant Physiol	Plant Genomics Laboratory, Department of Applied Plant Sciences, Kangwon National University, Chuncheon 200-713, Korea	High levels of arsenic (As) in plants are a serious threat to human health, and arsenic accumulation affects plant metabolism and ultimately photosynthesis, growth, and development. We attempted to isolate As-responsive Really Interesting New Gene (RING) E3 ubiquitin ligase genes from rice, and we have designated one such gene Oryza sativa arsenic-induced RING E3 ligase 1 (OsAIR1). OsAIR1 express…
The Rice TCM5 Gene Encoding a Novel Deg Protease Protein is Essential for Chloroplast Development under High Temperatures.	2016	TCM5	Rice	Development Center of Plant Germplasm Resources, College of Life and Environmental Sciences, Shanghai Normal University, Shanghai, 200234, China.	High temperature affects a broad spectrum of cellular components and metabolism in plants. The Deg/HtrA family of ATP-independent serine endopeptidases is present in nearly all organisms. Deg proteases are required for the survival of Escherichia coli at high temperatures. However, it is still unclear whether rice Deg proteases are required for chloroplast development under high temperatures.In t…
Involvement of rice histone deacetylase HDA705 in seed germination and in response to ABA and abiotic stresses.	2016	HDA705	Biochem Biophys Res Commun	Key Laboratory of South China Agricultural Plant Molecular Analysis and Genetic Improvement, South China Botanical Garden, Chinese Academy of Sciences, Guangzhou, China; University of Chinese Academy of Sciences, Chinese Academy of Sciences, Beijing, China.	Histone acetylation and deacetylation play crucial roles in the modification of chromatin structure and regulation of gene expression in eukaryotes. Histone acetyltransferases (HATs) and histone deacetylases (HDACs) assist to maintain the balance of chromatin acetylation status. Previous studies showed that plant HDACs are key regulators involved in response to development and stresses. In this s…
Characterization of Rice Homeobox Genes, OsHOX22 and OsHOX24, and Over-expression of OsHOX24 in Transgenic Arabidopsis Suggest Their Role in Abiotic Stress Response.	2016	OsHOX24	Front Plant Sci	National Institute of Plant Genome Research New Delhi, India.	Homeobox transcription factors are well known regulators of plant growth and development. In this study, we carried out functional analysis of two candidate stress-responsive HD-ZIP I class homeobox genes from rice, OsHOX22, and OsHOX24. These genes were highly up-regulated under various abiotic stress conditions at different stages of rice development, including seedling, mature and reproductive…
Development of Commercial Thermo-sensitive Genic Male Sterile Rice Accelerates Hybrid Rice Breeding Using the CRISPR/Cas9-mediated TMS5 Editing System.	2016	TMS5	Sci Rep	State Key Laboratory for Conservation and Utilization of Subtropical Agro-bioresources, Guangzhou 510642, China.	Hybrid rice breeding offers an important strategy to improve rice production, in which the cultivation of a male sterile line is the key to the success of cross-breeding. CRISPR/Cas9 systems have been widely used in target-site genome editing, whereas their application for crop genetic improvement has been rarely reported. Here, using the CRISPR/Cas9 system, we induced specific mutations in TMS5,…
Imprinted Gene OsFIE1 Modulates Rice Seed Development by Influencing the Nutrient Metabolism and Modifying Genome H3K27me3.	2016	OsFIE1|Epi-df,OsCLF|SDG711	Plant J	College of Life Science and Technology, Huazhong Agricultural University, Wuhan, 430070, China.	Imprinted Polycomb Group (PcG) genes play a critical role in seed development in Arabidopsis. However, the role of the imprinted gene in cereal plant remains obscure. Here, the transgenic approach was conducted to study the function of the imprinted gene Oryza sativa Fertilization Independent Endosperm 1 (OsFIE1) during seed development in rice (Oryza sativa ssp. japonica &quot;ZhongHua11″). The …
CONSTANS-Like 9 (OsCOL9) Interacts with Receptor for Activated C-Kinase 1(OsRACK1) to Regulate Blast Resistance through Salicylic Acid and Ethylene Signaling Pathways.	2016	DTH2|OsCOL9|OsCCT08,OsRACK1A	PLoS One	National Engineering Research Center of Plant Space Breeding, South China Agricultural University, Guangzhou, 510642, China.	In a previous transcriptome analysis of early response genes in rice during Magnaporthe oryzae infection, we identified a CONSTANS-like (COL) gene OsCOL9. In the present study, we investigated the functional roles of OsCOL9 in blast resistance. OsCOL9 belonged to group II of the COL protein family, and it contained a BB-box and a C-terminal CCT (CONSTANS, COL and TOC1) domain. OsCOL9 was found in…
Mutation of Rice Early Flowering3.1 (OsELF3.1) delays leaf senescence in rice.	2016	Hd17|Ef7|OsELF3-1|OsELF3.1	Plant Mol Biol	Department of Plant Science, Plant Genomics and Breeding Institute, Research Institute of Agriculture and Life Sciences, Seoul National University, Seoul, 151-921, Republic of Korea.	In Arabidopsis, EARLY FLOWERING3 (ELF3) has pivotal roles in controlling circadian rhythm and photoperiodic flowering. In addition, ELF3 negatively regulates leaf senescence by repressing the transcription of PHYTOCHROME-INTERACTING FACTOR4 (PIF4) and PHYTOCHROME-INTERACTING FACTOR5 (PIF5); elf3 mutants senesce earlier and ELF3-overexpressing (ELF3-OX) plants senesce later than wild type (WT). He…
Regulatory Role of OsTDL1A-MSP1 Signaling in Specifying Anther Cell Identity in Rice.	2016	OsTGA10,OsTGA912,OsOsbHLH010,OsMAPKKK55,OsMAPKKK63	Plant Physiol	Shanghai Jiao Tong University CITY: Shanghai China [CN].	In flowering plants, sequential formation of anther cell types is a highly ordered process that is essential for successful meiosis and sexual reproduction. Differentiation of meristematic cells and cell-cell communication are proposed to coordinate anther development. Among the proposed mechanisms of cell fate specification are cell surface-localized leucine-rich repeat receptor-like kinases (LR…
A rice Ca2+ binding protein is required for tapetum function and pollen formation.	2016	OsDEX1	Plant Physiol	Shanghai Jiao Tong University CITY: Shanghai China [CN].	In flowering plants, successful male reproduction requires the sophisticated interaction between somatic anther wall layers and reproductive cells. Timely degradation of the innermost tissue of the anther wall layer, tapetal layer, is critical for pollen development. Ca2+ is a well-known stimulus for plant development, however, whether it plays a role in affecting male reproduction remains elusiv…
Evaluation of the role of the LysM receptor-like kinase, OsNFR5/OsRLK2 for AM symbiosis in rice.	2016	OsRLK2	Plant Cell Physiol	Department of Life Sciences, School of Agriculture, Meiji University, Kawasaki, Kanagawa, 214-8571 Japan.	In legume-specific rhizobial symbiosis, host plants perceive rhizobial signal molecules, Nod factors, by a couple of LysM receptor like kinases, NFR1/LYK3 and NFR5/NFP, and activate symbiotic responses through the downstream signaling components required also for arbuscular mycorrhizal (AM) symbiosis. Recently, rice NFR1/LYK3 ortholog, OsCERK1, was shown to play crucial roles for AM symbiosis. On…
Plant architecture and grain yield are regulated by the novel DHHC-type zinc finger protein genes in rice (Oryza sativa L.)	2016	OsDHHC1	Plant Sci	College of Bioscience and Biotechnology of Central South University of Forestry and Technology, Changsha 410018, Hunan, China	In many plants, architecture and grain yield are affected by both the environment and genetics. In rice, the tiller is a vital factor impacting plant architecture and regulated by many genes. In this study, we cloned a novel DHHC-type zinc finger protein gene Os02g0819100 and its alternative splice variant OsDHHC1 from the cDNA of rice (Oryza sativa L.), which regulate plant architecture by alter…
Homodimerization of Ehd1 is required to induce flowering in rice.	2016	OsRR1	Plant Physiol	Pohang University of Science and Technology, Kyung Hee University CITY: Pohang, Yongin Korea (South), Republic Of.	In plants, flowering time is elaborately controlled by various environment factors. Ultimately, florigens such as FT or FT-like molecules induce flowering. In rice, Ehd1 is a major inducer of florigen gene expression. Although Ehd1 is highly homologous to the type-B response regulator family in the cytokinin signaling pathway, its precise molecular mechanism is not well-understood. In this study,…
Molecular Characterization of Rice OsLCB2a1 Gene and Functional Analysis of its Role in Insect Resistance.	2016	OsLCB2a1	Front Plant Sci	State Key Laboratory of Rice Biology, Key Laboratory of Agricultural Entomology, Ministry of Agriculture and Institute of Insect Sciences, Zhejiang University Hangzhou, China.	In plants, sphingolipids, such as long-chain bases (LCBs), act as bioactive molecules in stress responses. Until now, it is still not clear if these lipids are involved in biotic stress responses to herbivore. Herein we report that a rice LCB gene, OsLCB2a1 encoding a subunit of serine palmitoyltransferase (SPT), a key enzyme responsible for the de novo biosynthesis of sphingolipids, plays a crit…
Aldo-keto reductase enzymes detoxify glyphosate and improve herbicide resistance in plants.	2016	OsAKR1|OsI_04426	Plant Biotechnol J	Department of Crop Physiology, University of Agricultural Sciences, GKVK, Bangalore, 560065, India.	In recent years, concerns about the use of glyphosate-resistant (GR) crops have increased because of glyphosate residual levels in plants and development of herbicide-resistant weeds. In spite of identifying glyphosate detoxifying genes from microorganisms, the plant mechanism to detoxify glyphosate has not been studied. We characterized an Aldo-keto reductase gene from Pseudomonas (PsAKR1) and r…
Rice CYO1, an ortholog of Arabidopsis thaliana cotyledon chloroplast biogenesis factor AtCYO1, is expressed in leaves and involved in photosynthetic performance.	2016	OsCYO1	J Plant Physiol	Department of Mathematical and Life Sciences, Graduate School of Science, Hiroshima University, 1-3-1 Kagamiyama, Higashi-Hiroshima, 739-8526, Japan.	In the dicotyledonous plant Arabidopsis thaliana, the cotyledon chloroplast biogenesis factor AtCYO1 is crucial for the biogenesis of cotyledon chloroplasts. Arabidopsis mutants lacking AtCYO1 have pale cotyledons but develop normal mature leaves. In the monocotyledonous plant Oryza sativa, the gene OsCYO1 has high sequence identity to AtCYO1, but its function is unknown. We examined the role of …
Overexpression of the 16-kDa α-amylase/trypsin inhibitor RAG2 improves grain yield and quality in rice.	2016	RAG2	Plant Biotechnol J	College of Life Science and Technology, Huazhong Agricultural University, Wuhan, 430070, China.	Increasing grain yield and improving grain quality are two important goals for rice breeding. A better understanding of the factors that contribute to the overall grain quantity and nutritional quality of rice will lay the foundation for developing new breeding strategies. RAG2 is a member of 14-16 kDa α-amylase/trypsin inhibitors in rice, which belong to the albumin of seed storage proteins. We …
Hybrid Sterility in Rice (Oryza sativa L.) Involves the Tetratricopeptide Repeat Domain Containing Protein.	2016	S7	Genetics	Nanjing Agricultural University;	Inter-subspecific hybrid sterility is a common form of reproductive isolation in rice (Oryza sativa L.), which significantly hampers the utilization of heterosis between indica and japonica varieties. Here, we elucidated the mechanism of S7, which specially causes Aus-japonica/indica hybrid female sterility, through cytological and genetic analysis, map-based cloning and transformation experiment…
OsFRDL1 expressed in nodes is required for distribution of iron to grains in rice.	2016	OsFRDL1	J Exp Bot	Institute of Plant Science and Resources, Okayama University, Chuo 2-20-1, Kurashiki 710-0046, Japan.	Iron (Fe) is essential for plant growth and development, but the molecular mechanisms underlying its distribution to different organs are poorly understood. We found that OsFRDL1 (FERRIC REDUCTASE DEFECTIVE LIKE 1), a plasma membrane-localized transporter for citrate, was highly expressed in the upper nodes of rice at the reproductive growth stage. OsFRDL1 was expressed in most cells of enlarged …
Rice NICOTIANAMINE SYNTHASE 2 expression improves dietary iron and zinc levels in wheat.	2016	OsNAS2	Theor Appl Genet	Plant Biotechnology, Department of Biology, ETH Zurich, Zurich, Switzerland.	Iron and zinc deficiencies negatively impact human health worldwide. We developed wheat lines that meet or exceed recommended dietary target levels for iron and zinc in the grains. These lines represent useful germplasm for breeding new wheat varieties that can reduce iron and zinc deficiency-associated health burdens in the affected populations. Micronutrient deficiencies, including iron and zin…
Overexpression of OsMYC2 Results in the Up-Regulation of Early JA-Rresponsive Genes and Bacterial Blight Resistance in Rice.	2016	OsMYC2,OsJAZ10	Plant Cell Physiol	Plant Genome and Resource Research Center, Faculty of Agriculture, Kagawa University, Miki, Kagawa, 761-0795 Japan.	JASMONATE ZIM-domain (JAZ) proteins act as transcriptional repressors of jasmonic acid (JA) responses and play a crucial role in the regulation of host immunity in plants. Here, we report that OsMYC2, a JAZ-interacting transcription factor in rice (Oryza sativa L.), plays an important role in the resistance response against rice bacterial blight, which is one of the most serious diseases in rice,…
Jasmonate regulates juvenile-adult phase transition in rice.	2016	OsAOS1,PLA1	Development	Graduate School of Agricultural and Life Sciences, University of Tokyo, Tokyo 113-8657, Japan ahibarak@mail.ecc.u-tokyo.ac.jp.	Juvenile-adult phase transition is an important shift for the acquisition of adult vegetative character and subsequent reproductive competence. We identified a recessive precocious (pre) mutant exhibiting long leaf phenotype in rice. The long leaf phenotype is conspicuous in 2nd through 4th leaves that are juvenile and juvenile-adult transition leaves. We found that the morphological and physiolo…
Loose Plant Architecture1 (LPA1) determines lamina joint bending by suppressing auxin signalling that interacts with C-22-hydroxylated and 6-deoxo brassinosteroids in rice.	2016	LPA1	J Exp Bot	Division of Applied Life Science (BK21 Program), Plant Molecular Biology and Biotechnology Research Center (PMBBRC), Gyeongsang National University, Jinju 660-701, Republic of Korea.	Lamina inclination is a key agronomical character that determines plant architecture and is sensitive to auxin and brassinosteroids (BRs). Loose Plant Architecture1 (LPA1) in rice (Oryza sativa) and its Arabidopsis homologues (SGR5/AtIDD15) have been reported to control plant architecture and auxin homeostasis. This study explores the role of LPA1 in determining lamina inclination in rice. LPA1 a…
A single cytosine deletion in the OsPLS1 gene encoding vacuolar-type H+-ATPase subunit A1 leads to premature leaf senescence and seed dormancy in rice.	2016	OsPLS1	J Exp Bot	Department of Agronomy, Zijingang Campus, Zhejiang University, Hangzhou 310058, PR China.	Leaf senescence is a programmed developmental process orchestrated by many factors, but its molecular regulation is not yet fully understood. In this study, a novel Oryza sativa premature leaf senescence mutant (ospls1) was examined. Despite normal development in early seedlings, the ospls1 mutant leaves displayed lesion-mimics and early senescence, and a high transpiration rate after tillering. …
RLS3, a protein with AAA+ domain localized in chloroplast, sustains leaf longevity in rice.	2016	RSL3	J Integr Plant Biol	MOE Key Laboratory of Crop Heterosis and Utilization, State Key Laboratory of Plant Physiology and Biochemistry, National Center for Evaluation of Agricultural Wild Plants (Rice), Department of Plant Genetics and Breeding, China Agricultural University, Beijing, 100193, China.	Leaf senescence plays an important role in crop developmental processes that dramatically affect crop yields and grain quality. The genetic regulation of leaf senescence is complex, involving many metabolic and signaling pathways. Here, we identified a rapid leaf senescence 3 (rls3) mutant that displayed accelerated leaf senescence, shorter plant height and panicle length, and lower seed set rate…
Map-based cloning and characterization of the novel yellow-green leaf gene ys83 in rice (Oryza sativa)	2016	YL1|YS83	Plant Physiol Biochem	Rice Research Institute, Sichuan Agricultural University, Chengdu 611130, China	Leaf-color mutants have been extensively studied in rice, and many corresponding genes have been identified up to now. However, leaf-color mutation mechanisms are diverse and still need further research through identification of novel genes. In the present paper, we isolated a leaf-color mutant, ys83, in rice (Oryza sativa). The mutant displayed a yellow-green leaf phenotype at seedling stage, an…
Genetic analysis of rice mutants responsible for narrow leaf phenotype and reduced vein number.	2016	OsFMO|OsCOW1|NAL7	Genes Genet Syst	None	Leaves are a major site for photosynthesis and a key determinant of plant architecture. Rice produces thin and slender leaves, which consist of the leaf blade and leaf sheath separated by the lamina joint. Two types of vasculature, the large and small vascular bundles, run in parallel, together with a strong structure, the midrib. In this paper, we examined the function of four genes that regulat…
LMM5.1 and LMM5.4, two eukaryotic translation elongation factor 1A-like gene family members, negatively affect cell death and disease resistance in rice.	2016	LMM5.1,LMM5.4	J Genet Genomics	Institute of Genetics and Developmental Biology, Chinese Academy of Sciences, Beijing 100101, China; Kaifeng Institute for Food and Drug Control, Kaifeng 475000, China.	Lesion mimic mutant (LMM) genes, stimulating lesion formation in the absence of pathogens, play significant roles in immune response. In this study, we characterized a rice lesion mimic mutant, lmm5, which displayed light-dependent spontaneous lesions. Additionally, lmm5 plants exhibited enhanced resistance to all of the tested races of Magnaporthe oryzae and Xanthomonas oryzae pv. oryzae (Xoo) b…
LIGHT-INDUCED RICE1 Regulates Light-Dependent Attachment of LEAF-TYPE FERREDOXIN-NADP+ OXIDOREDUCTASE to the Thylakoid Membrane in Rice and Arabidopsis.	2016	OsLFNR2|LFNR2,OsLFNR1|LFNR1	Plant Cell	State Key Laboratory of Plant Physiology and Biochemistry, College of Life Science, Zhejiang University, Hangzhou 310058, P.R. China.	LIR1 (LIGHT-INDUCED RICE1) encodes a 13-kD, chloroplast-targeted protein containing two nearly identical motifs of unknown function. LIR1 is present in the genomes of vascular plants, mosses, liverworts, and algae, but not in cyanobacteria. Using coimmunoprecipitation assays, pull-down assays, and yeast two-hybrid analyses, we showed that LIR1 interacts with LEAF-TYPE FERREDOXIN-NADP(+) OXIDOREDU…
LIGHT-INDUCED RICE1 regulates light-dependent attachment of LEAF-TYPE FERREDOXIN-NADP+ OXIDOREDUCTASE to the thylakoid membrane in rice and Arabidopsis.	2016	Lir1|OsLIR1	Plant Cell	Zhejiang University CITY: Hangzhou China [CN].	LIR1 (LIGHT-INDUCED RICE1) encodes a 13-kDa chloroplast targeted protein containing two nearly identical motifs of unknown function. LIR1 is present in the genomes of vascular plants, mosses, liverworts and algae, but not in cyanobacteria. Using co-immunoprecipitation assays, pull-down assays, and yeast two-hybrid analysis, we showed that LIR1 interacts with LEAF-TYPE FERREDOXIN-NADP+ OXIDOREDUCT…
Interactions of Oryza sativa OsCONTINUOUS VASCULAR RING-LIKE 1 (OsCOLE1) and OsCOLE1-INTERACTING PROTEIN reveal a novel intracellular auxin transport mechanism.	2016	OsCLIP,OsCOLE1	New Phytol	Biotechnology Research Institute, Chinese Academy of Agricultural Sciences, Haidian District, Beijing, China.	Little is known about the transport mechanism of intracellular auxin. Here, we report two vacuole-localized proteins, Oryza sativa OsCONTINUOUS VASCULAR RING-LIKE 1 (OsCOLE1) and OsCOLE1-INTERACTING PROTEIN (OsCLIP), that regulate intracellular auxin transport and homoeostasis. Overexpression of OsCOLE1 markedly increased the internode length and auxin content of the stem base, whereas these para…
Over-Expression of the Pikh Gene with a CaMV 35S Promoter Leads to Improved Blast Disease (Magnaporthe oryzae) Tolerance in Rice.	2016	pikh|pi54	Front Plant Sci	Laboratory of Food Crops, Institute of Tropical Agriculture, Universiti Putra Malaysia Serdang, Malaysia.	Magnaporthe oryzae is a rice blast fungus and plant pathogen that causes a serious rice disease and, therefore, poses a threat to the world's second most important food security crop. Plant transformation technology has become an adaptable system for cultivar improvement and to functionally analyze genes in plants. The objective of this study was to determine the effects (through over-expressing …
OsDMC1 is not required for homologous pairing in rice meiosis.	2016	OsDMC1|DMC1B	Plant Physiol	Institute of Genetics and Developmental Biology,Chinese Academy of Sciences CITY: Beijing STATE: Be China [CN].	Meiotic homologous recombination is pivotal to sexual reproduction. DMC1, a conserved recombinase, is involved in directing single end invasion (SEI) between interhomologs during meiotic recombination. In this study, we identified OsDMC1A and OsDMC1B, two closely related proteins in rice with high sequence similarity to DMC1 proteins from other species. Analysis of Osdmc1a and Osdmc1b Tos17 inser…
Rice OsVAMP714, a membrane-trafficking protein localized to the chloroplast and vacuolar membrane, is involved in resistance to rice blast disease.	2016	OsVAMP714	Plant Mol Biol	Disease Resistant Crops Research Unit, GMO Center, National Institute of Agrobiological Sciences (NIAS), Kannondai 2-1-2, Tsukuba, Ibaraki, 305-8602, Japan.	Membrane trafficking plays pivotal roles in many cellular processes including plant immunity. Here, we report the characterization of OsVAMP714, an intracellular SNARE protein, focusing on its role in resistance to rice blast disease caused by the fungal pathogen Magnaporthe oryzae. Disease resistance tests using OsVAMP714 knockdown and overexpressing rice plants demonstrated the involvement of O…
Functional characterization of a type 2 metallothionein isoform (OsMTI-2b) from rice.	2016	OsMTI2B	Int J Biol Macromol	Department of Agricultural Biotechnology, College of Agriculture, Isfahan University of Technology, Isfahan, Iran.	Metallothioneins (MTs) are a family of Cys-rich, low molecular weight, cytoplasmic metal binding proteins. MTs are present in all eukaryotes as well as some prokaryotes. Plant MTs are divided into four types based on Cys distribution pattern in their amino acid sequences. In the present work, the gene encoding OsMTI-2b, a type 2 MT found in rice, was cloned into pET41a vector. The resulting const…
The Rice Eukaryotic Translation Initiation Factor 3 Subunit f (OseIF3f) Is Involved in Microgametogenesis.	2016	OseIF3f	Front Plant Sci	Key Laboratory of Plant Molecular Physiology, Institute of Botany, Chinese Academy of SciencesBeijing, China; University of Chinese Academy of SciencesBeijing, China.	Microgametogenesis is the post-meiotic pollen developmental phase when unicellular microspores develop into mature tricellular pollen. In rice, microgametogenesis can influence grain yields to a great degree because pollen abortion occurs more easily during microgametogenesis than during other stages of pollen development. However, our knowledge of the genes involved in microgametogenesis in rice…
Suppression of Jasmonic Acid-mediated Defense by Viral-inducible MicroRNA319 Facilitates Virus Infection in Rice.	2016	OsTCP21	Mol Plant	Fujian Province Key Laboratory of Plant Virology, Institute of Plant Virology, Fujian Agriculture and Forestry University, Fuzhou, Fujian 350002, China.	MicroRNAs (miRNAs) are pivotal modulators of plant development and host-virus interactions. However, there exist few examples related to a specific miRNA involved in viral infection or host susceptibility. In this study, we show that the Rice ragged stunt virus (RRSV) infection increases the accumulation of miR319 and inhibits the expression of miR319-regulated TCP (TEOSINTE BRANCHED/CYCLOIDEA/PC…
A Positive Feedback Loop Governed by SUB1A1 Interaction with MITOGEN ACTIVATED PROTEIN KINASE 3 Imparts Submergence Tolerance in Rice.	2016	Sub1A,OsMSRMK2|OsMAP1|OsMPK5|OsMAPK2|OsMAPK5|OsBIMK1|OsMPK3	Plant Cell	National Institute of Plant Genome Research CITY: New Delhi India [IN].	Mitogen-activated protein kinase (MAPK) signal transduction networks have been extensively explored in plants; however, the connection between MAPK signalling cascades and submergence tolerance is currently unknown. The ethylene response factor-like protein SUB1A orchestrates a plethora of responses during submergence stress tolerance in rice. In the present study, we report that MPK3 is activate…
Semi-Rolled Leaf2 modulates rice leaf rolling by regulating abaxial side cell differentiation.	2016	SRL2	J Exp Bot	State Key Laboratory of Plant Genomics and Center for Plant Gene Research, Institute of Genetics and Developmental Biology, Chinese Academy of Sciences, Beijing 100101, China.	Moderate leaf rolling maintains the erectness of leaves and minimizes the shadowing between leaves which is helpful to establish ideal plant architecture. Here, we describe a srl2 (semi-rolled leaf2) rice mutant, which has incurved leaves due to the presence of defective sclerenchymatous cells on the abaxial side of the leaf and displays narrow leaves and reduced plant height. Map-based cloning r…
A NAP-family histone chaperone acts in abiotic stress response and adaptation.	2016	OsNAPL6	Plant Physiol	International Centre for Genetic Engineering and Biotechnology CITY: New Delhi India [IN].	Modulation of gene expression is one of the most significant molecular mechanisms of abiotic stress response in plants. Via altering DNA accessibility, histone chaperones affect the transcriptional competence of genomic loci. However, in contrast to other factors affecting chromatin dynamics, the role of plant histone chaperones in abiotic stress response and adaptation remains elusive. Here, we …
Potential Application of the Oryza sativa Monodehydroascorbate Reductase Gene (OsMDHAR) to Improve the Stress Tolerance and Fermentative Capacity of Saccharomyces cerevisiae.	2016	OsMDHAR	PLoS One	School of Life Sciences, BK21 Plus KNU Creative BioResearch Group, Kyungpook National University, Daegu, Republic of Korea.	Monodehydroascorbate reductase (MDHAR; EC 1.6.5.4) is an important enzyme for ascorbate recycling. To examine whether heterologous expression of MDHAR from Oryza sativa (OsMDHAR) can prevent the deleterious effects of unfavorable growth conditions, we constructed a transgenic yeast strain harboring a recombinant plasmid carrying OsMDHAR (p426GPD::OsMDHAR). OsMDHAR-expressing yeast cells displayed…
OsHKT1;4-mediated Na(+) transport in stems contributes to Na(+) exclusion from leaf blades of rice at the reproductive growth stage upon salt stress.	2016	OsHKT1;4	BMC Plant Biol	Division of Applied Biology, Faculty of Textile Science and Technology, Shinshu University, 3-15-1, Tokida, Ueda, Nagano, 386-8567, Japan. 13fm712k@shinshu-u.ac.jp.	Na(+) exclusion from leaf blades is one of the key mechanisms for glycophytes to cope with salinity stress. Certain class I transporters of the high-affinity K(+) transporter (HKT) family have been demonstrated to mediate leaf blade-Na(+) exclusion upon salinity stress via Na(+)-selective transport. Multiple HKT1 transporters are known to function in rice (Oryza sativa). However, the ion transpor…
Three Rice NAC Transcription Factors Heteromerize and Are Associated with Seed Size.	2016	ONAC020,ONAC026,ONAC023,ONAC096,ONAC127,ONAC128,ONAC129	Front Plant Sci	National Institute of Plant Genome Research New Delhi, India.	NACs are plant-specific transcription factors (TFs) involved in multiple aspects of development and stress. In rice, three NAC TF encoding genes, namely ONAC020, ONAC026, and ONAC023 express specifically during seed development, at extremely high levels. They exhibit significantly strong association with seed size/weight with the sequence variations located in the upstream regulatory region. Conc…
Multi-step formation, evolution, and functionalization of new cytoplasmic male sterility genes in the plant mitochondrial genomes.	2016	COX11	Cell Res	State Key Laboratory for Conservation and Utilization of Subtropical Agro-Bioresources, Guangzhou 510642, China.	New gene origination is a major source of genomic innovations that confer phenotypic changes and biological diversity. Generation of new mitochondrial genes in plants may cause cytoplasmic male sterility (CMS), which can promote outcrossing and increase fitness. However, how mitochondrial genes originate and evolve in structure and function remains unclear. The rice Wild Abortive type of CMS is c…
Differential effects of nitrogen forms on cell wall phosphorus remobilization in rice (Oryza sativa) are mediated by nitric oxide, pectin content and the expression of the phosphate transporter OsPT2	2016	OsPht1;2|OsPT2	Plant Physiol	Institute of Soil Science, Chinese Academy of Sciences CITY: NanJing China	NH4+ is a major source of inorganic nitrogen for rice, and NH4+ is known to stimulate the uptake of phosphorus (P). However, it is unclear whether NH4+ can also stimulate P remobilization when rice is grown under P-deficient conditions. In this study, we use two rice cultivars 'Nipponbare' (Nip) and 'Kasalath' (Kas) that differ in their cell wall P reutilization, to demonstrate that NH4+ positive…
Plasma Membrane Microdomains are Essential for Rac1-RbohB/H-Mediated Immunity in Rice.	2016	OsFAH1,OsFAH2	Plant Cell	Saitama University CITY: Saitama Japan [JP] mnagano@mail.saitama-u.ac.jp.	Numerous plant defense-related proteins are thought to congregate in plasma membrane microdomains, which consist mainly of sphingolipids and sterols. However, the extent to which microdomains contribute to defense responses in plants is unclear. To elucidate the relationship between microdomains and innate immunity in rice (Oryza sativa), we established lines in which the levels of sphingolipids …
Enhanced cadmium accumulation and tolerance in transgenic tobacco overexpressing rice metal tolerance protein gene OsMTP1 is promising for phytoremediation	2016	OZT1|OsMTP1	Plant Physiol Biochem	Department of Biotechnology, Indian Institute of Technology Kharagpur, Kharagpur 721302, India	One of the most grievous heavy metal pollutants in the environment is cadmium (Cd), which is not only responsible for the crop yield loss owing to its phytotoxicity, but also for the human health hazards as the toxic elements accumulated in the consumable parts of crop plants. In the present study, we aimed to isolate and functionally characterize the OsMTP1 gene from indica rice (Oryza sativa L.…
A novel rice protein family of OsHIGDs may be involved in early signalling of hypoxia-promoted stem growth in deepwater rice.	2016	OsHIGD2	Plant Cell Rep	Department of Biology, Kunsan National University, Gunsan, 54150, Korea.	OsHIGDs was identified as a novel hypoxia-responsive protein family. Among them, OsHIGD2 is characterized as a mitochondrial protein and is related to hypoxia signalling through interacting with mitochondrial proteins of critical functions in reducing cell damages caused by hypoxia. Recent evidence supports ethylene as a key factor in modulating plant responses to submergence stress. Meanwhile, t…
Characterization of OsLEA1a and its inhibitory effect on the resistance of E. coli to diverse abiotic stresses.	2016	OsLEA1a	Int J Biol Macromol	Key Laboratory for Biorheological Science and Technology of Ministry of Education (Chongqing University), Bioengineering College of Chongqing University, Chongqing 400030, China; School of Life Science and Engineering, Chongqing Three Gorges University, Chongqing 404100, China. Electronic address: tzhu2002@foxmail.com.	OsLEA1a is a late embryogenesis abundant (LEA) protein gene from Oryza sativa L, which contains an open reading frame of 282-bp that encodes a putative polypeptide of 93 amino acids. OsLEA1a protein contains abundant of Lys, Ala, Glu, Asp, Gly, Arg and Leu, but depleted in Cys, His, Phe, Trp and Tyr residues; and is strongly hydrophilic. OsLEA1a includes six helical domains and a beta-sheet domai…
Genome-wide targets regulated by the OsMADS1 transcription factor reveals its DNA recognition properties.	2016	OsMADS1|LHS1|AFO	Plant Physiol	Indian Institute of Science CITY: Bangalore STATE: Karnataka 560012 India [IN].	OsMADS1 controls rice (Oryza sativa) floral fate and organ development. Yet, its genome-wide targets and the mechanisms underlying its role as a transcription regulator controlling developmental gene expression are unknown. We identify 3112 gene-associated OsMADS1-bound sites in the floret genome. These occur in the vicinity of transcription start sites (TSSs), within gene bodies, and in intergen…
The polygalacturonase-inhibiting protein 4 (OsPGIP4), a potential component of the qBlsr5a locus, confers resistance to bacterial leaf streak in rice.	2016	OsPGIP4	Planta	State Key Laboratory of Crop Biology, Shandong Provincial Key Laboratory of Agricultural Microbiology, Shandong Agricultural University, Tai'an, 271018, Shandong, People's Republic of China.	OsPGIP4 overexpression enhances resistance to bacterial leaf streak in rice. Polygalacturonase-inhibiting proteins are thought to play important roles in the innate immunity of rice against fungi. Here, we show that the chromosomal location of OsPGIP4 coincides with the major bacterial leaf streak resistance quantitative trait locus qBlsr5a on the short arm of chromosome 5. OsPGIP4 expression was…
Phosphate starvation induced OsPHR4 mediates Pi-signaling and homeostasis in rice.	2016	OsPHR4	Plant Mol Biol	Key Laboratory of Plant Nutrition and Fertilizer, Ministry of Agriculture, Institute of Agricultural Resources and Regional Planning, Chinese Academy of Agricultural Sciences, Beijing, 100081, China.	OsPHR4 mediates the regulation of Pi-starvation signaling and Pi-homeostasis in a PHR1-subfamily dependent manner in rice. Phosphate (Pi) starvation response is a sophisticated process for plant in the natural environment. In this process, PHOSPHATE STARVATION RESPONSE 1 (PHR1) subfamily genes play a central role in regulating Pi-starvation signaling and Pi-homeostasis. Besides the three PHR1 ort…
Down-regulation of OsSPX1 caused semi-male sterility, resulting in reduction of grain yield in rice.	2016	OsSPX1	Plant Biotechnol J	State Key Laboratory of Plant Physiology and Biochemistry, College of Biological Sciences, China Agricultural University, Beijing, China.	OsSPX1, a rice SPX domain gene, involved in the phosphate (Pi)-sensing mechanism plays an essential role in the Pi-signalling network through interaction with OsPHR2. In this study, we focused on the potential function of OsSPX1 during rice reproductive phase. Based on investigation of OsSPX1 antisense and sense transgenic rice lines in the paddy fields, we discovered that the down-regulation of …
OsSRT1 is involved in rice seed development through regulation of starch metabolism gene expression	2016	OsSRT1	Plant Sci	National Key Laboratory of Crop Genetic Improvement, Huazhong Agricultural University, Wuhan, China	OsSRT1 is a NAD+-dependent histone deacetylase, closely related to the human SIRT6 that plays key roles in genome stability and metabolic homeostasis. In this work, we investigated the role of OsSRT1 in rice seed development. Down-regulation of OsSRT1 induced higher expression of Rice Starch Regulator1 (RSR1) and amylases genes in developing seeds, which resulted in a decrease of starch synthesis…
OsWRKY51, a rice transcription factor, functions as a positive regulator in defense response against Xanthomonas oryzae pv. oryzae.	2016	OsWRKY51	Plant Cell Rep	National Institute of Agricultural Science, Rural Development Administration, Jeonju, 560-500, Korea.	OsWRKY51 functions as a positive transcriptional regulator in defense signaling against Xanthomonas oryzae pv. oryzae by direct DNA binding to the promoter of defense related gene, OsPR10a. OsWRKY51 in rice (Oryza sativa L.) is induced by exogenous salicylic acid (SA) and inoculation with Xanthomonas oryzae pv. oryzae (Xoo). To examine the role of OsWRKY51 in the defense response of rice, we gene…
Homeobox Is Pivotal for OsWUS Controlling Tiller Development and Female Fertility in Rice.	2016	MOC3|OsWUS|TAB1|OsTAB1	G3 (Bethesda)	Fujian Agriculture &amp; Forestry University;	OsWUS has recently been shown to be a transcription factor gene critical for tiller development and fertility in rice. The OsWUS protein consists of three conserved structural domains, but their biological functions are still unclear. We discovered a new rice mutant resulting from tissue culture, which hardly produced tillers and exhibited complete female sterility. The male and female floral org…
The superwoman1-cleistogamy2 mutant is a novel resource for gene containment in rice.	2016	OsMADS2	Plant Biotechnol J	Division of Applied Genetics, Institute of Agrobiological Sciences, National Agriculture and Food Research Organization (NARO), Ibaraki, 305-8602, Japan.	Out-crossing between cultivated plants and their related wild species may result in the loss of favorable agricultural traits in the progeny or escape of transgenes in the environment. Out-crossing can be physically prevented by using cleistogamous (i.e. closed-flower) plants. In rice, flower opening is dependent on the mechanical action of fleshy organs called lodicules, which are generally rega…
OVATE Family Protein 8 Positively Mediates Brassinosteroid Signaling through Interacting with the GSK3-like Kinase in Rice.	2016	OsOFP8	PLoS Genet	University of Chinese Academy of Sciences, Key Laboratory of South China Agricultural Plant Molecular Analysis and Genetic Improvement, and Guangdong Provincial Key Laboratory of Applied Botany, South China Botanical Garden, Chinese Academy of Sciences, Guangzhou, China.	OVATE gene was first identified as a key regulator of fruit shape in tomato. OVATE family proteins (OFPs) are characterized as plant-specific transcription factors and conserved in Arabidopsis, tomato, and rice. Roles of OFPs involved in plant development and growth are largely unknown. Brassinosteroids (BRs) are a class of steroid hormones involved in diverse biological functions. OsGKS2 plays a…
Overexpression of a Pathogenesis-Related Protein 10 Enhances Biotic and Abiotic Stress Tolerance in Rice.	2016	JIOsPR10|OsPR10	Plant Pathol J	Department of Plant Microbe Interactions, Max Planck Institute for Plant Breeding Research, Cologne 50829, Germany; Division of Applied Life Science, Gyeongsang National University, Jinju 52828, Korea.	Pathogenesis-related proteins play multiple roles in plant development and biotic and abiotic stress tolerance. Here, we characterize a rice defense related gene named &quot;jasmonic acid inducible pathogenesis-related class 10&quot; (JIOsPR10) to gain an insight into its functional properties. Semi-quantitative RT-PCR analysis showed up-regulation of JIOsPR10 under salt and drought stress condit…
Rice pectin methylesterase inhibitor28 (OsPMEI28) encodes a functional PMEI and its overexpression results in a dwarf phenotype through increased pectin methylesterification levels.	2016	OsPMEI28	J Plant Physiol	Graduate School of Biotechnology, Kyung Hee University, Yongin 446-701, Republic of Korea.	Pectin methylesterases (PMEs, EC 3.1.1.11) belonging to carbohydrate esterase family 8 cleave the ester bond between a galacturonic acid and an methyl group and the resulting change in methylesterification level plays an important role during the growth and development of plants. Optimal pectin methylesterification status in each cell type is determined by the balance between PME activity and pos…
Rice putative methyltransferase gene OsTSD2 is required for root development involving pectin modification.	2016	OsTSD2	J Exp Bot	National Key Laboratory of Crop Genetic Improvement and National Center of Plant Gene Research (Wuhan), Huazhong Agricultural University, Wuhan 430070, China College of Life Science and Technology, Huazhong Agricultural University, Wuhan 430070, China.	Pectin synthesis and modification are vital for plant development, although the underlying mechanisms are still not well understood. Here, we report the functional characterization of the OsTSD2 gene, which encodes a putative methyltransferase in rice. All three independent T-DNA insertion lines of OsTSD2 displayed dwarf phenotypes and serial alterations in different zones of the root. These alte…
OsPEX11, a Peroxisomal Biogenesis Factor 11, Contributes to Salt Stress Tolerance in Oryza sativa.	2016	OsPEX11	Front Plant Sci	Institute of Crop Science and Zhejiang Key Laboratory of Crop Germplasm, Zhejiang University Hangzhou, China.	Peroxisomes are single membrane-bound organelles, whose basic enzymatic constituents are catalase and H2O2-producing flavin oxidases. Previous reports showed that peroxisome is involved in numerous processes including primary and secondary metabolism, plant development and abiotic stress responses. However, knowledge on the function of different peroxisome genes from rice and its regulatory roles…
PMS1T, producing phased small-interfering RNAs, regulates photoperiod-sensitive male sterility in rice.	2016	PMS1T	Proc Natl Acad Sci U S A	National Key Laboratory of Crop Genetic Improvement, National Centre of Plant Gene Research (Wuhan), Huazhong Agricultural University, Wuhan 430070, China.	Phased small-interfering RNAs (phasiRNAs) are a special class of small RNAs, which are generated in 21- or 24-nt intervals from transcripts of precursor RNAs. Although phasiRNAs have been found in a range of organisms, their biological functions in plants have yet to be uncovered. Here we show that phasiRNAs generated by the photopheriod-sensetive genic male sterility 1 (Pms1) locus were associat…
Evolutionarily Distinct BAHD N-Acyltransferases Are Responsible for Natural Variation of Aromatic Amine Conjugates in Rice.	2016	OsPHT1,OsPHT2	Plant Cell	National Key Laboratory of Crop Genetic Improvement and National Center of Plant Gene Research (Wuhan), Huazhong Agricultural University, Wuhan 430070, China.	Phenolamides (PAs) are specialized (secondary) metabolites mainly synthesized by BAHD N-acyltransferases. Here, we report metabolic profiling coupled with association and linkage mapping of 11 PAs in rice (Oryza sativa). We identified 22 loci affecting PAs in leaves and 16 loci affecting PAs in seeds. We identified eight BAHD N-acyltransferases located on five chromosomes with diverse specificiti…
Two h-type thioredoxins interact with the PHO2ubiquitin-conjugating E2 enzyme to fine-tune phosphate homeostasis.	2016	OsTrxh4	Plant Physiol	Zhejiang University CITY: Hangzhou STATE: ZJ China [CN].	Phosphate over-accumulator 2 (PHO2) encodes an ubiquitin-conjugating E2 enzyme that is a major negative regulator of the inorganic phosphate (Pi)-starvation response-signaling pathway. A yeast-two-hybrid (Y2H) screen in Oryza sativa (Os, rice) using OsPHO2 as bait, revealed an interaction between OsPHO2 and two h-type thioredoxins, OsTrxh1 and OsTrxh4. These interactions were confirmed in vivo us…
Two h-Type Thioredoxins Interact with the E2 Ubiquitin Conjugase PHO2 to Fine-Tune Phosphate Homeostasis in Rice.	2016	OsTrx23|OsTRXh1,OsTrxh4	Plant Physiol	State Key Laboratory of Plant Physiology and Biochemistry, College of Life Sciences, Zhejiang University, Hangzhou 310058, China (Y.Y., W.Y., S.W., S.L., M.W., Y.Z., C.W., C.M., H.S.); and.	Phosphate overaccumulator2 (PHO2) encodes a ubiquitin-conjugating E2 enzyme that is a major negative regulator of the inorganic phosphate (Pi)-starvation response-signaling pathway. A yeast two-hybrid (Y2H) screen in rice (Oryza sativa; Os) using OsPHO2 as bait revealed an interaction between OsPHO2 and two h-type thioredoxins, OsTrxh1 and OsTrxh4. These interactions were confirmed in vivo using …
Identification and expression analysis of OsLPR family revealed the potential roles of OsLPR3 and 5 in maintaining phosphate homeostasis in rice.	2016	OsLPR3,OsLPR5	BMC Plant Biol	State Key Laboratory of Crop Genetics and Germplasm Enhancement, Key Laboratory of Plant Nutrition and Fertilization in Low-Middle Reaches of the Yangtze River, Ministry of Agriculture, Nanjing Agricultural University, Nanjing, 210095, China.	Phosphorus (P), an essential macronutrient, is often limiting in soils and affects plant growth and development. In Arabidopsis thaliana, Low Phosphate Root1 (LPR1) and its close paralog LPR2 encode multicopper oxidases (MCOs). They regulate meristem responses of root system to phosphate (Pi) deficiency. However, the roles of LPR gene family in rice (Oryza sativa) in maintaining Pi homeostasis ha…
Reducing phosphorus accumulation in rice grains with an impaired transporter in the node.	2016	SPDT	Nature	Institute of Plant Science and Resources, Okayama University, Chuo 2-20-1, Kurashiki 710-0046, Japan.	Phosphorus is an important nutrient for crop productivity. More than 60% of the total phosphorus in cereal crops is finally allocated into the grains and is therefore removed at harvest. This removal accounts for 85% of the phosphorus fertilizers applied to the field each year. However, because humans and non-ruminants such as poultry, swine and fish cannot digest phytate, the major form of phosp…
OsPhyA modulates rice flowering time mainly through OsGI under short days and Ghd7 under long days in the absence of phytochrome B.	2016	PHYA|OsPhyA	Plant Mol Biol	Crop Biotech Institute, Kyung Hee University, Yongin, 446-701, Korea.	Phytochromes recognize light signals and control diverse developmental processes. In rice, all three phytochrome genes-OsphyA, OsphyB, and OsphyC-are involved in regulating flowering time. We investigated the role of OsPhyA by comparing the osphyA osphyB double mutant to an osphyB single mutant. Plants of the double mutant flowered later than the single under short days (SD) but bolted earlier un…
Rice bifunctional phytocystatin is a dual modulator of legumain and papain-like proteases.	2016	OcXII	Plant Mol Biol	PPGBM, Departamento de Genetica, Universidade Federal do Rio Grande do Sul-UFRGS, Porto Alegre, Rs, Brazil.	Phytocystatins are well-known inhibitors of C1A cysteine proteinases. However, previous research has revealed legumain (C13) protease inhibition via a carboxy-extended phytocystatin. Among the 12 phytocystatins genes in rice, OcXII is the only gene possessing this carboxy-terminal extension. The specific legumain inhibition activity was confirmed, in our work, using a recombinant OcXII harboring …
Rice root curling, a response to mechanosensing, is modulated by the rice E3-ubiquitin ligase HIGH EXPRESSION OF OSMOTICALLY RESPONSIVE GENE1 (OsHOS1).	2016	OsHOS1	Plant Signal Behav	a Instituto de Tecnologia Química e Biológica António Xavier, Universidade Nova de Lisboa, Genomics of Plant Stress, Av. da República, 2780-157 Oeiras, Portugal and iBET, Instituto de Biologia Experimental e Tecnológica , Apartado 12, 2781-901 Oeiras , Portugal.	Plant development depends on the perception of external cues, such as light, gravity, touch, wind or nutrients, among others. Nevertheless, little is known regarding signal transduction pathways integrating these stimuli. Recently, we have reported the involvement of a rice E3-ubiquitin ligase (OsHOS1, HIGH EXPRESSION OF OSMOTICALLY RESPONSIVE GENE1), previously associated with abiotic stress res…
Magnaporthe oryzae Effector AVR-Pii Helps to Establish Compatibility by Inhibition of the Rice NADP-Malic Enzyme Resulting in Disruption of Oxidative Burst and Host Innate Immunity.	2016	NADP-ME2|OsNADP-ME2	Mol Cells	Division of Integrative Bioscience and Biotechnology, College of Life Sciences, Sejong University, Seoul 143-747, Korea.	Plant disease resistance occurs as a hypersensitive response (HR) at the site of attempted pathogen invasion. This specific event is initiated in response to recognition of pathogen-associated molecular pattern (PAMP) and subsequent PAMP-triggered immunity (PTI) and effector-triggered immunity (ETI). Both PTI and ETI mechanisms are tightly connected with reactive oxygen species (ROS) production a…
The ortholog of DDM1 is mainly required for CHG and CG methylation of heterochromatin and is involved in DRM2-mediated CHH methylation that targets mostly genic regions of the rice genome.	2016	OsDRM2,OsDDM1a,OsDDM1b	Plant Physiol	Huazhong Agricultural University CITY: Wuahn China [CN].	Plant DNA methylation that occurs at CG, CHG and CHH sites (H=A, C, or T) is a hallmark of repression of repetitive sequences and transposable elements (TE). The rice genome contains about 40% of repetitive sequence and TE, and displays specific patterns of genome-wide DNA methylation. The mechanism responsible for the specific methylation patterns is unclear. Here, we analyzed the function of Os…
Dwarf and short grain 1, encoding a putative U-box protein regulates cell division and elongation in rice.	2016	TUD1|DSG1	J Plant Physiol	Key Laboratory of Application and Safety Control of Genetically Modified Crops, Rice Research Institute of Southwest University, Chongqing, 400716, PR China.	Plant hormones coordinate a plant's responses to environmental stimuli and the endogenous developmental programs for cell division and elongation. Brassinosteroids are among the most important of these hormones in plant development. Recently, the ubiquitin-26S-proteasome system was identified to play a key role in hormone biology. In this study, we analyzed the function of a rice (Oryza sativa) g…
Jasmonic acid-mediated defense suppresses brassinosteroid-mediated susceptibility to Rice black streaked dwarf virus infection in rice	2016	OsCOI1|OsCOI1a	New Phytol	College of Agriculture and Biotechnology, Zhejiang University, Hangzhou, 310058, China	Plant hormones play a vital role in plant immune responses. However, in contrast to the relative wealth of information on hormone-mediated immunity in dicot plants, little information is available on monocot-virus defense systems. We used a high-throughput-sequencing approach to compare the global gene expression of Rice black-streaked dwarf virus (RBSDV)-infected rice plants with that of healthy…
Interfering TAL effectors of Xanthomonas oryzae neutralize R-gene-mediated plant disease resistance.	2016	Xa1	Nat Commun	School of Agriculture and Biology/State Key Laboratory of Microbial Metabolism, Shanghai Jiao Tong University, Shanghai 200240, China.	Plant pathogenic bacteria of the genus Xanthomonas possess transcription activator-like effectors (TALEs) that activate transcription of disease susceptibility genes in the host, inducing a state of disease. Here we report that some isolates of the rice pathogen Xanthomonas oryzae use truncated versions of TALEs (which we term interfering TALEs, or iTALEs) to overcome disease resistance. In compa…
Overexpression of Peptide-Encoding OsCEP6.1 Results in Pleiotropic Effects on Growth in Rice (O. sativa).	2016	OsCEP6.1	Front Plant Sci	Key Laboratory of Crop Heterosis and Utilization (MOE) and State Key Laboratory for Agrobiotechnology, Beijing Key Laboratory of Crop Genetic Improvement, China Agricultural UniversityBeijing, China; National Center for Plant Gene Research-BeijingBeijing, China.	Plant peptide hormones play an important role in regulating plant developmental programs via cell-to-cell communication in a non-cell autonomous manner. To characterize the biological relevance of C-TERMINALLY ENCODED PEPTIDE (CEP) genes in rice, we performed a genome-wide search against public databases using a bioinformatics approach and identified six additional CEP members. Expression analysi…
Overexpression of the OsERF71 transcription factor Alters Rice Root Structure and Drought Resistance.	2016	OsERF71	Plant Physiol	Graduate School of International Agricultural Technology and Crop Biotechnology Institute/GreenBio Science and Technology, Seoul National University CITY: Pyeongchang Korea (South), Republic Of.	Plant responses to drought stress require the regulation of transcriptional networks via drought responsive transcription factors, which mediate a range of morphological and physiological changes. AP2/ERF transcription factors are known to act as key regulators of drought resistance transcriptional networks; however, little is known about the associated molecular mechanisms that give rise to spec…
A signaling cascade from miR444 to RDR1 in rice antiviral RNA silencing pathway.	2016	OsRDR1	Plant Physiol	Institute of Microbiology, Chinese Academy of Sciences CITY: Beijing China [CN].	Plant RNA-dependent RNA polymerase 1(RDR1) is a key component of antiviral RNA silencing pathway contributing to the biogenesis of the virus-derived small interfering RNAs (vsiRNAs). This enzyme is also responsible for producing virus-activated endogenous siRNAs (vasiRNAs) to stimulate the broad-spectrum antiviral activity through silencing host genes. The expression of RDR1 orthologs in various …
Identification of plant vacuolar transporters mediating phosphate storage.	2016	OsSPX-MFS1|OsPSS1	Nat Commun	Agricultural Biotechnology Research Center, Academia Sinica, No. 128, Academia Road, Section 2, Taipei 11529, Taiwan.	Plant vacuoles serve as the primary intracellular compartments for inorganic phosphate (Pi) storage. Passage of Pi across vacuolar membranes plays a critical role in buffering the cytoplasmic Pi level against fluctuations of external Pi and metabolic activities. Here we demonstrate that the SPX-MFS proteins, designated as PHOSPHATE TRANSPORTER 5 family (PHT5), also named Vacuolar Phosphate Transp…
OsWRKY80-OsWRKY4 Module as a Positive Regulatory Circuit in Rice Resistance Against Rhizoctonia solani.	2016	OsWRKY4	Rice	School of Life Science, Hunan University of Science and Technology, Taoyuan Rd., Xiangtan, Hunan, 411201, China.	Plant WRKY transcription factors play pivotal roles in diverse biological processes but most notably in plant defense response to pathogens. Sheath blight represents one of the predominant diseases in rice. However, our knowledge about the functions of WRKY proteins in rice defense against sheath blight is rather limited.Here we demonstrate that the expression of Oryza sativa WRKY80 gene (OsWRKY8…
Rice Ferredoxin-Dependent Glutamate Synthase Regulates Nitrogen-Carbon Metabolomes and Is Genetically Differentiated between japonica and indica Subspecies	2016	OsNADH-GOGAT1,ABC1|OsFd-GOGAT	Mol Plant	State Key Laboratory of Plant Genomics and National Plant Gene Research Center (Beijing), CAS Center for Excellence in Molecular Plant Sciences, Institute of Genetics and Developmental Biology, Chinese Academy of Sciences, Beijing 100101, China	Plants assimilate inorganic nitrogen absorbed from soil into organic forms as Gln and Glu through the glutamine synthetase/glutamine:2-oxoglutarate amidotransferase (GS/GOGAT) cycle. Whereas GS catalyzes the formation of Gln from Glu and ammonia, GOGAT catalyzes the transfer of an amide group from Gln to 2-oxoglutarate to produce two molecules of Glu. However, the regulatory role of the GS/GOGAT …
MODD mediates deactivation and degradation of OsbZIP46 to negatively regulate ABA signaling and drought resistance in rice.	2016	MODD	Plant Cell	INRA CITY: Montpellier France [FR].	Plants have evolved complicated protective mechanisms to survive adverse conditions. Previously, we reported that the transcription factor OsbZIP46 regulates abscisic acid (ABA) signaling-mediated drought tolerance in rice (Oryza sativa) by modulating stress-related genes. An intrinsic D domain represses OsbZIP46 activity, but the detailed mechanism for the repression of OsbZIP46 activation remai…
A Small GTPase, OsRab6a, Is Involved in the Regulation of Iron Homeostasis in Rice	2016	OsRab6a	Plant Cell Physiol	State Key Laboratory of Vegetation and Environmental Change, Institute of Botany, the Chinese Academy of Sciences, Beijing 100093, P. R. China	Plants have evolved two distinct strategies to acquire Fe from soils. However, the regulatory mechanisms underlying the Fe acquisition remain largely elusive. There is emerging evidence that small GTPases are involved in the responses of plants to environmental cues. Here, we identified a gene encoding a small GTPase, OsRab6a, in rice and characterized its role in Fe acquisition by generating tra…
Hd3a, RFT1 and Ehd1 integrate photoperiodic and drought stress signals to delay the floral transition in rice.	2016	Hd3a	Plant Cell Environ	Department of Biosciences, University of Milan, Via Celoria 26, 20133, Milan, Italy.	Plants show a high degree of developmental plasticity in response to external cues, including day length and environmental stress. Water scarcity in particular can interfere with photoperiodic flowering, resulting in the acceleration of the switch to reproductive growth in several species, a process called drought escape. However, other strategies are possible and drought stress can also delay fl…
The Involvement of OsPHO1;1 in the Regulation of Iron Transport Through Integration of Phosphate and Zinc Deficiency Signaling.	2016	OsPHO1;1	Front Plant Sci	Biochimie et Physiologie Moléculaire des Plantes Research Unit, Institut National de la Recherche Agronomique - Centre National de la Recherche Scientifique - Montpellier UniversityMontpellier, France; Agronomy Division, Department of Plant and Soil Sciences, Faculty of Agriculture, Chiang Mai UniversityChiang Mai, Thailand.	Plants survival depends on their ability to cope with multiple nutrient stresses that often occur simultaneously, such as the limited availability of essential elements inorganic phosphate (Pi), zinc (Zn), and iron (Fe). Previous research has provided information on the genes involved in efforts by plants to maintain homeostasis when a single nutrient (Pi, Zn, or Fe) is depleted. Recent findings …
WSL3, a component of the plastid-encoded plastid RNA polymerase, is essential for early chloroplast development in rice.	2016	OsWSL3	Plant Mol Biol	State Key Laboratory for Crop Genetics and Germplasm Enhancement, Jiangsu Plant Gene Engineering Research Center, Nanjing Agricultural University, Nanjing, 210095, People's Republic of China.	Plastid-encoded plastid RNA polymerase (PEP), a dominant RNA polymerase in mature chloroplasts, consists of core subunits and peripheral subunits. Despite the importance of the peripheral subunits in control of PEP activity it is unclear how they interact with one another to exert physiological effects on chloroplast development and plant growth, especially in rice. Here, we report a mutant, desi…
Polycomb Protein OsFIE2 Affects Plant Height and Grain Yield in Rice.	2016	OsFIE2	PLoS One	State Key Laboratory of Rice Biology, Key Laboratory of Rice Biology and Breeding of Ministry of Agriculture, China National Rice Research Institute, Hangzhou, 310006, China.	Polycomb group (PcG) proteins have been shown to affect growth and development in plants. To further elucidate their role in these processes in rice, we isolated and characterized a rice mutant which exhibits dwarfism, reduced seed setting rate, defective floral organ, and small grains. Map-based cloning revealed that abnormal phenotypes were attributed to a mutation of the Fertilization Independ…
Overexpression of the rice AKT1 potassium channel affects potassium nutrition and rice drought tolerance.	2016	OsAKT1	J Exp Bot	Department of Biology, University of York, York YO10 5DD, UK.	Potassium (K(+)) is the most important cationic nutrient for all living organisms and has roles in most aspects of plant physiology. To assess the impact of one of the main K(+) uptake components, the K(+) inward rectifying channel AKT1, we characterized both loss of function and overexpression of OsAKT1 in rice. In many conditions, AKT1 expression correlated with K(+) uptake and tissue K(+) leve…
Mutation of OsNaPRT1 in the NAD Salvage Pathway Leads to Withered Leaf Tips in Rice	2016	OsNaPRT1,OsNIC,Osh36,Osl57,OsAkaGal|Osh69	Plant Physiol	China National Rice Research Institute CITY: Hangzhou POSTAL_CODE: 311400 China	Premature leaf senescence affects plant growth and yield in rice. Nicotinamide adenine dinucleotide (NAD) plays critical roles in cellular redox reactions and remains at a sufficient level in the cell to prevent cell death. Although numerous factors affecting leaf senescence have been identified, few involving NAD biosynthetic pathways have been described for plants. Here, we report the cloning a…
The Multivesicular Bodies (MVBs)-Localized AAA ATPase LRD6-6 Inhibits Immunity and Cell Death Likely through Regulating MVBs-Mediated Vesicular Trafficking in Rice.	2016	OsSKD1,OsSNF7,OsVPS2,LRD6-6|LMR	PLoS Genet	State Key Laboratory of Hybrid Rice, Key Laboratory of Major Crop Diseases &amp; Collaborative Innovation Center for Hybrid Rice in Yangtze River Basin, Rice Research Institute, Sichuan Agricultural University at Wenjiang, Chengdu, Sichuan, China.	Previous studies have shown that multivesicular bodies (MVBs)/endosomes-mediated vesicular trafficking may play key roles in plant immunity and cell death. However, the molecular regulation is poorly understood in rice. Here we report the identification and characterization of a MVBs-localized AAA ATPase LRD6-6 in rice. Disruption of LRD6-6 leads to enhanced immunity and cell death in rice. The A…
Analysis of the rice ADPglucose transporter (OsBT1) indicates the presence of regulatory processes in the amyloplast stroma that control ADPglucose flux into starch	2016	OsBT1-1|OsBT1	Plant Physiol	Washington State University CITY: Pullman STATE: Washington POSTAL_CODE: 99164-6340 United States Of America	Previous studies showed that efforts to further elevate starch synthesis in rice seeds overproducing ADPglucose (ADPglc) were prevented by processes downstream of ADPglc synthesis. Here we identified the major ADPglc transporter by studying the shrunken3 (shr3) locus of EM1093 rice line which harbors a mutation in the BRITTLE-1 (BT1) adenylate transporter (OsBt1) gene. Despite containing elevated…
OsCHX14 is involved in the K+ homeostasis in rice (Oryza sativa) flowers	2016	OsCHX14	Plant Cell Physiol	Institute of Biology (IBL), Leiden University, Sylvius Laboratory, Sylviusweg 72, 2333 BE, P.O. BOX 9505 2300 RA Leiden, The Netherlands	Previously we showed in the osjar1 mutants that the lodicule senescence which controls the closing of rice flowers was delayed. This resulted in florets staying open longer when compared with the wild type. The gene OsJAR1 is silenced in osjar1 mutants and is a key member of the jasmonic acid (JA) signaling pathway. We found that K concentrations in lodicules and flowers of osjar1-2 were signific…
An E3<U+00A0>Ubiquitin Ligase-BAG Protein Module Controls Plant Innate Immunity and Broad-Spectrum Disease Resistance.	2016	EBR1,OsBAG4	Cell Host Microbe	National Key Laboratory of Plant Molecular Genetics and National Center of Plant Gene Research, Institute of Plant Physiology &amp; Ecology, Chinese Academy of Sciences, Shanghai 200032, China; University of the Chinese Academy of Sciences, Beijing 100049, China.	Programmed cell death (PCD) and immunity in plants are tightly controlled to promote antimicrobial defense while preventing autoimmunity. However, the mechanisms contributing to this immune homeostasis are poorly understood. Here, we isolated a rice mutant ebr1 (enhanced blight and blast resistance 1) that shows enhanced broad-spectrum bacterial and fungal disease resistance, but displays spontan…
Rice PROTEIN l-ISOASPARTYL METHYLTRANSFERASE isoforms differentially accumulate during seed maturation to restrict deleterious isoAsp and reactive oxygen species accumulation and are implicated in seed vigor and longevity.	2016	OsPIMT1,OsPIMT2	New Phytol	National Institute of Plant Genome Research, Aruna Asaf Ali Marg, New Delhi, Delhi, 110067, India.	PROTEIN l-ISOASPARTYL O-METHYLTRANSFERASE (PIMT) is a protein-repairing enzyme involved in seed vigor and longevity. However, the regulation of PIMT isoforms during seed development and the mechanism of PIMT-mediated improvement of seed vigor and longevity are largely unknown. In this study in rice (Oryza sativa), we demonstrate the dynamics and correlation of isoaspartyl (isoAsp)-repairing deman…
The protein phosphatase 2C clade A protein OsPP2C51 positively regulates seed germination by directly inactivating OsbZIP10.	2016	OsPP2C51	Plant Mol Biol	Gene Engineering Division, National Institute of Agricultural Sciences, Rural Development Administration, Jeonju, South Korea.	Protein phosphatase 2C clade A members are major signaling components in the ABA-dependent signaling cascade that regulates seed germination. To elucidate the role of PP2CA genes in germination of rice seed, we selected OsPP2C51, which shows highly specific expression in the embryo compared with other protein phosphatases based on microarray data. GUS histochemical assay confirmed that OsPP2C51 i…
Several wall-associated kinases participate positively and negatively in basal defense against rice blast fungus.	2016	OsWAK14,OsWAK92,OsWAK112d,OsWAK90,OsDEES1|OsWAK91	BMC Plant Biol	CIRAD, UMR BGPI INRA/CIRAD/SupAgro, Campus International de Baillarguet, TA A 54/K, 34398, Montpellier, France. amandine.delteil@laposte.net.	Receptor-like kinases are well-known to play key roles in disease resistance. Among them, the Wall-associated kinases (WAKs) have been shown to be positive regulators of fungal disease resistance in several plant species. WAK genes are often transcriptionally regulated during infection but the pathways involved in this regulation are not known. In rice, the OsWAK gene family is significantly ampl…
The STN8 kinase-PBCP phosphatase system is responsible for high-light-induced reversible phosphorylation of the PSII inner antenna subunit CP29 in rice.	2016	Stn7,Pbcp	Plant J	Dipartimento di Biotecnologie, Università di Verona, Ca' Vignal 1, Strada le Grazie 15, 37134, Verona, Italy.	Reversible phosphorylation of thylakoid light harvesting proteins is a mechanism to compensate for unbalanced excitation of PSI vs PSII under limiting light. In monocots, an additional phosphorylation event on the PSII antenna CP29 occurs upon exposure to excess light, enhancing resistance to light stress. Different from the case of the major LHCII antenna complex, the STN7 kinase and its related…
The OsAMT1.1 gene functions in ammonium uptake and ammonium-potassium homeostasis over low and high ammonium concentration ranges.	2016	OsAMT1;1|OsAMT1.1	J Genet Genomics	State Key Laboratory of Crop Genetics and Germplasm Enhancement and MOA Key Laboratory of Plant Nutrition and Fertilization in Lower-Middle Reaches of the Yangtze River, College of Resources and Environmental Sciences, Nanjing Agricultural University, Nanjing 210095, China.	Rice (Oryza sativa) grown in paddy fields is an ammonium (NH4(+))-preferring crop; however, its AMT-type NH4(+) transporters that mediate root N acquisition have not been well characterized yet. In this study, we analyzed the expression pattern and physiological function of the OsAMT1.1 gene of the AMT1 subfamily in rice. OsAMT1.1 is located in the plasma membrane and is mainly expressed in the r…
A cation-chloride cotransporter gene is required for cell elongation and osmoregulation in rice.	2016	OsCCC1	Plant Physiol	Fujian Agriculture and Forest University CITY: Fuzhou China [CN].	Rice (Oryza sativa) is characterized by having fibrous root systems; however, the molecular mechanisms underlying the root development are not fully understood. Here, we isolated a rice mutant with short roots and found that the mutant had a decreased cell size of the roots and shoots compared with the wild-type rice (WT). A map-based cloning combined with whole genome sequencing revealed that a …
A mutagenic study identifying critical residues for the structure and function of rice manganese transporter OsMTP8.1.	2016	OsMTP8.1	Sci Rep	Department of Biochemistry &amp;Molecular Biology, College of Life Sciences, Nanjing Agricultural University, Nanjing, Jiangsu 210095, China.	Rice (Oryza sativa) MTP8.1 (OsMTP8.1) is a tonoplast-localized manganese transporter of the cation diffusion facilitator family. Here we present a structure-function analysis of OsMTP8.1 based on the site-directed and random mutagenesis and complementation assays in manganese hypersensitive yeast, in combination with three-dimensional (3D) structure modeling based on the crystal structure of the …
Rice leaf angle and grain size are affected by the OsBUL1 transcriptional activator complex	2016	OsBC1,PGL2|OsBUL1	Plant Physiol	Biotechnology Center in Southern Taiwan, Academia Sinica CITY: Tainan	Rice atypical HLH protein Oryza sativa BRASSINOSTEROID UPREGULATED 1-LIKE 1 (OsBUL1) is preferentially expressed in the laminar joint where it controls cell elongation and positively affects leaf angles. OsBUL1 knockout mutant (osbul1) and transgenic rice for double stranded RNA interference (dsRNAi) of OsBUL1 produced erected leaves with smaller grains whereas OsBUL1 overexpressors and an activa…
Transcriptome Analysis Highlights Defense and Signaling Pathways Mediated by Rice pi21 Gene with Partial Resistance to Magnaporthe oryzae.	2016	Pi21	Front Plant Sci	State Key Laboratory Breeding Base for Zhejiang Sustainable Pest and Disease Control, Institute of Virology and Biotechnology, Zhejiang Academy of Agricultural Sciences Hangzhou, China.	Rice blast disease is one of the most destructive rice diseases worldwide. The pi21 gene confers partial and durable resistance to Magnaporthe oryzae. However, little is known regarding the molecular mechanisms of resistance mediated by the loss-of-function of Pi21. In this study, comparative transcriptome profiling of the Pi21-RNAi transgenic rice line and Nipponbare with M. oryzae infection at …
Geographically Distinct and Domain-Specific Sequence Variations in the Alleles of Rice Blast Resistance Gene Pib.	2016	Pib	Front Plant Sci	Plant Biotechnology, Department of Biology ETH Zurich, Switzerland.	Rice blast is caused by Magnaporthe oryzae, which is the most destructive fungal pathogen affecting rice growing regions worldwide. The rice blast resistance gene Pib confers broad-spectrum resistance against Southeast Asian M. oryzae races. We investigated the allelic diversity of Pib in rice germplasm originating from 12 major rice growing countries. Twenty-five new Pib alleles were identified …
Enhanced Rice Blast Resistance by CRISPR/Cas9-Targeted Mutagenesis of the ERF Transcription Factor Gene OsERF922.	2016	OsERF922	PLoS One	College of Agriculture, Guangxi University, Nanning, China.	Rice blast is one of the most destructive diseases affecting rice worldwide. The adoption of host resistance has proven to be the most economical and effective approach to control rice blast. In recent years, sequence-specific nucleases (SSNs) have been demonstrated to be powerful tools for the improvement of crops via gene-specific genome editing, and CRISPR/Cas9 is thought to be the most effect…
G1/ELE Functions in the Development of Rice Lemmas in Addition to Determining Identities of Empty Glumes.	2016	G1	Front Plant Sci	State Key Laboratory of Crop Stress Biology for Arid Areas, College of Agronomy, Northwest A&amp;F University, Yangling China.	Rice empty glumes, also named sterile lemmas or rudimentary lemmas according to different interpretations, are distinct from lemmas in morphology and cellular pattern. Consistently, the molecular mechanism to control the development of lemmas is different from that of empty glumes. Rice LEAFY HULL STERILE1(OsLHS1) and DROOPING LEAF(DL) regulate the cellular pattern and the number of vascular bund…
GRAIN INCOMPLETE FILLING 2 regulates grain filling and starch synthesis during rice caryopsis development.	2016	OsAPL2|osagpl2-3|OsAGPL2|GIF2	J Integr Plant Biol	State Key Laboratory of Rice Biology, Key Laboratory of Rice Biology and Breeding of Ministry of Agriculture, China National Rice Research Institute, Hangzhou, 310006, China.	Rice grain filling determines grain weight, final yield and grain quality. Here, a rice defective grain filling mutant, gif2, was identified. Grains of gif2 showed a slower filling rate and a significant lower final grain weight and yield compared to wild-type. The starch content in gif2 was noticeably decreased and its physicochemical properties were also altered. Moreover, gif2 endosperm cells …
The Oryza sativa Regulator HDR1 Associates with the Kinase OsK4 to Control Photoperiodic Flowering.	2016	HDR1,SnRK1B|OsK4	PLoS Genet	Biotechnology Research Institute/National Key Facility for Genetic Resources and Gene Improvement, The Chinese Academy of Agricultural Sciences, Beijing, P. R. China.	Rice is a facultative short-day plant (SDP), and the regulatory pathways for flowering time are conserved, but functionally modified, in Arabidopsis and rice. Heading date 1 (Hd1), an ortholog of Arabidopsis CONSTANS (CO), is a key regulator that suppresses flowering under long-day conditions (LDs), but promotes flowering under short-day conditions (SDs) by influencing the expression of the flori…
OsHAC1;1 and OsHAC1;2 Function as Arsenate Reductases and Regulate Arsenic Accumulation.	2016	OsHAC1;1,OsHAC1;2	Plant Physiol	Nanjing Agriculture University CITY: Nanjing STATE: Jiangsu China [CN].	Rice is a major dietary source of the toxic metalloid arsenic. Reducing its accumulation in rice grain is of critical importance to food safety. Rice roots take up arsenate and arsenite depending on the prevailing soil conditions. The first step of arsenate detoxification is its reduction to arsenite, but the enzyme(s) catalyzing this reaction in rice remains unknown. Here, we identify OsHAC1;1 a…
A heavy metal P-type ATPase OsHMA4 prevents copper accumulation in rice grain.	2016	OsHMA4	Nat Commun	Institute of Biological and Environmental Sciences, University of Aberdeen, Aberdeen AB24 3UU, UK.	Rice is a major source of calories and mineral nutrients for over half the world's human population. However, little is known in rice about the genetic basis of variation in accumulation of copper (Cu), an essential but potentially toxic nutrient. Here we identify OsHMA4 as the likely causal gene of a quantitative trait locus controlling Cu accumulation in rice grain. We provide evidence that OsH…
A Missense Mutation in the Zinc Finger Domain of OsCESA7 Deleteriously Affects Cellulose Biosynthesis and Plant Growth in Rice.	2016	OsCesA7	PLoS One	National Key Facility for Crop Gene Resources and Genetic Improvement, Institute of Crop Science, Chinese Academy of Agricultural Sciences, Beijing, China.	Rice is a model plant species for the study of cellulose biosynthesis. We isolated a mutant, S1-24, from ethyl methanesulfonate (EMS)-treated plants of the japonica rice cultivar, Nipponbare. The mutant exhibited brittle culms and other pleiotropic phenotypes such as dwarfism and partial sterility. The brittle culms resulted from reduced mechanical strength due to a defect in thickening of the sc…
Novel interaction between CCR4 and CAF1 in rice CCR4-NOT deadenylase complex.	2016	OsNOT1,OsCCR4a,OsCCR4b	Plant Mol Biol	Department of Life Sciences, National Central University, Jhongli City, Taoyuan County 320, Taiwan, ROC.	Rice is an important crop in the world. However, little is known about rice mRNA deadenylation, which is an important regulation step of gene expression at the post-transcriptional level. The CCR4-NOT1 complex contains two key components, CCR4 and CAF1, which are the main cytoplasmic deadenylases in eukaryotic cells. In yeast and humans, CCR4 can interact with CAF1 via its N-terminal LRR domain. …
Variations in DENSE AND ERECT PANICLE 1 (DEP1) contribute to the diversity of the panicle trait in high-yielding japonica rice varieties in northern China.	2016	DEP1|DN1|qPE9-1|OsDEP1	Breed Sci	Rice Research Institute of Shenyang Agricultural University/Key Laboratory of Northern Japonica Rice Genetics and Breeding, Ministry of Education and Liaoning Province/Key Laboratory of Northeast Rice Biology and Genetics and Breeding, Ministry of Agriculture , Shenyang 110866 , China.	Rice is one of mankind's major food staples, and the erect panicle architecture in rice is an important morphological improvement. The dense and erect panicle 1 (DEP1) locus corresponds with the formation of erect panicles and has been widely used in rice breeding. However, the genetic diversity of DEP1 remains narrow. In order to improve the genetic diversity of DEP1, we used a rice germplasm co…
Crosstalk of Signaling Mechanisms Involved in Host Defense and Symbiosis Against Microorganisms in Rice.	2016	OsRacGEF1	Curr Genomics	Laboratory of Plant Molecular Genetics, Graduate School of Biological Sciences, Nara Institute of Science and Technology, Nara,Japan;; Present address: Cell and Developmental Biology, John Innes Centre, Norwich,United Kingdom;	Rice is one of the most important food crops, feeding about half population in the world. Rice pathogens cause enormous damage to rice production worldwide. In plant immunity research, considerable progress has recently been made in our understanding of the molecular mechanisms underlying microbe-associated molecular pattern (MAMP)-triggered immunity. Using genome sequencing and molecular techniq…
REL2, A Gene Encoding An Unknown Function Protein which Contains DUF630 and DUF632 Domains Controls Leaf Rolling in Rice.	2016	REL2	Rice	State Key Laboratory of Crop Stress Biology in Arid Areas, College of Life Sciences, Northwest A&amp;F University, Yangling, 712100, Shaanxi, People's Republic of China.	Rice leaves are important energy source for the whole plant. An optimal structure will be beneficial for rice leaves to capture light energy and exchange gas, thus increasing the yield of rice. Moderate leaf rolling and relatively erect plant architecture may contribute to high yield of rice, but the relevant molecular mechanism remains unclear.In this study, we identified and characterized a rol…
High Silicon Accumulation in the Shoot is Required for Down-Regulating the Expression of Si Transporter Genes in Rice.	2016	Lsi1|OsNIP2;1|OsLsi1,Lsi2|OsLsi2	Plant Cell Physiol	Institute of Plant Science and Resources, Okayama University, Chuo 2-20-1, Kurashiki, 710-0046 Japan.	Rice requires high silicon (Si) for its high and sustainable yield. The efficient uptake of Si in rice is mediated by two transporters OsLsi1 and OsLsi2, which function as influx and efflux transporters, respectively. Our previous studies showed that the mRNA expression levels of these transporter genes were down-regulated by Si. Herein we investigated the mechanism underlying regulation of OsLsi…
High silicon accumulation in the shoot is required for down-regulating the expression of Si transporter genes in rice.	2016	Lsi1|OsNIP2;1|OsLsi1	Plant Cell Physiol	Institute of Plant Science and Resources, Okayama University, Chuo 2-20-1, Kurashiki 710-0046, Japan.	Rice requires high silicon (Si) for its high and sustainable yield. The efficient uptake of Si in rice is mediated by two transporters OsLsi1 and OsLsi2, which function as influx and efflux transporters, respectively. Our previous studies showed that the mRNA expression levels of these transporter genes were down-regulated by Si. Herein we investigated the mechanism underlying regulation of OsLsi…
Histone H3 modifications are widely reprogrammed during male meiosis I in rice dependently on MEL1 Argonaute protein.	2016	MEL1	J Cell Sci	Experimental Farm, National Institute of Genetics, Yata 1111, Mishima, Shizuoka 411-8540, Japan.	Roles of epigenetic mechanisms including small RNA-mediated silencing in plant meiosis are largely remained unclear, despite of their importance in plant reproduction. This study unveiled that rice chromosomes were reprogrammed during premeiosis-to-meiosis transition in pollen mohter cells (PMCs). This large-scale meiotic chromosome reprogramming (LMR) continued throughout meiosis I, in which H3 …
Identification and expression analysis of non-photosynthetic Rubisco small subunit, OsRbcS1-like genes in plants	2016	OsRBCS1	Plant Gene	Laboratory of Tropical Crop Science, Graduate School of Agricultural Science, Kobe University, Kobe 657-8501, Japan	Rubisco is the key enzyme of photosynthetic CO2 fixation, whereas a Rubisco small subunit homolog (OsRbcS1) in rice, was exclusively expressed in non-photosynthetic organs. In this study, OsRbcS1-like genes were identified in several plant species including foxtail millet (SiRbcS1), tomato (SlRbcS1), Lotus japonicus (LjRbcS1), grape (VvRbcS1A, VvRbcS1B) and Selaginella moellendorffii (SmRbcS1A, S…
Knocking Down the Expression of GMPase Gene OsVTC1-1 Decreases Salt Tolerance of Rice at Seedling and Reproductive Stages	2016	OsMPG1|OsVTC1-1	PLoS One	Biotechnology Research Institute, Chinese Academy of Agricultural Sciences, Beijing, China	Salinity is a severe environmental stress that greatly impairs production of crops worldwide. Previous studies have shown that GMPase plays an important role in tolerance of plants to salt stress at vegetative stage. However, the function of GMPase in plant responses to salt stress at reproductive stage remains unclear. Studies have shown that heterologous expression of rice GMPase OsVTC1-1 enhan…
Rice OVERLY TOLERANT TO SALT 1(OTS1) SUMO protease is a positive regulator of seed germination and root development.	2016	OsOTS1	Plant Signal Behav	a School of Biological and Biomedical Sciences , Durham University , Durham , DH1 3LE , UK.	Salinity is one of the major environmental stresses affecting rice production worldwide. Improving rice salt tolerance is a critical step for sustainable food production. Posttranslational modifications of proteins greatly expand proteome diversity, increase functionality and allow quick responses to environmental stresses, all at low cost to the cell. SUMO mediated modification of substrate prot…
Sdt97, a Point Mutation in 5' Untranslated Region, Confers Semi-dwarfism in Rice.	2016	Sdt97	G3 (Bethesda)	Tianjin Crop Istitute; tongjiping@sina.com.	Semi-dwarfism is an important agronomic trait in rice breeding programs. A semi- dwarf mutant gene Sdt97 was previously described. However, the molecular mechanism underlying the mutant is yet to be elucidated. In this study, we identified the mutant gene by a map-based cloning method. Using a residual heterozygous line (RHL) population, Sdt97 was mapped to the long arm of chromosome 6 at the int…
The rice OsSAG12-2 gene codes for a functional protease that negatively regulates stress-induced cell death.	2016	OsSAG12-2	J Biosci	School of Life Sciences, Jawaharlal Nehru University, New Delhi 110 067, India.	Senescence is the final stage of plant development. Although expression of most of the genes is suppressed during senescence, a set of genes referred as senescence-associated genes (SAGs) is induced. Arabidopsis thaliana SAG12 (AtSAG12) is one such gene that has been mostly studied for its strict association with senescence. AtSAG12 encodes a papain-like cysteine protease, expressed predominantly…
Gene replacements and insertions in rice by intron targeting using CRISPR-Cas9.	2016	EPSPs	Nat Plants	State Key Laboratory of Plant Cell and Chromosome Engineering, Institute of Genetics and Developmental Biology, Chinese Academy of Sciences, Beijing, China.	Sequence-specific nucleases have been exploited to create targeted gene knockouts in various plants(1), but replacing a fragment and even obtaining gene insertions at specific loci in plant genomes remain a serious challenge. Here, we report efficient intron-mediated site-specific gene replacement and insertion approaches that generate mutations using the non-homologous end joining (NHEJ) pathway…
Serine carboxypeptidase 46 Regulates Grain Filling and Seed Germination in Rice (Oryza sativa L.).	2016	OsSCP46	PLoS One	State Key Lab of Rice Biology, China National Rice Research Institute, Hangzhou, 311400, P.R. China.	Serine carboxypeptidase (SCP) is one of the largest groups of enzymes catalyzing proteolysis for functional protein maturation. To date, little is known about the function of SCPs in rice. In this study, we present a comprehensive analysis of the gene structure and expression profile of 59 rice SCPs. SCP46 is dominantly expressed in developing seeds, particularly in embryo, endosperm and aleurone…
Overexpression of OsDT11, which encodes a novel cysteine-rich peptide, enhances drought tolerance and increases ABA concentration in rice.	2016	OsDT11	Plant Mol Biol	State Key Laboratory of Crop Biology, Shandong Provincial Key Laboratory of Agricultural Microbiology, Shandong Agricultural University, Tai an, 271018, Shandong, People's Republic of China.	Short-chain peptides play important roles in plant development and responses to abiotic and biotic stresses. Here, we characterized a gene of unknown function termed OsDT11, which encodes an 88 amino acid short-chain peptide and belongs to the cysteine-rich peptide family. It was found that the expression of OsDT11 can be activated by polyethylene glycol (PEG) treatment. Compared with wild-type l…
Non-specific phospholipase C1 affects silicon distribution and mechanical strength in stem nodes of rice.	2016	OsNPC1	Plant J	National Key Laboratory of Crop Genetic Improvement, Huazhong Agricultural University, Wuhan, 430070, China.	Silicon, the second abundant element in the crust, is beneficial for plant growth, mechanical strength, and stress responses. Here we show that manipulation of the non-specific phospholipase C1, NPC1, alters silicon content in nodes and husks of rice (Oryza sativa). Silicon content in NPC1-overexpressing (OE) plants was decreased in nodes but increased in husks compared to wild-type, whereas RNAi…
Expression and promoter analysis of the OsHSP16.9C gene in rice.	2016	OsHSP16.9C	Biochem Biophys Res Commun	The State Key Laboratory of Crop Genetics and Germplasm Enhancement, Nanjing Agricultural University, Nanjing, 210095, China.	Small heat shock proteins (sHSPs) are molecular chaperones important for stress tolerance. In this study, heat induction of a rice sHSP gene OsHSP16.9C is analyzed to understand the molecular mechanisms underlying gene expression regulation in heat shock responses in rice. Promoter deletion analysis of the OsHSP16.9C using the luciferase (LUC) reporter gene in transgenic rice identifies a critica…
Evidence for nuclear interaction of a cytoskeleton protein (OsIFL) with metallothionein and its role in salinity stress tolerance.	2016	OsIFL	Sci Rep	Stress Physiology and Molecular Biology Laboratory, School of Life Sciences, Jawaharlal Nehru University, New Delhi 110067, India.	Soil salinity is being perceived as a major threat to agriculture. Plant breeders and molecular biologist are putting their best efforts to raise salt-tolerant crops. The discovery of the Saltol QTL, a major QTL localized on chromosome I, responsible for salt tolerance at seedling stage in rice has given new hopes for raising salinity tolerant rice genotypes. In the present study, we have functio…
Enhanced Salt Tolerance Conferred by the Complete 2.3 kb cDNA of the Rice Vacuolar Na(+)/H(+) Antiporter Gene Compared to 1.9 kb Coding Region with 5' UTR in Transgenic Lines of Rice.	2016	OsNHX1	Front Plant Sci	Plant Biotechnology Laboratory, Department of Biochemistry and Molecular Biology, University of Dhaka Dhaka, Bangladesh.	Soil salinity is one of the most challenging problems that restricts the normal growth and production of rice worldwide. It has therefore become very important to produce more saline tolerant rice varieties. This study shows constitutive over-expression of the vacuolar Na(+)/H(+) antiporter gene (OsNHX1) from the rice landrace (Pokkali) and attainment of enhanced level of salinity tolerance in tr…
OsMADS1 Represses microRNA172 in Elongation of Palea/Lemma Development in Rice.	2016	OsMADS1|LHS1|AFO	Front Plant Sci	Key Laboratory of Insect Developmental and Evolutionary Biology, Institute of Plant Physiology and Ecology, Shanghai Institutes for Biological Sciences, Chinese Academy of Sciences Shanghai, China.	Specification of floral organ identity is critical for the establishment of floral morphology and inflorescence architecture. Although multiple genes are involved in the regulation of floral organogenesis, our understanding of the underlying regulating network is still fragmentary. MADs-box genes are principle members in the ABCDE model that characterized floral organs. OsMADS1 specifies the dete…
OsACOS12, an orthologue of Arabidopsis acyl-CoA synthetase5, plays an important role in pollen exine formation and anther development in rice.	2016	OsACOS12	BMC Plant Biol	College of Life and Environment Sciences, Shanghai Normal University, 100 Guilin Road, Shanghai, 200234, China.	Sporopollenin is a major component of the pollen exine pattern. In Arabidopsis, acyl-CoA synthetase5 (ACOS5) is involved in sporopollenin precursor biosynthesis. In this study, we identified its orthologue, OsACOS12, in rice (Oryza sativa) and compared the functional conservation of ACOS in rice to Arabidopsis.Sequence analysis showed that OsACOS12 shares 63.9<U+00A0>% amino acid sequence identit…
OsSRO1a Interacts with RNA Binding Domain-Containing Protein (OsRBD1) and Functions in Abiotic Stress Tolerance in Yeast.	2016	OsRBD1,OsSRO1a	Front Plant Sci	Plant Molecular Biology Group, International Centre for Genetic Engineering and Biotechnology New Delhi, India.	SRO1 is an important regulator of stress and hormonal response in plants and functions by interacting with transcription factors and several other proteins involved in abiotic stress response. In the present study, we report OsRBD1, an RNA binding domain 1- containing protein as a novel interacting partner of OsSRO1a from rice. The interaction of OsSRO1a with OsRBD1 was shown in yeast as well as …
Deficiency of Starch Synthase IIIa and IVb Alters Starch Granule Morphology from Polyhedral to Spherical in Rice Endosperm	2016	OsSSIVb	Plant cell	National Institute of Agrobiological Sciences Kannondai 2-1-2 CITY: Tsukuba POSTAL_CODE: 305-8602 Japan	Starch granule morphology differs markedly among plant species. However, the mechanisms controlling starch granule morphology have not been elucidated. Rice (Oryza sativa L.) endosperm produces characteristic compound-type granules containing dozens of polyhedral starch granules within an amyloplast. Some other cereal species produce simple-type granules, in which only one starch granule is prese…
Amyloplast Membrane Protein SUBSTANDARD STARCH GRAIN6 Controls Starch Grain Size in Rice Endosperm	2016	OsACS6|SSG6	Plant Physiol	Institute of Plant Science and Resources CITY: Kurashiki STATE: Okayama POSTAL_CODE: 710-0046 Japan	Starch is a biologically and commercially important polymer of glucose. Starch is organized into starch grains (SGs) inside amyloplasts. The SG size differs depending on the plant species, and is one of the most important factors for industrial applications of starch. There is limited information on genetic factors regulating SG sizes. In this study, we report the rice mutant substandard starch g…
Rice endosperm starch phosphorylase (Pho1) assembles with disproportionating enzyme (Dpe1) to form a protein complex that enhances synthesis of malto-oligosaccharides.	2016	Pho1,DPE1	J Biol Chem	Washington State University, United States;	Starch synthesis in cereal grain endosperm is dependent on the concerted actions of many enzymes. The starch plastidial phosphorylase (Pho1) plays an important role in the initiation of starch synthesis and in the maturation of starch granule in developing rice seeds. Prior evidence has suggested that the rice enzyme, OsPho1, may have a physical/functional interaction with other starch biosynthet…
Rice Stress Associated Protein 1 (OsSAP1) Interacts with Aminotransferase (OsAMTR1) and Pathogenesis-Related 1a Protein (OsSCP) and Regulates Abiotic Stress Responses.	2016	Osh36|OsAMTR1	Front Plant Sci	National Institute of Plant Genome Research, New Delhi India.	Stress associated proteins (SAPs) are the A20/AN1 zinc-finger containing proteins which can regulate the stress signaling in plants. The rice SAP protein, OsSAP1 has been shown to confer abiotic stress tolerance to plants, when overexpressed, by modulating the expression of endogenous stress-related genes. To further understand the mechanism of OsSAP1-mediated stress signaling, OsSAP1 interacting…
A reduction of sucrose phosphate synthase (SPS) activity affects sucrose/starch ratio in leaves but does not inhibit normal plant growth in rice.	2016	sps1|SPS|OsSPS1	Plant Sci	Graduate School of Agricultural and Life Sciences, The University of Tokyo, 1-1-1 Yayoi, Bunkyo-ku, Tokyo 113-8657, Japan.	Sucrose phosphate synthase (SPS) has been shown to mediate sucrose/starch ratio in plant leaves through studies of 'starch leaf' species that mainly accumulate starch in their leaves. However, the contribution of SPS to sucrose/starch ratio in rice leaves, which mainly accumulate sucrose (i.e., 'sugar leaf'), has not been confirmed due to inconsistencies in the results of previous studies. In thi…
SUMO is a critical regulator of salt stress responses in rice.	2016	OsOTS1,OsOTS2	Plant Physiol	University of Durham CITY: Durham United Kingdom [GB].	SUMO (Small Ubiquitin-like Modifier) conjugation onto target proteins has emerged as a very influential class of protein modification system. SUMO1/2 double mutant plants are non viable underlining the importance of SUMO conjugation to plant survival. Once covalently bound SUMO can alter a conjugated protein's stability and/or functionality. SUMO conjugation is a highly dynamic process that can b…
The systemic acquired resistance regulator OsNPR1 Attenuates Growth by Repressing Auxin Signaling and promoting IAA-amido synthase expression.	2016	OsNPR1|NH1	Plant Physiol	Institute of Plant Physiology and Ecology, Shanghai Institutes for Biological Sciences, CAS CITY: Shanghai China [CN].	Systemic acquired resistance (SAR) is a long-lasting and broad-spectrum disease resistance to pathogens. Our previous study demonstrated that overexpression of OsNPR1, a master gene for SAR in rice, greatly enhanced resistance to bacterial blight caused by Xanthomonas oryzae pv. oryzae (Xoo). However, the growth and development of the OsNPR1 overexpression (OsNPR1-OX) plants were restrained, and …
A Genetic Screen Identifies a Requirement for Cysteine-Rich-Receptor-Like Kinases in Rice NH1 (OsNPR1)-Mediated Immunity.	2016	CRK6,CRK10	PLoS Genet	Department of Plant Pathology and the Genome Center, University of California, Davis, Davis, California, United States of America.	Systemic acquired resistance, mediated by the Arabidopsis NPR1 gene and the rice NH1 gene, confers broad-spectrum immunity to diverse pathogens. NPR1 and NH1 interact with TGA transcription factors to activate downstream defense genes. Despite the importance of this defense response, the signaling components downstream of NPR1/NH1 and TGA proteins are poorly defined. Here we report the identifica…
On the substrate specificity of the rice strigolactone biosynthesis enzyme DWARF27.	2016	D27	Planta	Faculty of Biology, Albert-Ludwigs University of Freiburg, Schaenzlestr. 1, 79104, Freiburg, Germany.	The beta-carotene isomerase OsDWARF27 is stereo- and double bond-specific. It converts bicyclic carotenoids with at least one unsubstituted beta-ionone ring. OsDWARF27 may contribute to the formation of α-carotene-based strigolactone-like compounds. Strigolactones (SLs) are synthesized from all-trans-beta-carotene via a pathway involving the beta-carotene isomerase DWARF27, the carotenoid cleavag…
RNAi-mediated down-regulation of the expression of OsFAD2-1: effect on lipid accumulation and expression of lipid biosynthetic genes in the rice grain.	2016	OsFAD2|OsFAD2-1	BMC Plant Biol	School of Science, Monash University Malaysia, 46150 Bandar Sunway, Selangor, Malaysia.	The bran from polished rice grains can be used to produce rice bran oil (RBO). High oleic (HO) RBO has been generated previously through RNAi down-regulation of OsFAD2-1. HO-RBO has higher oxidative stability and could be directly used in the food industry without hydrogenation, and is hence free of trans fatty acids. However, relative to a classic oilseed, lipid metabolism in the rice grain is p…
Construction of a male sterility system for hybrid rice breeding and seed production using a nuclear male sterility gene.	2016	OsNP1	Proc Natl Acad Sci U S A	Shenzhen Institute of Molecular Crop Design, Shenzhen 518107, China.	The breeding and large-scale adoption of hybrid seeds is an important achievement in agriculture. Rice hybrid seed production uses cytoplasmic male sterile lines or photoperiod/thermo-sensitive genic male sterile lines (PTGMS) as female parent. Cytoplasmic male sterile lines are propagated via cross-pollination by corresponding maintainer lines, whereas PTGMS lines are propagated via self-pollina…
Phloem transport of the receptor, DWARF14 protein, is required for full function of strigolactones.	2016	HTD2|D88|D14	Plant Physiol	Graduate School of Agricultural and Life Sciences, The University of Tokyo CITY: Tokyo Japan [JP].	The cell-to-cell transport of signaling molecules is essential for multicellular organisms to coordinate the action of their cells. Recent studies identified DWARF14 (D14) as a receptor of strigolactones (SLs), molecules that act as plant hormones and inhibit shoot branching. Here, we demonstrate that RAMOSUS3 (RMS3), a pea ortholog of D14, works as a graft-transmissible signal to suppress shoot …
A nucleus-localized rice glyoxalase I enzyme, OsGLYI-8 functions in the detoxification of methylglyoxal in the nucleus.	2016	OsGLYI-8	Plant J	Plant Stress Biology Group, International Centre for Genetic Engineering and Biotechnology, Aruna Asaf Ali Marg, New Delhi, 110067, India.	The cellular levels of methylglyoxal (MG), a toxic byproduct of glycolysis, rise under various abiotic stresses in plants. MG is detoxified primarily through the glyoxalase pathway. The first enzyme of the pathway, glyoxalase I (GLYI), is a cytosolic metalloenzyme requiring either Ni(2+) or Zn(2+) for its activity. Plants possess multiple GLYI genes, of which only some have been partially charact…
Overexpression of OsHox32 Results in Pleiotropic Effects on Plant Type Architecture and Leaf Development in Rice.	2016	OSHB4|OsHox32	Rice	College of Life Sciences, Tianjin Key Laboratory of Animal and Plant Resistance, Tianjin Normal University, Tianjin, 300387, People's Republic of China.	The Class III homeodomain Leu zipper (HD-Zip III) gene family plays important roles in plant growth and development. Here, we analyze the function of OsHox32, an HD-Zip III family member, and show that it exhibits pleiotropic effects on regulating plant type architecture and leaf development in rice.Transgenic lines overexpressing OsHox32 (OsHox32-OV) produce narrow leaves that roll towards the a…
Discovery of rice essential genes by characterizing CRISPR-edited mutation of closely related rice MAP kinase genes.	2016	OsMPK6|OsMPK4	Plant J	Intercollege Graduate Degree Program in Plant Biology, The Huck Institutes of the Life Sciences, The Pennsylvania State University, University Park, PA 16802, USA.	The clustered regularly interspaced short palindromic repeat (CRISPR)/CRISPR-associated protein 9 nuclease (Cas9) system depends on a guide RNA (gRNA) to specify its target. By efficiently co-expressing multiple gRNAs that target different genomic sites, the polycistronic tRNA-gRNA gene (PTG) strategy enables multiplex gene editing in the family of closely related rice mitogen-activated protein k…
CSN6, a subunit of the COP9 signalosome, is involved in early response to iron deficiency in Oryza sativa.	2016	CSN6	Sci Rep	College of Life Science, Capital Normal University, Beijing 100048, China.	The COP9 signalosome (CSN) plays an important role in proteasome-mediated degradation by regulating CUL1 rubylation of the SCF ligase and is involved in many crucial biological processes. Here, we demonstrate a link between IDEF1 accumulation and the decline in COP9 derubylation activity in response to iron deficiency (-Fe) in rice (Oryza sativa). CSN6 expression is rapidly down-regulated during …
Rice Cellulose SynthaseA8 Plant-Conserved Region is a coiled-coil at the catalytic core entrance	2016	OsCesA8	Plant Physiol	Purdue University CITY: West Lafayette STATE: IN United States Of America	The crystallographic structure of a rice cellulose synthase, OsCesA8, plant conserved region (P-CR), one of two unique domains in the catalytic domain of plant CesAs, was solved to 2.4 A resolution. Two anti-parallel alpha-helices form a coiled-coil domain linked by a large extended connector loop containing a conserved trio of aromatic residues. The P-CR structure was fit into a molecular envelo…
Cuticular Defects in Oryza sativa ATP-binding Cassette Transporter G31 Mutant Plants Cause Dwarfism, Elevated Defense Responses and Pathogen Resistance.	2016	OsPDR6|OsABCG31	Plant Cell Physiol	University of Lausanne, Department of Plant Molecular Biology, Biophore Building, CH-1015 Lausanne, Switzerland.	The cuticle covers the surface of the polysaccharide cell wall of leaf epidermal cells and forms an essential diffusion barrier between plant and environment. Homologs of the ATP-binding cassette (ABC) transporter AtABCG32/HvABCG31 clade are necessary for the formation of a functional cuticle in both monocots and dicots. Here we characterize the osabcg31 knockout mutant and hairpin RNA interferen…
Overexpression of a Chimeric Gene, OsDST-SRDX, Improved Salt Tolerance of Perennial Ryegrass.	2016	DST	Sci Rep	Department of Grassland Science, China Agricultural University, Beijing, 100193, P. R. China.	The Drought and Salt Tolerance gene (DST) encodes a C2H2 zinc finger transcription factor, which negatively regulates salt tolerance in rice (Oryza sativa). Phylogenetic analysis of six homologues of DST genes in different plant species revealed that DST genes were conserved evolutionarily. Here, the rice DST gene was linked to an SRDX domain for gene expression repression based on the Chimeric R…
The DENSE AND ERECT PANICLE 1 (DEP1) gene offering the potential in the breeding of high-yielding rice.	2016	DEP1|DN1|qPE9-1|OsDEP1	Breed Sci	Rice Research Institute of Shenyang Agricultural University/Key Laboratory of Northern Japonica Rice Genetics and Breeding, Ministry of Education and Liaoning Province/Key Laboratory of Northeast Rice Biology and Genetics and Breeding, Ministry of Agriculture , Shenyang 110866 , China.	The erect panicle model super-rice can rationally transform the solar energy into accumulated organic matter (biomass) and increase grain yield. The phenotype of erect panicle architecture controlled by DENSE AND ERECT PANICLE 1 (DEP1) has been used in rice breeding for nearly a century owing to its high-yield, lodging tolerance with strong stem, reasonable population structure and high nitrogen …
Two highly similar DEAD box proteins, OsRH2 and OsRH34, homologous to eukaryotic initiation factor 4AIII, play roles of the exon junction complex in regulating growth and development in rice.	2016	OsRH2,OsRH34	BMC Plant Biol	Department of Life Sciences, National Central University, Jhongli District, Taoyuan City, 32001, Taiwan (ROC).	The exon junction complex (EJC), which contains four core components, eukaryotic initiation factor 4AIII (eIF4AIII), MAGO/NASHI (MAGO), Y14/Tsunagi/RNA-binding protein 8A, and Barentsz/Metastatic lymph node 51, is formed in both nucleus and cytoplasm, and plays important roles in gene expression. Genes encoding core EJC components have been found in plants, including rice. Currently, the function…
OsMPK6 plays a critical role in cell differentiation during early embryogenesis in Oryza sativa.	2016	OsMPK6|OsMPK4	J Exp Bot	Crop Biotech Institute and Graduate School of Biotechnology, Kyung Hee University, Yongin, 446-701, Republic of Korea.	The formation of body axes is the basis of morphogenesis during plant embryogenesis. We identified embryo-lethal mutants of rice (Oryza sativa) in which T-DNAs were inserted inOsMPK6 Embryonic organs were absent because their development was arrested at the globular stage. Similar to observations made withgle4,shootless, andorganless, theosmpk6mutations affected the initial step of cell different…
Targeted Knockdown of GDCH in Rice Leads to a Photorespiratory-Deficient Phenotype Useful as a Building Block for C4 Rice.	2016	OsGDCH	Plant Cell Physiol	C4 Rice Center, International Rice Research Institute, Los Baños, Philippines These authors contributed equally to this work.	The glycine decarboxylase complex (GDC) plays a critical role in the photorespiratory C2cycle of C3species by recovering carbon following the oxygenation reaction of ribulose-1,5-bisphosphate carboxylase/oxygenase. Loss of GDC from mesophyll cells (MCs) is considered a key early step in the evolution of C4photosynthesis. To assess the impact of preferentially reducing GDC in rice MCs, we decrease…
P31comet, a member of the synaptonemal complex, participates in meiotic DSB formation in rice.	2016	P31comet	Proc Natl Acad Sci U S A	State Key Laboratory of Plant Genomics, Institute of Genetics and Developmental Biology, Chinese Academy of Sciences, Beijing 100101, China; National Center for Plant Gene Research, Institute of Genetics and Developmental Biology, Chinese Academy of Sciences, Beijing 100101, China; Jiangsu Key Laboratory for Eco-Agriculture Biotechnology around Hongze Lake, Huaiyin Normal University, Huaian 22330…	The human mitotic arrest-deficient 2 (Mad2) binding protein p31(comet) participates in the spindle checkpoint and coordinates cell cycle events in mitosis although its function in meiosis remains unknown in all organisms. Here, we reveal P31(comet) as a synaptonemal complex (SC) protein in rice (Oryza sativa L.). In p31(comet), homologous pairing and synapsis are eliminated, leading to the homolo…
Agronomic nitrogen-use efficiency of rice can be increased by driving OsNRT2.1 expression with the OsNAR2.1 promoter.	2016	OsNRT2.1	Plant Biotechnol J	State Key Laboratory of Crop Genetics and Germplasm Enhancement, Ministry of Agriculture, Nanjing Agricultural University, Nanjing, China.	The importance of the nitrate (NO3-) transporter for yield and nitrogen-use efficiency (NUE) in rice was previously demonstrated using map-based cloning. In this study, we enhanced the expression of the OsNRT2.1 gene, which encodes a high-affinity NO3- transporter, using a ubiquitin (Ubi) promoter and the NO3--inducible promoter of the OsNAR2.1 gene to drive OsNRT2.1 expression in transgenic rice…
Knock-Down of a Tonoplast Localized Low-Affinity Nitrate Transporter OsNPF7.2 Affects Rice Growth under High Nitrate Supply.	2016	OsNPF7.2	Front Plant Sci	Key Laboratory of South China Agricultural Plant Molecular Analysis and Genetic Improvement and Guangdong Provincial Key Laboratory of Applied Botany, South China Botanical Garden, Chinese Academy of SciencesGuangzhou, China; University of Chinese Academy of SciencesBeijing, China.	The large nitrate transporter 1/peptide transporter family (NPF) has been shown to transport diverse substrates, including nitrate, amino acids, peptides, phytohormones, and glucosinolates. However, the rice (Oryza sativa) root-specific family member OsNPF7.2 has not been functionally characterized. Here, our data show that OsNPF7.2 is a tonoplast localized low-affinity nitrate transporter, that …
Mapping and application of the twin-grain1 gene in rice.	2016	FON2|FON4|TG1	Planta	State Key Laboratory Breeding Base for Zhejiang Sustainable Pest and Disease Control, Institute of Crop and Nuclear Technology Utilization, Zhejiang Academy of Agricultural Sciences, Hangzhou, 310021, China.	The map-based cloning and application of a flower organ number gene twin - grain1 provide great potential for improving seed production in hybrid rice. A new germplasm for high-yield rice breeding, the twin-grain1 (tg1) mutant with more than one grain in a glume, was obtained from the Zhejing 22 rice variety via physical mutagenesis. The mapping results showed that TG1 is allelic to FLORAL ORGAN …
A Drought-inducible bZIP Transcription Factor OsABF1 Delays Reproductive Timing in Rice.	2016	OsABF1|OsABI5|OREB1|OsbZIP10	Plant Physiol	Crop Science Institute, CAAS CITY: Beijing China [CN].	The molecular mechanisms underlying photoperiod or temperature control of flowering time have been recently elucidated, but how plants regulate flowering time in response to other external factors, such as water availability, remains poorly understood. Using a large-scale Hybrid Transcription Factor (HTF) approach, we identified a bZIP transcriptional factor, O. sativa ABA responsive element bind…
Allele-specific marker-based assessment revealed that the rice blast resistance genes Pi2 and Pi9 have not been widely deployed in Chinese indica rice cultivars.	2016	Pi9|Piz-t|Pi2	Rice	College of Crop Science, Fujian Agricultural and Forestry University, Fuzhou, 350002, China.	The most sustainable approach to control rice blast disease is to develop durably resistant cultivars. In molecular breeding for rice blast resistance, markers developed based on polymorphisms between functional and non-functional alleles of resistance genes, can provide precise and accurate selection of resistant genotypes without the need for difficult, laborious and time-consuming phenotyping.…
Functional analysis of a MATE gene OsFRDL2 revealed its involvement in Al-induced secretion of citrate, but less contribution to Al tolerance in rice.	2016	OsFRDL2	Plant Cell Physiol	Institute of Plant Science and Resources, Okayama University, Chuo 2-20-1, Kurashiki, 710-0046 Japan.	The multidrug and toxic compound extrusion (MATE) transporters represent a large transporter family in plants, but the role of most genes in this family has not been examined. We functionally characterized a MATE member, OsFRDL2 in rice (Oryza sativa). OsFRDL2 showed an efflux transport activity for citrate when it was expressed in both the Xenopus oocytes and cultured tobacco cells. OsFRDL2 was …
Rice NAC transcription factor ONAC095 plays opposite roles in drought and cold stress tolerance.	2016	ONAC095	BMC Plant Biol	National Key Laboratory for Rice Biology, Institute of Biotechnology, Zhejiang University, Hangzhou, 310058, People's Republic of China.	The NAC (NAM, ATAF and CUC) transcriptional factors constitute a large family with more than 150 members in rice and some of them have been demonstrated to play crucial roles in plant abiotic stress response. Here, we report the characterization of a rice stress-responsive NAC gene, ONAC095, and the exploration of its function in drought and cold stress tolerance.Expression of ONAC095 was up-regu…
Overexpression of a Stress-Responsive NAC Transcription Factor Gene ONAC022 Improves Drought and Salt Tolerance in Rice.	2016	ONAC022	Front Plant Sci	National Key Laboratory for Rice Biology, Institute of Biotechnology, Zhejiang University Hangzhou, China.	The NAC transcription factors play critical roles in regulating stress responses in plants. However, the functions for many of the NAC family members in rice are yet to be identified. In the present study, a novel stress-responsive rice NAC gene, ONAC022, was identified. Expression of ONAC022 was induced by drought, high salinity, and abscisic acid (ABA). The ONAC022 protein was found to bind spe…
Feedback regulation of ABA signaling and biosynthesis by a bZIP transcription factor targets drought resistance related genes.	2016	OsbZIP23,OsPP2C49	Plant Physiol	Huazhong Agricultural University CITY: Wuhan China [CN].	The OsbZIP23 transcription factor has been characterized for its essential role in drought resistance in rice, but the mechanism is unknown. In this study, we first investigated the transcriptional activation activity of OsbZIP23. A homolog of SnRK2 protein kinase SAPK2 was found to interact with and phosphorylate OsbZIP23 for its transcriptional activation. SAPK2 also interacted with OsPP2C49, a…
CRR1 encoding callose synthase functions in ovary expansion by affecting vascular cell patterning in rice.	2016	CRR1	Plant J	State Key Laboratory of Plant Genomics and National Plant Gene Research Center, Institute of Genetics and Developmental Biology, Chinese Academy of Sciences, China.	The ovary of rice undergoes rapid expansion immediately after fertilization, and this process determines the final sink strength potential of caryopses. To date, progress on rice grain development mainly focuses on endosperm filling, whereas information on essential elements for ovary expansion remains limited. We report here the functional analysis of the ovary expansion retarded mutant crr1 in …
Cloning and characterization of the serotonin N-acetyltransferase-2 gene (SNAT2) in rice (Oryza sativa).	2016	OsSNAT1,OsSNAT2	J Pineal Res	Department of Biotechnology, Bioenergy Research Center, Chonnam National University, Gwangju, Republic of Korea.	The penultimate enzyme in melatonin synthesis is serotonin N-acetyltransferase (SNAT), which exists as a single copy in mammals and plants. Our recent studies of the Arabidopsis snat knockout mutant and SNAT RNAi rice (Oryza sativa) plants predicted the presence of at least one other SNAT isogene in plants, i.e., the snat knockout mutant of Arabidopsis and the SNAT RNAi rice plants still produced…
Rice Dwarf Virus P2 Protein Hijacks Auxin Signaling by Directly Targeting the Rice OsIAA10 Protein, Enhancing Viral Infection and Disease Development.	2016	OsIAA10	PLoS Pathog	The State Key Laboratory of Protein and Plant Gene Research, College of Life Sciences, Peking University, Beijing, People's Republic of China.	The phytohormone auxin plays critical roles in regulating myriads of plant growth and developmental processes. Microbe infection can disturb auxin signaling resulting in defects in these processes, but the underlying mechanisms are poorly understood. Auxin signaling begins with perception of auxin by a transient co-receptor complex consisting of an F-box transport inhibitor response 1/auxin signa…
OsWOX3A is involved in negative feedback regulation of the gibberellic acid biosynthetic pathway in rice (Oryza sativa).	2016	NAL2|OsWOX3A|WOX3	J Exp Bot	Department of Plant Science, Plant Genomics and Breeding Institute, Research Institute of Agriculture and Life Sciences, Seoul National University, Seoul, 151-921, Republic of Korea Present address: Division of Plant Science and Biochemistry, University of Missouri, Columbia, MO 65211, USA.	The plant-specific WUSCHEL-related homeobox (WOX) nuclear proteins have important roles in the transcriptional regulation of many developmental processes. Among the rice (Oryza sativa) WOX proteins, a loss of OsWOX3A function in narrow leaf2 (nal2) nal3 double mutants (termed nal2/3) causes pleiotropic effects, such as narrow and curly leaves, opened spikelets, narrow grains, more tillers, and fe…
A residue substitution in the plastid ribosomal protein L12/AL1 produces defective plastid ribosome and causes early seedling lethality in rice.	2016	PRPL12	Plant Mol Biol	Key Laboratory of Crop Genetics and Physiology of Jiangsu Province/Key Laboratory of Plant Functional Genomics of the Ministry of Education/Co-Innovation Center for Modern Production Technology of Grain Crops, College of Agriculture, Yangzhou University, Yangzhou, 225009, People's Republic of China.	The plastid ribosome is essential for chloroplast biogenesis as well as seedling formation. As the plastid ribosome closely resembles the prokaryotic 70S ribosome, many plastid ribosomal proteins (PRPs) have been identified in higher plants. However, their assembly in the chloroplast ribosome in rice remains unclear. In the present study, we identified a novel rice mutant, albino lethal 1 (al1), …
Function of heterotrimeric G-protein subunit RGG1 in providing salinity stress tolerance in rice by elevating detoxification of ROS.	2016	RGG1	Planta	International Centre for Genetic Engineering and Biotechnology, Aruna Asaf Ali Marg, New Delhi, 110067, India.	The present study provides evidence of a unique function of RGG1 in providing salinity stress tolerance in transgenic rice without affecting yield. It also provides a good example for signal transduction from the external environment to inside for enhanced agricultural production that withstands the extreme climatic conditions and ensures food security. The role of heterotrimeric G-proteins funct…
Related to ABI3/VP1-Like 1 (RAVL1) regulates brassinosteroid-mediated activation of AMT1;2 in rice (Oryza sativa).	2016	RAVL1	J Exp Bot	College of Plant Protection, Shenyang Agricultural University, Dongling Road 120, Shenyang 110866, China cdhan@gsnu.ac.kr.	The promotive effects of brassinosteroids (BRs) on plant growth and development have been widely investigated; however, it is not known whether BRs directly affect nutrient uptake. Here, we explored the possibility of a direct relationship between BRs and ammonium uptake via AMT1-type genes in rice (Oryza sativa). BR treatment increased the expression of AMT1;1 and AMT1;2, whereas in the mutant d…
The Dual Roles of the Golgi Transport 1 (GOT1B): RNA Localization to the Cortical Endoplasmic Reticulum and the Export of Proglutelin and α-Globulin from the Cortical-ER to the Golgi.	2016	GOT1B	Plant Cell Physiol	Faculty of Agriculture, Kyushu University, Fukuoka 812-8581, Japan (M.F., T.M., T.K.);	The rice glup2 lines are characterized by their abnormally high levels of endosperm 57 kDa proglutelins and of the luminal chaperone BiP, features characteristic of a defect within the endoplasmic reticulum. To elucidate the underlying genetic basis, the glup2 locus was identified by map based cloning. DNA sequencing of the genomes of three glup2 alleles and wild type demonstrated that the underl…
Mutation of the rice XA21 predicted nuclear localization sequence does not affect resistance to Xanthomonas oryzae pv. oryzae.	2016	xa21	PeerJ	Department of Plant Pathology and the Genome Center, University of California, Davis, CA, United States; Feedstocks Division, Joint BioEnergy Institute, Lawrence Berkeley National Laboratory, Berkeley, CA, United States; Biological Systems and Engineering Division, Lawrence Berkeley National Laboratory, Berkeley, CA, United States.	The rice receptor kinase XA21 confers robust resistance to the bacterial pathogen Xanthomonas oryzaepv. oryzae(Xoo). We previously reported that XA21 is cleaved in transgenic plants overexpressing XA21 with a GFP tag (Ubi-XA21-GFP) and that the released C-terminal domain is localized to the nucleus. XA21 carries a predicted nuclear localization sequence (NLS) that directs the C-terminal domain to…
XA21-specific induction of stress-related genes following Xanthomonas infection of detached rice leaves.	2016	xa21	PeerJ	Department of Plant Pathology and the Genome Center, University of California, Davis, CA, United States; Joint BioEnergy Institute, Emeryville, CA, United States.	The rice XA21 receptor kinase confers robust resistance to the bacterial pathogen Xanthomonas oryzaepv. oryzae (Xoo). We developed a detached leaf infection assay to quickly and reliably measure activation of the XA21-mediated immune response using genetic markers. We used RNA sequencing of elf18 treated EFR:XA21:GFP plants to identify candidate genes that could serve as markers for XA21 activati…
CRL6, a member of the CHD protein family, is required for crown root development in rice	2016	CHR729|OsCHD3|CRL6	Plant Physiol Biochem	State Key Laboratory for Crop Genetics and Germplasm Enhancement, Jiangsu Plant Gene Engineering Research Center, Nanjing Agricultural University, Nanjing 210095, China	The root system in monocotyledonous plants is largely composed of postembryonic shoot-borne roots named crown roots, which are important for nutrients and water uptake. The molecular mechanism underlying regulation of crown root development is not fully explored. In this study, we characterized a rice (Oryza sativa) mutant defective in crown root formation, designated as crown rootless6 (crl6). H…
CRL6, a member of the CHD protein family, is required for crown root development in rice.	2016	CHR729|OsCHD3|CRL6	Plant Physiol Biochem	State Key Laboratory for Crop Genetics and Germplasm Enhancement, Jiangsu Plant Gene Engineering Research Center, Nanjing Agricultural University, Nanjing 210095, China.	The root system in monocotyledonous plants is largely composed of postembryonic shoot-borne roots named crown roots, which are important for nutrients and water uptake. The molecular mechanism underlying regulation of crown root development is not fully explored. In this study, we characterized a rice (Oryza sativa) mutant defective in crown root formation, designated as crown rootless6 (crl6). H…
A High Temperature-Dependent Mitochondrial Lipase EXTRA GLUME1 Promotes Floral Phenotypic Robustness against Temperature Fluctuation in Rice (Oryza sativa L.).	2016	EG1	PLoS Genet	State Key Laboratory of Molecular Developmental Biology, Institute of Genetics and Developmental Biology, Chinese Academy of Sciences and National Center for Plant Gene Research, Beijing, the People's Republic of China.	The sessile plants have evolved diverse intrinsic mechanisms to control their proper development under variable environments. In contrast to plastic vegetative development, reproductive traits like floral identity often show phenotypic robustness against environmental variations. However, it remains obscure about the molecular basis of this phenotypic robustness. In this study, we found that eg1 …
The LBD12-1 transcription factor suppresses apical meristem size by repressing Argonaute 10 expression.	2016	LBD12-1	Plant Physiol	Institute of Crop Science, Chinese Academy of Agricultural Sciences CITY: Beijing China [CN].	The shoot apical meristem (SAM) consists of a population of multipotent cells that generate all aerial structures and regenerates itself. SAM maintenance and lateral organ development are regulated by several complex signaling pathways, in which the Argonaute gene mediated pathway plays a key role. One Argonaute gene, AGO10, functions as a miRNA locker that attenuates miR165/166 activity and posi…
Phosphatidylserine Synthase Controls Cell Elongation Especially in the Uppermost Internode in Rice by Regulation of Exocytosis.	2016	OsSUI1|OsPSS	PLoS One	National Key Facility for Crop Gene Resources and Genetic Improvement, Institute of Crop Science, Chinese Academy of Agricultural Sciences, Beijing, China.	The uppermost internode is one of the fastest elongating organs in rice, and is expected to require an adequate supply of cell-wall materials and enzymes to the cell surface to enhance mechanical strength. Although it has been reported that the phenotype of shortened uppermost internode 1 (sui1) is caused by mutations in PHOSPHATIDYLSERINE SYNTHASE (OsPSS), the underlying mechanism remains unclea…
The ABCs of flower development: mutational analysis of AP1/FUL-like genes in rice provides evidence for a homeotic (A)-function in grasses.	2016	OsMADS14,OsMADS15|DEP	Plant J	Key Laboratory of Plant Molecular Physiology, Institute of Botany, Chinese Academy of Sciences, Beijing, 100093, China.	The well-known ABC model describes the combinatorial interaction of homeotic genes in specifying floral organ identities. While the B- and C-functions are highly conserved throughout flowering plants and even in gymnosperms, the A-function, which specifies the identity of perianth organs (sepals and petals in eudicots), remains controversial. One reason for this is that in most plants that have b…
Alternative splicing of rice WRKY62 and WRKY76 transcription factor genes in pathogen defense	2016	OsWRKY62,OsWRKY76	Plant Physiol	China Agricultural University CITY: Beijing China	The WRKY family of transcription factors (TFs) function as transcriptional activators or repressors in various signaling pathways. In this study we discovered that two IIa subfamily of WRKY genes, OsWRKY62 and OsWRKY76, undergo constitutive and inducible alternative splicing. The full-length OsWRKY62.1 and OsWRKY76.1 proteins formed homo- and hetero-complexes, but the heterocomplex dominates in t…
The germin-like protein OsGLP2-1 enhances resistance to fungal blast and bacterial blight in rice.	2016	OsGLP2-1	Plant Mol Biol	Guangdong Key Laboratory of New Technology in Rice Breeding, Guangzhou, 510640, China.	This is the first report that GLP gene (OsGLP2-1) is involved in panicle blast and bacterial blight resistance in rice. In addition to its resistance to blast and bacterial blight, OsGLP2-1 has also been reported to co-localize with a QTLs for sheath blight resistance in rice. These suggest that the disease resistance provided by OsGLP2-1 is quantitative and broad spectrum. Its good resistance to…
Five novel transcription factors as potential regulators of OsNHX1 gene expression in a salt tolerant rice genotype.	2016	OsCPP5,OsNIN-like2,OsNIN-like3,OsNIN-like4	Plant Mol Biol	Genomics of Plant Stress Unit, Instituto de Tecnologia Qumica e Biolgica Antnio Xavier, Universidade Nova de Lisboa and Instituto de Biologia Experimental e Tecnolgica, Av. da Repblica, 2780-157, Oeiras, Portugal.	This manuscript reports the identification and characterization of five transcription factors binding to the promoter of OsNHX1 in a salt stress tolerant rice genotype (Hasawi). Although NHX1 encoding genes are known to be highly regulated at the transcription level by different abiotic stresses, namely salt and drought stress, until now only one<U+00A0>transcription factor (TF) binding to its pr…
Overexpression of OsSAP16 Regulates Photosynthesis and the Expression of a Broad Range of Stress Response Genes in Rice (Oryza sativa L.).	2016	OsSAP16	PLoS One	National Key Laboratory of Crop Improvement, MOA Key Laboratory of Crop Ecophysiology and Farming System in the Middle Reaches of the Yangtze River, College of Plant Science and Technology, Huazhong Agricultural University, Wuhan, Hubei province, 430070, China.	This study set out to identify and characterize transcription factors regulating photosynthesis in rice. Screening populations of rice T-DNA activation lines led to the identification of a T-DNA mutant with an increase in intrinsic water use efficiency (iWUE) under well-watered conditions. Flanking sequence analysis showed that the T-DNA construct was located upstream of LOC_Os07g38240 (OsSAP16) …
OsGF14e positively regulates panicle blast resistance in rice.	2016	OsGF14e|GF14e|GID2	Biochem Biophys Res Commun	Guangdong Key Laboratory of New Technology in Rice Breeding, Guangzhou, 510640, China; Rice Research Institute, Guangdong Academy of Agricultural Sciences, Guangzhou, 510640, China.	Though GF14e has been reported to negatively regulate bacterial blight and sheath blight resistance in rice, its effect on panicle blast, the most destructive disease in rice is still unknown. In the present study, we identified that GF14e was highly expressed in panicles and was induced in panicles infected by blast pathogen. Overexpression of GF14e enhances resistance to panicle blast whereas s…
The rice thylakoid membrane-bound ascorbate peroxidase OsAPX8 functions in tolerance to bacterial blight.	2016	OsAPx8	Sci Rep	Institute of Genetics and Developmental Biology, Chinese Academy of Sciences, Beijing 100101, China.	Thylakoid membrane-bound ascorbate peroxidase (tAPX) is a major H2O2-scavenging enzyme. To clarify its functions in tolerance to rice bacterial blight, we produced rice lines overexpressing and suppressing tAPX (OsAPX8). The overexpressing lines exhibited increased tolerance to bacterial pathogen. The RNA interference (RNAi) lines were considerably more sensitive than the control plant. Further a…
Both overexpression and suppression of an Oryza sativa NB-LRR-like gene OsLSR result in autoactivation of immune response and thiamine accumulation.	2016	OsLSR,OsTK	Sci Rep	Institute of Crop Science, Zhejiang University, Yu-Hang-Tang Road No 866, Hangzhou, 310058, China.	Tight and accurate regulation of immunity and thiamine biosynthesis is critical for proper defence mechanisms and several primary metabolic cycles in plants. Although thiamine is known to enhance plant defence by priming, the mechanism by which thiamine biosynthesis responds to immune signals remains poorly understood. Here we identified a novel rice (Oryza sativa L.) NB-LRR gene via an insertion…
A Novel Tiller Angle Gene, TAC3, together with TAC1 and D2 Largely Determine the Natural Variation of Tiller Angle in Rice Cultivars.	2016	TAC3	PLoS Genet	National Key Laboratory of Crop Genetic Improvement and National Center of Plant Gene Research (Wuhan), Huazhong Agricultural University, China.	Tiller angle is one of the most important components of the ideal plant architecture that can greatly enhance rice grain yield. Understanding the genetic basis of tiller angle and mining favorable alleles will be helpful for breeding new plant-type varieties. Here, we performed genome-wide association studies (GWAS) to identify genes controlling tiller angle using 529 diverse accessions of Oryza …
Plastidic phosphoglucomutase and ADP-glucose pyrophosphorylase mutants impair starch synthesis in rice pollen grains and cause male sterility.	2016	OspPGM	J Exp Bot	Graduate School of Biotechnology &amp; Crop Biotech Institute, Kyung Hee University, Yongin 17104, Korea.	To elucidate the starch synthesis pathway and the role of this reserve in rice pollen, we characterized mutations in the plastidic phosphoglucomutase, OspPGM, and the plastidic large subunit of ADP-glucose (ADP-Glc) pyrophosphorylase, OsAGPL4 Both genes were up-regulated in maturing pollen, a stage when starch begins to accumulate. Progeny analysis of self-pollinated heterozygous lines carrying t…
Rice mutants deficient in omega-3 fatty acid desaturase (FAD8) fail to acclimate to cold temperatures	2016	OsFAD8	Plant Physiol Biochem	Department of Integrated Biological Science, Department of Molecular Biology, Pusan National University, Busan 609-735, South Korea	To investigate the role of omega-3 fatty acid (FA) desaturase (FAD8) during cold acclimation in higher plants, we characterized three independent T-DNA insertional knock-out mutants of OsFAD8 from rice (Oryza sativa L.). At room temperature (28 C), osfad8 plants exhibited significant alterations in fatty acid (FA) unsaturation for all four investigated plastidic lipid classes. During a 5-d acclim…
ABNORMAL VASCULAR BUNDLES regulates cell proliferation and procambium cell establishment during aerial organ development in rice.	2016	SRL2|AVB	New Phytol	Key Laboratory of Application and Safety Control of Genetically Modified Crops, College of Agronomy and Biotechnology, Southwest University, Chongqing, 400715, China.	To understand the molecular mechanisms of rice aerial organ development, we identified a mutant gene that caused a significant decrease in the width of aerial organs, termed ABNORMAL VASCULAR BUNDLES (AVB). Histological analysis showed that the slender aerial organs were caused by cell number reduction. In avb, the number of vascular bundles in aerial organs was reduced, whereas the area of the v…
OsGRF4 controls grain shape, panicle length and seed shattering in rice.	2016	GS2|OsGRF4|GL2	J Integr Plant Biol	College of Agronomy, Hunan Agricultural University, Changsha, 410128, China.	Traits such as grain shape, panicle length and seed shattering, play important roles in grain yield and harvest. In this study, the cloning and functional analysis of PANICLE TRAITS 2 (PT2), a novel gene from the Indica rice Chuandali (CDL), is reported. PT2 is synonymous with Growth-Regulating Factor 4 (OsGRF4), which encodes a growth-regulating factor that positively regulates grain shape and p…
Transposon-derived small RNA is responsible for modified function of WRKY45 locus.	2016	OsWRKY45|WRKY45	Nat Plants	National Key Laboratory of Crop Genetic Improvement, National Center of Plant Gene Research (Wuhan), Huazhong Agricultural University, Wuhan 430070, China.	Transposable elements (TEs) are an important source for generating small interfering RNAs (siRNAs) in plants and animals. Although TE-siRNA-induced silencing of TEs by RNA-directed DNA methylation (RdDM) in the maintenance of genome integrity has been intensively studied, it is unknown whether this type of silencing occurs in suppressing endogenous non-TE genes during host-pathogen interactions. …
Heterologous Expression and Functional Analysis of Rice GLUTAMATE RECEPTOR-LIKE Family Indicates its Role in Glutamate Triggered Calcium Flux in Rice Roots.	2016	OsGLR2.1,OsGLR3.2	Rice	College of Life and Environmental Sciences, Hangzhou Normal University, Hangzhou, 310018, China. nijun@hznu.edu.cn.	Tremendous progress has been made in understanding the functions of the GLUTAMATE RECEPTOR-LIKE (GLR) family in Arabidopsis. Still, the functions of OsGLRs in rice, especially the ion channel activities, are largely unknown.Using the aequorin-based luminescence imaging system, we screened the specificity of amino acids involved in the induction of Ca(2+) flux in rice roots. Of all the amino acids…
Disruption of OsSULTR3;3 reduces phytate and phosphorus concentrations and alters the metabolite profile in rice grains.	2016	OsSULTR3;3	New Phytol	State Key Laboratory of Rice Biology, Institute of Crop Sciences, Zhejiang University, Hangzhou, 310058, China.	Two low phytic acid (lpa) mutants have been developed previously with the aim to improve the nutritional value of rice (Oryza sativa) grains. In the present study, the impacts of lpa mutations on grain composition and underlying molecular mechanisms were investigated. Comparative compositional analyses and metabolite profiling demonstrated that concentrations of both phytic acid (PA) and total ph…
Molecular dissection of Oryza sativa salt-induced RING finger protein 1 (OsSIRP1): possible involvement in the sensitivity response to salinity stress.	2016	OsSIRP1	Physiol Plant	Plant Genomics Laboratory, Department of Applied Plant Sciences, Kangwon National University, Chuncheon, 200-713, Korea.	Ubiquitination-mediated protein degradation via RING E3 ligase plays an important role in plant responses to abiotic stress conditions. Many plant studies have found that RING proteins regulate the perception of various abiotic stresses and signal transduction. In this study, Oryza sativa salt-induced RING Finger Protein 1 (OsSIRP1) was selected randomly from 44 Oryza sativa RING Finger Proteins …
GL2-type homeobox gene Roc4 in rice promotes flowering time preferentially under long days by repressing Ghd7	2016	ROC4	Plant Sci	Crop Biotech Institute, Kyung Hee University, Yongin 446-701, Republic of Korea	Under long day (LD) lengths, flowering can be delayed in rice by modulating several regulatory genes. We found activation tagging lines that showed an early flowering phenotype preferentially under LD conditions. Expression of Rice outermost cell-specific gene 4 (Roc4), encoding a homeodomain Leu-zipper class IV family protein, was significantly increased. Transcript levels of Grain number, plant…
Jasmonate signaling is activated in the very early stages of iron deficiency responses in rice roots.	2016	OsHRZ1,OsHRZ2,IDEF1	Plant Mol Biol	Japan Science and Technology Agency, PRESTO, 4-1-8 Honcho, Kawaguchi, Saitama, 332-0012, Japan. abkoba@ishikawa-pu.ac.jp.	Under low iron availability, plants induce the expression of various genes involved in iron uptake and translocation at the transcriptional level. This iron deficiency response is affected by various plant hormones, but the roles of jasmonates in this response are not well-known. We investigated the involvement of jasmonates in rice iron deficiency responses. High rates of jasmonate-inducible gen…
OsPAP10c, a novel secreted acid phosphatase in rice, plays an important role in the utilization of external organic phosphorus.	2016	OsPAP10c	Plant Cell Environ	State Key Laboratory of Plant Physiology and Biochemistry, College of Life Sciences, Zhejiang University, Hangzhou, 310058, China.	Under phosphate (Pi ) starvation, plants increase the secretion of purple acid phosphatases (PAPs) into the rhizosphere to scavenge organic phosphorus (P) for plant use. To date, only a few members of the PAP family have been characterized in crops. In this study, we identified a novel secreted PAP in rice, OsPAP10c, and investigated its role in the utilization of external organic P. OsPAP10c bel…
A chloroplast-localized protein LESION AND LAMINA BENDING affects defence and growth responses in rice.	2016	OsLLB	New Phytol	Iwate Biotechnology Research Center, Iwate, 024-003, Japan.	Understanding how plants allocate their resources to growth or defence is of long-term importance to the development of new and improved varieties of different crops. Using molecular genetics, plant physiology, hormone analysis and Next-Generation Sequencing (NGS)-based transcript profiling, we have isolated and characterized the rice (Oryza sativa) LESION AND LAMINA BENDING (LLB) gene that encod…
Methyl-CpG binding domain protein acts to regulate the repair of cyclobutane pyrimidine dimers on rice DNA.	2016	OsMeCP	Sci Rep	Fujian Provincial Key Laboratory of Agroecological Processing and Safety Monitoring, College of Life Sciences, Fujian Agriculture and Forestry University, Fuzhou 35002, P. R. China.	UVB radiation causes cyclobutane pyrimidine dimers (CPDs) to form on the DNA of living organisms. This study found that overexpression of the silicon absorbance gene Lsi1 reduced the accumulation of CPDs in rice, which profited from the reactivation by photolyase. The transcript abundance of deoxyribodipyrimidine photolyase (Os10g0167600) was generally correlated with the silicon content of the r…
Suppression of OsVPE3 Enhances Salt Tolerance by Attenuating Vacuole Rupture during Programmed Cell Death and Affects Stomata Development in Rice.	2016	OsVPE3|REP-2	Rice	Institute of Genetics and Regenerative Biology, Key Laboratory for Cell and Gene Engineering of Zhejiang Province, College of Life Sciences, Zhejiang University, Hangzhou, China.	Vacuolar processing enzymes (VPEs) are cysteine proteinases that act as crucial mediators of programmed cell death (PCD) in plants. In rice, however, the role of VPEs in abiotic stress-induced PCD remains largely unknown. In this study, we generated OsVPE3 overexpression and suppression transgenic lines to elucidate the function of this gene in rice.Survival rate and chlorophyll retention analyse…
Overexpression of OsMYB1R1-VP64 fusion protein increases grain yield in rice by delaying flowering time.	2016	OsMYB1R1	FEBS Lett	National Key Laboratory for Crop Genetics and Germplasm Enhancement, Nanjing Agricultural University, China.	VP64 is widely used as a transcriptional activator to investigate the biological function of genes, but its potential for application in genetic improvement of crops has not been fully investigated. Here, we characterized an OsMYB1R1-VP64 fusion protein that enhanced the grain yield of rice cultivar 'Kita-ake' by 35%. OsMYB1R1-VP64 regulated grain yield of transgenic plants mainly by extending th…
Overexpression of Rice Wall-Associated Kinase 25 (OsWAK25) Alters Resistance to Bacterial and Fungal Pathogens.	2016	OsWAK25	PLoS One	Department of Plant Pathology, University of California Davis, Davis, California, United States of America.	Wall-associated kinases comprise a sub-family of receptor-like kinases that function in plant growth and stress responses. Previous studies have shown that the rice wall-associated kinase, OsWAK25, interacts with a diverse set of proteins associated with both biotic and abiotic stress responses. Here, we show that wounding and BTH treatments induce OsWAK25 transcript expression in rice. We genera…
Mutation of OsGIGANTEA Leads to Enhanced Tolerance to Polyethylene Glycol-Generated Osmotic Stress in Rice.	2016	OsGI,AP59|OsBIERF3|OsAP59,OsDhn1|OsLip9,OsDREB1E|OsDREB1-1|CR350	Front Plant Sci	State Key Laboratory of Plant Physiology and Biochemistry, College of Life Sciences, Zhejiang UniversityHangzhou, China; College of Life Sciences, Qingdao Agricultural UniversityQingdao, China.	Water deficit is one of the most important environmental stresses limiting plant growth and crop yield. While the identification of many key factors involved in the plant water deficit response has greatly increased our knowledge about the regulation system, the mechanisms underlying dehydration tolerance in plants are still not well understood. In our current study, we investigated the roles of …
An ABC transporter, OsABCG26, is required for anther cuticle and pollen exine formation and pollen-pistil interactions in rice	2016	OsABCG26	Plant Sci	Shenzhen Institute of Molecular Crop Design, Shenzhen 518107, China	Wax, cutin and sporopollenin are essential components for the formation of the anther cuticle and the pollen exine, respectively. Their lipid precursors are synthesized by secretory tapetal cells and transported to the anther and microspore surface for deposition. However, the molecular mechanisms involved in the formation of the anther cuticle and pollen exine are poorly understood in rice. Here…
Heavy-ion beam mutagenesis identified an essential gene for chloroplast development under cold stress conditions during both early growth and tillering stages in rice.	2016	TCD5|CSV1	Biosci Biotechnol Biochem	a Nishina Center for Accelerator-Based Science, RIKEN, Wako , Japan.	We isolated a cold sensitive virescent1 (csv1) mutant from a rice (Oryza sativa L.) population mutagenized by carbon ion irradiation. The mutant exhibited chlorotic leaves during the early growth stages, and produced normal green leaves as it grew. The growth of csv1 plants displayed sensitivity to low temperatures. In addition, the mutant plants that were transferred to low temperatures at the f…
A Novel FC116/BC10 Mutation Distinctively Causes Alteration in the Expression of the Genes for Cell Wall Polymer Synthesis in Rice.	2016	BC10	Front Plant Sci	Biomass and Bioenergy Research Centre, Huazhong Agricultural UniversityWuhan, China; National Key Laboratory of Crop Genetic Improvement, Huazhong Agricultural UniversityWuhan, China; College of Plant Science and Technology, Huazhong Agricultural UniversityWuhan, China.	We report isolation and characterization of a fragile culm mutant fc116 that displays reduced mechanical strength caused by decreased cellulose content and altered cell wall structure in rice. Map-based cloning revealed that fc116 was a base substitution mutant (G to A) in a putative beta-1,6-N-acetylglucosaminyltransferase (C2GnT) gene (LOC_Os05g07790, allelic to BC10). This mutation resulted in…
OsWRKY53, a versatile switch in regulating herbivore-induced defense responses in rice.	2016	OsWRKY53	Plant Signal Behav	a State Key Laboratory of Rice Biology, Institute of Insect Science, Zhejiang University , Hangzhou 310058 , China.	WRKY proteins, which belong to a large family of plant-specific transcription factors, play important roles in plant defenses against pathogens and herbivores by regulating defense-related signaling pathways. Recently, a rice WRKY transcription factor OsWRKY53 has been reported to function as a negative feedback modulator of OsMPK3/OsMPK6 and thereby to control the size of the investment a rice p…
The Transcription Factor OsWRKY45 Negatively Modulates the Resistance of Rice to the Brown Planthopper Nilaparvata lugens.	2016	OsWRKY45|WRKY45	Int J Mol Sci	State Key Laboratory of Rice Biology, Institute of Insect Sciences, Zhejiang University, Hangzhou 310058, China. luckyhfjy@163.com.	WRKY transcription factors play a central role not only in plant growth and development but also in plant stress responses. However, the role of WRKY transcription factors in herbivore-induced plant defenses and their underlying mechanisms, especially in rice, remains largely unclear. Here, we cloned a rice WRKY gene OsWRKY45, whose expression was induced by mechanical wounding, by infestation of…
Transcription factor WRKY62 plays a role in pathogen defence and hypoxia responsive gene expression in rice.	2016	OsWRKY62	Plant Cell Physiol	Disease Resistant Crops Research Unit, National Institute of Agrobiological Sciences (NIAS), Kannondai 2-1-2, Tsukuba, Ibaraki 305-8602, Japan.	WRKY62 is a transcriptional repressor regulated downstream of WRKY45, a central transcription factor of the salicylic acid signaling pathway in rice. Previously, WRKY62 was reported to negatively regulate defence. However, our expressional analysis using WRKY62-knockdown rice indicated that WRKY62 positively regulates defence genes, including diterpenoid phytoalexin biosynthetic genes and their t…
Wax crystal-sparse leaf 3 encoding a beta-ketoacyl-CoA reductase is involved in cuticular wax biosynthesis in rice.	2016	WSL3	Plant Cell Rep	National Key Facility for Crop Gene Resources and Genetic Improvement, Institute of Crop Science, Chinese Academy of Agricultural Sciences, Beijing, 100081, China.	WSL3 encodes beta-ketoacyl-CoA reductase (KCR) in rice, in a similar way to YBR159w in yeast, and is essential for VLCFA biosynthesis and leaf wax accumulation. Cuticular waxes on plant surfaces limit non-stomatal water loss, protect plants against deposits of dust and impose a physical barrier to pathogen infection. We identified a wax-deficient mutant of rice, wax crystal-sparse leaf 3 (wsl3), …
Regulatory role of the OsWOX3A transcription factor in rice root development.	2016	NAL2|OsWOX3A|WOX3	Plant Signal Behav	a Department of Plant Science , Plant Genomics and Breeding Institute, Seoul National University , Seoul 151-921 , Korea .	WUSCHEL-related homeobox (WOX) transcription factors play important roles in cell fate determination during plant development and function in the signaling pathways of phytohormones such as gibberellic acid (GA). In a recent study, we demonstrated that OsWOX3A directly binds to the promoter of the KAO gene, which encodes ent-kaurenoic acid oxidase, an enzyme involved in GA biosynthesis, and repre…
The rice YABBY4 gene regulates plant growth and development through modulating the gibberellin pathway.	2016	OsYABBY4	J Exp Bot	University of Chinese Academy of Sciences, Yuquan Road 19, Shijingshan District, Beijing 100049, China Key Laboratory of South China Agricultural Plant Molecular Analysis and Genetic Improvement, and Guangdong Provincial Key Laboratory of Applied Botany, South China Botanical Garden, Chinese Academy of Sciences, Guangzhou 510650, China.	YABBY genes encode seed plant-specific transcription factors that play pivotal roles in diverse aspects of leaf, shoot, and flower development. Members of the YABBY gene family are primarily expressed in lateral organs in a polar manner and function to specify abaxial cell fate in dicotyledons, but this polar expression is not conserved in monocotyledons. The function of YABBY genes is therefore …
Young Seedling Stripe1 encodes a chloroplast nucleoid-associated protein required for chloroplast development in rice seedlings.	2016	YSS1	Planta	National Key Facility for Crop Gene Resources and Genetic Improvement, Institute of Crop Science, Chinese Academy of Agricultural Sciences, Beijing, 100081, People's Republic of China.	Young Seedling Stripe1 (YSS1) was characterized as an important regulator of plastid-encoded plastid RNA polymerase (PEP) activity essential for chloroplast development at rice seedling stage. Chloroplast development is coordinately regulated by plastid- and nuclear-encoding genes. Although a few regulators have been reported to be involved in chloroplast development, new factors remain to be ide…
A rice LSD1-like-type ZFP gene OsLOL5 enhances saline-alkaline tolerance in transgenic Arabidopsis thaliana, yeast and rice.	2016	OsLOL5	BMC Genomics	Key Laboratory of Saline-alkali Vegetation Ecology Restoration in Oil Field (SAVER), Ministry of Education, Alkali Soil Natural Environmental Science Center (ASNESC), Northeast Forestry University, No.26 Hexing Road, Nangang District, Harbin City, Heilongjiang, 150040, China. guanqingjie@nefu.edu.cn.	Zinc finger proteins (ZFPs) play an important role in regulating plant responses to abiotic stress. However, little is known about the function of LSD1-like-type ZFP in saline-alkaline (SA) stress resistance of rice. In this study, OsLOL5 (GenBank No. AJ620677), containing two LSD1-like-type C2C2 domains, was isolated and analyzed its protection roles in transgenic plants and yeast. OsLOL5 was lo…
Overexpression of OsSPL9 enhances accumulation of Cu in rice grain and improves its digestibility and metabolism	2016	OsSPL9	J Genet Genomics	Key Laboratory of Agro-Ecological Processes in Subtropical Region, Institute of Subtropical Agriculture, Chinese Academy of Sciences, Changsha 410125, China	None
OsMTOPVIB promotes meiotic DNA double-strand break formation in rice	2016	OsMTOPVIB	Mol Plant	State Key Laboratory of Plant Genomics and Center for Plant Gene Research, Institute of Genetics and Developmental Biology, Chinese Academy of Sciences, Beijing 100101, China	None
Brassinosteroid (BR) biosynthetic gene lhdd10 controls late heading and plant height in rice (Oryza sativa L.).	2015	brd2|DIM|DWF1|LHDD10	Plant Cell Rep	State Key Laboratory for Crop Genetics and Germplasm Enhancement, Jiangsu Plant Gene Engineering Research Center, Nanjing Agricultural University, Nanjing, 210095, China.	A Brd2 allele suppresses heading date by altering the expression of heading date regulators such as OsMADS50 , and also negatively regulates chlorophyll biosynthesis. Heading date and plant height are important determinants of yield in rice (Oryza sativa L.). In this study, we characterized a late heading, dwarf mutant known as lhdd10 selected following ethyl methane sulfonate (EMS)-treatment of …
C-terminal extension of calmodulin-like 3 protein from Oryza sativa L.: interaction with a high mobility group target protein.	2015	OsCML3	Acta Biochim Biophys Sin (Shanghai)	Department of Biochemistry, Faculty of Science, Chulalongkorn University, Bangkok 10330, Thailand.	A large number of calmodulin-like (CML) proteins are present in plants, but there is little detailed information on the functions of these proteins in rice (Oryza sativa L.). Here, the CML3 protein from rice (OsCML3) and its truncated form lacking the C-terminal extension (OsCML3m) were found to exhibit a Ca(2+)-binding property and subsequent conformational change, but the ability to bind the Ca…
CO2 Responsive CCT protein, CRCT Is a Positive Regulator of Starch Synthesis in Vegetative Organs of Rice.	2015	NRR|CRCT	Plant Physiol	Kobe University fukayama@people.kobe-u.ac.jp.	A novel CO2 Responsive protein (CRCT) containing a CONSTANS, CONSTANS-like and TOC1 (CCT) domain but not Zinc finger motif is described which is up-regulated under elevated CO2 in rice (Oryza sativa). The expression of CRCT showed diurnal oscillation peaked at the end of light period and was also increased by sugars such as glucose and sucrose. Promoter GUS analysis showed that CRCT was highly ex…
A novel gene OsORAP1 enhances cell death in ozone stress in rice (Oryza sativa L.).	2015	OsORAP1	Plant Physiol	Institute of Crop Science and Resource Conservation (INRES) - Plant Nutrition CITY: Bonn STATE: NRW Germany [DE].	A novel protein OZONE-RESPONSIVE APOPLASTIC PROTEIN 1 (OsORAP1) was characterized, which was previously suggested as a candidate gene underlying OzT9, a quantitative trait locus (QTL) for ozone stress tolerance in rice (Oryza sativa L.). The sequence of OsORAP1 was similar to ascorbate oxidase (AO) proteins. It was localized in the apoplast as shown by transient expression of an OsORAP1/GFP fusio…
Single base substitution in OsCDC48 is responsible for premature senescence and death phenotype in rice.	2015	OsCDC48	J Integr Plant Biol	State Key Laboratory of Rice Biology, China National Rice Research Institute, Hangzhou 310006, China.	A premature senescence and death 128 (psd128) mutant was isolated from an EMS-induced rice IR64 mutant bank. The premature senescence phenotype appeared at the six-leaf stage and the plant died at the early heading stage. psd128 exhibited impaired chloroplast development with significantly reduced photosynthetic ability, chlorophyll and carotenoid contents, root vigor, soluble protein content and…
A Tyrosine Aminomutase from Rice (Oryza sativa) Isomerizes S-α- to R-beta-Tyrosine with High Enantioselectivity and Retention-of-Configuration.	2015	TAM1|OsPAL9	Biochemistry	Medgar Evers College , Brooklyn, New York 11225, United States	A recently discovered 3,5-dihydro-5-methylidene-4H-imidazol-4-one (MIO)-dependent tyrosine aminomutase (OsTAM) from rice (Plant Cell 2015, 27, 1265) converts (S)-α-tyrosine to a mixture of (R)- and (S)-beta-tyrosines, with high (94%) enantiomeric excess. which does not change with pH, like it does for bacterial TAMs. The KM = 490 μM and kcat = 0.005 s(-1) are similar for other TAM enzymes. OsTAM …
Oryza sativa Chloroplast Signal Recognition Particle 43 (OscpSRP43) Is Required for Chloroplast Development and Photosynthesis.	2015	OscpSRP43	PLoS One	State Key Laboratory of Rice Biology, China National Rice Research Institute, Hangzhou, Zhejiang, People's Republic of China.	A rice chlorophyll-deficient mutant w67 was isolated from an ethyl methane sulfonate (EMS)-induced IR64 (Oryza sativa L. ssp. indica) mutant bank. The mutant exhibited a distinct yellow-green leaf phenotype in the whole plant growth duration with significantly reduced levels of chlorophyll and carotenoid, impaired chloroplast development and lowered capacity of photosynthesis compared with the wi…
The expression of a rice secondary wall-specific cellulose synthase gene, OsCesA7, is directly regulated by a rice transcription factor, OsMYB58/63.	2015	OsCesA7	Planta	Research Institute for Sustainable Humanosphere, Kyoto University, Uji, Kyoto, 611-0011, Japan.	A rice MYB transcription factor, OsMYB58/63, was found to directly upregulate the expression of a rice secondary wall-specific cellulose synthase gene, cellulose synthase A7 ( OsCesA7 ); in contrast, the Arabidopsis putative orthologs AtMYB58 and AtMYB63 have been shown to specifically activate lignin biosynthesis. Although indirect evidence has shown that grass plants are similar to but partiall…
The Phosphate Transporter Gene OsPht1;4 Is Involved in Phosphate Homeostasis in Rice.	2015	OsPht1;4|OsPT4	PLoS One	National Key Laboratory of Crop Genetic Improvement and National Center of Plant Gene Research (Wuhan), Huazhong Agricultural University, Wuhan, 430070, P.R. China.	A total of 13 phosphate transporters in rice (Oryza sative) have been identified as belonging to the Pht1 family, which mediates inorganic phosphate (Pi) uptake and transport. We report the biological property and physiological role of OsPht1;4 (OsPT4). Overexpressing OsPT4 resulted in significant higher Pi accumulation in roots, straw and brown rice, and suppression of OsPT4 caused decreased Pi …
An-2 Encodes a Cytokinin Synthesis Enzyme That Regulates Awn Length and Grain Production in Rice.	2015	LABA1|OsLOGL6|An-2	Mol Plant	National Center for Gene Research, Institute of Plant Physiology and Ecology, Shanghai Institutes for Biological Sciences, Chinese Academy of Sciences, Shanghai 200233, China.	A wide range of morphological and physiological traits have been changed between cultivated rice Oryza sativa and wild rice Oryza rufipogon under domestication. Here we report the cloning of An-2 gene, encoding a Lonely Guy Like protein 6 (OsLOGL6), which catalyzes the final step of cytokinin synthesis in O.rufipogon. The near-isogenic line harboring a wild allele An-2 in the genetic background o…
The SnRK2-APC/C(TE) regulatory module mediates the antagonistic action of gibberellic acid and abscisic acid pathways.	2015	OsCCS52A|TAD|TE,OsCDC27	Nat Commun	National Key Facility for Crop Gene Resources and Genetic Improvement, Institute of Crop Science, Chinese Academy of Agricultural Sciences, Beijing 100081, China.	Abscisic acid (ABA) and gibberellic acid (GA) antagonistically regulate many developmental processes and responses to biotic or abiotic stresses in higher plants. However, the molecular mechanism underlying this antagonism is still poorly understood. Here, we show that loss-of-function mutation in rice Tiller Enhancer (TE), an activator of the APC/C(TE) complex, causes hypersensitivity and hypose…
Small RNAs and Gene Network in a Durable Disease Resistance Gene-Mediated Defense Responses in Rice.	2015	Xa26|Xa3	PLoS One	National Key Laboratory of Crop Genetic Improvement, National Center of Plant Gene Research (Wuhan), Huazhong Agricultural University, Wuhan 430070, China.	Accumulating data have suggested that small RNAs (sRNAs) have important functions in plant responses to pathogen invasion. However, it is largely unknown whether and how sRNAs are involved in the regulation of rice responses to the invasion of Xanthomonas oryzae pv. oryzae (Xoo), which causes bacterial blight, the most devastating bacterial disease of rice worldwide. We performed simultaneous gen…
Hd3a promotes lateral branching in rice.	2015	Hd3a	Plant J	Laboratory of Plant Molecular Genetics, Graduate School of Biological Sciences, Nara Institute of Science and Technology, 8916-5 Takayama, Ikoma, Nara, 630-0192, Japan.	Accumulating evidence indicates that FLOWERING LOCUS T (FT) protein is the mobile floral signal florigen. A rice FT homolog, Hd3a, is transported from the phloem to shoot apical cells where it interacts with 14-3-3 proteins and the transcription factor OsFD1 to form a florigen activation complex (FAC) that activates a rice homolog of the floral identity gene APETALLA1. Recent studies showed that …
Phytochrome B Mediates the Regulation of Chlorophyll Biosynthesis through Transcriptional Regulation of ChlH and GUN4 in Rice Seedlings.	2015	PHYB|OsphyB	PLoS One	Photobiology and Photosynthesis Research Unit, National Institute of Agrobiological Sciences, Tsukuba, Ibaraki, Japan; Functional Plant Research Unit, National Institute of Agrobiological Sciences, Tsukuba, Ibaraki, Japan.	Accurate regulation of chlorophyll synthesis is crucial for chloroplast formation during the greening process in angiosperms. In this study, we examined the role of phytochrome B (phyB) in the regulation of chlorophyll synthesis in rice seedlings (Oryza sativa L.) through the characterization of a pale-green phenotype observed in the phyB mutant grown under continuous red light (Rc) irradiation. …
Overexpression of acetylcholinesterase gene in rice results in enhancement of shoot gravitropism.	2015	AChE	Biochem Biophys Res Commun	Faculty of Bioindustry, Tokyo University of Agriculture, 196 Yasaka, Abashiri, Hokkaido, 099-2493, Japan. Electronic address: kosuke2106@gmail.com.	Acetylcholine (ACh), a known neurotransmitter in animals and acetylcholinesterase (AChE) exists widely in plants, although its role in plant signal transduction is unclear. We previously reported AChE in Zea mays L. might be related to gravitropism based on pharmacological study using an AChE inhibitor. Here we clearly demonstrate plant AChE play an important role as a positive regulator in the g…
A stress-responsive NAC transcription factor SNAC3 confers heat and drought tolerance through modulation of reactive oxygen species in rice.	2015	SNAC3	J Exp Bot	National Key Laboratory of Crop Genetic Improvement, National Center of Plant Gene Research (Wuhan), Huazhong Agricultural University, Wuhan 430070, China.	Adverse environmental conditions such as high temperature and drought stress greatly limit the growth and production of crops worldwide. Several NAC (NAM, ATAF1/2, and CUC2) proteins have been documented as important regulators in stress responses, but the molecular mechanisms are largely unknown. Here, a stress-responsive NAC gene, SNAC3 (ONAC003, LOC_Os01g09550), conferring drought and heat tol…
Defective Tapetum Cell Death 1 (DTC1) Regulates ROS Levels by Binding to Metallothionein during Tapetum Degeneration.	2015	DTC1	Plant Physiol	Kyung Hee University Department of Plant Molecular Systems Biotech, Kyung Hee University, 1 Seochun-dong, Giheung CITY: Yongin POSTAL_CODE: 446-701 Korea (South), Republic Of genean@khu.ac.kr.	After meiosis, tapetal cells in the innermost anther wall layer undergo program cell death (PCD)-triggered degradation. This step is essential for microspore development and pollen wall maturation. We identified a key gene, Defective Tapetum Cell Death 1 (DTC1), that controls this degeneration by modulating the dynamics of reactive oxygen species (ROS) during rice male reproduction. Mutants defec…
Alanine aminotransferase 1 (OsAlaAT1) plays an essential role in the regulation of starch storage in rice endosperm.	2015	AlaAT|OsAlaAT1,OsAlaAT2	Plant Sci	Crop Biotech Institute &amp; Department of Plant Molecular Systems Biotechnology, Kyung Hee University, Yongin 446-701, Republic of Korea.	Alteration of storage substances, in particular the major storage form starch, leads to floury endosperm. Because floury mutants have physical attributes for milling processes, identification and characterization of those mutants are valuable. In this study we identified a floury endosperm mutant caused by a T-DNA insertion in Oryza sativa alanine-aminotransferase1 (OsAlaAT1). OsAlaAT1 is localiz…
OsGF14b Positively Regulates Panicle Blast Resistance, but Negatively Regulates Leaf Blast Resistance in Rice.	2015	GF14b|OsGF14b	Mol Plant Microbe Interact	Rice Research Institute, Guangdong Academy of Agricultural Sciences, Guangzhou, Guangdong, China ; liuqing198504@126.com.	Although 14-3-3 proteins have been reported to be involved in responses to biotic stresses in plants, their functions in rice blast, the most destructive disease in rice, are largely unknown. Only GF14e has been confirmed to negatively regulate leaf blast. We report that GF14b is highly expressed in seedlings and panicles during blast infection. Rice plants overexpressing GF14b show enhanced resi…
Molecular dissection of a rice microtubule-associated RING finger protein and its potential role in salt tolerance in Arabidopsis.	2015	OsRMT1	Plant Mol Biol	Department of Applied Plant Sciences Technology, Kangwon National University, Chuncheon, 200-713, Korea.	Although a number of RING E3 ligases in plants have been demonstrated to play key roles in a wide range of abiotic stresses, relatively few studies have detailed how RING E3 ligases exert their cellular actions. We describe Oryza sativa RING finger protein with microtubule-targeting domain 1 (OsRMT1), a functional RING E3 ligase that is likely involved in a salt tolerance mechanism. Functional ch…
CEF1/OsMYB103L is involved in GA-mediated regulation of secondary wall biosynthesis in rice.	2015	OsMYB103L	Plant Mol Biol	Key Laboratory of Ion Beam Bioengineering, Hefei Institutes of Physical Science, Chinese Academy of Sciences and Anhui Province, Hefei, 230031, China.	Although the main genes in rice involved in the biosynthesis of secondary wall components have been characterized, the molecular mechanism underlying coordinated regulation of genes expression is not clear. In this study, we reported a new rice variety, cef1, showed the culm easily fragile (CEF) without other concomitant phenotypes. The CEF1 gene encodes a MYB family transcription factor OsMYB103…
Overexpressing OsPIN2 enhances aluminium internalization by elevating vesicular trafficking in rice root apex.	2015	OsPIN2	J Exp Bot	College of Agriculture, South China Agricultural University, Guangzhou 510642, PR China.	Aluminium (Al) sequestration is required for internal detoxification of Al in plant cells. In this study, it was found that the rice OsPIN2 overexpression line (OX1) had significantly reduced Al content in its cell wall and increased Al concentration in cell sap only in rice root tips relative to the wild-type (WT). In comparison with WT, OX1 reduced morin staining of cytosolic Al, enhanced FM 4-…
Regulation of OsGRF4 by OsmiR396 controls grain size and yield in rice	2015	GS2|OsGRF4|GL2	Nat Plants	State Key Laboratory of Plant Cell and Chromosome Engineering, Institute of Genetics and Developmental Biology, Chinese Academy of Sciences, Beijing 100101, China	An increase in grain yield is crucial for modern agriculture1. Grain size is one of the key components of grain yield in rice and is regulated by quantitative trait loci (QTLs)2,3. Exploring new QTLs for grain size will help breeders develop elite rice varieties with higher yields3,4. Here, we report a new semi-dominant QTL for grain size and weight (GS2) in rice, which encodes the transcription …
Overexpression of an AP2/ERF Type Transcription Factor OsEREBP1 Confers Biotic and Abiotic Stress Tolerance in Rice.	2015	OsEREBP1	PLoS One	Centre for Cellular and Molecular Biology, Hyderabad, India.	AP2/ERF-type transcription factors regulate important functions of plant growth and development as well as responses to environmental stimuli. A rice AP2/ERF transcription factor, OsEREBP1 is a downstream component of a signal transduction pathway in a specific interaction between rice (Oryza sativa) and its bacterial pathogen, Xoo (Xanthomonas oryzae pv. oryzae). Constitutive expression of OsERE…
ABA inducible rice protein phosphatase 2C confers ABA insensitivity and abiotic stress tolerance in Arabidopsis.	2015	OsSIPP2C1|OsPP2C68|OsPP108	PLoS One	Department of Plant Molecular Biology, University of Delhi South Campus, Benito Juarez Road, Dhaula Kuan, New Delhi, India.	Arabidopsis PP2C belonging to group A have been extensively worked out and known to negatively regulate ABA signaling. However, rice (Oryza sativa) orthologs of Arabidopsis group A PP2C are scarcely characterized functionally. We have identified a group A PP2C from rice (OsPP108), which is highly inducible under ABA, salt and drought stresses and localized predominantly in the nucleus. Genetic an…
Expression of the Rice Arginase Gene OsARG in Cotton Influences the Morphology and Nitrogen Transition of Seedlings.	2015	OsARG	PLoS One	Biotechnology Research Institute, Chinese Academy of Agricultural Sciences, Beijing, China.	Arginase is the only enzyme capable of producing urea in plants. This enzyme also contributes to many important biological functions during plant growth and development, such as seed development, root development and plant nitrogen using. The unique rice arginase gene OsARG is known to affect nitrogen use efficiency and is also associated with higher yields in rice. In this study, we transformed …
OsSPX-MFS3, a vacuolar phosphate efflux transporter, is involved in maintaining Pi homeostasis in rice.	2015	OsSPX-MFS3|OsPSS3	Plant Physiol	Zhejiang University CITY: Hangzhou STATE: ZJ China [CN].	aromyces cerevisiae) low affinity Pi transporters PHO87, PHO90 and PHO91. OsSPX-MFS1, OsSPX-MFS2 and OsSPX-MFS3 all localized on the tonoplast of rice protoplasts, even in the absence of the SPX domain. At high external Pi concentration, OsSPX-MFS3 could partially complement the yeast (Saccharomyces cerevisiae) mutant strain EY917 under pH 5.5, which lacks all five Pi transporters present in yeas…
Reduced arsenic accumulation in rice (Oryza sativa L.) shoot involves sulfur mediated improved thiol metabolism, antioxidant system and altered arsenic transporters.	2015	Lsi1|OsNIP2;1|OsLsi1	Plant Physiol Biochem	CSIR-National Botanical Research Institute, Rana Pratap Marg, Lucknow 226001, Uttar Pradesh, India.	Arsenic (As) contamination in rice is at alarming level as majority of rice growing regions are As contaminated such as South East Asia. Restricting the As in aerial parts of rice plant may be an effective strategy to reduce As contamination in food chain. Sulfur (S), an essential element for plant growth and development, plays a crucial role in diminishing heavy metal toxicity. Current study is …
OsPRR37 and Ghd7 are the major genes for general combining ability of DTH, PH and SPP in rice.	2015	Ghd7.1|Hd2|OsPRR37|DTH7	Sci Rep	State Key Laboratory of Hybrid Rice and College of Life Sciences, Wuhan University, 430072, China.	Artificial selection of high yield crops and better livestock is paramount importance in breeding programs. Selection of elite parents with preferred traits from a phalanx of inbred lines is extremely laborious, time-consuming and highly random. General combining ability (GCA) was proposed and has been widely used for the evaluation of parents in hybrid breeding for more than half a century. Howe…
VLN2 Regulates Plant Architecture by Affecting Microfilament Dynamics and Polar Auxin Transport in Rice.	2015	VLN2	Plant Cell	State Key Laboratory for Crop Genetics and Germplasm Enhancement, Jiangsu Plant Gene Engineering Research Center, Nanjing Agricultural University, Nanjing 210095, China National Key Facility for Crop Gene Resources and Genetic Improvement, Institute of Crop Science, Chinese Academy of Agricultural Sciences, Beijing 100081, China.	As a fundamental and dynamic cytoskeleton network, microfilaments (MFs) are regulated by diverse actin binding proteins (ABPs). Villins are one type of ABPs belonging to the villin/gelsolin superfamily, and their function is poorly understood in monocotyledonous plants. Here, we report the isolation and characterization of a rice (Oryza sativa) mutant defective in VILLIN2 (VLN2), which exhibits m…
SET DOMAIN GROUP 708, a histone H3 lysine 36-specific methyltransferase, controls flowering time in rice (Oryza sativa).	2015	SDG708	New Phytol	State Key Laboratory of Genetic Engineering, Collaborative Innovation Center of Genetics and Development, International Associated Laboratory of CNRS-Fudan-HUNAU on Plant Epigenome Research, Institute of Plant Biology, School of Life Sciences, Fudan University, Shanghai, 200433, China.	As a key epigenetic modification, the methylation of histone H3 lysine 36 (H3K36) modulates chromatin structure and is involved in diverse biological processes. To better understand the language of H3K36 methylation in rice (Oryza sativa), we chose potential histone methylation enzymes for functional exploration. In particular, we characterized rice SET DOMAIN GROUP 708 (SDG708) as an H3K36-speci…
A putative zeatin O-glucosyltransferase OscZOG1 regulates root and shoot development and formation of agronomic traits in rice.	2015	OscZOG1	J Integr Plant Biol	The National Key Laboratory of Plant Molecular Genetics and National Center of Plant Gene Research (Shanghai), Institute of Plant Physiology &amp; Ecology, Shanghai Institutes for Biological Sciences, Chinese Academy of Sciences, Shanghai, 200032, China.	As a ubiquitous reaction, glucosylation controls the bioactivity of cytokinins in plant growth and development. Here we show that genetic manipulation of zeatin-O-glucosylation regulates the formation of important agronomic traits in rice by manipulating the expression of OscZOG1 gene, encoding a putative zeatin O-glucosyltransferase. We found that OscZOG1 was preferentially expressed in shoot an…
Ascorbate biosynthesis and its involvement in stress tolerance and plant development in rice (Oryza sativa L.).	2015	OsGME1,OsGME2,OsGGP	Plant Mol Biol	Institute of Crop Science and Resource Conservation (INRES), Abiotic Stress Tolerance in Crops, University of Bonn, Karlrobert-Kreiten Strasse 13, 53115, Bonn, Germany.	Ascorbic acid (AsA) biosynthesis and its implications for stress tolerance and plant development were investigated in a set of rice knock-out (KO) mutants for AsA biosynthetic genes and their wild-types. KO of two isoforms of GDP-D-mannose epimerase (OsGME) reduced the foliar AsA level by 20-30 %, and KO of GDP-L-galactose phosphorylase (OsGGP) by 80 %, while KO of myo-inositol oxygenase (OsMIOX)…
Variation in NRT1.1B contributes to nitrate-use divergence between rice subspecies.	2015	OsNRT1.3|NRT1.1B|OsNPF6.5	Nat Genet	State Key Laboratory of Plant Genomics, National Center for Plant Gene Research (Beijing), Institute of Genetics and Developmental Biology, Chinese Academy of Sciences, Beijing, China.	Asian cultivated rice (Oryza sativa L.) consists of two main subspecies, indica and japonica. Indica has higher nitrate-absorption activity than japonica, but the molecular mechanisms underlying that activity remain elusive. Here we show that variation in a nitrate-transporter gene, NRT1.1B (OsNPF6.5), may contribute to this divergence in nitrate use. Phylogenetic analysis revealed that NRT1.1B d…
Asparagine synthetase1, but not asparagine synthetase2, is responsible for the biosynthesis of asparagine following the supply of ammonium to rice roots.	2015	OsASN1|OsAS1,OsAS2	Plant Cell Physiol	Graduate School of Agricultural Science, Tohoku University, 1-1 Tsutsumidori-Amamiyamachi, Aoba-ku, Sendai, 981-8555, Japan.	Asparagine is synthesized from glutamine by the reaction of asparagine synthetase (AS) and is the major nitrogen form in both xylem and phloem sap in rice (Oryza sativa L.). There are two genes encoding AS, OsAS1 and OsAS2, in rice, but the functions of individual AS isoenzymes are largely unknown. Cell-type and NH4 (+) inducible expression of OsAS1 as well as analyses of knockout mutants were ca…
Overexpression of OsCYP19-4 increases tolerance to cold stress and enhances grain yield in rice (Oryza sativa L.).	2015	OsCYP19-4	J Exp Bot	Sustainable Bioresource Research Center, Korea Research Institute of Bioscience and Biotechnology, Daejeon 305-806, Korea Department of Pharmacology, College of Medicine, Seonam University, Namwon 590-170, Korea.	AtCYP19-4 (also known as CYP5) was previously identified as interacting in vitro with GNOM, a member of a large family of ARF guanine nucleotide exchange factors that is required for proper polar localization of the auxin efflux carrier PIN1. The present study demonstrated that OsCYP19-4, a gene encoding a putative homologue of AtCYP19-4, was up-regulated by several stresses and showed over 10-fo…
The auxin transporter, OsAUX1, is involved in primary root and root hair elongation and in Cd stress responses in rice (Oryza sativa L.).	2015	OsAUX1	Plant J	State Key Laboratory of Plant Physiology and Biochemistry, College of Life Sciences, Zhejiang University, Hangzhou, 310058, China.	Auxin and cadmium (Cd) stress play critical roles during root development. There are only a few reports on the mechanisms how Cd stress influences auxin homeostasis and affects primary root (PR) and lateral root (LR) development, whereas there is almost nothing known how auxin and Cd interfere with root hair (RH) development. Here, we characterize rice osaux1 mutants that have longer PR and short…
OsIAA6, a member of the rice Aux/IAA gene family, is involved in drought tolerance and tiller outgrowth.	2015	IAA6|OsIAA6	Plant Sci	Crop Biotechnology Institute, GreenBio Science and Technology, Seoul National University, Pyeongchang 232-916, Republic of Korea. Electronic address: harin0723@snu.ac.kr.	Auxin signaling is a fundamental part of many plant growth processes and stress responses and operates through Aux/IAA protein degradation and the transmission of the signal via auxin response factors (ARFs). A total of 31 Aux/IAA genes have been identified in rice (Oryza sativa), some of which are induced by drought stress. However, the mechanistic link between Aux/IAA expression and drought res…
Constitutive Expression of OsIAA9 Affects Starch Granules Accumulation and Root Gravitropic Response in Arabidopsis.	2015	OsIAA9	Front Plant Sci	Key Laboratory of Molecular Epigenetics of MOE, Northeast Normal University Changchun, China.	Auxin/Indole-3-Acetic Acid (Aux/IAA) genes are early auxin response genes ecoding short-lived transcriptional repressors, which regulate auxin signaling in plants by interplay with Auxin Response Factors (ARFs). Most of the Aux/IAA proteins contain four different domains, namely Domain I, Domain II, Domain III, and Domain IV. So far all Aux/IAA mutants with auxin-related phenotypes identified in …
Functions for rice RFL in vegetative axillary meristem specification and outgrowth.	2015	RFL|APO2	J Exp Bot	Department of Microbiology and Cell Biology, Indian Institute of Science, Bangalore 560012, India.	Axillary meristems (AMs) are secondary shoot meristems whose outgrowth determines plant architecture. In rice, AMs form tillers, and tillering mutants reveal an interplay between transcription factors and the phytohormones auxin and strigolactone as some factors that underpin this developmental process. Previous studies showed that knockdown of the transcription factor gene RFL reduced tillering …
Novel function of a putative MOC1 ortholog associated with spikelet number per spike in common wheat.	2015	MOC1	Sci Rep	National Key Facility for Crop Gene Resources and Genetic Improvement/Institute of Crop Science, Chinese Academy of Agricultural Sciences, Beijing 100081, China.	Axillary meristems play an important role in determining final plant architecture and floral structures. Tomato Ls, Arabidopsis LAS and rice MOC1 are orthologous genes regulating axillary meristem initiation and outgrowth. Their functions are generally conserved but the functional specificities are divergent among species. Obvious differences between rice panicles and wheat spikes suggest the div…
Axillary Meristem Formation in Rice Requires the WUSCHEL Ortholog TILLERS ABSENT1.	2015	MOC3|OsWUS	Plant Cell	Department of Biological Sciences, Graduate School of Science, University of Tokyo, Bunkyo-ku, Tokyo 113-8657, Japan Department of Integrated Bioscience, Graduate School of Frontier Science, University of Tokyo, Kashiwa-shi, Chiba, Tokyo 277-8562, Japan.	Axillary shoot formation is a key determinant of plant architecture. Formation of the axillary shoot is regulated by initiation of the axillary meristem or outgrowth of the axillary bud. Here, we show that rice (Oryza sativa) TILLERS ABSENT1 (TAB1; also known as Os WUS), an ortholog of Arabidopsis thaliana WUS, is required to initiate axillary meristem development. We found that formation of the …
Rice OsFLS2-mediated perception of bacterial flagellins is evaded by Xanthomonas oryzae pvs. oryzae and oryzicola.	2015	OsFLS2	Mol Plant	Department of Plant Pathology, China Agricultural University, Beijing 100193, China; Key Laboratory of Plant Pathology, Ministry of Agriculture, China Agricultural University, Beijing 100193, China.	Bacterial flagellins are often recognized by the receptor kinase FLAGELLIN SENSITIVE2 (FLS2) and activate MAMP-triggered immunity in dicotyledonous plants. However, the capacity of monocotyledonous rice to recognize flagellins of key rice pathogens and its biological relevance remain poorly understood. We demonstrated that ectopically expressed OsFLS2 in Arabidopsis senses the eliciting flg22 pep…
Resequencing Reveals Different Domestication Rate for BADH1 and BADH2 in Rice (Oryza sativa).	2015	OsBADH2|fgr,BAD1|OsBADH1	PLoS One	Department of Plant Resources, College of Industrial Science, Kongju National University, Yesan, Republic of Korea.	BADH1 and BADH2 are two homologous genes, encoding betaine aldehyde dehydrogenase in rice. In the present study, we scanned BADHs sequences of 295 rice cultivars, and 10 wild rice accessions to determine the polymorphisms, gene functions and domestication of these two genes. A total of 16 alleles for BADH1 and 10 alleles for BADH2 were detected in transcribed region of cultivars and wild species.…
Overexpression of Bax inhibitor-1 links plasma membrane microdomain proteins to stress.	2015	OsHIR3,OsFlot	Plant Physiol	Saitama University 255 Shimo-Okubo, Sakura-ku CITY: Saitama POSTAL_CODE: 3388570 Japan [JP].	Bax inhibitor-1 (BI-1) is a cell death suppressor widely conserved in plants and animals. Overexpression of BI-1 enhances tolerance to stress-induced cell death in plant cells, although the molecular mechanism behind this enhancement is unclear. We recently found that Arabidopsis BI-1 is involved in metabolism of sphingolipids, such as synthesis of 2-hydroxy fatty acids (2-HFAs), suggesting the i…
The WRKY45-2-WRKY13-WRKY42 Transcriptional Regulatory Cascade Is Required for Rice Resistance to Fungal Pathogen.	2015	OsWRKY13|WRKY13,OsWRKY42|WRKY42	Plant Physiol	Huazhong Agricultural University.	Blast caused by fungal Magnaporthe oryzae is a devastating disease of rice worldwide, and this fungus also infects barley. At least 11 rice WRKY transcription factors have been reported to regulate rice response to M. oryzae either positively or negatively. However, the relationships of these WRKYs in the rice defense signaling pathway against M. oryzae are unknown. Previous studies have revealed…
Molecular breeding of thermo-sensitive genic male sterile (TGMS) lines of rice for blast resistance using Pi2 gene.	2015	Pi9|Piz-t|Pi2	Rice	National Key Laboratory of Crop Genetic Improvement, National Center of Plant Gene Research (Wuhan), Huazhong Agricultural University, Wuhan, 430070 China.	Blast disease caused by the fungal pathogen Magnaporthe oryzae is one of the big problems in rice production in China, especially for high yield hybrid varieties made from a two-line system in which thermo-sensitive genic male sterile (TGMS) lines are used. In this study, we report the introgression of a rice blast resistance gene Pi2 from VE6219 into C815S, an elite rice TGMS line, leading to th…
Dwarf and tiller-enhancing 1 regulates growth and development by influencing boron uptake in boron limited conditions in rice.	2015	OsNIP3;1|DTE1	Plant Sci	National Key Laboratory for Crop Genetics and Germplasm Enhancement, Jiangsu Plant Gene Engineering Research Center, Nanjing Agricultural University, Nanjing 210095, PR China.	Boron (B) is essential for plant growth, and B deficiency causes severe losses in crop yield. Here we isolated and characterized a rice (Oryza sativa L.) mutant named dwarf and tiller-enhancing 1 (dte1), which exhibits defects under low-B conditions, including retarded growth, increased number of tillers and impaired pollen fertility. Map-based cloning revealed that dte1 encodes a NOD26-LIKE INTR…
Brassinosteroid insensitive 1-associated kinase 1 (OsI-BAK1) is associated with grain filling and leaf development in rice.	2015	OsI-BAK1	J Plant Physiol	Department of Cell and Molecular Biology, Faculty of Biotechnology and Biomolecular Sciences, Universiti Putra Malaysia, 43400 Serdang, Selangor Darul Ehsan, Malaysia.	Brassinosteroid Insensitive 1 (BRI1)-Associated Kinase I (BAK1) has been reported to interact with BRI1 for brassinosteroid (BR) perception and signal transduction that regulate plant growth and development. The aim of this study is to investigate the functions of a rice OsBAK1 homologue, designated as OsI-BAK1, which is highly expressed after heading. Silencing of OsI-BAK1 in rice plants produce…
Marker-assisted breeding of a LOX-3-null rice line with improved storability and resistance to preharvest sprouting.	2015	OsLOX3|LOX3	Theor Appl Genet	NARO, Institute of Crop Science, 2-1-18 Kannondai, Tsukuba, Ibaraki, 305-8518, Japan, suzuyasu@affrc.go.jp.	Breakage of the tight linkage between rice seed lipoxygenase - 3 and easy preharvest sprouting trait led to breeding of lines with few stale flavors after long storage and desirable preharvest sprouting resistance. Lipoxygenase-3 (LOX-3) is involved in the production of volatile constituents in stored rice, and the development of stale flavor is delayed in LOX-3 null rice. In the process of breed…
qRT9, a quantitative trait locus controlling root thickness and root length in upland rice.	2015	qRT9	J Exp Bot	Collaborative Innovation Center of Henan Grain Crops, Rice Engineer Center in Henan Province, Henan Agricultural University, Zhengzhou, 450002, China.	Breeding for strong root systems is an important strategy for improving drought avoidance in rice. To clone genes responsible for strong root traits, an upland rice introgression line IL392 with thicker and longer roots than the background parent lowland rice Yuefu was selected. A quantitative trait locus (QTL), qRT9, controlling root thickness and root length was detected under hydroponic cultur…
Non-canonical structure, function and phylogeny of the Bsister MADS-box gene OsMADS30 of rice (Oryza sativa).	2015	OsMADS30	Plant J	Department of Genetics, Friedrich Schiller University Jena, D-07743, Jena, Germany.	Bsister MADS-box genes play key roles in female reproductive organ and seed development throughout seed plants. This view is supported by their high conservation in terms of sequence, expression and function. In grasses, there are three subclades of Bsister genes: the OsMADS29-, the OsMADS30- and the OsMADS31-like genes. Here, we report on the evolution of the OsMADS30-like genes. Our analyses in…
Melatonin biosynthesis requires N-acetylserotonin methyltransferase activity of caffeic acid O-methyltransferase in rice.	2015	COMT|OsCOMT	J Exp Bot	Department of Biotechnology, Bioenergy Research Center, College of Agriculture and Life Sciences, Chonnam National University, Gwangju, South Korea.	Caffeic acid O-methyltransferase (COMT) methylates N-acetylserotonin into melatonin; that is, it has N-acetylserotonin O-methyltransferase (ASMT) activity. The ASMT activity of COMT was first detected in Arabidopsis thaliana COMT (AtCOMT). To confirm the involvement of COMT on melatonin synthesis in other plant species, the ASMT activity of a COMT from rice (Oryza sativa) (OsCOMT) was evaluated. …
Seed filling in domesticated maize and rice depends on SWEET-mediated hexose transport.	2015	OsSWEET4	Nat Genet	Department of Plant Biology, Carnegie Science, Stanford, California, USA.	Carbohydrate import into seeds directly determines seed size and must have been increased through domestication. However, evidence of the domestication of sugar translocation and the identities of seed-filling transporters have been elusive. Maize ZmSWEET4c, as opposed to its sucrose-transporting homologs, mediates transepithelial hexose transport across the basal endosperm transfer layer (BETL),…
Three CCT domain-containing genes were identified to regulate heading date by candidate gene-based association mapping and transformation in rice.	2015	OsCCT01,OsCCT11,OsCCT19	Sci Rep	National Key Laboratory of Crop Genetic Improvement and National Center of Plant Gene Research (Wuhan), Huazhong Agricultural University, Wuhan 430070, China.	CCT domain-containing genes generally control flowering in plants. Currently, only six of the 41 CCT family genes have been confirmed to control flowering in rice. To efficiently identify more heading date-related genes from the CCT family, we compared the positions of heading date QTLs and CCT genes and found that 25 CCT family genes were located in the QTL regions. Association mapping showed th…
A Gibberellin-Mediated DELLA-NAC Signaling Cascade Regulates Cellulose Synthesis in Rice.	2015	SLR1|OsGAI,MYB61	Plant Cell	State Key Laboratory of Plant Genomics, Institute of Genetics and Developmental Biology, Chinese Academy of Sciences, Beijing 100101, China.	Cellulose, which can be converted into numerous industrial products, has important impacts on the global economy. It has long been known that cellulose synthesis in plants is tightly regulated by various phytohormones. However, the underlying mechanism of cellulose synthesis regulation remains elusive. Here, we show that in rice (Oryza sativa), gibberellin (GA) signals promote cellulose synthesis…
Characterization and Fine Mapping of a Novel Vegetative Senescence Lethal Mutant Locus in Rice	2015	Vsl1	J Genet Genomics	Rice Research Institute, Key Laboratory of Major Crop Diseases and State Key Laboratory of Hybrid Rice, Sichuan Agricultural University, Chengdu 611130, China	Characterization and Fine Mapping of a Novel Vegetative Senescence Lethal Mutant Locus in Rice
CHR729 Is a CHD3 Protein That Controls Seedling Development in Rice.	2015	CHR729|OsCHD3	PLoS One	National Key Facility for Crop Gene Resources and Genetic Improvement, Institute of Crop Science, Chinese Academy of Agricultural Sciences, Beijing, China.	CHD3 is one of the chromatin-remodeling factors that contribute to controlling the expression of genes associated with plant development. Loss-of-function mutants display morphological and growth defects. However, the molecular mechanisms underlying CHD3 regulation of plant development remain unclear. In this study, a rice CHD3 protein, CHR729, was identified. The corresponding mutant line (t483)…
PGL, encoding chlorophyllide a oxygenase 1, impacts leaf senescence and indirectly affects grain yield and quality in rice.	2015	OsCAO1|PGL	J Exp Bot	State Key Laboratory for Rice Biology, China National Rice Research Institute, Hangzhou 310006, Zhejiang, China Key Laboratory of Crop Physiology, Ecology and Genetic Breeding, Ministry of Education, Jiangxi Agricultural University, Nanchang 330045, Jiangxi, China.	Chlorophyll (Chl) b is a ubiquitous accessory pigment in land plants, green algae, and prochlorophytes. This pigment is synthesized from Chl a by chlorophyllide a oxygenase and plays a key role in adaptation to various environments. This study characterizes a rice mutant, pale green leaf (pgl), and isolates the gene PGL by using a map-based cloning approach. PGL, encoding chlorophyllide a oxygena…
Genetic architecture of natural variation in rice chlorophyll content revealed by genome wide association study.	2015	Ghd7	Mol Plant	National Key Laboratory of Crop Genetic Improvement and National Center of Plant Gene Research (Wuhan), Huazhong Agricultural University, Wuhan, China.	Chlorophyll content is one of the most important physiological traits as it is closely related to leaf photosynthesis and crop yield potential. So far, few genes have been reported to be involved in natural variation of chlorophyll content in rice (Oryza sativa), and the extents of variation explored are very limited. We conducted a genome wide association study (GWAS) using a diverse worldwide c…
A Mutation in GIANT CHLOROPLAST Encoding a PARC6 Homologue Affects Spikelet Fertility in Rice.	2015	GIC	Plant Cell Physiol	Institute of Plant Science and Resources (IPSR), Okayama University, Kurashiki, Okayama 710-0046 Japan.	Chloroplasts are not generated de novo but proliferate from a preexisting population of plastids present in meristematic cells. Chloroplast division is executed by the coordinated action of at least two molecular machineries: internal machinery located on the stromal side of the inner envelope membrane and external machinery located on the cytosolic side of the outer envelope membrane. To date, m…
OsTCP19 influences developmental and abiotic stress signaling by modulating ABI4-mediated pathways.	2015	OsTCP19,OsABI4,OsULT1	Sci Rep	National Institute of Plant Genome Research, Aruna Asaf Ali Marg, New Delhi. 110067, India.	Class-I TCP transcription factors are plant-specific developmental regulators. In this study, the role of one such rice gene, OsTCP19, in water-deficit and salt stress response was explored. Besides a general upregulation by abiotic stresses, this transcript was more abundant in tolerant than sensitive rice genotypes during early hours of stress. Stress, tissue and genotype-dependent retention of…
LABA1, a Domestication Gene Associated with Long, Barbed Awns in Wild Rice.	2015	LABA1	Plant Cell	State Key Laboratory of Plant Physiology and Biochemistry, National Center for Evaluation of Agricultural Wild Plants (Rice), Beijing Key Laboratory of Crop Genetic Improvement, Department of Plant Genetics and Breeding, China Agricultural University, Beijing 100193, China.	Common wild rice (Oryza rufipogon), the wild relative of Asian cultivated rice (Oryza sativa), flaunts long, barbed awns, which are necessary for efficient propagation and dissemination of seeds. By contrast, O. sativa cultivars have been selected to be awnless or to harbor short, barbless awns, which facilitate seed processing and storage. The transition from long, barbed awns to short, barbless…
Copy number variation at the GL7 locus contributes to grain size diversity in rice.	2015	GW7|GL7	Nat Genet	1] State Key Laboratory of Rice Biology, China National Rice Research Institute, Hangzhou, China. [2] State Key Laboratory of Plant Genomics, Institute of Genetics and Developmental Biology, Chinese Academy of Sciences, Beijing, China. [3] National Center for Plant Gene Research (Beijing), Institute of Genetics and Developmental Biology, Chinese Academy of Sciences, Beijing, China.	Copy number variants (CNVs) are associated with changes in gene expression levels and contribute to various adaptive traits. Here we show that a CNV at the Grain Length on Chromosome 7 (GL7) locus contributes to grain size diversity in rice (Oryza sativa L.). GL7 encodes a protein homologous to Arabidopsis thaliana LONGIFOLIA proteins, which regulate longitudinal cell elongation. Tandem duplicati…
The Interaction between Rice ERF3 and WOX11 Promotes Crown Root Development by Regulating Gene Expression Involved in Cytokinin Signaling.	2015	WOX11	Plant Cell	National Key Laboratory of Crop Genetic Improvement, Huazhong Agricultural University, 430070 Wuhan, China zhaoyu@mail.hzau.edu.cn.	Crown roots are the main components of the fibrous root system in rice (Oryza sativa). WOX11, a WUSCHEL-related homeobox gene specifically expressed in the emerging crown root meristem, is a key regulator in crown root development. However, the nature of WOX11 function in crown root development has remained elusive. Here, we identified a rice AP2/ERF protein, ERF3, which interacts with WOX11 and …
OsGL1-3 is Involved in Cuticular Wax Biosynthesis and Tolerance to Water Deficit in Rice.	2015	OsGL1-3	PLoS One	Key Laboratory for Crop Germplasm Innovation and Utilization of Hunan Province, Hunan Agricultural University, Changsha, China; College of Bioscience and Biotechnology, Hunan Agricultural University, Changsha, China.	Cuticular wax covers aerial organs of plants and functions as the outermost barrier against non-stomatal water loss. We reported here the functional characterization of the Glossy1(GL1)-homologous gene OsGL1-3 in rice using overexpression and RNAi transgenic rice plants. OsGL1-3 gene was ubiquitously expressed at different level in rice plants except root and its expression was up-regulated under…
Over-Expression of Rice CBS Domain Containing Protein, OsCBSX3, Confers Rice Resistance to Magnaporthe oryzae Inoculation.	2015	OsCBSX3	Int J Mol Sci	College of Life Science, Fujian Agriculture and Forestry University, Fuzhou 350002, China. moushaoliang@163.com.	Cystathionine beta-synthase (CBS) domain containing proteins (CDCPs) constitute a big family in plants and some members in this family have been implicated in a variety of biological processes, but the precise functions and the underlying mechanism of the majority of this family in plant immunity remain to be elucidated. In the present study, a CBS domain containing protein gene, OsCBSX3, is func…
A cytochrome P450, OsDSS1, is involved in growth and drought stress responses in rice (Oryza sativa L.).	2015	OsDSS1	Plant Mol Biol	Iwate Biotechnology Research Center, 22-174-4 Narita, Kitakami, Iwate, 024-0003, Japan, olimt@ibrc.or.jp.	Cytochrome P450s are among the largest protein coding gene families in plant genomes. However, majority of the genes remain uncharacterized. Here, we report the characterization of dss1, a rice mutant showing dwarfism and reduced grain size. The dss1 phenotype is caused by a non-synonymous point mutation we identified in DSS1, which is member of a P450 gene cluster located on rice chromosome 3 an…
Down-Regulation of Cytokinin Oxidase 2 Expression Increases Tiller Number and Improves Rice Yield.	2015	Gn1a|OsCKX2	Rice	Biodiversity Research Center and Genome Research Center, Academia Sinica, Taipei, 115, Taiwan.	Cytokinins are plant-specific hormones that affect plant growth and development. The endogenous level of cytokinins in plant cells is regulated in part by irreversible degradation via cytokinin oxidase/dehydrogenase (CKX). Among the 11 rice CKXs, CKX2 has been implicated in regulation of rice grain yield.To specifically down-regulate OsCKX2 expression, we have chosen two conserved glycosylation r…
Pentatricopeptide-repeat family protein RF6 functions with hexokinase 6 to rescue rice cytoplasmic male sterility	2015	OsHXK6	Proc Natl Acad Sci U S A	National Key Laboratory of Hybrid Rice, Key Laboratory for Research and Utilization of Heterosis in Indica Rice, Ministry of Agriculture, The Yangtze River Valley Hybrid Rice Collaboration & Innovation Center, College of Life Sciences, Wuhan University, Wuhan 430072, China	Cytoplasmic male sterility (CMS) has been extensively used for hybrid seed production in many major crops. Honglian CMS (HL-CMS) is one of the three major types of CMS in rice and has contributed greatly to food security worldwide. The HL-CMS trait is associated with an aberrant chimeric mitochondrial transcript, atp6-orfH79, which causes pollen sterility and can be rescued by two nonallelic rest…
Protein repair l -isoaspartyl methyltransferase 1 (PIMT1) in rice improves seed longevity by preserving embryo vigor and viability.	2015	OsPIMT1,OsPIMT2	Plant Mol Biol	Rice Research Institute, Fujian Academy of Agricultural Sciences, Fuzhou, Fujian, China.	Damaged proteins containing abnormal isoaspartyl (isoAsp) accumulate as seeds age and the abnormality is thought to undermine seed vigor. Protein-L-isoaspartyl methyltransferase (PIMT) is involved in isoAsp-containing protein repair. Two PIMT genes from rice (Oryza sativa L.), designated as OsPIMT1 and OsPIMT2, were isolated and investigated for their roles. The results indicated that OsPIMT2 was…
A node-localized transporter OsZIP3 is responsible for the preferential distribution of Zn to developing tissues in rice.	2015	OsZIP3	Plant J	Institute of Plant Science and Resources, Okayama University, Chuo 2-20-1, Kurashiki, 710-0046, Japan.	Developing tissues such as meristem with low transpiration require high Zn for their active growth, but the molecular mechanisms underlying the preferential distribution to these tissues are poorly understood. We found that a member of ZIP (ZRT, IRT-like Protein), OsZIP3, showed a high expression in the nodes of rice (Oryza sativa). Immunostaining revealed that OsZIP3 was localized at the xylem i…
A novel biological role for nsLTP2 from Oriza sativa: Potential incorporation with anticancer agents, nucleosides and their analogues.	2015	LTP2|nsLTP2	Comput Biol Chem	Department of Biology, Division of Biochemistry, Cell and Molecular Biology, University of Isfahan, Iran.	Development of a protein-based drug delivery system has major impact on the efficacy and bioavailability of unstable and water insoluble drugs. In the present study, the binding modes of a nonspecific lipid transfer protein (nsLTP2) from Oryza sativa with various nucleosides and analogous molecules were identified. The 3-D structure of the protein was designed and validated using modeler 9.13, Mo…
Histone H3K4me3 and H3K27me3 regulatory genes control stable transmission of an epimutation in rice.	2015	OsCLF|SDG711	Sci Rep	National Key Laboratory of Crop Genetic Improvement, Huazhong Agricultural University, 430070 Wuhan, China.	DNA methylation loss can produce inheritable active epialleles in plants. The mechanism involved in the stable transmission of hypomethylated epimuations is presently not clear. Here we show that maintenance of a stably hypomethylated active epiallele in rice required a CHD3 protein (CHR729) and that over-expression of an H3K4me3 demethylase (JMJ703) or H3K27me3 methyltransferase (SDG711) could s…
The DnaJ OsDjA7/8 is essential for chloroplast development in rice (Oryza sativa).	2015	OsDjA7,OsDjA8	Gene	Rice Research Institute, Key Laboratory of Major Crop Diseases, Sichuan Agricultural University at Wenjiang, Chengdu, Sichuan 611130, China; State Key Laboratory of Hybrid Rice, Collaborative Innovation Center for Hybrid Rice in Yangtze River Basin at Sichuan, Chengdu 611130, China.	DnaJ proteins belong to chaperones of Hsp40 family that ubiquitously participate in various cellular processes. Previous studies have shown chloroplast-targeted DnaJs are involved in the development of chloroplast in some plant species. However, little is known about the function of DnaJs in rice, one of the main staple crops. In this study, we characterized a type I DnaJ protein OsDjA7/8. We fou…
Overexpression of OsDof12 affects plant architecture in rice (Oryza sativa L.).	2015	OsDof12|OsCDF1	Front Plant Sci	Rice Research Institute, Sichuan Agricultural University Chengdu, China ; State Key Laboratory of Plant Genomics and National Center for Plant Gene Research, Institute of Genetics and Developmental Biology, Chinese Academy of Sciences Beijing, China.	Dof (DNA binding with one finger) proteins, a class of plant-specific transcription factors, are involved in plant growth and developmental processes and stress responses. However, their biological functions remain to be elucidated, especially in rice (Oryza sativa L.). Previously, we have reported that OsDof12 can promote rice flowering under long-day conditions. Here, we further investigated th…
OsSIDP366, a DUF1644 gene, positively regulates responses to drought and salt stresses in rice.	2015	OsSIDP366	J Integr Plant Biol	Xiamen Key Laboratory for Plant Genetics, School of Life Sciences, Xiamen University, Xiamen 361102, China.	Domain of unknown function 1644 (DUF1644) is a highly conserved amino acid sequence motif present only in plants. Analysis of expression data of the family of DUF1644-containing genes indicated that they may regulate responses to abiotic stress in rice. Here we present our discovery of the role of OsSIDP366, a member of the DUF1644 gene family, in response to drought and salinity stresses in rice…
Rice phytochrome-interacting factor protein OsPIF14 represses OsDREB1B gene expression through an extended N-box and interacts preferentially with the active form of Phytochrome B.	2015	OsPIL14|OsPIF14	Biochim Biophys Acta	Genomics of Plant Stress Unit., Instituto de Tecnologia Química e Biológica António Xavier, Universidade Nova de Lisboa and Instituto de Biologia Experimental e Tecnológica., Av. da República, 2780-157 Oeiras, Portugal.	DREB1/CBF genes, known as major regulators of plant stress responses, are rapidly and transiently induced by low temperatures. Using a Yeast one Hybrid screening, we identified a putative Phytochrome-Interacting bHLH Factor (OsPIF14), as binding to the OsDREB1B promoter. bHLH proteins are able to bind to hexameric E-box (CANNTG) or N-box (CACG(A/C)G) motifs, depending on transcriptional activity.…
OsGRAS23, a rice GRAS transcription factor gene, is involved in drought stress response through regulating expression of stress-responsive genes.	2015	OsGRAS23	BMC Plant Biol	Shanghai Agrobiological Gene Center, Shanghai, 201106, China. kxu@sagc.org.cn.	Drought is a major abiotic stress factors that reduces agricultural productivity. GRAS transcription factors are plant-specific proteins that play diverse roles in plant development. However, the functions of a number of GRAS genes identified in rice are unknown, especially the GRAS genes related to rice drought resistance have not been characterized.In this study, a novel GRAS transcription fact…
The functional analysis of OsTDF1 reveals a conserved genetic pathway for tapetal development between rice and Arabidopsis	2015	OsTDF1	Science Bulletin	College of Life and Environment Sciences, Development Center of Plant Germplasm ResourcesShanghai Normal UniversityShanghaiChina	During anther development, the tapetum provides materials and nutrients for pollen development. In Arabidopsis, several transcription factors have been identified to form a genetic pathway (DYT1ɃTDF1ɃAMSɃMS188ɃMS1) for tapetal development and function. DEFECTIVE in TAPETAL DEVELOPMENT and FUNCTION1 (TDF1) is a member of the R2R3 MYB family and is essential for early tapetum development in Arabido…
Interactions of OsMADS1 with Floral Homeotic Genes in Rice Flower Development.	2015	OsMADS1|LHS1|AFO	Mol Plant	State Key Laboratory of Hybrid Rice, Shanghai Jiao Tong University-University of Adelaide Joint Centre for Agriculture and Health, School of Life Sciences and Biotechnology, Shanghai Jiao Tong University, Shanghai 20040, China.	During reproductive development, rice plants develop unique flower organs which determine the final grain yield. OsMADS1, one of SEPALLATA-like MADS-box genes, has been unraveled to play critical roles in rice floral organ identity specification and floral meristem determinacy. However, molecular mechanisms underlying interactions of OsMADS1 with other floral homeotic genes in regulating flower d…
Knock-down of stress inducible OsSRFP1 encoding an E3 ubiquitin ligase with transcriptional activation activity confers abiotic stress tolerance through enhancing antioxidant protection in rice.	2015	OsSRFP1	Plant Mol Biol	State Key Laboratory of Crop Genetics and Germplasm Enhancement, Nanjing Agricultural University, Nanjing, 210095, China.	E3 ubiquitin ligases are involved in a variety of physiological processes. This study demonstrated the function of a previously unknown rice RING finger E3 ligase, Oryza sativa Stress-related RING Finger Protein 1 (OsSRFP1) in stress responses in rice. OsSRFP1 was ubiquitously expressed in various rice organs, with the higher expression levels in roots, panicles and culm nodes. The transcript of …
The molecular cloning and clarification of a photorespiratory mutant, oscdm1, using enhancer trapping.	2015	OsSHM1|OsSHMT1	Front Genet	Biotechnology Research Institute/National Key Facility for Genetic Resources and Gene Improvement, The Chinese Academy of Agricultural Sciences Beijing, China.	Enhancer trap systems have been demonstrated to increase the effectiveness of gene identification in rice. In this study, a chlorophyll-deficient mutant, named oscdm1, was screened and characterized in detail from a T-DNA enhancer-tagged population. The oscdm1 plants were different from other chlorophyll-deficient mutants; they produced chlorotic leaves at the third leaf stage, which gradually di…
Ethylene Responses in Rice Roots and Coleoptiles Are Differentially Regulated by a Carotenoid Isomerase-Mediated Abscisic Acid Pathway.	2015	OsCRTISO|ZEBRA2|MHZ5	Plant Cell	State Key Lab of Plant Genomics, Institute of Genetics and Developmental Biology, Chinese Academy of Sciences, Beijing 100101, China University of Chinese Academy of Sciences, Beijing 100049, China.	Ethylene and abscisic acid (ABA) act synergistically or antagonistically to regulate plant growth and development. ABA is derived from the carotenoid biosynthesis pathway. Here, we analyzed the interplay among ethylene, carotenoid biogenesis, and ABA in rice (Oryza sativa) using the rice ethylene response mutant mhz5, which displays a reduced ethylene response in roots but an enhanced ethylene re…
MHZ6/OsEIL1 and OsEIL2 Regulate Ethylene Response of Roots and Coleoptiles and Negatively Affect Salt Tolerance in Rice.	2015	OsEIL2,OsEIL1|EIN3|MHZ6	Plant Physiol	CITY: Beijng China [CN] Institute of Genetics and Developmental Biology, CAS University of Chinese Academy of Sciences.	Ethylene plays important roles in plant growth and development and stress responses. The ethylene signaling pathway has been extensively studied mainly in Arabidopsis. However，the molecular mechanism of ethylene signaling is largely unknown in rice. Previously, we have isolated a set of rice ethylene-response mutants. Here, we characterized the mutant mhz6. Through map-based cloning, we found tha…
OsEXPB2, a ǂ-expansin gene, is involved in rice root system architecture	2015	OsEXPB2	Mol Breed	Key Laboratory of Biorheological Science and Technology (Chongqing University), Ministry of Education, Bioengineering CollegeChongqing UniversityChongqingChina	Expansins are cell wall loosening proteins which generally play important roles as endogenous regulators in plants. Here we report a rice (Oryza sativa L.) ǂ-expansin gene, OsEXPB2, which encodes a 28.6-kDa protein of 261 amino acids. Sequence alignment revealed that the N-terminal and C-terminal of OsEXPB2 share six discontinuous cysteine residues and four intermittent tryptophan residues, respe…
A Key ABA Catabolic Gene, OsABA8ox3, Is Involved in Drought Stress Resistance in Rice.	2015	OsABA8ox3	PLoS One	College of Life Sciences, South China Agricultural University, Guangzhou, China.	Expressions of ABA biosynthesis genes and catabolism genes are generally co-regulated in plant development and responses to environmental stress. Up-regulation of OsNCED3 gene, a key gene in ABA biosynthesis, has been suggested as a way to enhance plant drought resistance but little is known for the role of ABA catabolic genes during drought stress. In this study, we found that OsABA8ox3 was the …
Functional Inactivation of Putative Photosynthetic Electron Acceptor Ferredoxin C2 (FdC2) Induces Delayed Heading Date and Decreased Photosynthetic Rate in Rice.	2015	OsFdC2	PLoS One	State Key Laboratory of Rice Biology, China National Rice Research Institute, Hangzhou 310006, China.	Ferredoxin (Fd) protein as unique electron acceptor, involved in a variety of fundamental metabolic and signaling processes, which is indispensable for plant growth. The molecular mechanisms of Fd such as regulation of electron partitioning, impact of photosynthetic rate and involvement in the carbon fixing remain elusive in rice. Here we reported a heading date delay and yellowish leaf 1 (hdy1) …
Mutation of FdC2 gene encoding a ferredoxin-like protein with C-terminal extension causes yellow-green leaf phenotype in rice.	2015	OsFdC2	Plant Sci	Rice Research Institute, Sichuan Agricultural University, Chengdu 611130, China.	Ferredoxins (Fds) are small iron-sulfur proteins that mediate electron transfer in a wide range of metabolic reactions. Besides Fds, there is a type of Fd-like proteins designated as FdC, which have conserved elements of Fds, but contain a significant C-terminal extension. So far, only two FdC genes of Arabidopsis (Arabidopsis thaliana) have been identified in higher plants and thus the functions…
CD2-1, the C-terminal region of flagellin, modulates the induction of immune responses in rice.	2015	OsFLS2	Mol Plant Microbe Interact	Nagahama Institute of Bio-Science and Technology, Graduate School of Biosciences, Nagahama, Shiga, Japan ; b106061@nagahama-i-bio.ac.jp.	Flagellin from the rice avirulent N1141 strain of Acidovorax avenae, functions as a pathogen-associated molecular pattern (PAMP) and induces PAMP-triggered immunity (PTI) in rice. To study the recognition mechanism of flagellin in rice, we attempted to define the region(s) of the flagellin protein required to activate the PTI response. Based on domain classification, we produced four fragments of…
FT-like proteins induce transposon silencing in the shoot apex during floral induction in rice.	2015	Hd3a	Proc Natl Acad Sci U S A	Plant Global Education Project and Laboratory of Plant Molecular Genetics, Graduate School of Biological Sciences, Nara Institute of Science and Technology, Ikoma, Nara 630-0192, Japan; and.	Floral induction is a crucial developmental step in higher plants. Florigen, a mobile floral activator that is synthesized in the leaf and transported to the shoot apex, was recently identified as a protein encoded by FLOWERING LOCUS T (FT) and its orthologs; the rice florigen is Heading date 3a (Hd3a) protein. The 14-3-3 proteins mediate the interaction of Hd3a with the transcription factor OsFD…
CURVED CHIMERIC PALEA 1 encoding an EMF1-like protein maintains epigenetic repression of OsMADS58 in rice palea development.	2015	CCP1	Plant J	National Key Laboratory of Plant Molecular Genetics and National Center for Plant Gene Research (Shanghai), Institute of Plant Physiology and Ecology, Shanghai Institutes for Biological Sciences, Chinese Academy of Sciences, Shanghai, 200032, China.	Floral organ specification is controlled by various MADS-box genes in both dicots and monocots, whose expression is often subjected to both genetic and epigenetic regulation in Arabidopsis thaliana. However, little is known about the role of epigenetic modification of MADS-box genes during rice flower development. Here, we report the characterization of a rice gene, CURVED CHIMERIC PALEA 1 (CCP1)…
Creation of fragrant rice by targeted knockout of the OsBADH2 gene using TALEN technology.	2015	OsBADH2|fgr	Plant Biotechnol J	State Key Laboratory of Plant Cell and Chromosome Engineering, Institute of Genetics and Developmental Biology, Chinese Academy of Sciences, Beijing, China.	Fragrant rice is favoured worldwide because of its agreeable scent. The presence of a defective badh2 allele encoding betaine aldehyde dehydrogenase (BADH2) results in the synthesis of 2-acetyl-1-pyrroline (2AP), which is a major fragrance compound. Here, transcription activator-like effector nucleases (TALENs) were engineered to target and disrupt the OsBADH2 gene. Six heterozygous mutants (30%)…
OsMADS26 negatively regulates resistance to pathogens and drought tolerance in rice	2015	OsMADS26	Plant Physiol	Université de Montpellier CITY: Montpellier France [FR]. (2)Guru Nanak Dev University CITY: Amritsar STATE: Punjab POSTAL_CODE: 143005 India [IN]. (3)CIRAD CITY: Montpellier France	Functional analyses of MADS-box transcription factors in plants have unraveled their role in major developmental programs (e.g; flowering and floral organ identity), as well as in stress-related developmental processes such as abscission, fruit ripening and senescence. Over-expression of the OsMADS26 gene in rice (Oryza sativa) has revealed a possible function related to stress response (Lee et a…
Rice GDP-mannose pyrophosphorylase OsVTC1-1 and OsVTC1-3 play different roles in ascorbic acid synthesis.	2015	OsMPG1|OsVTC1-1,OsVTC1-3,OsVTC1-8	Plant Mol Biol	Biotechnology Research Institute, Chinese Academy of Agricultural Sciences, Beijing, 100081, China.	GDP-D-mannose pyrophosphorylase (GMPase) catalyzes the synthesis of GDP-D-mannose, which is a precursor for ascorbic acid (AsA) synthesis in plants. The rice genome encodes three GMPase homologs OsVTC1-1, OsVTC1-3 and OsVTC1-8, but their roles in AsA synthesis are unclear. The overexpression of OsVTC1-1 or OsVTC1-3 restored the AsA synthesis of vtc1-1 in Arabidopsis, while that of OsVTC1-8 did no…
Emerging Importance of Helicases in Plant Stress Tolerance: Characterization of Oryza sativa Repair Helicase XPB2 Promoter and Its Functional Validation in Tobacco under Multiple Stresses.	2015	OsXPB2	Front Plant Sci	Plant Molecular Biology Group, International Centre for Genetic Engineering and Biotechnology New Delhi, India.	Genetic material always remains at the risk of spontaneous or induced damage which challenges the normal functioning of DNA molecule, thus, DNA repair is vital to protect the organisms against genetic damage. Helicases, the unique molecular motors, are emerged as prospective molecules to engineer stress tolerance in plants and are involved in nucleic acid metabolism including DNA repair. The repa…
The Rice Floral Repressor Early flowering1 Affects Spikelet Fertility By Modulating Gibberellin Signaling.	2015	CKI|EL1|Hd16	Rice	Department of Plant Science, Plant Genomics and Breeding Institute, and Research Institute of Agriculture and Life Sciences, Seoul National University, Seoul, 151-921, Republic of Korea, lifemir7@snu.ac.kr.	Gibberellic acid (GA; or gibberellin) affects the development of floral organs, especially anthers and pollen, and perturbation of development of male floral organs can cause sterility. Many studies of GA signaling have concentrated on anther development, but the effect of GA on grain production remains to be examined.Using a cross of 'Milyang23 (M23)', which has a functional allele of Early flow…
Identification of rice Os4BGlu13 as a beta-glucosidase which hydrolyzes gibberellin A4 1-O-beta-d-glucosyl ester, in addition to tuberonic acid glucoside and salicylic acid derivative glucosides.	2015	OsTAGG1|Os4BGlu13	Arch Biochem Biophys	The Center for Scientific and Technological Equipment, Suranaree University of Technology, Nakhon Ratchasima, 30000, Thailand; Center for Biomolecular Structure, Function and Application, Suranaree University of Technology, Nakhon Ratchasima, 30000, Thailand.	Gibberellin 1-O-beta-d-glucose ester hydrolysis activity has been detected in rice seedling extracts, but no enzyme responsible for this activity has ever been purified and identified. Therefore, gibberellin A4 glucosyl ester (GA4-GE) beta-d-glucosidase activity was purified from ten-day rice seedling stems and leaves. The family 1 glycoside hydrolase Os4BGlu13 was identified in the final purific…
Control of grain size and rice yield by GL2-mediated brassinosteroid responses	2015	GS2|OsGRF4|GL2	Nat Plants	State Key Laboratory of Plant Genomics, National Centre for Plant Gene Research (Beijing), Institute of Genetics and Developmental Biology, Chinese Academy of Sciences, Beijing 100101, China	Given the continuously growing population and decreasing arable land, food shortage is becoming one of the most serious global problems in this century1. Grain size is one of the determining factors for grain yield and thus is a prime target for genetic breeding2,3. Although a number of quantitative trait loci (QTLs) associated with rice grain size have been identified in the past decade, mechani…
A trehalose-6-phosphate phosphatase enhances anaerobic germination tolerance in rice.	2015	OsTPP7	Nat Plants	International Rice Research Institute, DAPO Box 7777, Metro Manila, Philippines.	Global socioeconomic developments create strong incentives for farmers to shift from transplanted to direct-seeded rice (DSR) as a means of intensification and economization(1). Rice production must increase to ensure food security(2) and the bulk of this increase will have to be achieved through intensification of cultivation, because expansion of cultivated areas is reaching sustainable limits(…
Natural alleles of a proteasome α2 subunit gene contribute to thermotolerance and adaptation of African rice.	2015	OsTT1	Nat Genet	National Key Laboratory of Plant Molecular Genetics, Shanghai Institute of Plant Physiology and Ecology, Shanghai Institutes for Biological Sciences, Chinese Academy of Sciences, Shanghai, China.	Global warming threatens many aspects of human life, for example, by reducing crop yields. Breeding heat-tolerant crops using genes conferring thermotolerance is a fundamental way to help deal with this challenge. Here we identify a major quantitative trait locus (QTL) for thermotolerance in African rice (Oryza glaberrima), Thermo-tolerance 1 (TT1), which encodes an α2 subunit of the 26S proteaso…
Overexpression of the CC-type glutaredoxin, OsGRX6 affects hormone and nitrogen status in rice plants.	2015	OsGRX6	Front Plant Sci	Department of Molecular and Cellular Biology, University of Guelph Guelph, ON, Canada ; Division of Agriculture and Natural Resources, University of California Cooperative Extension Kern County Bakersfield, CA, USA.	Glutaredoxins (GRXs) are small glutathione dependent oxidoreductases that belong to the Thioredoxin (TRX) superfamily and catalyze the reduction of disulfide bonds of their substrate proteins. Plant GRXs include three different groups based on the motif sequence, namely CPYC, CGFS, and CC-type proteins. The rice CC-type proteins, OsGRX6 was identified during the screening for genes whose expressi…
Gene knockout of glutathione reductase 3 results in increased sensitivity to salt stress in rice.	2015	OsGR3,OsGR3|GR3	Plant Mol Biol	Department of Agricultural Chemistry, National Taiwan University, Taipei, 10617, Taiwan.	Glutathione reductase (GR) is one of important antioxidant enzymes in plants. This enzyme catalyzes the reduction of glutathione disulfide (GSSG) to reduced glutathione (GSH) with the accompanying oxidation of NADPH. Previously, we showed that salt-stress-responsive GR3 is a functional protein localized in chloroplasts and mitochondria in rice. To learn more about the role of GR3 in salt-stress t…
The additive effects of GS3 and qGL3 on rice grain length regulation revealed by genetic and transcriptome comparisons.	2015	GL3.1|qGL3-1|qGL3|OsPPKL1	BMC Plant Biol	State Key Laboratory of Crop Genetics and Germplasm Enhancement/Jiangsu Collaborative Innovation Center for Modern Crop Production, Nanjing Agricultural University, Nanjing, 210095, China. xygao7@126.com.	Grain length, as a critical trait for rice grain size and shape, has a great effect on grain yield and appearance quality. Although several grain size/shape genes have been cloned, the genetic interaction among these genes and the molecular mechanisms of grain size/shape architecture have not yet to be explored.To investigate the genetic interaction between two major grain length loci of rice, GS…
Grain setting defect1 (GSD1) function in rice depends on S-acylation and interacts with actin 1 (OsACT1) at its C-terminal.	2015	GSD1	Front Plant Sci	National Key Laboratory of Plant Molecular Genetics, Institute of Plant Physiology and Ecology, Shanghai Institutes for Biological Sciences, Chinese Academy of Sciences Shanghai, China.	Grain setting defect1 (GSD1), a plant-specific remorin protein specifically localized at the plasma membrane (PM) and plasmodesmata of phloem companion cells, affects grain setting in rice through regulating the transport of photoassimilates. Here, we show new evidence demonstrating that GSD1 is localized at the cytoplasmic face of the PM and a stretch of 45 amino acid residues at its C-terminal …
OsAGSW1, an ABC1-like kinase gene, is involved in the regulation of grain size and weight in rice.	2015	OsAGSW1	J Exp Bot	Guangdong Key Lab of Biotechnology for Plant Development, College of Life Science, South China Normal University, Guangzhou 510631, China Vegetable Research Institute, Guangdong Academy of Agricultural Sciences, Guangzhou, Guangdong, 510640, China.	Grain shape and weight are two determining agronomic traits of rice yield. ABC1 (Activity of bc1 complex) is a newly found atypical kinase in plants. Here, we report on an ABC1 protein kinase gene, OsAGSW1 (ABC1-like kinase related to Grain size and Weight). Expression of OsAGSW1-GFP in rice revealed that OsAGSW1 is localized to the chloroplasts in rice. Analysis of OsAGSW1 promoter::beta-glucuro…
A rare allele of GS2 enhances grain size and grain yield in rice	2015	GS2	Mol Plant	The State Key Laboratory of Rice Biology, China National Rice Research Institute, Hangzhou, 310006, China	Grain size determines grain weight and affects grain quality. Several major quantitative trait loci (QTLs) regulating grain size have been cloned; however, our understanding of the underlying mechanism that regulates the size of rice grains remains fragmentary. Here, we report the cloning and characterization of a dominant QTL, GRAIN SIZE ON CHROMOSOME 2 (GS2), which encodes Growth-Regulating Fac…
OsMAPK6, a mitogen-activated protein kinase, influences rice grain size and biomass production	2015	OsMPK1|OsMAPK6|OsSIPK	Plant J	National Centre for Plant Gene Research, State Key Laboratory of Molecular Developmental Biology, Institute of Genetics and Developmental Biology, Chinese Academy of Sciences, Beijing, 100101, P. R. China.	Grain size is an important agronomic trait in determining grain yield. However, the molecular mechanisms that determine the final grain size is not well understood. Here, we report the functional analysis of a rice (Oryza sativa L.) mutant, dwarf and small grains1 (dsg1), which displays pleiotropic phenotypes, including small grains, dwarfism and erect leaves. Cytological observations revealed th…
OsKinesin-13A Is an Active Microtubule Depolymerase Involved in Glume Length Regulation via Affecting Cell Elongation.	2015	SRS3|OsKINESIN-13A	Sci Rep	Key Laboratory of Plant Molecular Physiology, Institute of Botany, Chinese Academy of Sciences, Beijing 100093, China.	Grain size is an important trait influencing both the yield and quality of rice and its major determinant is glume size. However, how glume size is regulated remains largely unknown. Here, we report the characterization of OsKinesin-13A, which regulates cell elongation and glume length in rice. The mutant of OsKinesin-13A, sar1, displayed length reduction in grains and other organs including inte…
Activation of Big Grain1 significantly improves grain size by regulating auxin transport in rice.	2015	BG1	Proc Natl Acad Sci U S A	State Key Laboratory of Plant Genomics and National Center for Plant Gene Research (Beijing), Institute of Genetics and Developmental Biology, Chinese Academy of Sciences, Beijing 100101, China.	Grain size is one of the key factors determining grain yield. However, it remains largely unknown how grain size is regulated by developmental signals. Here, we report the identification and characterization of a dominant mutant big grain1 (Bg1-D) that shows an extra-large grain phenotype from our rice T-DNA insertion population. Overexpression of BG1 leads to significantly increased grain size, …
Differential expression of GS5 regulates grain size in rice.	2015	GS5	J Exp Bot	National Key Laboratory of Crop Genetic Improvement and National Center of Plant Gene Research (Wuhan), Huazhong Agricultural University, Wuhan 430070, China.	Grain weight is a major determinant of grain yield. GS5 is a positive regulator of grain size such that grain width, filling, and weight are correlated with its expression level. Previous work suggested that polymorphisms of GS5 in the promoter region might be responsible for the variation in grain size. In this study, two single nucleotide polymorphisms (SNPs) between the wide-grain allele GS5-1…
The RING Finger Ubiquitin E3 Ligase OsHTAS Enhances Heat Tolerance by Promoting H2O2-Induced Stomatal Closure in Rice	2015	OsHTAS	Plant Physiol	Zhejiang University	Heat stress often results in the generation of reactive oxygen species (ROS) such as hydrogen peroxide (H2O2), which plays a vital role as a secondary messenger in the process of abscisic acid (ABA)-mediated stomatal closure. Here, we characterized the Oryza sativa HEAT TOLERANCE AT SEEDLING STAGE (OsHTAS) gene, which plays a positive role on heat tolerance at seedling stage. OsHTAS encodes an ub…
Epigenetic Mutation of RAV6 Affects Leaf Angle and Seed Size in Rice.	2015	RAV6	Plant Physiol	Institute of Genetics and Development Biology, Chinese Academy of Sciences CITY: Beijing China [CN] xwsong@genetics.ac.cn.	Heritable epigenetic variants of genes, termed epialleles, can broaden genetic and phenotypic diversity in eukaryotes. Epialleles may also provide a new source of beneficial traits for crop breeding, but very few epialleles related to agricultural traits have been identified in crops. Here, we identified Epi-rav6, a gain-of-function epiallele of rice RELATED TO ABI3 AND VP1 6 (RAV6), which encode…
Rice G-protein subunits qPE9-1 and RGB1 play distinct roles in abscisic acid responses and drought adaptation.	2015	RGB1	J Exp Bot	Jiangsu Key Laboratory of Crop Genetics and Physiology/Key Laboratory of the Ministry of Education for Plant Functional Genomics, Yangzhou University, Jiangsu, China.	Heterotrimeric GTP-binding protein (G-protein)-mediated abscisic acid (ABA) and drought-stress responses have been documented in numerous plant species. However, our understanding of the function of rice G-protein subunits in ABA signalling and drought tolerance is limited. In this study, the function of G-protein subunits in ABA response and drought resistance in rice plants was explored. It was…
Histone H2B Monoubiquitination Mediated by OsHUB1 and OsHUB2 Is Involved in Anther Development by Regulating Tapetum Degradation Related Genes in Rice.	2015	OsHUB1|MIP1,OsHUB2	Plant Physiol	Institute of Botany, Chinese Academy of Sciences;	Histone H2B monoubiquitination (H2Bub1) is an important regulatory mechanism in eukaryotic gene transcription and is essential for normal plant development. However, the function of H2Bub1 in reproductive development remains elusive. Here, we report OsHUB1 (Oryza sativa HISTONE MONO-UBIQUITINATION1) and OsHUB2, the homologues of Arabidopsis HUB1 and HUB2 proteins which function as E3 ligases in H…
OsHKT2;2/1-mediated Na(+) influx over K(+) uptake in roots potentially increases toxic Na(+) accumulation in a salt-tolerant landrace of rice Nona Bokra upon salinity stress.	2015	OsHKT2;1|OsHKT1,OsHKT2;2	J Plant Res	Division of Applied Biology, Faculty of Textile Science and Technology, Shinshu University, 3-15-1, Tokida, Ueda, Nagano, 386-8567, Japan.	HKT transporters are Na(+)-permeable membrane proteins, which mediate Na(+) and K(+) homeostasis in K(+)-depleted and saline environments in plants. Class II HKT transporters, a distinct subgroup found predominantly in monocots, are known to mediate Na(+)-K(+) co-transport in principle. Here we report features of ion transport functions of No-OsHKT2;2/1, a class II transporter identified in a sal…
Stress-induced Oryza sativa BAT1 dual helicase exhibits unique bipolar translocation.	2015	OsAIP1|OsBAT1	Protoplasma	International Centre for Genetic Engineering and Biotechnology, Aruna Asaf Ali Marg, New Delhi, 110067, India, narendra@icgeb.res.in.	HLA-B associated transcript 1 (BAT1) protein, also named as spliceosome RNA helicase UAP56, is a member of the DExD/H-box family of helicases. However, regulation under stress, biochemical properties, and functions of plant homologue of BAT1 are poorly understood. Here, we report the purification and detailed biochemical characterization of the Oryza sativa homologue of BAT1 (OsBAT1/UAP56) protei…
FLOURY ENDOSPERM7 encodes a regulator of starch synthesis and amyloplast development essential for peripheral endosperm development in rice.	2015	FLO7	J Exp Bot	State Key Laboratory for Crop Genetics and Germplasm Enhancement, Jiangsu Plant Gene Engineering Research Center, Nanjing Agricultural University, Nanjing 210095, PR China.	In cereal crops, starch synthesis and storage depend mainly on a specialized class of plastids, termed amyloplasts. Despite the importance of starch, the molecular machinery regulating starch synthesis and amyloplast development remains largely unknown. Here, we report the characterization of the rice (Oryza sativa) floury endosperm7 (flo7) mutant, which develops a floury-white endosperm only in …
OsHAL3, a new component interacts with the floral regulator Hd1 to activate flowering in rice.	2015	OsHAL3	Mol Plant	National Key Laboratory of Plant Molecular Genetics, CAS Centre for Excellence in Molecular Plant Sciences and Collaborative Innovation Center of Genetics and Development, Shanghai Institute of Plant Physiology and Ecology, Shanghai Institutes for Biological Sciences, Chinese Academy of Sciences, 300 Fenglin Road, Shanghai 200032, China.	In flowering plants, photoperiodic flowering is controlled by a complicated network. Light is one of the most important environmental stimuli that control the timing of the transition from the vegetative growth stage to the reproductive stage. Several photoreceptors, including PHYA, PHYB, CRY2, FKF1, have been identified to be related to flowering in Arabidopsis. Their homologs, OsPHYA, OsPHYB, O…
A rice tonoplastic calcium exchanger, OsCCX2 mediates Ca(2+)/cation transport in yeast.	2015	OsCCX2	Sci Rep	Department of Plant Molecular Biology, University of Delhi South Campus, Benito Juarez Road, Dhaula Kuan, New Delhi-110021, India.	In plant cell, cations gradient in cellular compartments is maintained by synergistic action of various exchangers, pumps and channels. The Arabidopsis exchanger family members (AtCCX3 and AtCCX5) were previously studied and belong to CaCA (calcium cation exchangers) superfamily while none of the rice CCXs has been functionally characterized for their cation transport activities till date. Rice g…
Peptidyl-prolyl isomerization targets rice Aux/IAAs for proteasomal degradation during auxin signalling.	2015	OsCYP2|OsCyp2-P|LRT2,OsACTIN2	Nat Commun	1] State Key Laboratory of Plant Genomics and National Center for Plant Gene Research, Institute of Genetics and Developmental Biology, Chinese Academy of Sciences, Beijing 100101, China [2] University of Chinese Academy of Sciences, Beijing 100049, China.	In plants, auxin signalling is initiated by the auxin-promoted interaction between the auxin receptor TIR1, an E3 ubiquitin ligase, and the Aux/IAA transcriptional repressors, which are subsequently degraded by the proteasome. Gain-of-function mutations in the highly conserved domain II of Aux/IAAs abolish the TIR1-Aux/IAA interaction and thus cause an auxin-resistant phenotype. Here we show that…
Ethylene Biosynthesis is Promoted by Very-Long-Chain Fatty Acids during Lysigenous Aerenchyma Formation in Rice Roots.	2015	Rcn1|OsABCG5	Plant Physiol	CITY: Nagoya Japan [JP] Nagoya University.	In rice (Oryza sativa L.) roots, lysigenous aerenchyma, which is created by programmed cell death and lysis of cortical cells, is constitutively formed under aerobic conditions, and its formation is further induced under oxygen-deficient conditions. Ethylene is involved in the induction of aerenchyma formation. reduced culm number 1 (rcn1) is a rice mutant in which the gene encoding the ATP-bindi…
Ethylene Biosynthesis Is Promoted by Very-Long-Chain Fatty Acids during Lysigenous Aerenchyma Formation in Rice Roots.	2015	WSL4|CUT1L,TFIIE	Plant Physiol	Graduate School of Bioagricultural Sciences, Nagoya University, Furo-cho, Chikusa, Nagoya 464-8601, Japan (T.Y., A.F., H.M., Mik.N.);Department of Bioscience, Fukui Prefectural University, Eiheiji-cho, Yoshida, Fukui 910-1195, Japan (K.S.);Graduate School of Science and Engineering, Saitama University, Sakura-ku, Saitama 338-8570, Japan (Min.N., M.K.-Y.);Graduate School of Agricultural and Life S…	In rice (Oryza sativa) roots, lysigenous aerenchyma, which is created by programmed cell death and lysis of cortical cells, is constitutively formed under aerobic conditions, and its formation is further induced under oxygen-deficient conditions. Ethylene is involved in the induction of aerenchyma formation. reduced culm number1 (rcn1) is a rice mutant in which the gene encoding the ATP-binding c…
BRHIS1 suppresses rice innate immunity through binding to monoubiquitinated H2A and H2B variants.	2015	BRHIS1,OsSIRK1,OsPBZ15,OsPBZ19,OsTRX2,RGA3,RGA2	EMBO Rep	State Key Laboratory for Conservation and Utilization of Subtropical Agro-bioresources, College of Life Sciences, South China Agricultural University, Guangzhou, China Key Laboratory of Plant Functional Genomics and Biotechnology of Guangdong Provincial Higher Education Institutions, College of Life Sciences, South China Agricultural University, Guangzhou, China.	In the absence of pathogen attack, organisms usually suppress immune responses to reduce the negative effects of disease resistance. Monoubiquitination of histone variants at specific gene loci is crucial for gene expression, but its involvement in the regulation of plant immunity remains unclear. Here, we show that a rice SWI/SNF2 ATPase gene BRHIS1 is downregulated in response to the rice blast…
Rice FLAVIN-BINDING, KELCH REPEAT, F-BOX 1 (OsFKF1) promotes flowering independent of photoperiod.	2015	FKF1|OsFKF1	Plant Cell Environ	Department of Plant Science, Plant Genomics and Breeding Institute, Research Institute of Agriculture and Life Sciences, Seoul National University, Seoul 151-921, Korea.	In the facultative long-day (LD) plant Arabidopsis thaliana, FLAVIN-BINDING, KELCH REPEAT, F-BOX1 (FKF1) is activated by blue light and promotes flowering through the transcriptional and post-transcriptional regulation of CONSTANS under inductive LD conditions. By contrast, the facultative short day (SD) plant rice (Oryza sativa) flowers early under inductive SD and late under non-inductive LD co…
The OsSec18 complex interacts with P0(P1-P2)2 to regulate vacuolar morphology in rice endosperm cell	2015	OsSec18	BMC Plant Biol	State Key Laboratory of Hybrid Rice and College of Life Sciences, Wuhan University, Luojia Hill, Wuhan, Hubei Province, 430072, China	In the present study, we investigated the function of OsSec18 in rice and found that OsSec18 complements the temperature-sensitive phenotype and interferes with vacuolar morphogenesis in yeast. Overexpression of OsSec18 in rice decreased the plant height and 1000-grain weight and altered the morphology of the protein bodies. Further examination revealed that OsSec18 presented as a 290-kDa complex…
Rice RING E3 ligase may negatively regulate gamma-ray response to mediate the degradation of photosynthesis-related proteins.	2015	OsMSR1,Os4NPP1,OsDNLZ1,OsrbcL1	Planta	Plant Genomics Lab, Department of Applied Plant Sciences, Kangwon National University, Chuncheon, 200-713, Republic of Korea.	In this study, our findings regarding the regulation of GA irradiation-induced OsGIRP1 in relation to the levels of photosynthesis-related proteins such as OsrbcL1 and OsrbcS1 and hypersensitive responses of overexpressing plants to GR irradiation provide insight into the molecular functions of OsGIRP1 as a negative regulator in response to the stress of radiation. The RING (Really Interesting Ne…
Regulation of grain yield in rice under well-watered and drought stress conditions by GUDK.	2015	GUDK	Plant Signal Behav	a Crop, Soil, and Environmental Sciences; University of Arkansas ; Fayetteville , AR USA.	Increasing the grain yield of cereals, which is stable under unfavorable environmental stress, is a major objective to sustain production and feed the growing world population. Recently, we functionally characterized a receptor-like cytoplasmic kinase, named GROWTH UNDER DROUGHT KINASE (GUDK), revealing its role in regulating grain yield under well-watered and drought stress conditions by transph…
Genetic interactions between diverged alleles of Early heading date 1 (Ehd1) and Heading date 3a (Hd3a)/ RICE FLOWERING LOCUS T1 (RFT1) control differential heading and contribute to regional adaptation in rice (Oryza sativa).	2015	Ehd1	New Phytol	State Key Laboratory for Conservation and Utilization of Subtropical Agro-bioresources, College of Life Sciences, South China Agricultural University, Guangzhou, Guangdong, 510642, China.	Initiation of flowering, also called heading, in rice (Oryza sativa) is determined by the florigens encoded by Heading date 3a (Hd3a) and RICE FLOWERING LOCUS T1 (RFT1). Early heading date 1 (Ehd1) regulates Hd3a and RFT1. However, different rice varieties have diverged alleles of Ehd1 and Hd3a/RFT1 and their genetic interactions remain largely unclear. Here we generated three segregating populat…
The phytosiderophore efflux transporter TOM2 is involved in metal transport in rice.	2015	TOM2,TOM3	J Biol Chem	The University of Tokyo, Japan;	Iron (Fe) is an essential metal element for all living organisms. Graminaceous plants produce and secrete mugineic acid family phytosiderophores from their roots to acquire Fe in the soil. Phytosiderophores chelate and solubilize insoluble Fe hydroxide in the soil. Subsequently, plants take up Fe-phytosiderophore complexes through specific transporters on the root cell membrane. Phytosiderophores…
Knocking down mitochondrial iron transporter (MIT) reprograms primary and secondary metabolism in rice plants.	2015	MIT	J Exp Bot	Dipartimento di Scienze Agrarie e Ambientali-Produzione, Territorio, Agroenergia, Università degli Studi di Milano, via Celoria 2-20133 Milano, Italy gianpiero.vigani@unimi.it khurram.bashir@riken.jp.	Iron (Fe) is an essential micronutrient for plant growth and development, and its reduced bioavailability strongly impairs mitochondrial functionality. In this work, the metabolic adjustment in the rice (Oryza sativa) mitochondrial Fe transporter knockdown mutant (mit-2) was analysed. Biochemical characterization of purified mitochondria from rice roots showed alteration in the respiratory chain …
OsSEC24, a functional SEC24-like protein in rice, improves tolerance to iron deficiency and high pH by enhancing H(+) secretion mediated by PM-H(+)-ATPase.	2015	OsSEC24	Plant Sci	College of Life Sciences, Capital Normal University, No. 105 Xisanhuan North Street, Beijing 100048, China.	Iron is abundant in the soil, but its low solubility in neutral or alkaline soils limits its uptake. Plants can rely on rhizosphere acidification to increase iron solubility. OsSEC27p was previously found to be a highly up-regulated gene in iron-deficient rice roots. Here, pH-dependent complementation assays using yeast mutants sec24Δ/SEC24 and sec27Δ/SEC27 showed that OsSEC27 could functionally …
Jasmonic acid carboxyl methyltransferase regulates development and herbivory-induced defense response in rice.	2015	OsJMT1	J Integr Plant Biol	State Key Laboratory of Rice Biology, Institute of Insect Science, Zhejiang University, Hangzhou, 310058, China.	Jasmonic acid (JA) and related metabolites play a key role in plant defense and growth. JA carboxyl methyltransferase (JMT) may be involved in plant defense and development by methylating JA to methyl jasmonate (MeJA) and thus influencing the concentrations of JA and related metabolites. However, no JMT gene has been well characterized in monocotyledon defense and development at the molecular lev…
JMJ704 positively regulates rice defense response against Xanthomonas oryzae pv. oryzae infection via reducing H3K4me2/3 associated with negative disease resistance regulators.	2015	JMJ704	BMC Plant Biol	China National Rice Research Institute, Hangzhou, 311400, China. houyuxuan@caas.cn.	Jumonji C (JmjC) domain-containing proteins are a group of functionally conserved histone lysine demethylases in Eukaryotes. Growing evidences have shown that JmjCs epigenetically regulate various biological processes in plants. However, their roles in plant biotic stress, especially in rice bacterial blight resistance have been barely studied so far.In this study, we found that the global di- an…
Conserved regulatory mechanism controls the development of cells with rooting functions in land plants.	2015	OsRHL1	Proc Natl Acad Sci U S A	Department of Plant Sciences, University of Oxford, Oxford OX1 3RB, United Kingdom.	Land plants develop filamentous cells-root hairs, rhizoids, and caulonemata-at the interface with the soil. Members of the group XI basic helix-loop-helix (bHLH) transcription factors encoded by LOTUS JAPONICUS ROOTHAIRLESS1-LIKE (LRL) genes positively regulate the development of root hairs in the angiosperms Lotus japonicus, Arabidopsis thaliana, and rice (Oryza sativa). Here we show that auxin …
OsHrd3 is necessary for maintaining the quality of endoplasmic reticulum-derived protein bodies in rice endosperm.	2015	OsHrd3,OsHrd1,OsOS9	J Exp Bot	Functional Transgenic Crops Research Unit, Genetically Modified Organism Research Center, National Institute of Agrobiological Sciences, Kannondai 2-1-2, Tsukuba, Ibaraki 305-8602, Japan.	Large amounts of seed storage proteins (SSPs) are produced in the maturing endosperm of rice seeds. Rice SSPs are synthesized as secretory proteins on the rough endoplasmic reticulum (ER), and are transported and deposited into protein complexes called protein bodies (PB-I and PB-II). Due to the high production of SSPs, unfolded SSPs may be generated during this process. However, it was previousl…
Brassinosteroid Signaling Regulates Leaf Erectness in Oryza sativa via the Control of a Specific U-Type Cyclin and Cell Proliferation.	2015	CYCU4;1	Dev Cell	National Key Laboratory of Crop Genetic Improvement, College of Life Science and Technology, Huazhong Agricultural University, Wuhan 430070, China.	Leaf erectness is key in determining plant architecture and yield, particularly in cereal crops. Brassinosteroids (BRs) play a unique role in controlling this trait in monocots, but the underlying cellular and molecular mechanisms remain big mysteries. Here we report that the abaxial sclerenchyma cell number of rice lamina joints (LJs) is closely related to leaf erectness, and BR signaling tightl…
Characterization of a Null Allelic Mutant of the Rice NAL1 Gene Reveals Its Role in Regulating Cell Division.	2015	NAL1|qFLW4	PLoS One	College of Life Sciences, Qingdao Agricultural University, Qingdao, China; National Key Facility for Crop Gene Resources and Genetic Improvement, Institute of Crop Science, Chinese Academy of Agricultural Sciences, Beijing, China.	Leaf morphology is closely associated with cell division. In rice, mutations in Narrow leaf 1 (NAL1) show narrow leaf phenotypes. Previous studies have shown that NAL1 plays a role in regulating vein patterning and increasing grain yield in indica cultivars, but its role in leaf growth and development remains unknown. In this report, we characterized two allelic mutants of NARROW LEAF1 (NAL1), na…
Characterization of Rolled and Erect Leaf 1 in regulating leave morphology in rice.	2015	REL1	J Exp Bot	State Key Laboratory for Conservation and Utilization of Subtropical Agro-Bioresources, Guangdong Provincial Key Laboratory of Plant Molecular Breeding, South China Agricultural University, Guangzhou, 510642, China.	Leaf morphology, particularly in crop, is one of the most important agronomic traits because it influences the yield through the manipulation of photosynthetic capacity and transpiration. To understand the regulatory mechanism of leaf morphogenesis, an Oryza sativa dominant mutant, rolled and erect leaf 1 (rel1) has been characterized. This mutant has a predominant rolled leaf, increased leaf ang…
Mutation of SPOTTED LEAF3 (SPL3) impairs abscisic acid-responsive signalling and delays leaf senescence in rice.	2015	OsEDR1|OsACDR1|OsMAPKKK1|SPL3	J Exp Bot	Department of Plant Science, Plant Genomics and Breeding Institute, and Research Institute of Agriculture and Life Sciences, Seoul National University, Seoul 151-921, Korea.	Lesion mimic mutants commonly display spontaneous cell death in pre-senescent green leaves under normal conditions, without pathogen attack. Despite molecular and phenotypic characterization of several lesion mimic mutants, the mechanisms of the spontaneous formation of cell death lesions remain largely unknown. Here, the rice lesion mimic mutant spotted leaf3 (spl3) was examined. When grown unde…
A receptor like kinase gene with expressional responsiveness on Xanthomonas oryzae pv. oryzae is essential for Xa21-mediated disease resistance.	2015	XIK1	Rice	Rice Research Institute, Sichuan Agricultural University at Wenjiang, Chengdu, Sichuan, 611130, China, 1175091678@qq.com.	Leucine-rich repeat receptor-like kinases (LRR-RLKs) represent a large class of proteins in regulating plant development and immunity. The LRR-RLK XA21 confers resistance to the bacterial disease caused by the pathogen of Xanthomonas oryzae pv. oryzae (Xoo). Several XA21 binding proteins have been characterized, however the early events governing XA21 signaling have not been fully elucidated.Here…
Rice Phytochrome B (OsPhyB) Negatively Regulates Dark- and Starvation-Induced Leaf Senescence.	2015	PHYB|OsphyB,OsSAG12,OsLhcb1,OsLhcb4	Plants (Basel)	Department of Plant Science, Plant Genomics and Breeding Institute, Research Institute of Agriculture and Life Sciences, Seoul National University, Seoul 151-921, Korea. vivianpanda622@gmail.com.	Light regulates leaf senescence and light deprivation causes large-scale transcriptional reprogramming to dismantle cellular components and remobilize nutrients to sink organs, such as seeds and storage tissue. We recently reported that in Arabidopsis (Arabidopsis thaliana), Phytochrome-Interacting Factor4 (PIF4) and PIF5 promote dark-induced senescence and natural senescence by directly activati…
SHOEBOX Modulates Root Meristem Size in Rice through Dose-Dependent Effects of Gibberellins on Cell Elongation and Proliferation.	2015	SMOS1|SHB	PLoS Genet	National Key Laboratory of Crop Genetic Improvement, Huazhong Agricultural University, Wuhan, China.	Little is known about how the size of meristem cells is regulated and whether it participates in the control of meristem size in plants. Here, we report our findings on shoebox (shb), a mild gibberellin (GA) deficient rice mutant that has a short root meristem size. Quantitative analysis of cortical cell length and number indicates that shb has shorter, rather than fewer, cells in the root merist…
Allele mining across DREB1A and DREB1B in diverse rice genotypes suggest a highly conserved pathway inducible by low temperature.	2015	OsDREB1A|OsDREBL	J Genet	School of Crop Improvement, College of Post Graduate Studies, Central Agricultural University, Umroi Road, Umiam 793 103, India. wtyagi.cau@gmail.com.	Low temperature stress is one of the major limiting factors affecting rice productivity in higher altitudes. DREB1A and DREB1B, are two transcription factors that have been reported to play key regulatory role in low temperature tolerance. In order to understand whether natural genetic variation in these two loci leads to cold tolerance or susceptibility, OsDREB1A and OsDREB1B were targeted acros…
MADS-box Transcription Factor OsMADS25 Regulates Root Development through Affection of Nitrate Accumulation in Rice.	2015	OsMADS25	PLoS One	Zhejiang Key Lab of Crop Germplasm, Department of Agronomy, College of Agriculture and Biotechnology, Zhejiang University, Hangzhou, China.	MADS-box transcription factors are vital regulators participating in plant growth and development process and the functions of most of them are still unknown. ANR1 was reported to play a key role in controlling lateral root development through nitrate signal in Arabidopsis. OsMADS25 is one of five ANR1-like genes in Oryza Sativa and belongs to the ANR1 clade. Here we have investigated the role of…
Function and evolution of Magnaporthe oryzae avirulence gene AvrPib responding to the rice blast resistance gene Pib.	2015	Pib	Sci Rep	State Key Laboratory for Conservation and Utilization of Subtropical Agrobioresurces, and Guangdong Provincial Key Laboratory for Microbe Signals and Crop Disease Control, South China Agricultural University, Guangzhou, 510642, China.	Magnaporthe oryzae (Mo) is the causative pathogen of the damaging disease rice blast. The effector gene AvrPib, which confers avirulence to host carrying resistance gene Pib, was isolated via map-based cloning. The gene encodes a 75-residue protein, which includes a signal peptide. Phenotyping and genotyping of 60 isolates from each of five geographically distinct Mo populations revealed that the…
Two ATP Binding Cassette G (ABCG) Transporters, OsABCG26 and OsABCG15, Collaboratively Regulate Rice Male Reproduction.	2015	OsABCG26	Plant Physiol	Shanghai Jiao Tong University CITY: Shanghai STATE: Shanghai China [CN].	Male reproduction in higher plants requires the support of various metabolites including lipid molecules produced in the innermost anther wall layer, the tapetum, but how the molecules are allocated among different anther tissues remains largely unknown. Previously rice OsABCG15 and its Arabidopsis ortholog were shown to be required for pollen exine formation. Here, we report the significant role…
A polarly localized transporter for efficient manganese uptake in rice.	2015	OsMTP9	Nat Plants	Faculty of Agriculture, Kochi University, 200 Otsu, Monobe, Nankoku, Kochi 783-8502, Japan.	Manganese is an essential metal for plant growth. A number of transporters involved in the uptake of manganese from soils, and its translocation to the shoot, have been identified in Arabidopsis and rice. However, the transporter responsible for the radial transport of manganese out of root exodermis and endodermis cells and into the root stele remains unknown. Here, we show that metal tolerance …
Genetic engineering of the Xa10 promoter for broad-spectrum and durable resistance to Xanthomonas oryzae pv. oryzae.	2015	XA10	Plant Biotechnol J	Temasek Life Sciences Laboratory, National University of Singapore, Singapore, Singapore; Department of Biological Sciences, National University of Singapore, Singapore, Singapore.	Many pathovars of plant pathogenic bacteria Xanthomonas species inject transcription activator-like (TAL) effectors into plant host cells to promote disease susceptibility or trigger disease resistance. The rice TAL effector-dependent disease resistance gene Xa10 confers narrow-spectrum race-specific resistance to Xanthomonas oryzae pv. oryzae (Xoo), the causal agent of bacterial blight disease i…
OsBRI1 activates BR signaling by preventing binding between the TPR and kinase domains of OsBSK3 via phosphorylation.	2015	OsBSK3	Plant Physiol	Hebei Normal University CITY: Shijiazhuang STATE: Hebei Province China [CN].	Many plant receptor kinases transduce signals through receptor-like cytoplasmic kinases (RLCKs); however, the molecular mechanisms that create an effective on-off switch are unknown. The receptor kinase BRI1 transduces brassinosteroid (BR) signal by phosphorylating members of the BR-signaling kinase (BSK) family of RLCKs, which contain a kinase domain and a C-terminal tetratricopeptide repeat (TP…
The role of OsMSH4 in male and female gamete development in rice meiosis.	2015	OsMSH4	J Exp Bot	National Key Laboratory for Crop Genetics and Germplasm Enhancement, Jiangsu Plant Gene Engineering Research Center, Nanjing Agricultural University, Nanjing 210095, PR China.	Meiosis is essential for gametogenesis in sexual reproduction in rice (Oryza sativa L.). We identified a MutS-homolog (MSH) family gene OsMSH4 in a trisomic plant. Cytological analysis showed that developments of both pollen and embryo sacs in an Osmsh4 mutant were blocked due to defective chromosome pairing. Compared with the wild type, the Osmsh4 mutant displayed a significant ~21.9% reduction …
Identification of rice cornichon as a possible cargo receptor for the Golgi-localized sodium transporter OsHKT1;3.	2015	OsCNIH1,OsHKT1;3	J Exp Bot	Instituto de Biotecnología, Universidad Nacional de Autónoma de México, Cuernavaca, Morelos, 62250, México Department of Plant Biology, Carnegie Institution for Science, Stanford, CA 94305, USA.	Membrane proteins are synthesized and folded in the endoplasmic reticulum (ER), and continue their path to their site of residence along the secretory pathway. The COPII system has been identified as a key player for selecting and directing the fate of membrane and secretory cargo proteins. Selection of cargo proteins within the COPII vesicles is achieved by cargo receptors. The cornichon cargo r…
OsTCTP, encoding a translationally controlled tumor protein, plays an important role in mercury tolerance in rice.	2015	OsTCTP	BMC Plant Biol	State Key Laboratory of Plant Physiology and Biochemistry, College of Life Sciences, Zhejiang University, Hangzhou, 310058, China. zhqwang@zju.edu.cn.	Mercury (Hg) is not only a threat to public health but also a growth risk factor to plants, as it is readily accumulated by higher plants. Accumulation of Hg in plants disrupts many cellular-level functions and inhibits growth and development; however, the detoxification and tolerance mechanisms of plants to Hg stress are still not fully understood. Exposure to toxic Hg also occurs in some crops …
Stress-Responsive Expression, Subcellular Localization and Protein-Protein Interactions of the Rice Metacaspase Family.	2015	OsLSD2,OsLSD3	Int J Mol Sci	National Key Laboratory for Rice Biology, Institute of Biotechnology, Zhejiang University, Hangzhou 310058, China. leihero2008@163.com.	Metacaspases, a class of cysteine-dependent proteases like caspases in animals, are important regulators of programmed cell death (PCD) during development and stress responses in plants. The present study was focused on comprehensive analyses of expression patterns of the rice metacaspase (OsMC) genes in response to abiotic and biotic stresses and stress-related hormones. Results indicate that me…
Functional characterization of a transition metal ion transporter, OsZIP6 from rice (Oryza sativa L.).	2015	OsZIP6	Plant Physiol Biochem	Membrane Physiology Lab, National Centre for Biological Sciences (NCBS), GKVK Campus, Bellary Road, Bangalore 560 065, India.	Micronutrients are important for the growth and development of plants, which deploy families of transporters for their uptake and distribution. We have functionally characterized a novel transition metal ion transporter from rice, OsZIP6 (Oryza sativa zinc regulated transporter, iron regulated transporter-like protein 6). The transporter was found to be transcriptionally activated in shoot and ro…
Identification and Characterization of ABA-Responsive MicroRNAs in Rice.	2015	OsTRE1	J Genet Genomics	State Key Laboratory of Plant Genomics, Institute of Microbiology, Chinese Academy of Sciences, Beijing 100101, China; University of Chinese Academy of Sciences, Beijing 100049, China.	MicroRNAs (miRNAs) are endogenous non-coding small RNAs that silence genes through mRNA degradation or translational inhibition. The phytohormone abscisic acid (ABA) is essential for plant development and adaptation to abiotic and biotic stresses. In Arabidopsis, miRNAs are implicated in ABA functions. However, ABA-responsive miRNAs have not been systematically studied in rice. Here high throughp…
The non-processive rice kinesin-14 OsKCH1 transports actin filaments along microtubules with two distinct velocities.	2015	OsKCH1	Nat Plants	Molecular Plant Physiology, Biocentre Klein Flottbek, University of Hamburg, 22609 Hamburg, Germany.	Microtubules and actin filaments function coordinately in many cellular processes(1-3). Although much of this coordination is mediated by proteins that statically bridge the two cytoskeletal networks(4-6), kinesin-14 motors with an actin binding calponin homology domain (KCHs) have been discovered as putatively dynamic crosslinkers in plants(7,8). OsKCH1, a KCH from rice, interacts with both micr…
The pleiotropic ABNORMAL FLOWER AND DWARF1 affects plant height, floral development and grain yield in rice.	2015	BLS1|BSG1|OsG1L6|TH1|AFD1	J Integr Plant Biol	State Key Lab for Rice Biology, China National Rice Research Institute, Hangzhou, 310006, China.	Moderate plant height and successful establishment of reproductive organs play pivotal roles in rice grain production. The molecular mechanism that controls the two aspects remains unclear in rice. In the study, we characterized a rice gene, ABNORMAL FLOWER AND DWARF1 (AFD1) that determined plant height, floral development and grain yield. The afd1 mutant showed variable defects including the dwa…
Multiple interval QTL mapping and searching for PSTOL1 homologs associated with root morphology, biomass accumulation and phosphorus content in maize seedlings under low-P.	2015	PSTOL1	BMC Plant Biol	Departamento de Biologia Geral, Universidade Federal de Minas Gerais, Avenida Presidente Antônio Carlos, 6627, Belo Horizonte, MG, 31270-901, Brazil. gabrielcorradiazevedo@yahoo.com.br.	Modifications in root morphology are important strategies to maximize soil exploitation under phosphorus starvation in plants. Here, we used two multiple interval models to map QTLs related to root traits, biomass accumulation and P content in a maize RIL population cultivated in nutrient solution. In addition, we searched for putative maize homologs to PSTOL1, a gene responsible to enhance early…
Polarized Defence Against Fungal Pathogens Is Mediated by the Jacalin-Related Lectin Domain of Modular Poaceae-Specific Proteins.	2015	OsJAC1	Mol Plant	Department of Plant Physiology, RWTH Aachen University, 52056 Aachen, Germany.	Modular proteins are an evolutionary answer to optimize performance of proteins that physically interact with each other for functionality. Using a combination of genetic and biochemical experiments, we characterized the rice protein OsJAC1 which consists of a jacalin-related lectin (JRL) domain predicted to bind mannose-containing oligosaccharides and a dirigent domain which might function in st…
New insights into the dimerization of small GTPase Rac/ROP guanine nucleotide exchange factors in rice.	2015	OsRacGEF1,OsRacGEF2	Plant Signal Behav	a Laboratory of Plant Molecular Genetics; Graduate School of Biological Sciences; Nara Institute of Science and Technology ; Ikoma , Japan.	Molecular links between receptor-kinases and Rac/ROP family small GTPases mediated by activator guanine nucleotide exchange factors (GEFs) govern diverse biological processes. However, it is unclear how the Rac/ROP GTPases orchestrate such a wide variety of activities. Here, we show that rice OsRacGEF1 forms homodimers, and heterodimers with OsRacGEF2, at the plasma membrane (PM) and the endoplas…
Two tightly linked genes at the hsa1 locus cause both F1 and F2 hybrid sterility in rice.	2015	HSA1a,HSA1b	Mol Plant	Plant genetics Laboratory, National Institute of Genetics, Mishima, Shizuoka 411-8540, Japan; Department of Genetics, SOKENDAI (the Graduate University for Advanced Science), Mishima, Shizuoka 411-8540, Japan. Electronic address: takubo@nig.ac.jp.	Molecular mechanisms of hybrid breakdown associated with sterility (F2 sterility) are poorly understood compared to those of F1 hybrid sterility. Previously, we characterized three unlinked epistatic loci, hybrid sterility-a1 (hsa1), hsa2 and hsa3, as responsible for the F2 sterility in a cross between Oryza sativa ssp. indica and japonica. In this study, we identified that the hsa1 locus contain…
BRITTLE SHEATH1 encoding OsCYP96B4 is involved in secondary cell wall formation in rice.	2015	OsCYP96B4	Plant Cell Rep	National Key Facility for Crop Gene Resources and Genetic Improvement, Institute of Crop Science, Chinese Academy of Agricultural Sciences, Beijing, 100081, China.	Mutation of BSH1 leads to brittle sheath phenotype and reduction of very-long-chain fatty acids and their derivatives in wax. The cell wall plays an important role in plant mechanical strength. Several brittle culm mutants have been identified and characterized in rice. Here, we characterized an anther culture-derived rice brittle sheath mutant, named bsh1 and isolated BSH1 via map-based strategy…
OsJAMyb, a R2R3-type MYB transcription factor, enhanced blast resistance in transgenic rice	2015	JAmyb|OsJAmyb	Physiological and Molecular Plant Pathology	State Key Laboratory of Crop Genetics and Germplasm Enhancement, College of Agriculture, Nanjing Agricultural University, Nanjing 210095, China	MYB transcription factors have various regulatory roles in response to biotic and abiotic stresses in plants. In this study we identified one MYB transcription factor gene OsJAMyb from rice landrace Heikezijing, which encodes a protein with 283 amino-acid residues belonging to R2R3-type MYB transcription factor family. The expression of OsJAMyb gene was detected in the root, stem, leaf, sheath, i…
Rice ONAC106 inhibits leaf senescence and increases salt tolerance and tiller angle.	2015	ONAC106	Plant Cell Physiol	Department of Plant Science, Plant Genomics and Breeding Institute, Research Institute of Agriculture and Life Sciences, Seoul National University, Seoul 151-921, Republic of Korea.	NAM/ATAF1/ATAF2/CUC2 (NAC) is a plant-specific transcription factor (TF) family and NACs participate in many diverse processes during the plant life cycle. Several Arabidopsis thaliana NACs have important roles in positively or negatively regulating leaf senescence, but in other plant species, including rice, the senescence-associated NACs (senNACs) remain largely unknown. Here we show that the r…
DCA1 Acts as a Transcriptional Co-activator of DST and Contributes to Drought and Salt Tolerance in Rice.	2015	DCA1	PLoS Genet	National Key Laboratory of Plant Molecular Genetics, CAS Centre for Excellence in Molecular Plant Sciences and Collaborative Innovation Center of Genetics and Development, Shanghai Institute of Plant Physiology and Ecology, Shanghai Institutes for Biological Sciences, Chinese Academy of Sciences, Shanghai, China.	Natural disasters, including drought and salt stress, seriously threaten food security. In previous work we cloned a key zinc finger transcription factor gene, Drought and Salt Tolerance (DST), a negative regulator of drought and salt tolerance that controls stomatal aperture in rice. However, the exact mechanism by which DST regulates the expression of target genes remains unknown. In the presen…
Loss of function of OsMADS3 via the insertion of a novel retrotransposon leads to recessive male sterility in rice (Oryza sativa).	2015	OSMADS3	Plant Sci	National Key Laboratory of Crop Genetic Improvement and National Center of Plant Gene Research (Wuhan), Huazhong Agricultural University, Wuhan 430070, China.	Natural mutation is the source of natural variation, which is the fundamental basis for the genetic improvement of crops. During the process of developing a recombinant inbred line (RI), a spontaneous mutagenesis in RI127 led to the production of the recessive male-sterile line RI127S. Via a map-based cloning approach, the gene controlling the male sterility was identified as OsMADS3, which was p…
Two short sequences in OsNAR2.1 promoter are necessary for fully activating the nitrate induced gene expression in rice roots.	2015	OsNAR2.1	Sci Rep	1] State Key Laboratory of Crop Genetics and Germplasm Enhancement [2] MOA Key Laboratory of Plant Nutrition and Fertilization in Lower-Middle Reaches of the Yangtze River, Nanjing Agricultural University, Nanjing 210095, China.	Nitrate is an essential nitrogen source and serves as a signal to control growth and gene expression in plants. In rice, OsNAR2.1 is an essential partner of multiple OsNRT2 nitrate transporters for nitrate uptake over low and high concentration range. Previously, we have reported that -311 bp upstream fragment from the translational start site in the promoter of OsNAR2.1 gene is the nitrate respo…
Low-Temperature-Induced Expression of Rice Ureidoglycolate Amidohydrolase is Mediated by a C-Repeat/Dehydration-Responsive Element that Specifically Interacts with Rice C-Repeat-Binding Factor 3.	2015	OsUAH	Front Plant Sci	Key Laboratory of Rice Genetic Breeding of Anhui Province, Rice Research Institute, Anhui Academy of Agricultural Sciences Hefei, China.	Nitrogen recycling and redistribution are important for the environmental stress response of plants. In non-nitrogen-fixing plants, ureide metabolism is crucial to nitrogen recycling from organic sources. Various studies have suggested that the rate-limiting components of ureide metabolism respond to environmental stresses. However, the underlying regulation mechanism is not well understood. In t…
Enhanced expression of OsSPL14 gene and its association with yield components in rice (Oryza sativa) under low nitrogen conditions.	2015	OsSPL14|IPA1|WFP	Gene	ICAR-Indian Institute of Rice Research, Rajendranagar, Hyderabad 500030, India.	Nitrogen use efficiency (NUE) in rice crop is the need of the hour for reduction of nitrous oxide emission resulting from excess nitrogen (N) fertilizer application and also in reduction of cost of cultivation. Ten rice genotypes were grown under low and recommended dose of N application and characterized in terms of parameters related to yield, yield related components and NUE indicators. Wide g…
The Tyrosine Aminomutase TAM1 Is Required for beta-Tyrosine Biosynthesis in Rice.	2015	TAM1	Plant Cell	Boyce Thompson Institute for Plant Research, Ithaca, New York 14853.	Non-protein amino acids, often isomers of the standard 20 protein amino acids, have defense-related functions in many plant species. A targeted search for jasmonate-induced metabolites in cultivated rice (Oryza sativa) identified (R)-beta-tyrosine, an isomer of the common amino acid (S)-α-tyrosine in the seeds, leaves, roots, and root exudates of the Nipponbare cultivar. Assays with 119 diverse c…
Disruption of OsEXO70A1 Causes Irregular Vascular Bundles and Perturbs Mineral Nutrient Assimilation in Rice.	2015	RLS2	Sci Rep	Rice Research Institute of Sichuan Agricultural University, Chengdu Wenjiang, Sichuan, 611130, PR China.	Normal uptake, transportation, and assimilation of primary nutrients are essential to plant growth. Tracheary elements (TEs) are tissues responsible for the transport of water and minerals and characterized by patterned secondary cell wall (SCW) thickening. Exocysts are involved in the regulation of SCW deposition by mediating the targeted transport of materials and enzymes to specific membrane a…
Rice Ovate Family Protein 2 (OFP2) alters hormonal homeostasis and vasculature development.	2015	OsOFP2	Plant Sci	Department of Agronomy and Horticulture, University of Nebraska-Lincoln, Lincoln, NE 68583, United States.	OFP (Ovate Family Protein) is a transcription factor family found only in plants. In dicots, OFPs control fruit shape and secondary cell wall biosynthesis. OFPs are also thought to function through interactions with KNOX and BELL transcription factors. Here, we have functionally characterized OsOFP2, a member of the OFP subgroup associated with regulating fruit shape. OsOFP2 was found to localize…
A calcium-binding protein, rice annexin OsANN1, enhances heat stress tolerance by modulating the production of H2O2.	2015	OsANN1	J Exp Bot	Hebei Key Laboratory of Molecular and Cellular Biology, Key Laboratory of Molecular and Cellular Biology of the Ministry of Education, College of Life Science, Hebei Normal University, Hebei Collaboration Innovation Center for Cell Signaling, Shijiazhuang, Hebei, 050024, China.	OsANN1 is a member of the annexin protein family in rice. The function of this protein and the mechanisms of its involvement in stress responses and stress tolerance are largely unknown. Here it is reported that OsANN1 confers abiotic stress tolerance by modulating antioxidant accumulation under abiotic stress. OsANN1-knockdown [RNA interference (RNAi)] plants were more sensitive to heat and drou…
OsCYP21-4, a novel Golgi-resident cyclophilin, increases oxidative stress tolerance in rice.	2015	OsCYP21-4	Front Plant Sci	Sustainable Bioresource Research Center, Korea Research Institute of Bioscience and Biotechnology Daejeon, South Korea.	OsCYP21-4 is a rice cyclophilin protein that binds to cyclosporine A, an immunosuppressant drug. CYP21-4s in Arabidopsis and rice were previously shown to function as mitochondrial cyclophilins, as determined by TargetP analysis. In the current study, we found that OsCYP21-4-GFP localized to the Golgi, rather than mitochondria, in Nicotiana benthamiana leaves, which was confirmed based on its co-…
Rice immune regulator, OsPti1a, is specifically phosphorylated at the plasma membrane.	2015	OsPti1a	Plant Signal Behav	a Plant proteomics research unit , RIKEN center for Sustainable Resource Science , 1-7-22, Suehiro-cho, Tsurumi-ku, Yokohama, Kanagawa 230-0045 , Japan;	OsPti1a (Pto-interacting protein 1a) has important roles in the regulation of immune responses in rice. Phosphorylation of a conserved threonine in OsPti1a is necessary to activate defense responses; however, the regulatory mechanism of OsPti1a-mediated immune responses is still obscure. Recently, we revealed that OsPti1a forms protein complex(es) at the plasma membrane and this localization is r…
Protein kinase OsSAPK8 functions as an essential activator of S-type anion channel OsSLAC1, which is nitrate-selective in rice.	2015	OsSAPK8|SAPK8	Planta	National Key Laboratory of Plant Molecular Genetics, Institute of Plant Physiology and Ecology, Shanghai Institutes for Biological Sciences, Chinese Academy of Sciences, Shanghai, 200032, China.	OsSAPK8 is an essential activator of OsSLAC1 by phosphorylation, and OsSLAC1 is a nitrate-selective anion channel. S-type anion channel AtSLAC1 and protein kinase AtOST1 have been well-characterized as two core components of ABA signaling cascade in Arabidopsis guard cells, and AtOST1 functions as a main upstream activator of AtSLAC1 for drought stress- and ABA-induced stomata closure. However, t…
The rice transcription factor OsWRKY47 is a positive regulator of the response to water deficit stress.	2015	OsWRKY47	Plant Mol Biol	Instituto de Agrobiotecnología del Litoral (CONICET-UNL), Colectora ruta 168 km 0, Paraje El Pozo, 3000, Santa Fe, Argentina.	OsWRKY47 is a divergent rice transcription factor belonging to the group II of the WRKY family. A transcriptomic analysis of the drought response of transgenic rice plants expressing P SARK ::IPT, validated by qPCR, indicated that OsWRKY47 expression was induced under drought stress in P SARK ::IPT plants. A PCR-assisted site selection assay (SELEX) of recombinant OsWRKY47 protein showed that the…
Ectopic expression of Pokkali phosphoglycerate kinase-2 (OsPGK2-P) improves yield in tobacco plants under salinity stress.	2015	OsPgk2	Plant Cell Rep	Stress Physiology and Molecular Biology Laboratory, School of Life Sciences, Jawaharlal Nehru University, New Delhi, 110067, India. joshirohit6@gmail.com.	Our results indicate that OsPGK2a-P gene is differentially regulated in contrasting rice cultivars under stress and its overexpression confers salt stress tolerance in transgenic tobacco. Phosphoglycerate kinase (PGK; EC = 2.7.2.3) plays a major role for ATP production during glycolysis and 1, 3-bisphosphoglycerate production to participate in the Calvin cycle for carbon fixation in plants. Whole…
CLUSTERED PRIMARY BRANCH 1, a new allele of DWARF11, controls panicle architecture and seed size in rice.	2015	D11|CPB1|CYP724B1	Plant Biotechnol J	Department of Plant Genetics and Breeding, National Center for Evaluation of Agricultural Wild Plants (Rice), Beijing Key Laboratory of Crop Genetic Improvement, China Agricultural University, Beijing, China.	Panicle architecture and seed size are important agronomic traits that directly determine grain yield in rice (Oryza sativa L.). Although a number of key genes controlling panicle architecture and seed size have been cloned and characterized in recent years, their genetic and molecular mechanisms remain unclear. In this study, we identified a mutant that produced panicles with fascicled primary b…
Rice TUTOU1 Encodes a Suppressor of cAMP Receptor-Like Protein That Is Important for Actin Organization and Panicle Development.	2015	OsSCAR2	Plant Physiol	State Key Laboratory of Plant Genomics and National Plant Gene Research Center (J.B., Q.W., J.Zh., H.Z., Q.X., J.N., J.Zu.) and State Key Laboratory of Molecular Developmental Biology and National Plant Gene Research Center (F.C.), Institute of Genetics and Developmental Biology, Chinese Academy of Sciences, Beijing 100101, China;University of Chinese Academy of Sciences, Beijing 100049, China (J…	Panicle development, a key event in rice (Oryza sativa) reproduction and a critical determinant of grain yield, forms a branched structure containing multiple spikelets. Genetic and environmental factors can perturb panicle development, causing panicles to degenerate and producing characteristic whitish, small spikelets with severely reduced fertility and yield; however, little is known about the…
Rice TUTOU1 Encodes a SCAR-like Protein that Is Important for Actin Organization and Panicle Development.	2015	ES1|TUT1	Plant Physiol	Institute of Genetics and Developmental Biology, Chinese Academy of Sciences CITY: Beijing POSTAL_CODE: 100000 China [CN] jtbai@genetics.ac.cn.	Panicle development, a key event in rice (Oryza sativa) reproduction and a critical determinant of grain yield, forms a branched structure containing multiple spikelets. Genetic and environmental factors can perturb panicle development, causing panicles to degenerate, and producing characteristic whitish, small spikelets with severely reduced fertility and yield; however, little is known about th…
Patatin-related phospholipase A, pPLAIIIα, modulates the longitudinal growth of vegetative tissues and seeds in rice.	2015	OspPLAIIIalpha	J Exp Bot	National Key Laboratory of Crop Genetic Improvement, College of Life Sciences and Technology, Huazhong Agricultural University, Wuhan 430070, China.	Patatin-related phospholipase A (pPLA) hydrolyses glycerolipids to produce fatty acids and lysoglycerolipids. The Oryza sativa genome has 21 putative pPLAs that are grouped into five subfamilies. Overexpression of OspPLAIIIα resulted in a dwarf phenotype with decreased length of rice stems, roots, leaves, seeds, panicles, and seeds, whereas OspPLAIIIα-knockout plants had longer panicles and seeds…
The rice ALS3 encoding a novel pentatricopeptide repeat protein is required for chloroplast development and seedling growth.	2015	ALS3	Rice	Development Center of Plant Germplasm Resources, College of Life and Environment Sciences, Shanghai Normal University, Shanghai, 200234 China.	Pentatricopeptide repeat (PPR) proteins play essential roles in modulating the expression of organelle genes and have expanded greatly in higher plants. However, molecular mechanisms of most rice PPR genes remain unclear.In this study, a new rice PPR mutant, asl3 (albino seedling lethality3) exhibits an albino lethal phenotype at the seedling stage. This albino phenotype was associated with alter…
Involvement of OsPht1;4 in phosphate acquisition, and mobilization facilitates embryo development in rice.	2015	OsPht1;4|OsPT4	Plant J	State Key Laboratory of Crop Genetics and Germplasm Enhancement, Key Laboratory of Plant Nutrition and Fertilization in Low-Middle Reaches of the Yangtze River, Ministry of Agriculture, Nanjing Agricultural University, 210095, China.	Phosphate (Pi) transporters mediate acquisition, and transportation of Pi within plants. Here, we investigated the functions of OsPht1;4 (OsPT4), one of the thirteen members of the Pht1 family in rice. qRT-PCR analysis revealed strong expression of OsPT4 in roots and embryos, and OsPT4 promoter analysis using reporter genes confirmed these findings. Analysis using rice protoplasts showed that OsP…
The Rice CK2 Kinase Regulates Trafficking of Phosphate Transporters in Response to Phosphate Levels.	2015	CK2alpha2,CK2alpha3,CK2beta1,CK2beta3	Plant Cell	State Key Laboratory of Plant Physiology and Biochemistry, College of Life Sciences, Zhejiang University, Hangzhou 310058, China.	Phosphate transporters (PTs) mediate phosphorus uptake and are regulated at the transcriptional and posttranslational levels. In one key mechanism of posttranslational regulation, phosphorylation of PTs affects their trafficking from the endoplasmic reticulum (ER) to the plasma membrane. However, the kinase(s) mediating PT phosphorylation and the mechanism leading to ER retention of phosphorylate…
Genetic manipulation of a high-affinity PHR1 target cis-element to improve phosphorous uptake in Oryza sativa L.	2015	OsPHR1|PHR1	Plant Mol Biol	State Key Laboratory of Plant Physiology and Biochemistry, College of Life Sciences, Zhejiang University, Hangzhou, 310058, China, ruanwenyuan@zju.edu.cn.	Phosphorus (P) is an essential macronutrient for crop development and production. Phosphate starvation response 1 (PHR1) acts as the central regulator for Pi-signaling and Pi-homeostasis in plants by binding to the cis-element PHR1 binding sequence (P1BS; GNATATNC). However, how phosphate starvation-induced gene expression is regulated remains obscure. In this work, we investigated the DNA bindin…
Integrative comparison of the role of the PHR1 subfamily in phosphate signaling and homeostasis in rice.	2015	OsPHR3	Plant Physiol	Zhejiang University College of Life Sciences CITY: Hangzhou STATE: Zhejiang China [CN].	Phosphorus (P), an essential macronutrient for all living cells, is indispensable for agricultural production. While Arabidopsis thaliana PHOSPHATE RESPONSE1 (PHR1) and its orthologs in other species have been shown to function in transcriptional regulation of phosphate (Pi) signaling and Pi homeostasis, an integrative comparison of PHR1-related proteins in rice has not previously been reported. …
Rice microRNA osa-miR1848 targets the obtusifoliol 14α-demethylase gene OsCYP51G3 and mediates the biosynthesis of phytosterols and brassinosteroids during development and in response to stress.	2015	OsCYP51G3	New Phytol	Key Laboratory of South China Agricultural Plant Molecular Analysis and Genetic Improvement &amp; Guangdong Provincial Key Laboratory of Applied Botany, South China Botanical Garden, Chinese Academy of Sciences, Guangzhou, 510650, China.	Phytosterols are membrane components or precursors for brassinosteroid (BR) biosynthesis. As they cannot be transported long distances, their homeostasis is tightly controlled through their biosynthesis and metabolism. However, it is unknown whether microRNAs are involved in their homeostatic regulation. Rice (Oryza sativa) plants transformed with microRNA osa-miR1848 and its target, the obtusifo…
OsPIN5b modulates rice plant architecture and yield by changing auxin homeostasis, transport and distribution.	2015	OsPIN5b	Plant J	Department of Molecular and Cellular Biology, University of Guelph, Guelph, ON, N1G 2W1, Canada.	Plant architecture attributes such as tillering, plant height and panicle size are important agronomic traits that determine rice productivity. Here, we report that altered auxin content, transport and distribution affects these traits and hence rice yield. Over-expression of the auxin efflux carrier-like gene OsPIN5b causes pleiotropic effects, mainly reducing plant height, leaf and tiller numbe…
PAY1 improves plant architecture and enhances grain yield in rice.	2015	PAY1	Plant J	State Key Laboratory of Plant Physiology and Biochemistry, National Center for Evaluation of Agricultural Wild Plants (Rice), Beijing Key Laboratory of Crop Genetic Improvement, Department of Plant Genetics and Breeding, China Agricultural University, Beijing, 100193, China.	Plant architecture, a complex of the important agronomic traits that determine grain yield, is a primary target of artificial selection of rice domestication and improvement. Some important genes affecting plant architecture and grain yield have been isolated and characterized in recent decades; however, their underlying mechanism remains to be elucidated. Here, we report genetic identification a…
An evolutionarily conserved gene, FUWA, plays a role in determining panicle architecture, grain shape and weight in rice.	2015	FUWA	Plant J	National Key Facility for Crop Gene Resources and Genetic Improvement, Institute of Crop Science, Chinese Academy of Agricultural Sciences, 100081, Beijing, China.	Plant breeding relies on creation of novel allelic combinations for desired traits. Identification and utilization of beneficial alleles, rare alleles and evolutionarily conserved genes in the germplasm (and thus could be called &quot;hidden&quot; genes) provide an effective approach to achieve this goal. Here we show that a chemical induced null mutation in an evolutionarily conserved gene, FUWA…
Overexpression of a CYP94 family gene CYP94C2b increases internode length and plant height in rice.	2015	CYP94C2b	Plant Signal Behav	a Bioscience and Biotechnology Center; Nagoya University ; Nagoya , Japan.	Plant growth is controlled by intrinsic developmental programmes and environmental cues. Jasmonate (JA) has important roles in both processes, by regulating cell division and differentiation, as well as in defense responses and senescence. We report an increase in rice plant height caused by overexpression of a gene encoding a cytochrome P450 enzyme, CYP94C2b, which promoted deactivation of JA-Il…
OsNAC2 encoding a NAC transcription factor affects plant height through mediating the gibberellic acid pathway in rice.	2015	OsNAC2|OsTIL1|OMTN2	Plant J	State Key Laboratory of Genetic Engineering, Institute of Genetics, Institute of Plant Biology, School of Life Sciences, Fudan University, Shanghai, 200433, China.	Plant height and flowering time are key agronomic traits affecting yield in rice (Oryza sativa). In this study, we investigated the functions in rice growth and development of OsNAC2, encoding a NAC transcription factor in rice. Transgenic plants that constitutively expressed OsNAC2 had shorter internodes, shorter spikelets, and were more insensitive to gibberellic acid (GA3 ). In addition, the l…
The rice E3 ubiquitin ligase OsHOS1 modulates the expression of OsRMC, a gene involved in root mechano-sensing, through the interaction with two ERF transcription factors.	2015	OsHOS1	Plant Physiol	Universidade Nova de Lisboa - ITQB CITY: Oeiras POSTAL_CODE: 2780-157 Portugal [PT].	Plant roots can sense and respond to a wide diversity of mechanical stimuli, including touch and gravity. However, little is known about the signal transduction pathways involved in mechanical stimuli responses in rice. This work shows that rice root responses to mechanical stimuli involve the E3-ubiquitin ligase OsHOS1, which mediates protein degradation through the proteasome complex. The morph…
Loss-of-function mutation of rice SLAC7 decreases chloroplast stability and induces a photoprotection mechanism in rice.	2015	SLAC7	J Integr Plant Biol	National Key Laboratory of Crop Genetic Improvement and National Centre of Plant Gene Research, Huazhong Agricultural University, Wuhan 430070, China.	Plants absorb sunlight to power the photochemical reactions of photosynthesis, which can potentially damage the photosynthetic machinery. However, the mechanism that protects chloroplasts from the damage remains unclear. In this work, we demonstrated that rice (Oryza sativa L.) SLAC7 is a generally expressed membrane protein. Loss-of-function of SLAC7 caused continuous damage to the chloroplasts …
Prioritizing plant defence over growth through WRKY regulation facilitates infestation by non-target herbivores.	2015	WRKY70	Elife	State Key Laboratory of Rice Biology, Institute of Insect Sciences, Zhejiang University, Hangzhou, China.	Plants generally respond to herbivore attack by increasing resistance and decreasing growth. This prioritization is achieved through the regulation of phytohormonal signaling networks. However, it remains unknown how this prioritization affects resistance against non-target herbivores. In this study, we identify WRKY70 as a specific herbivore-induced, mitogen-activated protein kinase-regulated ri…
Maintenance of meristem activity under stress: is there an interplay of RSS1-like proteins with the RBR pathway ?	2015	RSS1	Plant Biol (Stuttg)	Laboratory of Plant Protection and Improvement, Center of Biotechnology of Sfax, BP1177, 3018, Sfax.	Plants have acquired rapid responses to constantly changing environment. These adaptive and protective responses are the result of a complex signaling network regulating different aspects ranging from ion homeostasis to cell cycle control. It is well established that stress inhibits cell division which negatively impacts plant growth and development and hence results in biomass decrease and yield…
[truncated: 2,979 more rows]
