# Supplementary material for: funRiceGenes dataset for comprehensive understanding and application of rice functional genes
Source: Gigascience. 2017 Dec 4;7(1):gix119. doi: 10.1093/gigascience/gix119 (PMC5765555; doi:10.1093/gigascience/gix119)
Supplement: Supplement materials [file gix119_supp.zip › Table_S4.xlsx]

## Sheet: Sheet1
Table S4. The geocoding results of author affiliations.
Affiliation	Longitude	Latitude	Year	Journal
National Institute of Genetics, 411, Misima, Japan.	138.935	35.1164	1984	Theor Appl Genet
National Institute of Genetics, 411, Misima, Japan	138.935	35.1164	1986	Euphytica
Laboratory of Plant Molecular Biology, Rockefeller University, New York, NY 10021.	-73.9794	40.7578	1988	EMBO J
Plant Biology Laboratory, Salk Institute for Biological Studies, San Diego, CA 92138-9216.	-117.142	32.7982	1989	Proc Natl Acad Sci U S A
Laboratory of Biochemistry, Faculty of Agriculture, Kyoto Prefectural University, Japan.	135.767	35.0472	1989	Plant Mol Biol
Department of Molecular Biology, National Institute of Agrobiological Resources, Tsukuba Science City, Japan.	140.217	36.1833	1989	Proc Natl Acad Sci U S A
Department of Genetics, University of California, Davis 95616.	-121.756	38.5401	1990	Nucleic Acids Res
Laboratorium voor Genetica, Rijksuniversiteit Gent, Belgium.	3.81667	51.15	1990	Plant Cell
Division of Plant Breeding, Genetics, and Biochemistry, International Rice Research Institute, P.O. Box 933, Manila, Philippines.	120.982	14.6042	1991	Theor Appl Genet
Biotechnology Institute, Akita Prefectural College of Agriculture, 010-04, Akita, Japan	140.167	39.8167	1991	MGG Molecular & General Genetics
National Institute of Agrobiological Resources, Ibaraki, Japan.	135.567	34.8167	1992	Mol Gen Genet
Institute of Applied Microbiology, University of Tokyo, Japan.	139.851	35.785	1992	Plant J
Mitsui Plant Biotechnology Research Institute, Tsukuba, Japan	140.217	36.1833	1992	European Journal of Biochemistry
University of California, Berkeley.	-122.251	37.8739	1992	EMBO J
Department of Genetics, University of California, Davis 95616.	-121.756	38.5401	1992	Plant Mol Biol
Institute for Cell Biology and Genetics, Faculty of Agriculture, Iwate University, 020, Morioka, Japan	141.237	39.7844	1992	Plant Mol Biol
Rockefeller University, Laboratory of Plant Molecular Biology, New York, New York 10021-6399.	-73.9784	40.7588	1992	Genes Dev
Department of Plant Breeding and Biometry, Cornell University, Ithaca, NY 14853.	-76.4893	42.4493	1992	Mol Gen Genet
Department of Plant Breeding and Biometry, 252 Emerson Hall, Cornell University, 14853, Ithaca, NY, USA.	-76.4092	42.4687	1992	Theor Appl Genet
Laboratory of Genetics, University of Wisconsin, Madison 53706.	-89.4125	43.0766	1992	Plant Mol Biol
Department of Plant Molecular Biology, Leiden University, Netherlands.	4.48521	52.1571	1992	Plant Mol Biol
Institute of Botany, Academia Sinica, National Taiwan University, Taipei, Republic of China.	121.56	25.0911	1993	Plant Physiol
Institute of Developmental and Molecular Biology, Texas A&M University, College Station 77843-3155.	-96.6742	30.9759	1993	Plant Physiol
Department of Food Science and Technology, School of Agriculture, Nagoya University, Japan.	136.921	35.1584	1993	Plant Mol Biol
National Institute of Agrobiological Resources, Tsukuba, Ibaraki, Japan.	140.117	36.0833	1993	Plant Cell
Agricultural Biotechnology Institute, Rural Development Administration, Suwon, South Korea.	127.133	36.45	1993	Plant Mol Biol
Section of Molecular and Cellular Biology, University of California, 95616, Davis, CA, USA	-121.745	38.546	1993	Plant Mol Biol
USD A-ARS. Dept. of Agronomy and Range Science, University of California, 95616, Davis, CA, USA.	-121.745	38.546	1993	Theor Appl Genet
Laboratory of Plant Genetic Engineering, Akita Prefectural College of Agriculture, Japan.	140.103	39.72	1993	Mol Gen Genet
Institute of Developmental and Molecular Biology, Texas A&M University, College Station 77843-3155.	-96.6742	30.9759	1994	Plant Mol Biol
Plant Biology Laboratory, Salk Institute for Biological Studies, 10010 North Torrey Pines Road, 92037, La Jolla, CA, USA	-117.269	32.8458	1994	Plant Mol Biol
Center for Molecular Biology and Genetics, Mie University, Tsu, Japan.	136.517	34.7167	1994	Plant Mol Biol
Institute of Molecular and Cellular Biosciences, University of Tokyo, Japan.	139.851	35.785	1994	Plant Mol Biol
University of California-Berkeley/United States Department of Agriculture, Plant Gene Expression Center, Albany 94710.	-122.251	37.8739	1994	Plant Cell
Department of Botany, University of Maryland, College Park 20742-5815.	-76.9427	38.9974	1994	Plant Mol Biol
Institute for Cell Biology and Genetics, Faculty of Agriculture, Iwate University, 020, Morioka, Japan	141.237	39.7844	1994	Plant Mol Biol
Laboratory of Plant Molecular Biology, Rockefeller University, New York, New York 10021-6399.	-73.9784	40.7588	1994	Plant Cell
Division of Biological Science, Graduate School of Environmental Earth Science, Hokkaido University, Sapporo, Japan.	141.454	43.1547	1994	Plant Physiol
Institute of Biological Chemistry, Washington State University, Pullman 99164-6340.	-117.24	47.1303	1994	Plant Mol Biol
Laboratorium voor Genetica, Universiteit Gent, K.L. Ledeganckstraat 35, B-9000, Gent, Belgium	3.72909	51.0678	1994	Planta
School of Botany, University of Melbourne, Parkville, Victoria, Australia.	144.973	-37.8232	1995	Gene
Institute of Life Science, National Tsing-Hua University, Hsinchu, Taiwan 300, ROC	121.071	24.9047	1995	Gene
Department of Botany, National Taiwan University, Taipei, Taiwan.	121.539	25.018	1995	Gene
Center for Molecular Biology and Genetics, Mie University, Tsu, Japan.	136.517	34.7167	1995	The Plant Journal
Research Institute for Food Science, Kyoto University, Japan.	135.804	34.9072	1995	Biochim Biophys Acta
BioScience Center, Nagoya University, Aichi, Japan.	136.483	35.0333	1995	Plant J
Department of Biochemistry, College of Agriculture, Kyoto Prefectural University, Japan.	135.767	35.0472	1995	Plant Physiol Biochem
Plant Molecular Biology and Biotechnology Research Center, Gyeongsang National University, Chinju, South Korea.	128.085	35.1928	1995	Plant Mol Biol
Laboratory for Food Science, Atomi Junior College, Tokyo, Japan.	139.851	35.785	1995	European Journal of Biochemistry
Institute of Applied Biochemistry, University of Tsukuba, Ibaraki, Japan.	140.117	36.0833	1995	Plant Physiol
Department of Plant Pathology, University of California, Davis 95616, USA.	-121.746	38.5424	1995	Science
Department of Plant Biology, Plant Biotechnology Center, Ohio State University, Columbus 43210-1002, USA.	-83.0001	39.961	1995	Journal of Biological Chemistry
Field of Plant Biology, Cornell University, Ithaca, NY 14853, USA.	-76.4934	42.4445	1995	Plant Mol Biol
Department of Plant Breeding and Biometry, Cornell University, 14853-1902, Ithaca, NY, USA.	-76.4893	42.4493	1995	Theor Appl Genet
Istituto Biosintesi Vegetali, C.N.R., Milan, Italy.	9.18592	45.4667	1995	Plant Mol Biol
Institute of Plant Biology, University of Zurich, Zollikerstrasse 107, CH-8008 Zurich, Switzerland and Ciba-Geigy Limited, Agricultural Division, CH-4002 Basel, Switzerland.	8.72935	47.4973	1995	Physiological and Molecular Plant Pathology
Departamento de Ingenieria Genetica de Plantas, Centro de Investigacion y Estudios Avanzados del I.P.N., Unidad Irapuato, Guanajuato, Argentina.	-101.363	20.6923	1996	Gene
Department of Agricultural Chemistry, National Taiwan University 2) Department of Agricultural Chemistry, National Taiwan University	121.539	25.018	1996	Biosci Biotechnol Biochem
Department of Chemistry and Biochemistry, University of Texas at Austin 78712, USA.	-97.7383	30.2877	1996	Gene
Department of Agriculture, Kyushu University, 6-10-1, Hakozaki, Higashiku, 812, Fukuoka, Japan.	130.416	33.5837	1996	Theor Appl Genet
Center for Molecular Biology and Genetics, Mie University 1515 Kamihama-cho, Tsu, 514 Japan	136.517	34.7167	1996	Plant Cell Physiol
Center for Molecular Biology and Genetics, Mie University, Tsu, Japan.	136.517	34.7167	1996	The Plant Journal
BioScience Center, Nagoya University, Japan.	136.483	35.0333	1996	Biochem Biophys Res Commun
Nagoya Universiity, Bioscience Center, Chikusa, Japan.	136.583	35.1333	1996	Proc Natl Acad Sci U S A
Department of Applied Biological Sciences, School of Agricultural Sciences, Nagoya University, Chikusa, Nagoya 464-01, Japan	136.921	35.1584	1996	Gene
Department of Applied Biological Sciences, School of Agricultural Sciences, 464-01, Chikusa-ku, Nagoya, Japan	137.017	35.2667	1996	Plant Mol Biol
Plant Biotechnology Laboratory, Mitsui Toatsu Chemicals Incorporated, Mobara, Japan.	140.288	35.4167	1996	Genome
Institute of Molecular and Cellular Biosciences, University of Tokyo, Yayoi 1-1-1, 113, Bunkyo-ku, Tokyo, Japan	139.851	35.785	1996	Plant Mol Biol
Department of Biology, University of North Carolina, Chapel Hill, North Carolina 27599-3280, USA. andre.nantel@br.nrc.ca	-83.1018	36.06	1996	J Biol Chem
Department of Cell Biology, National Institute of Agrobiological Resources, Japan.	140.217	36.1833	1996	Plant Cell Physiol
Molecular Function Laboratory, National Food Research Institute, 2-1-2 Kannondai, 305, Tsukuba, Ibaraki, Japan	140.217	36.1833	1996	Plant Mol Biol
Department of Nutritional Sciences, 231 Morgan Hall, University of California, Berkeley, CA 94720, USA	-122.277	37.8609	1996	Plant Science
Department of Plant Pathology, University of California, Davis 95616, USA.	-121.746	38.5424	1996	Mol Plant Microbe Interact
Department of Botany & Plant Pathology, Purdue University, West Lafayette, IN 47907, USA.	-86.9167	40.4279	1996	Plant Mol Biol
Department of Plant Breeding and Biometry, Cornell University, 14853, Ithaca, NY, USA.	-76.4893	42.4493	1996	Theor Appl Genet
MSU-DOE Plant Research Laboratory, Michigan State University, East Lansing 48824-1312, USA.	-84.6097	43.4065	1996	Plant Cell Physiol
ORSTOM-LRGAPT, BP 5045 34032, Montpellier Cedex, 1, France.	3.86243	43.634	1996	Theor Appl Genet
Department of Biochemistry and Genetics, University of Newcastle, UK.	-2.78404	53.806	1996	The Plant Journal
Institute of Molecular Biology, Copenhagen University, Denmark.	12.5724	55.6802	1996	Journal of Biological Chemistry
Department of Botany, National Taiwan University, Taipei, Taiwan, Republic of China.	121.539	25.018	1997	Proc Natl Acad Sci U S A
Department of Plant Molecular Biology, University of Delhi South Campus, Benito Juarez Road, Dhaula Kuan, New Delhi-110021, India	77.2726	28.7488	1997	Plant Science
Department of Plant Molecular Biology, University of Delhi South Campus, Benito Juarez Road, Dhaula Kuan. New Delhi-110021, India	77.2726	28.7488	1997	Plant Science
National Key Laboratory of Crop Genetic Improvement, Huazhong Agricultural University, Wuhan 430070, China, CN	114.342	30.5329	1997	TAG Theoretical and Applied Genetics
Division of Plant Biology, The Scripps Research Institute, BCC206, 10550 North Torrey Pines Road, La Jolla, CA 92037, USA.	-117.251	32.8917	1997	EMBO J
Department of Biology, Faculty of Science, Kyushu University, Fukuoka, Japan.	130.416	33.5837	1997	Plant Mol Biol
Department of Biology, Faculty of Science, Kyushu University, Hakozaki, Higashi-ku, Fukuoka 812-81, Japan	130.516	33.6837	1997	The Plant Journal
Laboratory of Plant Pathology & Genetic Engineering, College of Agriculture, Okayama University, Japan.	133.919	34.6857	1997	Plant Cell Physiol
National Institute of Agrobiological Resources, Ibaraki, Japan.	135.567	34.8167	1997	Plant Cell
National Institute of Agrobiological Resources, Ibaraki, Japan.	135.567	34.8167	1997	Gene
Rice Genome Research Program, Institute of the Society for Techno-innovation of Agriculture, Forestry and Fisheries, Ibaraki, Japan.	135.667	34.9167	1997	DNA Res
Department of Applied Biological Sciences, School of Agricultural Sciences, Nagoya University, Japan.	136.921	35.1584	1997	Plant Mol Biol
Life Science Institute, Mitsui Toatsu Chemicals, Inc., Togo 1144, Mobara, 297, Japan	140.31	35.4443	1997	Molecular Breeding
Japan Turfgrass Inc., 3-6-2 Akanehama, Narashino, Chiba, 275, Japan	140.001	35.6577	1997	Plant Mol Biol
Laboratory of Radiation Genetics, Graduate School of Agricultural and Life Science, The University of Tokyo, Japan.	139.751	35.685	1997	Gene
Advanced Research Laboratory, Hitachi Ltd., Hatoyama, Saitama, Japan.	139.334	35.9815	1997	Plant Mol Biol
Department of Biotechnology, National Institute of Agrobiological Resources, Tsukuba, Ibaraki, Japan.	140.117	36.0833	1997	Gene
Rice Genome Research Program (RGP), National Institute of Agrobiological Resources, Tsukuba, Ibaraki 305, Japan	140.077	36.0835	1997	TAG Theoretical and Applied Genetics
Department of Biological Sciences, Stanford University, Stanford, CA 94305, USA.	-122.147	37.43	1997	Proc Natl Acad Sci U S A
Plant Gene Expression Center, 800 Buchanan St., Albany, CA, 94710, USA	-122.304	37.8885	1997	Plant Mol Biol
Department of Plant Pathology, Kansas State University, Manhattan 66506, USA.	-96.7466	39.693	1997	Mol Plant Microbe Interact
Department of Plant Breeding, 252 Emerson Hall, Cornell University, Ithaca, NY 14853-1901, USA, US	-76.3969	42.5406	1997	TAG Theoretical and Applied Genetics
Laboratoire de Biologie du Developpement des Plantes, Institut de Biotechnologie des Plantes, ERS/CNRS 569, University de Paris-Sud, Orsay, France.	2.28333	48.8	1997	Gene
Laboratorium voor Genetica, Department of Genetics, Flanders Interuniversity Institute for Biotechnology (VIB), Universiteit Gent, Belgium.	3.81667	51.15	1997	Gene
Institute of Molecular Plant Sciences, Leiden University, Clusius Laboratory, The Netherlands.	4.49701	52.1601	1997	The Plant Journal
International Rice Research Institute, P.O. Box 933, 1099 Manila, The Philippines, XX	121.774	12.8797	1998	TAG Theoretical and Applied Genetics
Institute of Molecular Biology, Academia Sinica, Nankang, Taipei 11529, Taiwan, Republic of China.	121.611	25.0312	1998	Proc Natl Acad Sci U S A
Department of Plant Molecular Biology, University of Delhi South Campus, Benito Juarez Road, Dhaula Kuan, 110 021, New Delhi, India	78.2167	29.6333	1998	Journal of Biosciences
Laboratory of Plant Molecular Genetics, Nara Institute of Science and Technology, 8916-5 Takayama, Ikoma, 630-01 Japan.	135.725	34.7549	1998	Proc Natl Acad Sci U S A
Laboratory of Plant Molecular Genetics, Nara Institute of Science and Technology, Takayama, Japan.	135.725	34.7549	1998	The Plant Journal
Research Institute for Food Science, Kyoto University, Uji, Kyoto 611-0011, Japan	135.804	34.9072	1998	Plant Science
Rice Genome Research Program, Institute of Society for Techno-innovation of Agriculture, Forestry and Fisheries (STAFF), Tsukuba, Ibaraki 305, Japan, JP	135.667	34.9167	1998	TAG Theoretical and Applied Genetics
Rice Genome Research Program, Institute of the Society for Techno-Innovation of Agriculture, Forestry and Fisheries, Ibaraki, Japan.	135.667	34.9167	1998	DNA Res
Bioscience Center, Nagoya University, Chikusa-ku, Nagoya 464-8601, Japan	136.483	35.0333	1998	FEBS Letters
Nagoya University, BioScience Center, Chikusa, Japan.	136.483	35.0333	1998	Plant Mol Biol
Laboratory of Genetic Engineering, Faculty of Agriculture, Kyoto Prefectural University, Japan.	135.767	35.0472	1998	Plant Cell Physiol
National Institute of Genetics, Mishima, Japan. ahirano@hongo.ecc.u-tokyo.ac.jp	139.017	35.2167	1998	Mol Biol Evol
Meijo University, Nagoya, Japan. b42295a@nucc.cc.nagoya-u.ac.jp	137.017	35.2667	1998	Planta
Central Research Institute of Electric Power Industry, Chiba, Japan.	140.117	35.6	1998	Gene
Graduate School of Agricultural and Life Sciences, University of Tokyo, Tokyo 113-8657, Japan.	139.751	35.685	1998	Plant Cell
Institute of Molecular and Cellular Biosciences, University of Tokyo, Japan.	139.851	35.785	1998	The Plant Journal
Department of Biotechnology, National Institute of Agrobiological Resources Tsukuba, Ibaraki, 305 Japan	140.117	36.0833	1998	Plant Cell Physiol
Rice Genome Research Program, National Institute of Agrobiological Resources/Society for Techno-innovation of Agriculture, Forestry and Fisheries, Kannondai, Tsukuba, Ibaraki 305, Japan.	140.077	36.0835	1998	Proc Natl Acad Sci U S A
Division of Pomology, National Institute of Fruit Tree Science, Tsukuba, Ibaraki 305-8605, Japan	140.099	36.2112	1998	Plant Physiol
Department of Plant Pathology, University of California at Davis, 1 Shields Avenue, Davis, California 95616, USA.	-121.745	38.546	1998	The Plant Cell Online
Cryobiosystem Research Center, Faculty of Agriculture, Iwate University, Ueda, Morioka, Iwate 020-8550, Japan.	141.138	39.7159	1998	Biochim Biophys Acta
Laboratory of Plant Genetic Engineering, Akita Prefectural College of Agriculture, Japan.	140.103	39.72	1998	Plant Cell Physiol
Plant Science Department, College of Agriculture and Natural Resources, University of Connecticut, Storrs 06269-4067, USA.	-71.8824	41.8196	1998	Plant Mol Biol
Laboratoire de Physiologie et Biologie Moleculaire Vegetales, UMR 5545 CNRS Universite de Perpignan, France.	2.88333	42.6833	1998	FEBS Lett
INRA, Laboratoire de Biologie des Invertebres, 123 bd F. Meilland, 06600 Antibes, France.	7.2278	43.6624	1998	EMBO J
Institut de Biologie Moleculaire des Plantes, Departement de Biologie Cellulaire et Moleculaire, Strasbourg, France. pierre@medoc.u-strasbg.fr	7.74788	48.5831	1998	Eur J Biochem
Botanisches Institut der Universitat zu Koln, Lehrstuhl II, Cologne, Germany.	6.96028	50.9375	1998	Plant Cell
Department of Genetics, Flanders Interuniversity Institute for Biotechnology (VIB), Universiteit Gent, Belgium.	3.81667	51.15	1998	The Plant Journal
Institute of Molecular Agrobiology, National University of Singapore, Singapore.	103.856	1.29306	1999	Mol Plant Microbe Interact
Plant Breeding, Genetics and Biochemistry Division, International Rice Research Institute (IRRI), P.O. Box 933, 1099 Manila, The Philippines	121.774	12.8797	1999	TAG Theoretical and Applied Genetics
Department of Botany, National Taiwan University, Taipei, 106, Taiwan, R.O.C.	121.539	25.018	1999	Biochem J
National Key Laboratory of Crop Genetic Improvement, Huazhong Agricultural University, 430070 Wuhan, China.	114.342	30.5329	1999	TAG Theoretical and Applied Genetics
Plant Breeding Laboratory, Faculty of Agriculture, Kyushu University, Fukuoka 812-8581, Japan.	130.425	33.6265	1999	Proc Natl Acad Sci U S A
Warnell School of Forest Resources, University of Georgia, Athens 30602, USA.	-83.3836	33.9384	1999	Plant Mol Biol
Center for Molecular Biology, Mie University, 1515 Kamihama-cho, Tsu 514-8507, Japan.	136.517	34.7167	1999	Proc Natl Acad Sci U S A
Laboratory of Plant Molecular Genetics, Nara Institute of Science and Technology, 8916-5 Takayama, Ikoma 630-0101, Japan.	135.725	34.7549	1999	Proc Natl Acad Sci U S A
BioScience Center, Nagoya University, Japan.	136.483	35.0333	1999	Plant Cell Physiol
Nagoya University, BioScience Center, Chikusa, Nagoya 464-8601, Japan.	136.483	35.0333	1999	Plant Cell
Nagoya University, BioScience Center, Chikusa, Nagoya 464-8601, USA.	136.483	35.0333	1999	EMBO J
Laboratories of Bioactive Natural Product Chemistry and Biochemistry, Graduate School of Bio-Agricultural Sciences, Nagoya University, Chikusa, Nagoya 464-8601, Japan	136.962	35.1546	1999	Proceedings of the National Academy of Sciences
Department of Biochemistry, Gyeongsang National University, Chinju, South Korea.	128.085	35.1928	1999	Planta
Graduate School of Agricultural and Life Sciences, University of Tokyo, Tokyo 113-8657, Japan.	139.751	35.685	1999	Development
Laboratory of Plant Molecular Genetics, Graduate School of Agricultural and Life Sciences, The University of Tokyo	139.751	35.685	1999	Genes Genet Syst
Mitsui Plant Biotechnology Research Institute, TCI D-21, Sengen 2-1-6, Tsukuba, 305-0047, Japan	139.823	35.7561	1999	Plant Mol Biol
Faculty of Horticulture, Chiba University, Matsudo 648, Matsudo, Chiba 271-0092, Japan.	139.897	35.7788	1999	Proc Natl Acad Sci U S A
Institute of Molecular and Cellular Biosciences, University of Tokyo, Yayoi 1-1-1, Bunkyo-ku, Tokyo 113-0032, Japan. mumeda@imcbns.iam.u-tokyo.ac.jp	139.851	35.785	1999	Plant Physiol
Department of Plant Physiology, National Institute of Agrobiological Resources, Kannondai 2-1-2, Tsukuba, Ibaraki 305-8602, Japan. fukuda@abr.affrc.go.jp	140.1	36.0307	1999	Biochim Biophys Acta
National Institute of Agrobiological Resources, 2-1-2,Kannondai , Tsukuba, 305-8602, Japan, JP.	140.1	36.0307	1999	Theor Appl Genet
Department of Biotechnology, National Institute of Agrobiological Resources, Tsukuba, Ibaraki, Japan.	140.117	36.0833	1999	Plant Mol Biol
Department of Biotechnology, National Institute of Agrobiological Resources, Tsukuba, Ibaraki, Japan.	140.117	36.0833	1999	Plant Mol Biol
Rice Genome Research Program, Institute of the Society for Techno-Innovation of Agriculture, Forestry and Fisheries, Tsukuba, Ibaraki, Japan.	140.117	36.0833	1999	Plant J
Rice Genome Research Program, Institute of the Society for Techno-Innovation of Agriculture, Forestry and Fisheries, Tsukuba, Ibaraki, Japan.	140.117	36.0833	1999	The Plant Journal
Department of Bioscience, Fukui Prefectural University, Fukui 910-1195, Japan.	136.278	36.1094	1999	Proc Natl Acad Sci U S A
Department of Biology, San Francisco State University, CA 94132, USA.	-122.484	37.7267	1999	Plant J
Department of Plant and Microbial Biology, University of California, Berkeley 94720, USA.	-122.294	37.8686	1999	The Plant Journal
Institute of Genetics, Chinese Academy of Sciences, Beijing 100101, China	116.488	40.096	1999	TAG Theoretical and Applied Genetics
Cell Biology Program, Memorial Sloan-Kettering Cancer Center and Cornell University Graduate School of Medical Sciences, New York, New York 10021, USA.	-73.999	40.719	1999	Genes Dev
Mitsui Plant Biotehcnology Research Institute, TCI D-21, Sengen, Tsukuba, Japan.	140.359	41.6503	1999	The Plant Journal
Laboratory of Plant Breeding, Faculty of Agriculture, Hokkaido University, Sapporo, 060-8589, Japan	141.341	43.0704	1999	Euphytica
Plant Breeding and Plant Genetics Program and Department of Plant Pathology, University of Wisconsin-Madison, Madison, WI, 53706, U.S.A	-89.408	43.0744	1999	Euphytica
Michigan State University-Department of Energy Plant Research Laboratory, Michigan State University, East Lansing, Michigan 48824-1312, USA.	-84.6097	43.4065	1999	Plant Physiol
Department of Genetics and Microbiology, University of Milan, Milan, Italy.	9.19458	45.4601	1999	Dev Genet
Istituto Biosintesi Vegetali CNR, Via Bassini 15, 20133, Milano, Italy	9.2878	45.5612	1999	Plant Mol Biol
Institute of Molecular Plant Sciences, Leiden University, The Netherlands.	4.49701	52.1601	1999	Plant Mol Biol
MRC Protein Phosphorylation Unit, Department of Biochemistry, University of Dundee, Dundee DD1 5EH, UK	-2.98458	56.4587	1999	FEBS Letters
Department of Plant Biology, Swedish University of Agricultural Sciences, P.O. Box 7080, 750 07 , Uppsala, Sweden	18.5278	60.5671	1999	Plant Mol Biol
Consejo Nacional de Investigaciones Cientificas y Tecnologicas (CONICET), Centro de Investigaciones Biologicas, Fundacio?n para Investigaciones Biologicas Aplicadas, Mar del Plata, Argentina	-57.5898	-37.9799	2000	The Plant Journal
Commonwealth Scientific and Industrial Research Organization Plant Industry, GPO Box 1600, Canberra, ACT 2601, Australia. john.lunn@pi.csiro.au	149.105	-35.2772	2000	Proc Natl Acad Sci U S A
International Rice Research Institute, P.O. Box 933, Manila, Philippines e-mail: maslab@satyam.net.in, PH	121.774	12.8797	2000	TAG Theoretical and Applied Genetics
Departamento de Ingenieria Genetica de Plantas, Centro de Investigacion y de Estudios Avanzados del Instituto Politecnico Nacional, Unidad Irapuato, Irapuato, Guanajuato, Mexico.	-101.346	20.6599	2000	Plant Physiol
Department of Life Science, School of Life Science, National Tsing Hua University, 30043, Hsin-Chu, Taiwan.	120.993	24.7947	2000	Plant Physiol
Department of Biology, National Taiwan Normal University, Taipei 11650, Taiwan, Republic of China.	121.54	25.0337	2000	Plant Physiol
Research Laboratory for Agricultural Biotechnology and Biochemistry (RLABB), Kathmandu, Nepal. gkanitu@abr.affrc.go.jp	85.3167	27.7167	2000	Biochem Biophys Res Commun
Research Laboratory for Agricultural Biotechnology and Biochemistry (RLABB), Kathmandu, Nepal. gkanitu@abr.affrc.go.jp	85.3167	27.7167	2000	Biochem Biophys Res Commun
College of Life Science, Wuhan University, 430072, Wuhan, China	114.485	30.6754	2000	Chinese Science Bulletin
Laboratory of Plant Genetic Engineering, Biotechnology Institute, Akita Prefectural University, Ogata, Akita, Japan	134.667	33.8833	2000	Plant Science
Laboratory of Plant Molecular Breeding, Research and Education Center for Genetic Information, Nara Institute of Science and Technology, Ikoma, Japan.	135.732	34.7324	2000	Mol Gen Genet
Laboratory of Plant Molecular Genetics, Nara Institute of Science and Technology, Takayama, Ikoma, Nara 630-0101.	135.725	34.7549	2000	The Plant Journal
Department of Animal Science, College of Agriculture, Kyungpook National University, Sankyukdong, Pukku, Taegu, South Korea.	128.073	34.8889	2000	Gene
Division of Applied Biosciences, Graduate School of Agriculture, Kyoto University, Sakyo-ku, Kyoto 606-8502, Japan.	135.784	35.0305	2000	The Plant Journal
Bioscience Center and Graduate School of Bioagricultural Sciences, Nagoya University, Chikusa, Japan.	136.483	35.0333	2000	Plant Cell Physiol
Bioscience Center and Graduate School of Bioagricultural Sciences, Nagoya University, Chikusa, Nagoya, 464-8601, Japan.	136.483	35.0333	2000	Proc Natl Acad Sci U S A
BioScience Center, Nagoya University, Chikusa, Nagoya, 464-8601, Japan.	136.483	35.0333	2000	Dev Biol
Laboratory of Bioactive Natural Product Chemistry, Graduate School of Bio-Agricultural Sciences, Nagoya University, Chikusa, Japan. hyang@nagoya-u.ac.jp	136.483	35.0333	2000	Plant Mol Biol
Nagoya University, BioScience Center, Chikusa, Nagoya 464-8601, Japan.	136.483	35.0333	2000	Plant Cell
Department of Biology, Faculty of Science, Shizuoka University, Shizuoka, Japan.	138.483	35.0667	2000	FEBS Lett
Laboratory of Bioactive Natural Product Chemistry, Graduate School of Bio-Agricultural Sciences, Nagoya University, Chikusa, Japan.	136.583	35.1333	2000	Plant Cell Physiol
Graduate School of Bioagricultural Science and BioScience Center, Nagoya University, Chikusa, Nagoya 464-8601, Japan. uozu@nuagr1.agr.nagoya-u.ac.jp	136.962	35.1546	2000	Plant Physiol
Aichi Prefectural Agriculture Research Center (AARC)	136.907	35.1802	2000	Breeding Science
Graduate School of Agricultural and Life Sciences, University of Tokyo, Tokyo 113-8657, Japan.	139.751	35.685	2000	Plant Cell
Laboratory of Plant Breeding and Genetics, Graduate School of Agricultural and Life Sciences, University of Tokyo, Japan.	139.751	35.685	2000	Mol Gen Genet
Laboratory of Plant Molecular Genetics, Graduate School of Agricultural and Life Sciences, The University of Tokyo, 1-1-1 Yayoi, Bunkyo-ku, Tokyo 113-8657, Japan, JP	139.751	35.685	2000	Planta
Laboratory of Plant Molecular Genetics, Graduate School of Agricultural and Life Sciences, University of Tokyo, 1-1-1 Yayoi, Bunkyo-ku, Tokyo 113-8657, Japan. anakazo@mail.ecc.u-tokyo.ac.jp	139.76	35.716	2000	Plant Physiol
United Graduate School, Tokyo University of Agriculture and Technology, Tokyo, Japan	139.851	35.785	2000	Plant Sci
Bio-oriented Technology Research Advancement Institution, Omiya, Saitama 331-8537, Japan, JP	139.604	35.9169	2000	TAG Theoretical and Applied Genetics
National Research Laboratory of Plant Functional Genomics, Division of Molecular Life Sciences, Pohang University of Science and Technology (POSTECH), Pohang 790-784, Republic of Korea.	129.365	36.0322	2000	The Plant Cell Online
Institute of the Society for Techno-innovation of Agriculture, Forestry and Fisheries, Tsukuba, Ibaraki 305-0854, Japan	140.096	36.0403	2000	Genetics
Department of Applied Biological Science, Faculty of Science and Technology, Science University of Tokyo, 2641 Yamazaki, Noda-shi, 278-8510, Chiba-ken, Japan	139.958	36.0411	2000	Plant Sci
National Institute of Agrobiological Resources, Tsukuba, Ibaraki 305-8602, Japan.	140.117	36.0833	2000	The Plant Cell Online
Department of Molecular Biology, National Institute of Agrobiological Resources, Tsukuba, Japan.	140.217	36.1833	2000	Eur J Biochem
Department of Biology, College of Science, Yonsei University, Seoul, South Korea.	127	37.5664	2000	Plant Cell Physiol
Institute of Genetic Ecology, Tohoku University, Sendai 980-8577, Japan.	140.885	38.2547	2000	Plant Cell
Department of Applied Plant Science, Graduate School of Agricultural Science, Tohoku University, 1-1 Tsutsumidori-Amamiyamachi, Aoba-ku, Sendai, 981-8555 Japan	140.871	38.2758	2000	Plant and Cell Physiology
Department of Plant Pathology, University of California, Davis, CA 95616, USA	-121.745	38.5434	2000	Molecular and General Genetics MGG
Section of Molecular and Cellular Biology, University of California, Davis, CA 95616-8535, USA. brthomas@ucdavis.edu	-121.639	38.645	2000	Int J Biol Macromol
DuPont Agricultural Products, P.O. Box 80402, Wilmington, Delaware 19880-0402, USA.	-75.597	39.5645	2000	Plant Cell
DuPont Agricultural Products, PO Box 80402, Wilmington, DE 19880-0402, USA.	-75.597	39.5645	2000	EMBO J
Michigan State University-Department of Energy Plant Research Laboratory, Michigan State University, East Lansing, Michigan 48824-1312, USA.	-84.6097	43.4065	2000	Plant Physiol
Department of Botany, University of Milan, Via Celoria 26, 20133, Milano, Italy	9.2878	45.5612	2000	Transgenic Res
Institute of Plant Biology, University of Zurich, Switzerland.	8.55	47.3667	2000	Mol Plant Microbe Interact
Institute of Plant Biology, University of Zurich, Switzerland.	8.55	47.3667	2000	Plant Mol Biol
Laboratoire d'Enzymologie et Biochimie Structurales, CNRS, 1 Avenue de la Terrasse, 91190 Gif-sur-Yvette, France.	2.13236	48.7046	2000	EMBO J
Institute of Molecular Plant Sciences, Leiden University, Clusius Laboratory, PO Box 9505, The Netherlands.	4.49701	52.1601	2000	Development
Department of Microbiology and Cell Biology, Indian Institute of Science, Bangalore 560012, India.	77.5533	12.9954	2001	Dev Genes Evol
Central Rice Research Institute (CRRI), Cuttack 753 006, India	85.9349	20.4539	2001	Plant Disease
Centre for Plant Molecular Biology and Department of Plant Molecular Biology, University of Delhi South Campus, New Delhi, India.	77.1623	28.5844	2001	DNA Research
Centre for Plant Molecular Biology and Department of Plant Molecular Biology, University of Delhi, New Delhi, India.	77.1623	28.5844	2001	DNA Res
College of Life Sciences, Wuhan University, Wuhan 430072, China, CN	114.385	30.5754	2001	TAG Theoretical and Applied Genetics
Institute of Developmental and Molecular Biology, Texas A & M University, College Station, TX 77843-3155, USA.	-96.6742	30.9759	2001	Mol Genet Genomics
National Center For Gene Research, Chinese Academy of Sciences, Shanghai.	121.474	31.2304	2001	Plant Mol Biol
The Scripps Research Institute, La Jolla, CA 92037, USA.	-117.067	32.9344	2001	Proc Natl Acad Sci U S A
Graduate School of Biological Sciences, Nara Institute of Science and Technology, 8916-5 Takayama-cho, Ikoma-shi, Nara 630-0101, Japan.	135.725	34.7549	2001	The Plant Journal
Laboratory of Plant Molecular Genetics, Nara Institute of Science and Technology, 8916-5 Takayama, Ikoma 630-0101, Japan.	135.725	34.7549	2001	The Plant Journal
Laboratory of Plant Molecular Genetics, Nara Institute of Science and Technology, 8916-5 Takayama, Ikoma 630-0101, Japan.	135.725	34.7549	2001	Proc Natl Acad Sci U S A
Laboratory of Plant Molecular Genetics, Nara Institute of Science and Technology, 8916-5, Takayama, Ikoma, 630-0101, Japan	135.725	34.7549	2001	Dev Biol
National Institute of Agrobiological Sciences, Kannondai 2-1-2, Tsukuba, Ibaraki, 305-8602 Japan	135.567	34.8167	2001	Plant and Cell Physiology
Laboratory of Plant Physiology, Graduate School of Biostudies, Kyoto University, Sakyo-ku, Kyoto, 606-8502 Japan	135.784	35.0305	2001	Plant and Cell Physiology
Bioscience Center and Graduate School of Bioagricultural Sciences, Nagoya University, Chikusa, Nagoya 464-8601, Japan	136.483	35.0333	2001	Journal of Plant Physiology
BioScience Center and Graduate School of Bioagricultural Sciences, Nagoya University, Chikusa-ku, Nagoya 464-8601, Japan	136.483	35.0333	2001	The Plant Cell Online
BioScience Center, Nagoya University, Chikusa, Nagoya 464-0814, Japan.	136.483	35.0333	2001	Plant Cell
Bioscience Center, Nagoya University, Chikusa, Nagoya, 464-8601, Japan.	136.483	35.0333	2001	Proc Natl Acad Sci U S A
Plant Genetics Laboratory, National Institute of Genetics, Shizuoka-ken, Japan.	138.938	35.1178	2001	Genesis
Kihara Institute for Biological Research and Graduate School of Integrated Science, Yokohama City University, Maioka 641-12, Totsuka-ku, Yokohama 244-0813, Japan	139.544	35.4108	2001	Gene
Department of Biological Sciences, Shimane University, Matsue, Japan.	133.067	35.4667	2001	Biochimica et Biophysica Acta (BBA) - Gene Structure and Expression
United Graduate School, Tokyo University of Agriculture and Technology, Tokyo, Japan	139.851	35.785	2001	Plant Science
United Graduate School, Tokyo University of Agriculture and Technology, Tokyo, Japan.	139.851	35.785	2001	Gene
Department of Biotechnology, National Institute of Agrobiological Resources, Kannondai 2-1-2, Tsukuba, Ibaraki 305-8602, Japan.	140.1	36.0307	2001	J Biol Chem
Department of Genetic Resources I, National Institute of Agrobiological Resources, Kannondai 2-1-2, Tsukuba, Ibaraki, 305-8602 Japan	140.1	36.0307	2001	TAG Theoretical and Applied Genetics
National Institute of Agrobiological Resources, Tsukuba, Ibaraki 305-8602, Japan. cjjiang@abr.affrc.go.jp	140.1	36.0307	2001	J Biol Chem
Institute of the Society for Techno-Innovation of Agriculture, Forestry and Fisheries, Ippaizuka 446-1, Kamiyokoba, Tsukuba, Ibaraki, 305-0854, Japan	140.096	36.0403	2001	Plant Mol Biol
Institute of the Society for Techno-innovation of Agriculture, Forestry and Fisheries, Tsukuba, Ibaraki 305-0854, Japan.	140.096	36.0403	2001	Proc Natl Acad Sci U S A
Department of Applied Biological Science, Faculty of Science and Technology, Science University of Tokyo, 2641 Yamazaki, Noda-shi, Chiba-ken 278-8510, Japan.	139.958	36.0411	2001	Gene
Department of Molecular Genetics, National Institute of Agrobiological Resources, Tsukuba, Ibaraki 305-8602, Japan.	140.117	36.0833	2001	Plant Physiol
Department of Plant Physiology, National Institute of Agrobiological Resources, Tsukuba, Ibaraki 305-8602, Japan. mtakano@abr.affrc.go.jp	140.117	36.0833	2001	Plant Cell
Institute of Agriculture and Forestry, University of Tsukuba, Tsukuba 305-8572, Japan	140.104	36.1114	2001	Plant Physiol
Institute of Applied Biochemistry, University of Tsukuba, 305-8072, Tsukuba, Japan	140.217	36.1833	2001	Plant Science
Division of Biochemistry, National Institute of Agricultural Science and Technology, Rural Development Administration, Suwon, South Korea. shha@rda.go.kr	127.133	36.45	2001	Mol Cells
National Agriculture Research Center, 3-1-1 Kannondai, Tsukuba, Ibaraki 305-8666, Japan.	138.271	37.1165	2001	Plant Physiol
University of California, Berkeley, USDA/ARS-Plant Gene Expression Center	-122.251	37.8739	2001	Genes Genet Syst
Department of Applied Plant Science, Graduate School of Agricultural Science, Tohoku University, 1-1 Tsutsumidori-Amamiyamachi, Aoba-ku, Sendai, 981-8555 Japan	140.871	38.2758	2001	J Exp Bot
Section of Molecular and Cellular Biology, University of California, 1 Shields Avenue, Davis, California 95616	-121.745	38.546	2001	Plant Cell
Applied Phytologics, Incorporated, Sacramento, CA 95834, USA.	-121.518	38.6357	2001	Proc Natl Acad Sci U S A
Department of Biology, Indiana University, Bloomington, IN 47405-3700, USA.	-86.5269	39.1665	2001	Proc Natl Acad Sci U S A
Research Center for Plant Molecular and Developmental Biology, Institute of Botany, The Chinese Academy of Sciences, 20 Nanxincum, Xiangshan, Beijing 100093,	116.211	39.9558	2001	Sexual Plant Reproduction
Department of Low Temperature Science, National Agricultural Research Center for Hokkaido Region, 1 Hitsujigaoka, Toyohira, Sapporo, Hokkaido 062-8555, Japan	141.412	43.0082	2001	Plant Science
Hokkaido National Agricultural Experiment Station, Hitsujigaoka 1, Toyohira-ku, Sapporo 062-8555, Japan	141.412	43.0082	2001	J Exp Bot
National Agricultural Research Center for Hokkaido Region, Hitsujigaoka 1, Toyohira, Sapporo, Hokkaido 062-8555, Japan	141.412	43.0082	2001	TAG Theoretical and Applied Genetics
Laboratory of Environmental Molecular Biology, Division of Bioscience, Graduate School of Environmental Earth Science, Hokkaido University, Sapporo 060-0810, Japan. washi@ees.hokudai.ac.jp	141.342	43.0722	2001	Biochim Biophys Acta
Department of Plant Biology, Michigan State University, East Lansing, Michigan 48824	-84.6087	43.4075	2001	The Journal of Cell Biology
Division of Plant Industry, Commonwealth Scientific and Industrial Research Organization, GPO Box 1600, Canberra ACT 2601, Australia. wolfgang.spielmeyer@csiro.au	149.105	-35.2772	2002	Proc Natl Acad Sci U S A
CAMBIA: Center for the Application of Molecular Biology to International Agriculture, GPO Box 3200, Canberra, ACT 2601, Australia.	149.205	-35.1772	2002	The Plant Journal
Department of Life Sciences, National Tsing Hua University, Taiwan 300, China.	120.224	22.9845	2002	J Biol Chem
Department of Biology, National Cheng Kung University, Tainan 701, Taiwan.	120.324	23.0845	2002	Physiologia Plantarum
Department of Biology, National Cheng-Kung University, No. 1 University Road 701, Tainan, Taiwan	120.324	23.0845	2002	Plant and Cell Physiology
Graduate Institute of Agricultural Biotechnology, National Chung Hsing University, Taichung, Taiwan	120.781	24.2433	2002	Plant and Cell Physiology
Department of Botany, National Taiwan University, Taipei, Taiwan, Republic of China.	121.539	25.018	2002	Plant Physiol
Institute of Molecular Biology, Academia Sinica, Nankang, Taipei, Taiwan 115, Republic of China.	121.611	25.0312	2002	The Plant Cell Online
Research Laboratory for Agricultural Biotechnology and Biochemistry (RLABB), GPO Box 8207, Kathmandu, Nepal Japan Science and Technology Corporation (JST), Japan Department of Molecular Biology, College of Natural Science, Sejong University, Seoul 143-747, Korea.	85.3167	27.7167	2002	Physiol Plant
Research Laboratory for Agricultural Biotechnology and Biochemistry (RLABB), GPO Box 8207, Kathmandu, Nepal. gkagrawal@onebox.com	85.3167	27.7167	2002	Biochem Biophys Res Commun
Research Laboratory for Agricultural Biotechnology and Biochemistry (RLABB), GPO 8207, Kathmandu, Nepal.	85.4167	27.8167	2002	Gene
Department of Plant Pathology, University of Florida, Gainesville, Florida 32611, USA.	-82.5982	29.4866	2002	J Biol Chem
Present address: Department of Plant Protection, College of Agriculture and Biotechnology, Zhejiang University-Huajiachi Campus, Hangzhou, Zhejiang 310029, China.	120.185	30.278	2002	Planta
China National Rice Research Institute, National Center for Rice Improvement, Hangzhou, 310006, China	120.181	30.2816	2002	Euphytica
The Key Lab of MOE for Plant Developmental Biology, College of Life Sciences, Wuhan University, Wuhan 430072, China.	114.385	30.5754	2002	Biochem J
National Key Laboratory of Plant Molecular Genetics, Shanghai Institute of Plant Physiology, Chinese Academy of Sciences, People's Republic of China.	121.409	31.005	2002	Plant Mol Biol
State Key Laboratory of Plant Molecular Genetics, Shanghai Institute of Plant Physiology and Ecology, Chinese Academy of Sciences, 200032, Shanghai, China	121.547	31.2998	2002	Chinese Science Bulletin
Faculty of Agriculture, Kagoshima University, Kagoshima, 890-0065, Japan	130.544	31.5641	2002	Euphytica
Plant Biology Laboratory, Salk Institute for Biological Studies, 10010 North Torrey Pines Road, La Jolla, CA 92037, USA.	-117.243	32.8847	2002	The Plant Cell Online
Torrey Mesa Research Institute, San Diego, CA 92121, USA. uta.paszkowski@syngenta.com	-117.204	32.8919	2002	Proc Natl Acad Sci U S A
Department of Biological Chemistry, Faculty of Agriculture, Yamaguchi University, Yamaguchi 753-8515, Japan.	131.468	34.1477	2002	J Biol Chem
USDA-ARS, Dale Bumpers National Rice Research Center, P. O. Box 1090, Stuttgart, AR 72160-0287	-91.5516	34.5014	2002	Crop Science
Department of Biological Science, Myongji University, Yongin 449-728, Korea.	126.283	34.5333	2002	Plant Physiol
Center for Molecular Biology and Genetics, Mie University, 1515 Kamihama-cho, Tsu 514-8507, Japan.	136.517	34.7167	2002	The Plant Cell Online
Nara Institute of Science and Technology, Ikoma, Japan.	135.732	34.7324	2002	The Plant Journal
Graduate School of Biological Sciences, Nara Institute of Science and Technology (NAIST), 8916-5, Takayama Ikoma, Nara 630-0101, Japan	135.725	34.7549	2002	Plant Science
Laboratory for Plant Molecular Genetics, Nara Institute of Science and Technology, 8916-5, Takayama, Ikoma, 630-0101 Japan	135.725	34.7549	2002	Plant and Cell Physiology
Laboratory of Plant Molecular Genetics, Nara Institute of Science and Technology, 8916-5 Takayama, Ikoma 630-0101, Japan.	135.725	34.7549	2002	Proc Natl Acad Sci U S A
Laboratory of Plant Molecular Genetics, Nara Institute of Science and Technology, 8916-5 Takayama, Ikoma, 630-0101 Japan	135.725	34.7549	2002	Plant and Cell Physiology
Research and Education Center for Genetic Information, Nara Institute of Science and Technology, Ikoma, 630-0101 Japan	135.725	34.7549	2002	Plant and Cell Physiology
Research and Education Center for Genetic Information, Nara Institute of Science and Technology, Nara 630-0101, Japan	135.725	34.7549	2002	J Exp Bot
BioScience Center, Nagoya University, Chikusa, Nagoya 464-8601, Japan	136.483	35.0333	2002	The Plant Journal
BioScience Center, Nagoya University, Chikusa, Nagoya 464-8601, Japan.	136.483	35.0333	2002	The Plant Cell Online
BioScience Center, Nagoya University, Chikusa, Nagoya 464-8601, Japan.	136.483	35.0333	2002	The Plant Journal
BioScience Center, Nagoya University, Chikusa, Nagoya, 464-8601 Japan	136.483	35.0333	2002	Plant and Cell Physiology
Bioscience Center, Nagoya University, Nagoya 464-8601, Japan. makoto@nuagr1.agr.nagoya-u.ac.jp	136.483	35.0333	2002	Nature
BioScience Centre, Nagoya University, Nagoya 464-8601, Japan.	136.483	35.0333	2002	The Plant Journal
Division of Applied Life Sciences (BK21 program), Department of Biochemistry, PMBBRC, Gyeongsang National University, 660-701, Chinju, South Korea.	128.085	35.1928	2002	Biochem Biophys Res Commun
Yokohama City University, Kihara Institute for Biological Research/Graduate School of Integrated Science, Japan.	139.638	35.4437	2002	Eur J Biochem
Laboratory of Plant Molecular Genetics, Graduate School of Agricultural and Life Sciences, The University of Tokyo, Bunkyo, Japan.	139.751	35.685	2002	Genes Genet Syst
Labvoratory of Plant Molecular Genetics, Graduate School of Agricultural and Life Sciences, The University of Tokyo, 1-1-1 Yayoi, Bunkyo-ku, Tokyo 113-8657, Japan. akiowat@akita-pu.ac.jp	139.751	35.685	2002	Planta
Laboratory of Plant Molecular Physiology, Department of Applied Biological Chemistry, The University of Tokyo, 1-1 Yayoi, Bunkyo-ku, 113-8657 Tokyo, Japan	139.851	35.785	2002	J Exp Bot
Department of Biological Science and Technology, Science University of Tokyo, 2641 Yamazaki, Noda 278-8510, Japan	139.908	35.9187	2002	The Plant Cell Online
Plant Genome Center 1-25-2 Kannondai, Tsukuba, Ibaraki 305-0856, Japan	140.09	36.0298	2002	DNA Research
Genetic Diversity Department, National Institute of Agrobiological Sciences, Kannondai 2-1-2, Tsukuba, Ibaraki, 305-8602 Japan	140.1	36.0307	2002	Plant and Cell Physiology
Molecular Genetics Department, National Institute of Agrobiological Sciences, Core Research of Science and Technology (CREST), Japan Science and Technology Corporation, Tsukuba, Ibaraki 305-8602, Japan.	140.1	36.0307	2002	The Plant Journal
Molecular Genetics Department, National Institute of Agrobiological Sciences, Tsukuba, Ibaraki 305-8602, Japan.	140.1	36.0307	2002	Plant J
Institute of the Society for Techno-innovation of Agriculture, Forestry and Fisheries, Tsukuba, Ibaraki 305-0854, Japan.	140.096	36.0403	2002	Theor Appl Genet
Institute of the Society for Techno-innovation of Agriculture, Forestry and Fisheries, Tsukuba, Ibaraki, 305-0854 Japan.	140.096	36.0403	2002	Plant Cell Physiol
Institute of the Society for Techno-Innovation of Agriculture, Forestry, and Fisheries, Tsukuba, Ibaraki 305-0854, Japan.	140.096	36.0403	2002	Proc Natl Acad Sci U S A
Department of Applied Biological Science, Faculty of Science and Technology, Tokyo University of Science, 2641 Yamazaki, Chiba, 278-8510, Noda, Japan.	139.958	36.0411	2002	The Plant Journal
Department of Applied Biological Science, Faculty of Science and Technology, Tokyo University of Science, 2641 Yamazaki, Noda, Chiba 278-8510, Japan	139.958	36.0411	2002	Nucleic Acids Res
Department of Molecular Genetics, National Institute of Agrobiological Sciences, Tsukuba, Ibaraki, Japan. morimasa@nias.affrc.go.jp	140.117	36.0833	2002	Plant Physiol
Institute of Applied Biochemistry, University of Tsukuba, 1-1-1 Tennoudai, Tsukuba, Ibaraki 305-8572, Japan.	140.104	36.1114	2002	The Plant Journal
Department of Rice Research, National Agricultural Research Center, Joetsu, Niigata, 943-0193 Japan	138.271	37.1165	2002	Plant and Cell Physiology
Laboratory of Plant Molecular Genetics and Breeding, Department of Bioresource Engineering, Faculty of Agriculture, Yamagata University, 1-23 Wakabamachi, Tsuruoka, 997-8555 Japan, tabe@tds1.tr.yamagata-u.ac.jp	139.828	38.7355	2002	Theor Appl Genet
Chinese Acad Sci, Inst Dev Biol, Beijing 100080, China	116.364	40.0075	2002	Chinese Science Bulletin
Departamento de Biotecnologia, Universidad Politecnica de Madrid, 28040 Madrid, Spain.	-3.7115	40.4492	2002	Plant Physiol
Department of Low Temperature Science, Hokkaido National Agricultural Experiment Station, 1 Hitsujigaoka, Toyohira, Sapporo, Hokkaido 062-8555, Japan, mapillai1@hotmail.com	141.412	43.0082	2002	Theor Appl Genet
Winter Stress Laboratory, National Agricultural Research Center for Hokkaido Region, Hitsujigaoka 1, Toyohira-ku, Sapporo 062-8555, Japan.	141.354	43.0547	2002	Plant Physiol
Division of Biological Sciences, Graduate School of Science, Hokkaido University, Kita-ku N10-W8, Sapporo, 060-0810 Japan	141.342	43.0722	2002	Plant and Cell Physiology
Department of Energy Plant Research Laboratory, Michigan State University, East Lansing, Michigan 48824-1312, USA.	-84.6097	43.4065	2002	Plant Physiol
BIOTROP and CALIM programmes, Cirad, Centre International de Recherches Agronomiques en cooperation pour le Developpement, Montpellier, France. Guiderdoni@cirad.fr	3.88333	43.6	2002	Plant Mol Biol
Dipartimento di Genetica e Biologia dei Microrganismi, Universita di Milano, Via Celoria 26, 20133 Milano, Italy.	9.1878	45.4612	2002	J Biol Chem
Istituto Biosintesi Vegetali, CNR, Via Bassini 15, 20133 Milano	9.23221	45.4797	2002	The Plant Journal
European Molecular Biology Laboratory, 69114 Heidelberg, Germany. doerks@embl-heidelberg.de	8.67243	49.3988	2002	Genome Res
Department of Plant Systems Biology, Flanders Interuniversity Institute for Biotechnology, Ghent University, K.L. Ledeganckstraat 35, B-9000 Ghent, Belgium.	3.7167	51.05	2002	Plant Physiol
Department of Biological Sciences, University of Calgary, Calgary, Alberta T2N 1N4, Canada.	-114.1	51.065	2002	J Biol Chem
Institute of Molecular Plant Sciences, Leiden University, Clusius Laboratory, P.O. Box 9505, 2300 RA Leiden, The Netherlands.	4.49701	52.1601	2002	Plant Physiol
Institute of Molecular Plant Sciences, Leiden University, Clusius Laboratory, The Netherlands.	4.49701	52.1601	2002	Plant Mol Biol
Institut fur Allgemeine Botanik, Universitat Hamburg, Ohnhorststrasse 18, D-22609 Hamburg, Germany. msauter@botanik.uni-hamburg.de	9.86964	53.5629	2002	J Exp Bot
Institut fur Allgemeine Botanik, Universitat Hamburg, Ohnhorststrasse 18, 22609 Hamburg, Germany.	9.96964	53.6629	2002	The Plant Cell Online
Institut fur Allgemeine Botanik, Universitat Hamburg, Ohnhorststrasse 18, 22609 Hamburg, Germany.	9.96964	53.6629	2002	J Exp Bot
Institut fur Allgemeine Botanik, Universitat Hamburg, Ohnhorststrasse 18, 22609 Hamburg, Germany.	9.96964	53.6629	2002	Plant Mol Biol
CSIRO Plant Industry, Canberra, ACT, 2601 Australia.	149.105	-35.2772	2003	Plant Cell Physiol
CSIRO Plant Industry, GPO Box 1600, Canberra, ACT 2601, Australia. qianhao.zhu@csiro.au	149.105	-35.2772	2003	BMC Plant Biol
CSIRO Plant Industry, GPO Box 1600, Canberra, ACT 2601, Australia.	149.205	-35.1772	2003	Plant Biotechnol J
Commonwealth Scientific and Industrial Research Organization Plant Industry-Horticulture Unit, Glen Osmond, South Australia 5064, Australia.	138.752	-34.8601	2003	Plant Physiol
Department of Biological Sciences, National University of Singapore, 10 Science Drive 4, Singapore 117543, Singapore.	103.778	1.29721	2003	Gene
Department of Biological Sciences, Faculty of Science, National University of Singapore, 10 Science Drive 4, 117543, Singapore, Singapore.	103.956	1.39306	2003	Archives of Biochemistry and Biophysics
Department of Microbiology and Cell Biology, Indian Institute of Science, Bangalore 560012, India.	77.5533	12.9954	2003	Genetics
Bio-Resource Research and Development Company Pvt. Ltd. (BIRD), G.P.O. Box 8207, Kathmandu, Nepal.	85.4167	27.8167	2003	Biochem Biophys Res Commun
Research Laboratory for Agricultural Biotechnology and Biochemistry (RLABB), GPO Box 8207, Kathmandu, Nepal	85.4167	27.8167	2003	Plant Science
Research Laboratory for Agricultural Biotechnology and Biochemistry (RLABB), GPO Box 8207, Kathmandu, Nepal.	85.4167	27.8167	2003	Biochem Biophys Res Commun
Research Laboratory for Agricultural Biotechnology and Biochemistry, GPO Box 8207, Kathmandu, Nepal.	85.4167	27.8167	2003	Gene
Department of Plant Molecular Biology, University of Delhi South Campus, Benito Juarez Road, Dhaula Kuan, New Delhi-110021, India.	77.1726	28.6488	2003	Plant Mol Biol
Department of Plant Molecular Biology, University of Delhi South Campus, Benito Juarez Road, 110021, New Delhi, India.	77.2726	28.7488	2003	Gene
The State Key Laboratory of Plant Physiology and Biochemistry, College of Life Sciences, Zhejiang University, Hangzhou 310029, China.	120.185	30.278	2003	Journal of Zhejiang University SCIENCE A
State Key Laboratory of Plant Physiology and Biochemistry, College of Life Sciences, Zhejiang University, Hangzhou, 310029, PR China.	120.086	30.3085	2003	Phytochemistry
State Key Laboratory of Plant Physiology and Biochemistry, College of Life Science, Zhejiang University, Zi Jin Harbor Campus, Yu Hang Tang Road 388, Hangzhou 310058, China	120.186	30.4085	2003	Biochimica et Biophysica Acta (BBA) - Gene Structure and Expression
National Key Laboratory of Crop Genetic Improvement, National Center of Crop Molecular Breeding, Huazhong Agricultural University, 430070, Wuhan, China.	114.342	30.5329	2003	Mol Genet Genomics
National Key Laboratory of Crop Genetic Improvement, National Center of Crop Molecular Breeding, Huazhong Agricultural University, Wuhan 430070, China.	114.342	30.5329	2003	Theor Appl Genet
National Laboratory of Plant Molecular Genetics, Institute of Plant Physiology and Ecology, Shanghai Institutes for Biological Science, The Chinese Academy of Sciences, Shanghai, China.	121.409	31.005	2003	Cell Res
National Laboratory of Plant Molecular Genetics, Institute of Plant Physiology and Ecology, Shanghai Institutes for Biological Sciences, Chinese Academy of Sciences, China.	121.447	31.1998	2003	The Plant Journal
National Laboratory of Plant Molecular Genetics, Shanghai Institute of Plant Physiology and Ecology, Shanghai Institutes for Biological Sciences, Chinese Academy of Sciences, 300 Fenglin Road, Shanghai 200032, China.	121.447	31.1998	2003	Plant Mol Biol
Institute of Genetics, School of Life Sciences, Fudan University, Shanghai 200433, People's Republic of China.	121.507	31.2994	2003	DNA Sequence - The Journal of Sequencing and Mapping
Department of Botany, the University of British Columbia, Vancouver, BC, Canada V6T 1Z4, Agriculture and AgriFood Canada, Shelterbelt Centre Indian Head SK, Canada S0G 2K0 and Division of Biology, University of California at San Diego, La Jolla, CA 92093-0116, USA.	-116.977	32.8591	2003	Plant Cell Environ
Department of Cell Biology, Plant Division, The Scripps Research Institute, La Jolla, California 92037, USA.	-117.369	33.1972	2003	Plant Physiol
Institute of Radiation Breeding, National Institute of Agrobiological Sciences, Ohmiya-machi, Naka-gun, Ibaraki 319-2293, Japan.	135.145	33.9237	2003	The Plant Cell Online
Department of Biological Science, Myongji University, Yongin 449-728, Korea.	126.283	34.5333	2003	The Plant Journal
Graduate School of Agriculture and Biological Sciences, Osaka Prefecture University, Gakuen-cho 1-1, Sakai, Osaka 599-8531, Japan.	135.508	34.5477	2003	J Exp Bot
Laboratory of Plant Molecular Genetics, Nara Institute of Science and Technology, 8916-5 Takayama, Ikoma 630-0101, Japan.	135.725	34.7549	2003	Nature
National Institute of Agrobiological Sciences, Kannondai 2-1-2, Tsukuba 305-8602, Japan. ynishi@nias.affrc.go.jp	135.567	34.8167	2003	Plant Mol Biol
Bioscience Center, Graduate School of Bioagricultural Sciences, Nagoya University, Chikusa-ku, Nagoya 464-8601, Japan.	136.483	35.0333	2003	The Plant Journal
BioScience Center, Nagoya University, Chikusa, Nagoya 464-8601, Japan,	136.483	35.0333	2003	The Plant Journal
BioScience Center, Nagoya University, Chikusa, Nagoya 464-8601, Japan.	136.483	35.0333	2003	The Plant Journal
BioScience Center, Nagoya University, Nagoya 464-8601, Japan.	136.483	35.0333	2003	Science
Nagoya University, BioScience Center, Chikusa, Nagoya 464-8601, Japan.	136.483	35.0333	2003	The Plant Journal
Experimental Farm/Plant Genetics Laboratory, National Institute of Genetics, Yata1111, Mishima, Shizuoka 411-8540, Japan.	138.938	35.1178	2003	The Plant Cell Online
Plant Genetics Laboratory, National Institute of Genetics, 1111 Yata, Mishima, Shizuoka-ken 411-8540, Japan.	138.938	35.1178	2003	The Plant Journal
BioScience and Biotechnology Center, Nagoya University, Chikusa, Nagoya 464-8601, Japan.	136.917	35.1667	2003	Plant Cell
Division of Applied Life Science (Brain Korea 21 Program), Plant Molecular Biology and Biotechnology Research Center, Gyeongsang National University, Jinju 660-701, Korea.	128.085	35.1928	2003	Mol Cells
Laboratory of Molecular Microbiology, School of Agriculture, Nagoya University, Chikusa-ku, Nagoya, 464-8601 Japan.	137.017	35.2667	2003	Plant Cell Physiol
Biotechnology Research Center, The University of Tokyo, Tokyo 113-8657, Japan.	139.751	35.685	2003	Planta
Department of Applied Biological Chemistry, Graduate School of Agricultural and Life Sciences, The University of Tokyo, 1-1-1 Yayoi, Bunkyo-ku, Tokyo 113-8657, Japan.	139.751	35.685	2003	The Plant Journal
Department of Biological Sciences, Tokyo Metropolitan University, Minami-ohsawa 1-1, Hachioji-shi, 192-0397 Tokyo, Japan.	139.751	35.685	2003	Planta
Department of Biological Sciences, Tokyo Metropolitan University, Minami-ohsawa 1-1, Hachioji-shi, Tokyo 192-0397, Japan.	139.751	35.685	2003	The Plant Journal
Graduate School of Agricultural and Life Sciences, University of Tokyo, Tokyo 113-8657, Japan.	139.751	35.685	2003	Development
Graduate School of Agricultural and Life Sciences, University of Tokyo, Tokyo 113-8657, Japan.	139.751	35.685	2003	Development
Graduate School of Agricultural and Life Sciences, University of Tokyo, Tokyo 113-8657, Japan.	139.751	35.685	2003	Genetics
Graduate School of Agriculture and Life Science, University of Tokyo, Yayoi 1-1-1, Bunkyo, Tokyo 113-8657, Japan.	139.751	35.685	2003	Proc Natl Acad Sci U S A
Laboratory of Plant Molecular Genetics, Graduate School of Agricultural and Life Sciences, The University of Tokyo, 1-1-1 Yayoi, Bunkyo-ku, Tokyo 97403-1229, Japan.	139.751	35.685	2003	FEBS Letters
Laboratory of Plant Molecular Genetics, Graduate School of Agricultural and Life Sciences, University of Tokyo, 1-1-1 Yayoi, Bunkyo-ku, Tokyo 113-8657, Japan.	139.751	35.685	2003	Gene
National Research Laboratory of Plant Functional Genomics, Division of Molecular and Life Sciences, Pohang University of Science and Technology (POSTECH), 790-784 Pohang, South Korea.	129.365	36.0322	2003	Planta
National Research Laboratory of Plant Functional Genomics, Division of Molecular and Life Sciences, Pohang University of Science and Technology (POSTECH), Pohang, 790-784 Republic of Korea.	129.365	36.0322	2003	Plant and Cell Physiology
Institute of the Society for Techno-innovation of Agriculture, Forestry and Fisheries, Tsukuba, Ibaraki 305-0854, Japan.	140.096	36.0403	2003	Plant Physiol
Department of Applied Biological Science, Faculty of Science and Technology, Tokyo University of Science, 2641 Yamazaki, Chiba, 278-8510, Noda, Japan.	139.958	36.0411	2003	Gene
Biological Resources Division, Japan International Research Center for Agricultural Sciences (JIRCAS), 1-1 Ohwashi, Tsukuba, Ibaraki 305-8686, Japan.	140.09	36.0537	2003	The Plant Journal
Biological Resources Division, Japan International Research Center for Agricultural Sciences, 1-1 Ohwashi, Tsukuba, Ibaraki 305-8686, Japan.	140.09	36.0537	2003	Plant Physiol
Department of Plant Pathology and Program in Cell and Molecular Biology, University of Arkansas, Fayetteville, Arkansas 72701	-94.1665	36.0598	2003	The Plant Cell Online
National Institute of Agrobiological Sciences, Tsukuba 305-8602, Japan.	140.117	36.0833	2003	Plant Mol Biol
National Institute of Agrobiological Sciences, Tsukuba, Japan.	140.117	36.0833	2003	Plant Physiology and Biochemistry
Department of Molecular Biology, College of Natural Science, Sejong University, Seoul 143-747, Republic of Korea.	127.1	37.6664	2003	Biochem Biophys Res Commun
Department of Molecular Biosciences, Graduate School of Life Sciences, Tohoku University, 980-8577 Sendai, Japan.	140.885	38.2547	2003	Mol Genet Genomics
Department of Plant Pathology, University of California, One Shields Avenue, Davis 95616, USA.	-121.746	38.5424	2003	Mol Genet Genomics
Donald Danforth Plant Science Center, St. Louis, Missouri 63132, USA.	-90.3942	38.6636	2003	J Biol Chem
Iwate Biotechnology Research Center, Kitakami, Iwate 024-0003, Japan.	141.129	39.3484	2003	The Plant Journal
Crop Genetics Research and Development, Pioneer Hi-Bred, A DuPont Company, Experimental Station, Wilmington, Delaware 19880, USA. ecahoon@danforthcenter.org	-75.597	39.5645	2003	Nat Biotechnol
PKU-Yale Joint Research Center of Agricultural and Plant Molecular Biology, National Key Laboratory of Protein Engineering and Plant Gene Engineering, College of Life Sciences, Peking University, 5 Yiheyuan Road, Beijing 100871, China.	116.328	39.9889	2003	J Exp Bot
Institute of Genetics and Developmental Biology, Chinese Academy of Sciences, 100101 Beijing, PR China.	116.388	39.996	2003	Theor Appl Genet
Institute of Genetics and Developmental Biology, Chinese Academy of Sciences, 917 Bld, Datun Rd, Andingmen-wai, Beijing 100101, China.	116.388	39.996	2003	Plant Mol Biol
Institute of Genetics and Developmental Biology, Chinese Academy of Sciences, Beijing 100101, China.	116.388	39.996	2003	Theor Appl Genet
Institute of Genetics and Developmental Biology, Chinese Academy of Sciences, Beijing 100101, China.	116.388	39.996	2003	Nature
Institute of Genetics and Developmental Biology, Chinese Academy of Sciences, Beijing 100101, China.	116.388	39.996	2003	The Plant Cell Online
Plant Biotechnology Laboratory, Institute of Genetics and Development Biology, The Chinese Academy of Sciences, Beijing 100101, China.	116.388	39.996	2003	TAG Theoretical and Applied Genetics
Institute of Microbiology, Chinese Academy of Sciences, 100080, Beijing, China.	116.364	40.0075	2003	Sci China C Life Sci
Laboratory of Plant Biotechnology, Institute of Microbiology, Chinese Academy of Sciences, Beijing 100080, China.	116.364	40.0075	2003	Planta
Departamento de Biotecnologia, Escuela Tecnica Superior de Ingenieros Agronomos, Universidad Politecnica de Madrid, 28040 Madrid, Spain.	-3.7115	40.4492	2003	Plant J
Departamento de Biotecnologia, Escuela Tecnica Superior de Ingenieros Agronomos, Universidad Politecnica de Madrid, 28040 Madrid, Spain.	-3.6115	40.5492	2003	The Plant Journal
Pioneer Hi-Bred International, Johnston, IA 50131, USA.	-93.6999	41.6619	2003	Proc Natl Acad Sci U S A
Department of Plant Breeding, 240 Emerson Hall, Cornell University, Ithaca, NY 14853-1901, USA.	-76.4944	42.4435	2003	Theor Appl Genet
Department of Low Temperature Science, National Agricultural Research Center for Hokkaido Region, 1 Hitsujigaoka, Toyohira, Sapporo, Hokkaido 062-8555, Japan	141.412	43.0082	2003	Physiologia Plantarum
Graduate School of Agriculture, Hokkaido University, N9W9, Kita-ku, Sapporo, 060-8589, Japan;	141.341	43.0704	2003	New Phytologist
Division of Biological Sciences, Graduate School of Science, Hokkaido University, Kita-ku N10-W8, Sapporo, 060-0810 Japan.	141.342	43.0722	2003	Plant Cell Physiol
Division of Biological Sciences, Graduate School of Science, Hokkaido University, Kita-ku N10-W8, Sapporo, 060-0810 Japan.	141.342	43.0722	2003	Plant Cell Physiol
Laboratory of Environmental Molecular Biology, Division of Bioscience, Graduate School of Environmental Earth Science, Hokkaido University, Sapporo 060-0810, Japan. washi@ees.hokudai.ac.jp	141.342	43.0722	2003	Plant Physiol
Department of Biology, Faculty of Science, University of Ottawa, 30 Marie Curie, K1N 6N5 ON, Ottawa, Canada.	-78.0188	44.5414	2003	FEBS Letters
Departement des Sciences biologiques, Universite du Quebec a Montreal, Case Postale 8888, succursale Centre-ville, Canada H3C 3P8.	-73.5436	45.5023	2003	Plant Physiol
Department of Biology, Faculty of Science, University of Ottawa, 30 Marie Curie, Ottawa, ON K1N 6N5, Canada.	-75.5822	45.5221	2003	FEBS Letters
Institut fur Biologie II, Schanzlestrasse 1, D-79104 Freiburg, Germany. christian.chaban@uni-freiburg.de	7.8545	48.0098	2003	Plant Physiol
Laboratoire de Physiologie Vegetale, Universite Libre de Bruxelles, Campus Plaine (CP 206/2), B-1050 Brussels, Belgium.	4.45975	50.94	2003	Biochim Biophys Acta
Laboratory of Plant Genetics, Vrije Universiteit Brussel (VUB), Campus Etterbeek, Gebouw E Pleinlaan 2, B-1050 Brussels, Belgium	4.45975	50.94	2003	Plant Science
Max-Planck-Institut fur Zuchtungsforschung, Department of Plant Breeding and Yield Physiology, Carl-von-Linne-Weg 10, 50829 Koln, Germany.	6.85967	50.9569	2003	The Plant Journal
Plant Biotechnology Institute, National Research Council of Canada, 110 Gymnasium Place, Saskatoon, Saskatchewan, Canada S7N 0W9.	-106.629	52.1303	2003	Proc Natl Acad Sci U S A
John Innes Centre, Norwich Research Park, Colney, United Kingdom.	1.22138	52.6223	2003	Plant Physiol
Institut fur Allgemeine Botanik, Universitat Hamburg, Ohnhorststrasse 18, 22609 Hamburg, Germany.	9.86964	53.5629	2003	Planta
CSIRO Plant Industry, Canberra, Australian Capital Territories 2601, Australia.	149.105	-35.2772	2004	Plant Physiol
Temasek Life Sciences Laboratory, 1 Research Link, The National University of Singapore, 117604, Singapore, Republic of Singapore.	103.856	1.29306	2004	Theor Appl Genet
Department of Plant Sciences, School of Life Sciences, University of Hyderabad, Hyderabad 500046, India	78.3313	17.4582	2004	Plant Science
Department of Botany, University of Hong Kong, Pokfulam Road, Hong Kong.	114.139	22.284	2004	J Exp Bot
Department of Life Sciences, Center for Biosciences and Biotechology, National Cheng Kung University, No. 1 University Road 701, Tainan, Taiwan.	120.224	22.9845	2004	Plant Cell Physiol
Institute of Molecular Biology, Academia Sinica, Nankang, Taipei, 11529 Taiwan, Republic of China.	121.611	25.0312	2004	Plant Physiol
Institute of Botany, Academia Sinica, Taipei, Taiwan.	121.625	25.1392	2004	Plant Mol Biol
Centre for Plant Molecular Biology and Department of Plant Molecular Biology, University of Delhi South Campus, Benito Juarez Road, New Delhi 110021, India.	77.1623	28.5844	2004	Biochimica et Biophysica Acta (BBA) - Gene Structure and Expression
Department of Plant Molecular Biology, University of Delhi South Campus, Benito Juarez Road, New Delhi 110 021, India.	77.1726	28.6488	2004	Proc Natl Acad Sci U S A
USDA-ARS, Rice Research, 1509 Aggie Drive, Beaumont, TX 77713, USA	-94.2339	30.0622	2004	Crop Science
College of Life Sciences, Zhejiang University, 310029, Hangzhou, China.	120.185	30.278	2004	Mol Genet Genomics
National Key Laboratory of Crop Genetic Improvement, National Center of Crop Molecular Breeding, Huazhong Agricultural University, Wuhan 430070, China.	114.342	30.5329	2004	The Plant Journal
Key Laboratory of Ministry of Education for Developmental Biology, College of Life Sciences, Wuhan University, Wuhan 430072, China.	114.385	30.5754	2004	Mol Biol Rep
Key Laboratory of Ministry of Education for Plant Development Biology, Wuhan University College of Life Sciences, Wuhan 420072, PR China	114.355	30.6055	2004	Plant Science
SHARF Laboratory, Shanghai Institute of Plant Physiology and Ecology, The Chinese Academy of Sciences, 300 Fenglin Road, 200032, Shanghai, China. hxlin@iris.sipp.ac.cn	121.447	31.1998	2004	Theor Appl Genet
Institute of Plant Physiology and Ecology, Shanghai Institutes for Biological Sciences, Chinese Academy of Sciences, 300 Fenglin Road, Shanghai, 200032, PR China.	121.447	31.1998	2004	Plant Cell Physiol
The State Key Laboratory of Plant Molecular Genetics, Institute of Plant Physiology Ecology, Shanghai Institutes for Biological Sciences, the Chinese Academy of Sciences, Shanghai 200032, China.	121.447	31.1998	2004	Acta Biochim Biophys Sin (Shanghai)
Shanghai Key Laboratory of Agricultural Genetic and Breeding, Agro-Biotechnology Research Center, Shanghai Academy of Agricultural Sciences, China. pengrihe69@yahoo.com	121.474	31.2304	2004	Eur J Biochem
National Center for Gene Research, Shanghai Institutes for Biological Sciences, Chinese Academy of Sciences, 500 Caobao Road, Shanghai 200233, China.	121.52	31.2868	2004	Gene
State Key Laboratory of Genetic Engineering, Institute of Genetics, School of Life Science, Fudan University, 220 Handan Road, Shanghai 200433, PR China.	121.507	31.2994	2004	Gene
National Laboratory of Plant Molecular Genetics, Institute of Plant Physiology and Ecology, Shanghai Institutes for Biological Sciences (SiBS), Chinese Academy of Sciences, 200032 Shanghai, China.	121.547	31.2998	2004	Plant Mol Biol
Agricultural College, Yangzhou University, Yangzhou 225009, China	119.479	32.4751	2004	RICE SCIENCE
Department of Biology, Faculty of Science, Kyushu University, Fukuoka, 812-8581 Japan.	130.416	33.5837	2004	Plant and Cell Physiology
Department of Biology, Faculty of Science, Kyushu University, Hakozaki, Higashi-ku, Fukuoka, 812-81 Japan. kkususcb@mbox.nc.kyushu-u.ac.jp	130.416	33.5837	2004	Plant Cell Physiol
Plant Breeding Laboratory, Faculty of Agriculture, Kyushu University, Fukuoka 812-8581, Japan. kdoi@agr.kyushu-u.ac.jp	130.425	33.6265	2004	Genes Dev
Plant Breeding Laboratory, Graduate School of Agriculture, Hokkaido University, Sapporo 060-8589, Japan.	130.425	33.6265	2004	Genetics
Botanical Gardens, Research School of Science, Osaka City University, Kisaichi, Katano-shi, Osaka, 576-0004 Japan.	135.694	34.7435	2004	Plant Cell Physiol
Laboratory of Plant Molecular Genetics, Nara Institute of Science and Technology, Takayama 8916-5, Ikoma, Nara 630-0101, Japan.	135.725	34.7549	2004	Plant Physiol
National Institute of Agrobiological Sciences, Kannondai 2-1-2, Tsukuba, 305-8602 Ibaraki, Japan. kenshi@nias.affrc.go.jp	135.567	34.8167	2004	Planta
National Institute of Agrobiological Sciences, Kannondai 2-1-2, Tsukuba, Ibaraki, 305-8602 Japan. fukuda@affrc.go.jp	135.567	34.8167	2004	Plant Cell Physiol
National Institute of Agrobiological Sciences, Kannondai, Tsukuba, Ibaraki 305-8602, Japan.	135.567	34.8167	2004	Plant Biotechnol J
Department of Biotechnology, Graduate School of Engineering, Osaka University, 2-1, Yamadaoka, Suita, Osaka, 565-0871, Japan.	135.528	34.8194	2004	Plant Mol Biol
BioScience Center, Nagoya University, Chikusa, Nagoya 464-8601, Japan.	136.483	35.0333	2004	Plant Cell
Experimental Farm and Plant Genetics Laboratory, National Institute of Genetics, Yata 1111, 411-8540 Mishima, Shizuoka, Japan. knonomur@lab.nig.ac.jp	138.917	35.1167	2004	Mol Genet Genomics
Experimental Farm/Plant Genetics Laboratory, National Institute of Genetics, Mishima, Shizuoka 411-8540, Japan. knonomur@lab.nig.ac.jp	138.938	35.1178	2004	Plant Cell
Plant Genetics Laboratory, National Institute of Genetics, Mishima, Shizuoka 411-8540, Japan.	138.938	35.1178	2004	Gene
Plant Genetics Laboratory, National Institute of Genetics, Yata 1111, Mishima, Shizuoka 411-8540, Japan.	138.938	35.1178	2004	Proc Natl Acad Sci U S A
Bioscience and Biotechnology Center, Nagoya University, Chikusa, Nagoya 464-8601, Japan.	136.917	35.1667	2004	The Plant Journal
Bioscience and Biotechnology Center, Nagoya University, Chikusa-ku, Nagoya 464-8601, Japan	136.917	35.1667	2004	The Plant Cell Online
Bioscience and Biotechnology Center, Nagoya University, Nagoya, Aichi 464-8601, Japan.	136.917	35.1667	2004	Plant Mol Biol
RIKEN Plant Science Center, 1-7-22 Suehiro, Tsurumi-ku, Yokohama, 230-0045 Japan.	139.682	35.4944	2004	Plant Cell Physiol
Laboratory of Plant Biotechnology, Faculty of Agriculture, Tottori University, Koyama, 680-8553, Japan.	134.235	35.5011	2004	Planta
Biotechnology Research Center, The University of Tokyo, 1-1-1 Yayoi, Bunkyo-ku, Tokyo 113-0032, Japan.	139.751	35.685	2004	Biochem Biophys Res Commun
Biotechnology Research Center, The University of Tokyo, 1-1-1 Yayoi, Bunkyo-ku, Tokyo 113-8657, Japan.	139.751	35.685	2004	The Plant Journal
Biotechnology Research Center, The University of Tokyo, 1-1-1 Yayoi, Bunkyo-ku, Tokyo 113-8657, Japan.	139.751	35.685	2004	FEBS Lett
Department of Applied Biological Chemistry, Graduate School of Agricultural and Life Sciences , The University of Tokyo , Tokyo, 113-8657, Japan	139.751	35.685	2004	Soil Science and Plant Nutrition
Department of Applied Biological Chemistry, The University of Tokyo, Bunkyo-ku, Tokyo 113-8657, Japan.	139.751	35.685	2004	Physiol Plant
Department of Applied Biological Chemistry, University of Tokyo, Bunkyo-ku, Tokyo, 113-8657 Japan.	139.751	35.685	2004	Plant Cell Physiol
Department of Biological Sciences, Tokyo Metropolitan University, Minami-Osawa, Hachioji-shi, Tokyo, 192-0397 Japan.	139.751	35.685	2004	Plant Cell Physiol
Graduate School of Agricultural and Life Sciences, The University of Tokyo, 1-1-1 Yayoi, Bunkyo-ku, Tokyo 113-8657, Japan.	139.751	35.685	2004	Plant J
Graduate School of Agricultural and Life Sciences, University of Tokyo, Bunkyo-ku, Tokyo 113-8657, Japan.	139.751	35.685	2004	Plant Cell
Graduate School of Agricultural and Life Sciences, University of Tokyo, Bunkyo-ku, Tokyo 113-8657, Japan.	139.751	35.685	2004	Development
Department of Biotechnology and Life Science, Tokyo University of Agriculture and Technology, Koganei, Tokyo, 184-8588 Japan.	139.518	35.6984	2004	Plant Cell Physiol
Field Production Science Center, University of Tokyo, Nishi-Tokyo, Tokyo 188-0002, Japan.	139.535	35.7406	2004	Plant Physiol
Department of Applied Biological Science, Tokyo University of Science, 2641 Yamazaki, Noda, Chiba, 278-8510 Japan.	139.858	35.9411	2004	Plant Cell Physiol
Japan Society for the Promotion of Science, Tsukuba, Ibaraki, 305-8602 Japan.	140.1	36.0307	2004	Plant and Cell Physiology
National Laboratory of Plant Functional Genomics, Division of Molecular and Life Sciences, Pohang University of Science and Technology, Pohang, 790-784, Republic of Korea.	129.365	36.0322	2004	Plant Mol Biol
National Research Laboratory of Plant Functional Genomics, Division of Molecular and Life Sciences, Pohang University of Science and Technology (POSTECH), Pohang 790-784, Korea.	129.365	36.0322	2004	Plant J
National Research Laboratory of Plant Functional Genomics, Division of Molecular and Life Sciences, Pohang University of Science and Technology, Pohang, 790-784 Korea.	129.365	36.0322	2004	Plant and Cell Physiology
Department of Applied Biological Science, Faculty of Science and Technology, Science University of Tokyo, 2641 Yamazaki, Noda-shi, 278-8510 Chiba-ken, Japan.	139.958	36.0411	2004	Biochem Biophys Res Commun
Department of Applied Biological Science, Faculty of Science and Technology, Tokyo University of Science, Japan.	139.958	36.0411	2004	Eur J Biochem
Department of Molecular Genetics, National Institute of Agrobiological Sciences, 2-1-2, Kannondai, Tsukuba, 305-8602, Japan.	140.117	36.0833	2004	Plant Physiol Biochem
Gene Research Center, Institute of Biological Sciences, University of Tsukuba, Tennodai 1-1-1, 305-8572 Tsukuba, Japan.	140.117	36.0833	2004	Theor Appl Genet
National Institute of Agrobiological Sciences, Tsukuba 305-8602, Japan.	140.117	36.0833	2004	Plant Physiol
National Institute of Agrobiological Sciences, Tsukuba, Japan.	140.117	36.0833	2004	Plant Mol Biol
Department of Biological Sciences, University of Nevada, 4505 Maryland Parkway, Las Vegas, Nevada 89154, USA.	-115.133	36.1658	2004	Plant Physiol
Laboratory of Bio-control, Graduate School of Natural Science and Technology, Niigata University, 2-8050 Ikarashi, Niigata 950-2181, Japan.	138.943	37.867	2004	Plant Mol Biol
Department of Rice Research, National Agricultural Research Center, Joetsu, 943-0193 Niigata, Japan. dragon@affrc.go.jp	138.271	37.9167	2004	Planta
Department of Environmental Life Sciences, Graduate School of Life Sciences, Tohoku University, Sendai, 980-8577 Japan.	140.874	38.2538	2004	Plant Cell Physiol
Graduate School of Agricultural Science, Tohoku University, 1-1 Tsutsumidoori-Amamiyamachi, Aoba-ku, Sendai 981-8555, Japan.	140.885	38.2547	2004	Theor Appl Genet
Graduate School of Agricultural Science, Tohoku University, 1-1 Tsutsumidori-Amamiyamachi, Aoba-ku, Sendai, 981-8555 Japan.	140.885	38.2547	2004	Plant Cell Physiol
Department of Developmental Biology and Neurosciences, Graduate School of Life Sciences, Tohoku University, Sendai 980-8578, Japan.	140.844	38.2554	2004	Plant Physiol
The Donald Danforth Plant Science Center, 975 North Warson Road, St. Louis, MO 63132, USA.	-90.3948	38.6727	2004	Proc Natl Acad Sci U S A
Division of Biological Resource Science, Graduate School of Agricultural Science, Tohoku University, Kawatabi, Naruko Miyagi 989-6711, Japan. watanabe@bios.tohoku.ac.jp	140.752	38.7317	2004	J Exp Bot
Course of the Science of Bioresources, The United Graduate School of Agricultural Science, Iwate University (Yamagata University), Tsuruoka, Yamagata 997-8555, Japan.	139.828	38.7355	2004	Plant J
Laboratory of Plant Breeding and Genetics, Department of Biological Production, Faculty of Bioresource Sciences, Akita Prefectural University, Kaidoubata-Nishi 241-7, Shimoshinjyo-Nakano, 010-0195 Akita, Japan. akagi@akita-pu.ac.jp	140.067	39.7167	2004	Theor Appl Genet
Key Laboratory of Photosynthesis and Environmental Molecular Physiology, Research Center for Molecular and Developmental Biology, Institute of Botany, The Chinese Academy of Sciences, Beijing 100093, China.	116.211	39.9558	2004	J Exp Bot
Department of Plant Pathology, Ohio State University, Columbus, Ohio 43210, USA.	-83.0002	39.9601	2004	Plant Cell
Chinese Acad Sci, Inst Genet & Dev Biol, Plant Biotechnol Lab, Beijing 100101, China	116.388	39.996	2004	Acta Botanica Sinica
Research Center for Molecular and Developmental Biology, Key Laboratory of Photosynthesis and Environmental Molecular Physiology, Institute of Botany, The Chinese Academy of Sciences, Beijing 100093, China.	116.381	40.0052	2004	Plant Physiol
Institute of Genetics and Developmental Biology, Chinese Academy of Sciences, Beijing 100080, China.	116.364	40.0075	2004	Acta Biochim Biophys Sin (Shanghai)
Department of Biological Sciences, Lehman College, The City University of New York, Bronx, New York 10468, USA.	-73.9078	40.8596	2004	Plant Physiol
Department of Molecular Genetics and Cell Biology, University of Chicago, Chicago, Illinois 60637.	-87.5962	41.7815	2004	Plant Cell
Department of Biochemistry, Biophysics, and Molecular Biology, Iowa State University, Ames, IA 50011, USA.	-93.6393	42.007	2004	Plant Physiol
Department of Low-Temperature Science, National Agricultural Research Center for Hokkaido Region, 1 Hitsujigaoka, Toyohira-ku, Sapporo, 062-8555 Hokkaido, Japan. takiyama@affrc.go.jp	141.412	43.0082	2004	Planta
National Agricultural Research Center for Hokkaido Region, Hitsujigaoka 1, Toyohira, Sapporo, Hokkaido, Japan. kjsaito@affrc.go.jp	141.412	43.0082	2004	Theor Appl Genet
National Agricultural Research Center for Hokkaido Region, Hitsujigaoka 1, Toyohira-ku, Sapporo, 062-8555, Japan	141.412	43.0082	2004	Molecular Breeding
Winter Stress Laboratory, Department of Low Temperature Sciences, National Agricultural Research Center for Hokkaido Region, Hitsujigaoka, Toyohira-ku, Sapporo, Japan.	141.454	43.1547	2004	Journal of Plant Physiology
Department of Biomolecular Sciences and Biotechnology, University of Milan, Via Celoria 26, 20133, Milano, Italy.	9.1878	45.4612	2004	Molecular Genetics and Genomics
Dipartimento di Biologia, Universita degli Studi di Milano, 20133 Milan, Italy.	9.1878	45.4612	2004	Plant Physiol
Dipartimento di Biologia Strutturale e Funzionale, Universita dell'Insubria, via J.H. Dunant 3, 21100 Varese, Italy.	8.91243	45.9282	2004	Plant J
Laboratory of Plant Physiology, University of Geneva, Quai Ernest-Ansermet 30, CH-1211 Geneva 4, Switzerland.	6.14512	46.1994	2004	Phytochemistry
Abteilung Pflanzenphysiologie, Universitat Rostock, Albert-Einstein-Strasse 3, 18051 Rostock, Germany.	12.1343	54.0874	2004	Plant Physiol
Plant Industry, Commonwealth Scientific and Industrial Research Organization (CSIRO), GPO Box 1600, Canberra, ACT 2601, Australia.	149.105	-35.2772	2005	Plant Cell Rep
CSIRO Plant Industry, GPO Box 1600, Canberra, ACT 2601, Australia.	149.205	-35.1772	2005	Plant Cell and Environment
Commonwealth Scientific and Industrial Research Organization, Plant Industry, Horticulture Unit, Glen Osmond, South Australia.	138.752	-34.8601	2005	Plant Physiol
Centre for Plant Conservation Genetics, Southern Cross University, Lismore, NSW 2480, Australia.	153.3	-28.8183	2005	Plant Biotechnol J
Rice Functional Genomics Group, Temasek Life Sciences Laboratory, 1 Research Link, National University of Singapore, 117604, Singapore.	103.856	1.29306	2005	Plant Mol Biol
Temasek Life Sciences Laboratory, National University of Singapore, 1 Research Link, Singapore 117604, Singapore.	103.856	1.29306	2005	Nature
Department of MCB, Indian Institute of Science, Bangalore 560012, India.	77.5533	12.9954	2005	Plant J
Department of Biochemistry, Faculty of Science, Chulalongkorn University, Payathai Road, Patumwan, Bangkok 10330, Thailand.	100.517	13.7833	2005	J Biochem Mol Biol
Plant Breeding, Genetics and Biochemistry Division, International Rice Research Institute, DAPO Box 7777, Metro Manila, Philippines. dbsbixz@nus.edu.sg	120.982	14.6042	2005	Plant Cell Physiol
Molecular Biology Division, Bhabha Atomic Research Center, Mumbai, India.	72.8258	18.975	2005	Plant Mol Biol
Department of Botany, The University of Hong Kong, Pokfulam Road, Hong Kong SAR, China	114.139	22.284	2005	Sexual Plant Reproduction
Laboratory of Plant Resistance and Genetics, College of Natural Resources and Environmental Sciences, South China Agricultural University, Guangzhou, 510642, China.	113.359	23.161	2005	Mol Genet Genomics
Laboratory of Plant Resistance and Genetics, College of Resources and Environmental Sciences, South China Agricultural University, Guangzhou 510642, China.	113.359	23.161	2005	Theor Appl Genet
National Research Centre on Plant Biotechnology, Indian Agricultural Research Institute, New Delhi 110012, India. trsharma@nrcpb.org	77.2667	28.55	2005	Mol Genet Genomics
Department of Plant Molecular Biology, University of Delhi South Campus, Benito Juarez Road, New Delhi 110021, India.	77.1726	28.6488	2005	Biochim Biophys Acta
State Key Laboratory of Plant Physiology and Biochemistry, College of Life Sciences, Zhejiang University, Hangzhou, Zhejiang, PR China.	120.169	30.2553	2005	Plant Cell Physiol
Institute of Biotechnology, College of Agriculture and Biotechnology, Zhejiang University, Hangzhou, Zhejiang 310029, China	120.185	30.278	2005	Physiological and Molecular Plant Pathology
Institute of Biotechnology, Zhejiang University, Hangzhou, Zhejiang 310029, China.	120.185	30.278	2005	J Exp Bot
Institute of Biotechnology, Zhejiang University, Hangzhou, Zhejiang, PR China.	120.185	30.278	2005	Plant Biol (Stuttg)
State Key Laboratory of Plant Physiology and Biochemistry, College of Life Science, Zhejiang University, Hangzhou 310029, China.	120.185	30.278	2005	Plant J
State Key Laboratory of Plant Physiology and Biochemistry, College of Life Science, Zhejiang University, Hangzhou 310029, People's Republic of China.	120.185	30.278	2005	Plant Physiol
State Key Laboratory of Plant Physiology and Biochemistry, College of Life Sciences, Zhejiang University, Hangzhou 310029, People's Republic of China.	120.185	30.278	2005	Plant Physiol
The State Key Laboratory of Plant Physiology and Biochemistry, College of Life Sciences, Zhejiang University, Hangzhou, 310029, PR China.	120.185	30.278	2005	Gene
Chinese National Centre for Rice Improvement and State Key Laboratory of Rice Biology, China National Rice Research Institute, Hangzhou 310006, China.	120.181	30.2816	2005	Theor Appl Genet
State Key Laboratory of Plant Physiology and Biochemistry, College of Life Science, Zhejiang University, Hua Jiachi Campus, Hangzhou, 310029, China	120.285	30.378	2005	Plant Cell and Environment
National Key Laboratory of Crop Genetic Improvement and National Center of Plant Gene Research (Wuhan), Huazhong Agricultural University, Wuhan 430070, China.	114.342	30.5329	2005	Planta
National Key Laboratory of Crop Genetic Improvement and National Center of Plant Gene Research Wuhan, Huazhong Agricultural University, Wuhan 430070, China.	114.342	30.5329	2005	Mol Genet Genomics
National Key Laboratory of Crop Genetic Improvement, and National Center of Plant Gene Research-Wuhan, Huazhong Agricultural University, Wuhan 430070, China.	114.342	30.5329	2005	Theor Appl Genet
Institute of Developmental and Molecular Biology, Texas A&M University, College Station, Texas 77843-3155, USA.	-96.6752	30.9749	2005	Plant Cell
Institute of Genetics, State Key Laboratory of Genetic Engineering, School of Life Sciences, Fudan University, Shanghai, People's Republic of China.	121.409	31.005	2005	Biotechnol Lett
National Key Laboratory of Plant Molecular Genetics, Shanghai Institute of Plant Physiology and Ecology, Shanghai Institute for Biological Sciences, The Chinese Academy of Sciences, 300 Fenglin Road, Shanghai 200032, China.	121.447	31.1998	2005	Nat Genet
Institute of Genetics, State Key Laboratory of Genetic Engineering, School of Life Science, Fudan University 220 Handan Road, Shanghai 200433, PR China. fming@fudan.edu.cn	121.507	31.2994	2005	Cell Mol Biol Lett
State Key Laboratory of Genetic Engineering, Department of Biochemistry, School of Life Sciences, Fudan University, Shanghai 200433, People's Republic of China. awdong001@yahoo.com.cn	121.507	31.2994	2005	Plant Physiol
Institute of Genetics, School of Life Sciences, Fudan University, Shanghai 200433, China	121.607	31.3994	2005	J Integr Plant Biol
State key laboratory of crop genetics and germplasm enhancement, Nanjing Agricultural University, Nanjing 210095, P.R. China	118.842	32.0353	2005	DNA Seq
State Key Laboratory of Crop Genetics and Germplasm Enhancement, Rice Research Institute, Nanjing Agricultural University, Nanjing 210095, China.	118.842	32.0353	2005	Mol Biol Rep
Botanical Gardens, Graduate School of Science, Osaka City University, Kisaichi, Katano-shi, Osaka 576-0004, Japan.	135.694	34.7435	2005	Plant Cell
Laboratory of Plant Molecular Genetics, Nara Institute of Science and Technology, Takayama 8916-5, Ikoma, Nara, 630-0192 Japan.	135.725	34.7549	2005	Plant Cell Physiol
Laboratory of Plant Molecular Genetics, Nara Institute of Science and Technology, Takayama, Ikoma, Japan.	135.725	34.7549	2005	Plant Cell
National Institute of Agrobiological Sciences, Kannondai 2-1-2, Tsukuba, Ibaraki 305-8602, Japan. uechu@nias.affrc.go.jp	135.567	34.8167	2005	Genetics
Laboratory of Plant Genetics, Graduate School of Agriculture, Kyoto University	135.781	35.0262	2005	Genes Genet Syst
Plant Genetics Laboratory, National Institute of Genetics, Yata 1111, Mishima, Shizuoka-ken 411-8540, Japan.	138.938	35.1178	2005	Biochim Biophys Acta
BioScience and Biotechnology Center, Nagoya University, Chikusa, Nagoya 464-8601, Japan.	136.917	35.1667	2005	Plant Cell
Bioscience and Biotechnology Center, Nagoya University, Chikusa, Nagoya, Aichi 464-8601, Japan.	136.917	35.1667	2005	Plant J
Bioscience and Biotechnology Center, Nagoya University, Chikusa-ku, Nagoya 464-8601, Japan.	136.917	35.1667	2005	Plant J
Bioscience and Biotechnology Center, Nagoya University, Nagoya 464-8601, Japan.	136.917	35.1667	2005	Science
Bioscience and Biotechnology Center, Nagoya University, Nagoya 464-8601, Japan.	136.917	35.1667	2005	Nature
Bioscience and Biotechnology Center, Nagoya University, Nagoya, Aichi 464-8601, Japan.	136.917	35.1667	2005	Plant Cell
Bioscience and Biotechnology Center, Nagoya University, Nagoya, Aichi 464-8601, Japan.	136.917	35.1667	2005	Plant Physiol
Bioscience and Biotechnology Center, Nagoya University, Nagoya, Aichi, 464-8601 Japan. sazuka@agr.nagoya-u.ac.jp	136.917	35.1667	2005	Plant Cell Physiol
Division of Applied Life Science (BK21 Program), Plant Molecular Biology and Biotechnology Research Center, Gyeongsang National University, Jinju 660-701, Korea.	128.085	35.1928	2005	J Biol Chem
Division of Applied Life Sciences, Graduate School of Gyeongsang National University, Jinju 660-701, Korea.	128.085	35.1928	2005	Plant Cell Physiol
Honda Research Institute Japan, 2-1-4 Kazusa-Kamatari, Kisarazu-shi, Chiba 292-0818, Japan. asuka.nishimura@jp.honda-ri.com	139.993	35.3325	2005	Proc Natl Acad Sci U S A
Yeongnam Agricultural Research Institute, NICS, RDA, Milyang, South Korea.	128.749	35.4933	2005	Hereditas
RIKEN (The Institute of Physical and Chemical Research) Plant Science Center, Tsurumi-ku, Yokohama 230-0045, Japan.	139.682	35.4944	2005	Plant Physiol
Laboratory of Plant Biotechnology, Faculty of Agriculture, Tottori University, Koyama, Tottori, 680-8553, Japan.	134.235	35.5011	2005	Planta
Department of Global Agricultural Sciences, Graduate School of Agricultural and Life Science, University of Tokyo, 1-1-1 Yayoi, Bunkyo-ku, Tokyo 113-8657, Japan.	139.751	35.685	2005	J Exp Bot
Graduate School of Agricultural and Life Sciences, The University of Tokyo	139.751	35.685	2005	Genes Genet Syst
Graduate School of Agricultural and Life Sciences, The University of Tokyo, 1-1 Yayoi, Bunkyo-ku, Tokyo 113-8657, Japan.	139.751	35.685	2005	J Exp Bot
Graduate School of Agricultural and Life Sciences, University of Tokyo, Tokyo 113-8657, Japan.	139.751	35.685	2005	Dev Biol
Graduate School of Agriculture and Life Sciences, University of Tokyo, 1-1-1 Yayoi, Bunkyo, Tokyo, 113-8657 Japan.	139.751	35.685	2005	Plant Cell Physiol
Core Research for Evolutional Science and Technology (CREST), Japan Science and Technology Agency (JST), 4-1-8, Honcho, Kawaguchi, Saitama 332-0012, Japan.	139.723	35.8006	2005	J Exp Bot
Japan Science and Technology Agency for Core Research for Evolutional Science and Technology, Kawaguchi 332-0012, Japan.	139.723	35.8006	2005	Planta
Biochemistry Department, National Institute of Agrobiological Sciences, Tsukuba, Ibaraki 305-8602, Japan.	140.1	36.0307	2005	J Biol Chem
Plant Functional Genomics Laboratory (PFGL), Molecular Genetics Department, National Institute of Agrobiological Sciences (NIAS), Kannondai 2-1-2, Tsukuba, Ibaraki 305-8602, Japan.	140.1	36.0307	2005	Plant Mol Biol
Laboratory of Plant Functional Genomics, Division of Molecular and Life Sciences, Pohang University of Science and Technology, Pohang 790-784, Korea.	129.365	36.0322	2005	Plant J
National Research Laboratory of Plant Functional Genomics, Division of Molecular and Life Sciences, Pohang University of Science and Technology (POSTECH), Pohang, 790-784, Korea.	129.365	36.0322	2005	Plant Mol Biol
National Research Laboratory of Plant Functional Genomics, Division of Molecular and Life Sciences, Pohang University of Science and Technology, Pohang 790-784, Republic of Korea. jkhim@postech.ac.kr	129.365	36.0322	2005	Plant Cell
Department of Applied Biological Science, Faculty of Science and Technology, Science University of Tokyo, 2641 Yamazaki, Noda-shi, Chiba-ken 278-8510, Japan.	139.958	36.0411	2005	Gene
Department of Applied Biological Science, Faculty of Science and Technology, Tokyo University of Science, 2641 Yamazaki, Noda-shi, Chiba 278-8510, Japan.	139.958	36.0411	2005	Biochem Biophys Res Commun
Department of Applied Biological Science, Faculty of Science and Technology, Tokyo University of Science, Japan.	139.958	36.0411	2005	FEBS J
Department of Crop, Soil and Environmental Sciences, University of Arkansas, Fayetteville, AR 72701, USA.	-94.1674	36.0412	2005	Gene
Department of Plant Physiology, National Institute of Agrobiological Sciences, Tsukuba, Ibaraki, Japan. mtakano@nias.affrc.go.jp	140.117	36.0833	2005	Plant Cell
Genetic Diversity Department, National Institute of Agrobiological Sciences, Kannondai 2-1-2, Tsukuba, Ibaraki 305-8602, Japan.	140.117	36.0833	2005	Mol Genet Genomics
Graduate School of Life and Environmental Sciences, University of Tsukuba, Tsukuba City, Ibaraki, 305-8572 Japan.	140.117	36.0833	2005	Plant Cell Physiol
National Institute of Agrobiological Sciences, Japan.	140.117	36.0833	2005	Acta Crystallogr Sect F Struct Biol Cryst Commun
Department of Biological Sciences, University of Nevada, Las Vegas, Nevada 89154, USA.	-115.142	36.1047	2005	Plant Physiol
Fukui Prefectural University, Faculty of Bioscience, Kenjyojima, Matsuoka-cho, Yoshida-gun, Fukui 910-1195, Japan.	136.278	36.1094	2005	Plant Cell
Department of Life Science, Sogang University, 121-742, Seoul, South Korea	127	37.5664	2005	Journal of Plant Biology
Department of Life Science, Sogang University, Seoul 121-742, Korea.	127	37.5664	2005	Mol Cells
School of Life sciences and Biotechnology, Korea University, 136-701 Seoul, South Korea.	127	37.5664	2005	Plant Mol Biol
Laboratories of Plant and Microbial Genome Control, Graduate School of Science and Technology, Niigata University, Niigata, 950-2181 Japan.	138.943	37.867	2005	Plant Cell Physiol
Department of Plant and Microbial Biology, University of California, Berkeley, California 94720-3102, USA.	-122.294	37.8686	2005	Plant Physiol
Agricultural Research Service, Western Regional Research Center, United States Department of Agriculture, 800 Buchanan Street, Albany, CA 94710, USA. ctobias@pw.usda.gov	-122.304	37.8869	2005	Planta
Department of Environmental Life Sciences, Graduate School of Life Sciences, Tohoku University, Sendai 980-8577, Japan. j-hidema@ige.tohoku.ac.jp	140.874	38.2538	2005	Plant J
Graduate School of Agricultural Science, Tohoku University, 1-1 Tsutsumidori-Amamiyamachi, Aoba-ku, Sendai 981-8555, Japan.	140.885	38.2547	2005	Plant J
Graduate School of Agricultural Science, Tohoku University, Aoba-ku, Sendai, Japan.	140.885	38.2547	2005	Plant Cell Physiol
Graduate School of Life Sciences, Tohoku University, Aoba-ku, Sendai, Miyagi, Japan.	140.885	38.2547	2005	Plant Cell Physiol
Department of Plant Pathology, University of California, Davis 95616, USA.	-121.746	38.5424	2005	Mol Plant Microbe Interact
Department of Plant Pathology, University of California, Davis 95616, USA.	-121.746	38.5424	2005	Molecular Plant-Microbe Interactions
Department of Plant Pathology, University of California, Davis, CA 95616, USA.	-121.746	38.5424	2005	Plant J
Department of Plant Pathology, University of California, Davis, CA 95616, USA.	-121.746	38.5424	2005	Plant J
CO2 and Temperature Research Laboratory, National Agricultural Research Center for Tohoku Region, Morioka, 020-0198 Japan. junkoi@affrc.go.jp	141.134	39.7462	2005	Plant Cell Physiol
Key Laboratory of Photosynthesis and Environmental Molecular Physiology, Institute of Botany, CAS, Beijing, China.	116.211	39.9558	2005	Plant Cell Environ
Key Laboratory of Photosynthesis and Environmental Molecular Physiology, Institute of Botany, Chinese Academy of Sciences, Beijing 100093, China	116.211	39.9558	2005	Plant Science
Laboratory of Plant Development Physiology and Molecular Biology, College of Life Sciences, Beijing Normal University, PR China.	116.366	39.9622	2005	J Plant Physiol
Peking-Yale Joint Center for Plant Molecular Genetics and Agrobiotechnology, National Laboratory of Protein Engineering and Plant Genetic Engineering, College of Life Science, Peking University, Beijing 100871, China.	116.328	39.9889	2005	Plant Physiol
Institute of Genetics and Developmental Biology, the Chinese Academy of Sciences, Beijing 100101, China;	116.388	39.996	2005	J Integr Plant Biol
National Key Laboratory of Plant Genomics and Center for Plant Gene Research, Institute of Genetics and Developmental Biology, Chinese Academy of Sciences, Beijing.	116.388	39.996	2005	Plant Physiol
National Plant Gene Research Centre (Beijing), Institute of Genetics and Developmental Biology, Chinese Academy of Science, Beijing, 100101, China.	116.388	39.996	2005	Planta
Laboratory of Molecular Biology and MOE Laboratory of Protein Science, Department of Biological Sciences and Biotechnology, Tsinghua University, Beijing 100084, China.	116.326	39.9997	2005	J Plant Physiol
National Key Laboratory of Plant Genomics, Institute of Microbiology, Chinese Academy of Sciences, Beijing 100080, China.	116.364	40.0075	2005	Mol Plant Microbe Interact
Department of Plant Science, College of Biological Sciences, China Agricultural University, Beijing 100094, China	116.239	40.0704	2005	J Integr Plant Biol
State Key Laboratory of Protein Engineering and Plant Genetic Engineering, Peking University, Beijing 100871, China	116.428	40.0889	2005	J Integr Plant Biol
Institute of Molecular Evolutionary Genetics and Department of Biology, Pennsylvania State University University Park, PA 16802, USA. JYN101@PSU.EDU	-77.8623	40.7997	2005	Nucleic Acids Res
National Agricultural Research Center for Hokkaido Region, Toyohira, Sapporo, 062-8555, Japan. sennao@affrc.go.jp	141.412	43.0082	2005	Mol Genet Genomics
Winter Stress Laboratory, National Agricultural Research Center for Hokkaido Region, National Agricultural and Bio-oriented Research Organization, Hitsujigaoka 1, 062-8555 Toyohira-ku, Sapporo, Japan.	141.354	43.0547	2005	Plant Mol Biol
Laboratory of Plant Breeding, Graduate School of Agriculture, Hokkaido University, Sapporo 060-8589, Japan.	141.341	43.0704	2005	Gene
Department of Energy Plant Research Laboratory, Michigan State University, East Lansing, MI 48824-1312, USA.	-84.6097	43.4065	2005	Mol Cells
Alkali Soil Natural Environmental Science Center (ASNESC), Stress Molecular Biology Laboratory, Northeast Forestry University, 150040, Harbin, China.	126.648	45.7377	2005	Biotechnol Lett
School of Biological Sciences, University of Southampton, Southampton, UK SO16 7PX. lew@soton.ac.uk	-1.40278	50.9369	2005	Trends Plant Sci
Institute of Food Research (IFR), Norwich, UK.	1.29736	52.6333	2005	FEBS J
Botanisches Institut, Universitat Kiel, Germany. msauter@bot.uni-kiel.de	10.1333	54.3333	2005	Plant J
Research Council Centre of Excellence for Integrative Legume Research, Research School of Biological Sciences, Australian National University, Canberra, Australian Capital Territory 0200, Australia.	149.218	-35.1787	2006	Molecular & Cellular Proteomics
CSIRO Plant Industry, GPO Box 1600, Canberra, ACT 2601, Australia.	149.205	-35.1772	2006	Trends Plant Sci
Cooperative Research Centre for Sustainable Rice Production, The University of Sydney, NSW 2006, Australia. emamun@bio.mq.edu.au	151.187	-33.8876	2006	Cell Biol Int
Research School of Biological Sciences, The Australian National University, Canberra, ACT 2000, Australia.	151.307	-33.7699	2006	Functional Plant Biology
Institute of Science, Suranaree University of Technology, Nakhon Ratchasima 30000, Thailand. opassiri@hotmail.com <opassiri@hotmail.com>	102.215	15.0555	2006	BMC Plant Biol
Molecular Biology Division, Bhabha Atomic Research Center, Mumbai, India.	72.8258	18.975	2006	FEBS J
Department of Botany, Bose Institute, 93/1 Acharya Prafulla Chandra Road, Kolkata 700 009, India. mkakali@yahoo.com	88.4317	22.5753	2006	BMC Plant Biol
Plant Molecular and Cellular Genetics, Bose Institute, Calcutta Improvement Trust Scheme-VIIM, Calcutta 700 054, India.	88.4317	22.5753	2006	Plant Physiol
State Key Laboratory of Biocontrol and Key Laboratory of Gene Engineering of the Ministry of Education, School of Life Sciences, Sun Yat-sen University, Guangzhou, China.	113.294	23.0992	2006	Biosci Biotechnol Biochem
Key Laboratory of Plant Functional Genomics and Biotechnology of Guangdong Province, College of Life Sciences, South China Agricultural University, Guangzhou 510642, China.	113.359	23.161	2006	Plant Cell
Institute of Molecular Biology, Academia Sinica, Nankang, Taipei 115, Republic of China.	121.611	25.0312	2006	Plant Cell
Institute of Genetics and Crop Breeding, Fujian Agriculture and Forestry University, 350002, Fuzhou, China.	119.253	26.0858	2006	Plant Mol Biol
Interdisciplinary Centre for Plant Genomics and Department of Plant Molecular Biology, University of Delhi South Campus, New Delhi, India.	77.2167	28.6333	2006	FEBS J
Interdisciplinary Centre for Plant Genomics and Department of Plant Molecular Biology, University of Delhi South Campus, Benito Juarez Road, New Delhi, 110021, India.	77.1726	28.6488	2006	Funct Integr Genomics
Interdisciplinary Centre for Plant Genomics and Department of Plant Molecular Biology, University of Delhi South Campus, Benito Juarez Road, New Delhi-110021, India. mjainanid@gmail.com	77.1726	28.6488	2006	BMC Plant Biol
Interdisciplinary Centre for Plant Genomics and Department of Plant Molecular Biology, University of Delhi South Campus, New Delhi 110 021, India.	77.1726	28.6488	2006	Biochem Biophys Res Commun
Stress Physiology and Molecular Biology Laboratory, School of Life Sciences, Jawaharlal Nehru University, New Delhi 110067, India. ashwanip@mail.jnu.ac.in	77.1726	28.6488	2006	Plant Physiol
Department of Plant Molecular Biology, University of Delhi South Campus, Benito Juarez Road, New Delhi, 110021, India.	77.2726	28.7488	2006	Funct Integr Genomics
Department of Plant Pathology, University of Florida, Gainesville, Florida 32611, USA.	-82.5982	29.4866	2006	Plant Cell
Institute of Plant Sciences, College of Life Sciences, Zhejiang University, Hangzhou, China.	120.169	30.2553	2006	Plant Mol Biol
College of Agriculture and Biotechnology, Zhejiang University, Hangzhou, 310029, Zhejiang, China.	120.185	30.278	2006	Plant Mol Biol
College of Agriculture and Biotechnology, Zhejiang University, Hangzhou, Zhejiang, 310029, People's Republic of China.	120.185	30.278	2006	Planta
Institute of Biotechnology, Zhejiang University, Hangzhou, Zhejiang 310029, China.	120.185	30.278	2006	J Plant Physiol
Institute of Biotechnology, Zhejiang University, Hangzhou, Zhejiang 310029, China.	120.185	30.278	2006	Plant Biol (Stuttg)
Institute of Biotechnology, Zhejiang University, Hangzhou, Zhejiang, 310029, China	120.185	30.278	2006	DNA Sequence
State Key Laboratory of Plant Physiology and Biochemistry, College of Life Science, Zhejiang University, Hangzhou 310029, China.	120.185	30.278	2006	Plant Cell
National Key Laboratory of Crop Genetic Improvement and National Center of Plant Gene Research (Wuhan), Huazhong Agricultural University, 430070 Wuhan, China.	114.342	30.5329	2006	Theor Appl Genet
National Key Laboratory of Crop Genetic Improvement and National Center of Plant Gene Research (Wuhan), Huazhong Agricultural University, Wuhan 430070, China.	114.342	30.5329	2006	Theor Appl Genet
National Key Laboratory of Crop Genetic Improvement, Huazhong Agricultural University, Wuhan 430070, China.	114.342	30.5329	2006	Genes Dev
National Key Laboratory of Crop Genetic Improvement, National Center of Plant Gene Research (Wuhan), Huazhong Agricultural University, 430070 Wuhan, China.	114.342	30.5329	2006	Theor Appl Genet
National Key Laboratory of Crop Genetic Improvement, National Center of Plant Gene Research (Wuhan), Huazhong Agricultural University, Wuhan, 430070, China.	114.342	30.5329	2006	Plant Mol Biol
National Key Laboratory of Crop Genetic Improvement, National Center of Plant Gene Research (Wuhan), Huazhong Agricultural University, Wuhan, 430070, China.	114.342	30.5329	2006	Theor Appl Genet
National Key Laboratory of Crop Genetic Improvement, National Center of Plant Gene Research, Wuhan 430070, China.	114.342	30.5329	2006	Proc Natl Acad Sci U S A
Key Lab of MOE for Plant Developmental Biology, College of Life Sciences, Wuhan University, Wuhan 430072, China.	114.385	30.5754	2006	FEBS Lett
Institute of Genetics, Ministry of Education Key Laboratory for Biodiversity Science and Ecological Engineering, School of Life Science, Fudan University, Shanghai, China.	121.409	31.005	2006	Biochem Biophys Res Commun
Institute of Genetics, State Key Laboratory of Genetic Engineering, School of Life Sciences, Fudan University, Shanghai, China.	121.409	31.005	2006	Biotechnol Lett
National Key Laboratory of Plant Molecular Genetics, Institute of Plant Physiology and Ecology, Shanghai, China.	121.409	31.005	2006	Plant J
Shanghai Jiaotong University, Shanghai Institutes for Biological Sciences, Shanghai, China.	121.409	31.005	2006	Plant Physiol
Shanghai Jiao Tong University-Shanghai Institutes for Biological Sciences-Pensylvania State University Joint Center for Life Sciences, Shanghai 200240, China.	121.33	31.006	2006	Plant Cell
National Key Laboratory of Plant Molecular Genetics, Institute of Plant Physiology and Ecology, Shanghai Institutes for Biological Sciences, Chinese Academy of Sciences, Shanghai 200032, China.	121.447	31.1998	2006	Plant Cell
National Key Laboratory of Plant Molecular Genetics, Institute of Plant Physiology and Ecology, Shanghai Institutes for Biological Sciences, The Chinese Academy of Sciences 300 Fenglin Road, Shanghai 200032, China.	121.447	31.1998	2006	DNA Res
Institute of Genetics, School of Life Sciences, Fudan University, Shanghai 200433, China.	121.507	31.2994	2006	DNA Seq
Institute of Genetics, State Key Laboratory of Genetic Engineering, School of Life Sciences, Fudan University, 220 Handan Road, Shanghai, 200433, China.	121.507	31.2994	2006	Mol Biol Rep
Shanghai Key Laboratory of Bio-energy Crop, School of Life Sciences, Shanghai University, Shanghai 200444, China.	121.523	31.3975	2006	Acta Biochimica et Biophysica Sinica
Department of Biochemistry, School of Life Science, Fudan University, Shanghai 200433, China.	121.607	31.3994	2006	Acta Biochimica et Biophysica Sinica
Key Laboratory of Monitoring and Management of Plant Pathogens and Insect Pests, Ministry of Agriculture of China, and Department of Plant Pathology, Nanjing Agricultural University, 1 Weigang, Nanjing, 210095, China.	118.84	32.034	2006	J Biosci
State key laboratory of crop genetics and germplasm enhancement, Nanjing Agricultural University, Nanjing 210095, China.	118.842	32.0353	2006	DNA Seq
Department of Plant Sciences, George Wise Faculty of Life Sciences, Tel Aviv University, Tel Aviv 69978, Israel	34.8044	32.1133	2006	Plant Science
College of Bioscience and Biotechnology, Yangzhou University, 88 Daxue Road, Yangzhou, 225009, China	119.379	32.3751	2006	Molecular Breeding
Department of Biology, Faculty of Sciences, Kyushu University, Hakozaki, Fukuoka, 812-8581 Japan.	130.516	33.6837	2006	Plant Cell Physiol
Plant Metabolism Research Center & Graduate School of Biotechnology, Kyung Hee University, 449-701 Yongin, Republic of South Korea.	126.283	34.5333	2006	Planta
Research Institute for Bioresources, Okayama University, Chuo 2-20-1, Kurashiki 710-0046, Japan. maj@rib.okayama-u.ac.jp	133.767	34.5833	2006	Nature
Laboratory of Biochemistry, Faculty of Agriculture, Kobe University, Japan.	135.235	34.7263	2006	Bioscience, biotechnology, and biochemistry
Laboratory of Plant Molecular Genetics, Nara Institute of Science and Technology, 8916-5 Takayama, Ikoma 630-0192, Japan.	135.725	34.7549	2006	Proc Natl Acad Sci U S A
Laboratory of Plant Molecular Genetics, Nara Institute of Science and Technology, Ikoma 630-0101, Japan.	135.725	34.7549	2006	Plant Physiol
National Institute of Agrobiological Sciences, 2-1-2 Kannondai, Tsukuba 305-8602, Japan.	135.567	34.8167	2006	Phytochemistry
Laboratory of Plant Gene Expression, Research Institute for Sustainable Humanosphere, Kyoto University, Uji, Kyoto, 611-0011 Japan.	135.804	34.9072	2006	Plant Cell Physiol
Research Institute for Food Science, Kyoto University, Uji, Kyoto 611-0011, Japan	135.804	34.9072	2006	Plant Science
National Institute for Basic Biology, Okazaki 444-8585, Japan.	137.165	34.9498	2006	Plant J
Laboratory of Plant Breeding, Graduate School of Agriculture, Kyoto University, Kyoto 606-8502, Japan.	135.784	35.0305	2006	Genome
Department of Plant Pathology and Program in Cell and Molecular Biology, University of Arkansas, Fayetteville 72071, USA.	-92.392	35.0335	2006	Mol Plant Microbe Interact
Experimental Farm/Plant Genetics Laboratory, National Institute of Genetics, Yata1111, Mishima, Shizuoka 411-8540, Japan.	138.938	35.1178	2006	J Cell Sci
Plant Genetics Laboratory, National Institute of Genetics, 1111 Yata, Mishima, Shizuoka-ken 411-8540, Japan.	138.938	35.1178	2006	Gene
Laboratory of Cell Dynamics, Graduate School of Bioagricultural Sciences, Nagoya University, Japan.	136.921	35.1584	2006	Plant Cell Physiol
Bioscience and Biotechnology Center, Nagoya University Chikusa, Nagoya 464-8601, Japan.	136.917	35.1667	2006	Plant Physiol
Bioscience and Biotechnology Center, Nagoya University, Chikusa, Nagoya, Aichi 464-8601, Japan.	136.917	35.1667	2006	Plant J
Bioscience and Biotechnology Center, Nagoya University, Chikusa, Nagoya, Aichi 464-8601, Japan.	136.917	35.1667	2006	Plant J
Bioscience and Biotechnology Center, Nagoya University, Furocho, Chikusa, Nagoya 464-8601, Japan.	136.917	35.1667	2006	Plant J
Bioscience and Biotechnology Center, Nagoya University, Nagoya, Aichi 464-8601, Japan.	136.917	35.1667	2006	Plant Physiol
Environmental Biotechnology National Core Research Center, Gyeongsang National University, Jinju 660-701, Korea.	128.085	35.1928	2006	Plant J
Hydraulic and Bio Engineering Research Section, Technology Center, Taisei Co., 344-1 Nase-cho, Totuka-ku, Yokohama, 245-0051 Japan. kouki.yoshida@sakura.taisei.co.jp	139.541	35.4212	2006	Plant Cell Physiol
Department of Applied Biological Chemistry, Graduate School of Agricultural and Life Sciences, The University of Tokyo, Yayoi, Tokyo 113-8657, Japan. suzui.nobuo@jaea.go.jp	139.751	35.685	2006	J Exp Bot
Department of Global Agricultural Sciences, Graduate School of Agricultural and Life Sciences, University of Tokyo, 1-1-1 Yayoi, Bunkyo-ku, Tokyo 113-8657, Japan.	139.751	35.685	2006	Plant J
Graduate School of Agricultural and Life Sciences, The University of Tokyo, 1-1 Yayoi, Tokyo 113-8657, Japan.	139.751	35.685	2006	J Exp Bot
Graduate School of Agricultural and Life Sciences, The University of Tokyo, 1-1-1 Yayoi, Bunkyo-ku, Tokyo 113-8657.	139.751	35.685	2006	J Biol Chem
Graduate School of Agricultural and Life Sciences, The University of Tokyo, Tokyo 113-8657	139.751	35.685	2006	Soil Science and Plant Nutrition
Graduate School of Agricultural and Life Sciences, University of Tokyo, Bunkyo-ku, Japan.	139.751	35.685	2006	Plant Cell
Graduate School of Agricultural and Life Sciences, University of Tokyo, Tokyo 113-8657, Japan	139.751	35.685	2006	The Plant Cell Online
Laboratory of Plant Molecular Genetics, Graduate School of Agricultural and Life Sciences, The University of Tokyo	139.751	35.685	2006	Breeding Science
Division of Plant Biotechnology, Tissue Engineering Research Center, Tokyo University of Science	139.741	35.6994	2006	Genes Genet Syst
Graduate School of Science, University of Tokyo, Bunkyo-ku, Tokyo, 113-0033 Japan.	139.76	35.716	2006	Plant Cell Physiol
Field Production Science Center, Graduate School of Agricultural and Life Sciences, The University of Tokyo, 1-1-1 Midoricho, Nishi-Tokyo, Tokyo 188-0002, Japan. orchardist@fm.a.u-tokyo.ac.jp	139.535	35.7406	2006	Nat Biotechnol
Institute of Molecular and Cellular Biosciences, The University of Tokyo	139.851	35.785	2006	Plant Biotechnology
Department of Crop Science, North Carolina State University, Raleigh, NC 27695-7620, USA.	-78.7134	35.7887	2006	Plant Mol Biol
CREST, Japan Science and Technology Corporation, Omiya, Saitama, Japan.	139.097	36.0113	2006	Planta
Fungal Disease Laboratory, Department of Plant Pathology, National Agricultural Research Organization, Kannondai 3-1-1, Tsukuba, Ibaraki 305-8666, Japan.	140.102	36.0278	2006	Theor Appl Genet
Department of Biochemistry, National Institute of Agrobiological Sciences, 2-1-2 Kannondai, Tsukuba, Ibaraki 305-8602, Japan. kaku@isc.meiji.ac.jp	140.1	36.0307	2006	Proc Natl Acad Sci U S A
National Research Laboratory of Plant Functional Genomics, Division of Molecular and Life Sciences, Pohang University of Science and Technology, Pohang 790-784, Korea.	129.365	36.0322	2006	Mol Cells
National Research Laboratory of Plant Functional Genomics, Division of Molecular and Life Sciences, Pohang University of Science and Technology, Pohang 790-784, Republic of Korea.	129.365	36.0322	2006	Plant Cell
Institute of the Society for Techno-Innovation of Agriculture, Forestry, and Fisheries, 446-1 Ippaizuka, Kamiyokoba Tsukuba, Ibaraki 305-0854, Japan.	140.096	36.0403	2006	Science
Department of Applied Biological Science, Faculty of Science and Technology, Tokyo University of Science, 2641 Yamazaki, Noda, Chiba 278-8510.	139.958	36.0411	2006	J Biochem
Department of Applied Biological Science, Faculty of Science and Technology, Tokyo University of Science, Noda-shi, Chiba-ken, Japan.	139.958	36.0411	2006	Biochem Biophys Res Commun
Department of Plant Pathology, Program in Cell and Molecular Biology, University of Arkansas, Fayetteville, AR 72701, USA.	-94.1665	36.0598	2006	Mol Plant Microbe Interact
Department of Plant Physiology, National Institute of Agrobiological Sciences, Tsukuba, Ibaraki, 305-8602 Japan.	140.117	36.0833	2006	Plant Cell Physiol
Genetic Diversity Department , National Institute of Agrobiological Sciences, Tsukuba, Ibaraki 305-8602, Japan.	140.117	36.0833	2006	Plant Physiol
Graduate School of Life and Environmental Sciences, University of Tsukuba, Ibaraki, Japan. anakamur@nias.affrc.go.jp	140.117	36.0833	2006	Plant Cell Physiol
National Institute of Agrobiological Sciences, Tsukuba 305-8602, Japan.	140.117	36.0833	2006	Plant, Cell and Environment
National Institute of Agrobiological Sciences, Tsukuba, 305-8602 Japan.	140.117	36.0833	2006	Plant Cell Physiol
National Institute of Agrobiological Sciences, Tsukuba, Ibaraki 305-8602, Japan.	140.117	36.0833	2006	Plant Physiol
Transgenic Crop Research and Development Center, National Institute of Agrobiological Sciences, Tsukuba, Ibaraki 305-8602, Japan.	140.117	36.0833	2006	Plant Physiol
Department of Biological Sciences, University of Nevada, Las Vegas, NV 89154, USA.	-115.142	36.1047	2006	Plant J
Department of Molecular Biology, National Institute of Agrobiological Sciences, 2-1-2 Kannondai, Tsukuba 305-8602, Japan.	140.217	36.1833	2006	Plant Mol Biol
Department of Biological Science and the Basic Science Research Institute, Sungkyunkwan University, Suwon, South Korea 440-746.	127.133	36.45	2006	Nucleic Acids Res
National Institute of Agricultural Biotechnology, Rural Development Administration, Suwon, Korea.	127.133	36.45	2006	Genetics
Departamento de Biologia Molecular y Bioquimica, Instituto Andaluz de Biotecnologia, Unidad Asociada UMA-CSIC, Campus Universitario de Teatinos, Universidad de Malaga, 29071-Malaga, Spain.	-4.25897	36.7652	2006	Plant J
National Agricultural Research Center, Joetsu, Niigata 943-0193, Japan	138.271	37.1165	2006	Physiologia Plantarum
Instituto de Bioquimica Vegetal y Fotosintesis, Centro de Investigaciones Cientificas Isla de la Cartuja, 41092 Seville, Spain.	-5.9995	37.409	2006	Plant Cell
Department of Molecular Biology, College of Natural Science, Sejong University, Seoul 143-747, Korea.	127.1	37.6664	2006	Plant Physiol Biochem
Laboratories of Plant and Microbial Genome Control, Graduate School of Science and Technology, Niigata University, Niigata 950-2181.	138.943	37.867	2006	J Biochem
Laboratories of Plant and Microbial Genome Control, Graduate School of Science and Technology, Niigata University, Niigata 950-2181.	138.943	37.867	2006	J Biochem
Laboratory of Plant and Microbial Genome Control, Department of Applied Biological Chemistry, Niigata University, Niigata 950-2181, Japan.	138.943	37.867	2006	Plant Cell
Graduate School of Agricultural Science, Tohoku University, 1-1 Tsutsumidori-Amamiyamachi, Aoba-ku, Sendai, 981-8555 Japan. toshi@biochem.tohoku.ac.jp	140.885	38.2547	2006	Plant Cell Physiol
Department of Plant Pathology, University of California, Davis, California 95616, USA.	-121.746	38.5424	2006	Nature
Section of Plant Biology, University of California, Davis, California 95616, USA.	-121.746	38.5424	2006	Plant Physiol
Department of Biological Production, Akita Prefectural University, 241-7 Kaidobata-Nishi, Shimoshinjyo-Nakano, Akita-city, 010-0195, Japan.	140.045	39.8016	2006	Planta
Department of Biological Production, Akita Prefectural University, Akita City, Japan. naokof@akita-pu.ac.jp	140.045	39.8016	2006	Plant Physiol
Department of Plant Pathology, Kansas State University, Manhattan, KS 66506, USA.	-96.713	39.8912	2006	Proc Natl Acad Sci U S A
Key Laboratory of Photosynthesis and Environmental Molecular Physiology, Institute of Botany, Chinese Academy of Sciences, 20 Nanxincun Road, 100093 Beijing, China.	116.211	39.9558	2006	Plant J
Key Laboratory of Photosynthesis and Environmental Molecular Physiology, Institute of Botany, Chinese Academy of Sciences, Nanxincun 20, Xiangshan, Beijing 100093, China.	116.211	39.9558	2006	Cell Res
Key Laboratory of Photosynthesis and Environmental Molecular Physiology, Research Center of Molecular & Developmental Biology, Institute of Botany, Chinese Academy of Sciences, Beijing 100093, China.	116.211	39.9558	2006	Plant Mol Biol
Key Laboratory of Photosynthesis and Molecular Environmental Physiology, Institute of Botany, Chinese Academy of Sciences, Beijing 100093, China.	116.211	39.9558	2006	Plant J
Department of Biology, University of Pennsylvania, Philadelphia, PA 19104-6018, USA.	-75.197	39.9577	2006	Plant J
Department of Plant Pathology, Ohio State University, Columbus 43210, USA.	-83.0002	39.9601	2006	Genetics
Rice Functional Genomics, Joint Laboratory of Temasek Life Sciences Laboratory of Singapore and Institute of Genetics and Developmental Biology, The Chinese Academy of Sciences, 100101, Beijing, China.	116.411	39.9943	2006	Mol Genet Genomics
National Key Lab of Plant Genomics, Institute of Genetics and Developmental Biology, Chinese Academy of Sciences, 100101, Beijing, China.	116.388	39.996	2006	Plant Mol Biol
National Key Laboratory of Plant Genomics, Institute of Genetics and Developmental Biology, Chinese Academy of Sciences, Beijing 100101, China.	116.388	39.996	2006	Plant Cell Physiol
Institute of Genetics and Developmental Biology, Chinese Academy of Sciences, 100101 Beijing, China.	116.388	39.996	2006	Mol Genet Genomics
Institute of Genetics and Developmental Biology, Chinese Academy of Sciences, Beijing 100101, China.	116.388	39.996	2006	Plant J
State Key Laboratory of Plant Genomics and National Center for Plant Gene Research, Institute of Genetics and Developmental Biology, Chinese Academy of Sciences, Beijing 100101, China.	116.388	39.996	2006	Cell Res
State Key Laboratory of Plant Genomics and National Center for Plant Gene Research, Institute of Genetics and Developmental Biology, Chinese Academy of Sciences, Beijing 100101, China.	116.388	39.996	2006	Plant J
State Key Laboratory of Plant Genomics, Institute of Genetics and Developmental Biology, Chinese Academy of Sciences, Beijing, 100101, China.	116.388	39.996	2006	Plant Mol Biol
The State Key Laboratory of Plant Cell and Chromosome Engineering, Institute of Genetics and Developmental Biology, Chinese Academy of Sciences, Datun Road, Chaoyang District, Beijing 100101, China.	116.388	39.996	2006	Cell Res
State Key Laboratory of Plant Genomics and National Center for Plant Gene Research, Institute of Genetics and Developmental Biology, Chinese Academy of Sciences, Beijing, People's Republic of China.	116.381	40.0052	2006	Plant Physiol
Institute of Genetics and Developmental Biology, Chinese Academy of Sciences, Beijing 100080, China.	116.364	40.0075	2006	Acta Biochimica et Biophysica Sinica
Laboratory of Molecular and Developmental Biology, Institute of Genetics and Developmental Biology, Chinese Academy of Sciences and National Centre for Plant Gene Research, Beijing 100080, China.	116.364	40.0075	2006	Plant Physiol
Department of Plant Pathology, China Agricultural University, Beijing 100094, People's Republic of China.	116.287	40.0295	2006	DNA Seq
The National Key Laboratory of Plant Genomics, Institute of Genetics and Developmental Biology, Chinese Academy of Sciences, 100101 Beijing, China.	116.488	40.096	2006	Theor Appl Genet
Department of Biochemistry, Biophysics, and Molecular Biology, Iowa State University, Ames, IA 50011, USA.	-93.6393	42.007	2006	Arch Biochem Biophys
Department of Plant Breeding and Genetics, Cornell University, Ithaca, New York 14953-1901, USA.	-76.802	42.0602	2006	Plant Cell
Department of Plant Breeding and Genetics, Cornell University, Ithaca, New York 14853, USA.	-76.4893	42.4493	2006	Genetics
UMR 5096, IRD/CNRS/Universite de Perpignan, BP 64501, 34394 Montpellier CEDEX 5, France. laurence.albar@mpl.ird.fr	2.88333	42.6833	2006	Plant J
Creative Research Initiative Sousei (CRIS), Hokkaido University, Kita-ku, Sapporo, Japan.	141.354	43.0547	2006	J Exp Bot
Department of Plant Biology, Michigan State University, East Lansing, MI 48824, USA.	-84.6097	43.4065	2006	New Phytol
Department of Plant Biology, Michigan State University, East Lansing, MI 48824, USA.	-84.6097	43.4065	2006	Science
Istituto Biologia e Biotecnologia Agraria, CNR, Via Bassini 15, 20133 Milano, Italy.	9.2878	45.5612	2006	Planta
Alkali Soil Natural Environmental Science Center (ASNESC), Stress Molecular Biology Laboratory, Northeast Forestry University, Harbin 150040, China.	126.648	45.7377	2006	Biotechnol Lett
Alkali Soil Natural Environmental Science Center (ASNESC), Stress Molecular Biology Laboratory, Northeast Forestry University, Harbin 150040, China.	126.648	45.7377	2006	J Exp Bot
Alkali Soil Natural Environmental Science Center (ASNESC), Stress Molecular Biology Laboratory, Northeast Forestry University, Harbin 150040, China.	126.648	45.7377	2006	Plant Physiol Biochem
Dipartimento Ambiente, Salute, Sicurezza, Universit脿 degli Studi dell鈥橧nsubria, via J. H. Dunant 3, 21100 Varese, Italy	8.91243	45.9282	2006	Physiological and Molecular Plant Pathology
Department of Biosciences, Minnesota State University-Moorhead, Moorhead, MN 56563, USA. chastain@mnstate.edu	-96.5062	46.89	2006	Planta
Department of Plant Systems Biology, Flanders Interuniversity Institute for Biotechnology, Ghent University, B-9052 Ghent, Belgium.	3.7167	51.05	2006	Plant Physiol
Department of Cell and Developmental Biology, John Innes Centre, Colney Lane, Norwich NR4 7UH, UK.	1.22468	52.6224	2006	Plant J
Department of Plant Biology and Forest Genetics, Swedish University of Agricultural Sciences, Box 7080, SE 75007 Uppsala, Sweden. abdul.kader@vbsg.slu.se	17.6454	59.8585	2006	J Exp Bot
CSIRO Plant Industry, Canberra, ACT 2601, Australia.	149.105	-35.2772	2007	J Exp Bot
CSIRO Plant Industry, Canberra, ACT 2601, Australia.	149.105	-35.2772	2007	J Exp Bot
CSIRO Plant Industry, Canberra, ACT, Australia.	150.55	-35.028	2007	Plant Cell Physiol
Rice Functional Genomics Group, Temasek Life Sciences Laboratory, 1 Research Link, the National University of Singapore 117604, Singapore.	103.856	1.29306	2007	Dev Biol
Escuela de Biologia, Facultad de Ciencias, Universidad Industrial de Santander (UIS), Apartado Aereo 678, Bucaramanga, Colombia	-73.0258	7.22972	2007	Euphytica
Department of Microbiology and Cell Biology, Indian Institute of Science, Bangalore 560012, India.	77.5533	12.9954	2007	Genetics
Department of Biochemistry, Faculty of Science, Chulalongkorn University, Payathai Road, Patumwan, Bangkok 10330, Thailand. b.bongkoj@gmail.com	100.517	13.7833	2007	BMC Plant Biol
School of Biochemistry, Institute of Science, Suranaree University of Technology, Nakhon Ratchasima 30000, Thailand.	102.215	15.0555	2007	Biochem J
School of Biochemistry, Institute of Science, Suranaree University of Technology, Nakhon Ratchasima 30000, Thailand	102.315	15.1555	2007	Plant Science
Department of Biology and Molecular Biotechnology Program, Chinese University of Hong Kong, Shatin, New Territories, Hong Kong, China.	114.167	22.25	2007	The Plant Cell Online
Department of Biology, The Chinese University of Hong Kong, Shatin, Hong Kong SAR.	114.197	22.3771	2007	J Exp Bot
Laboratory of Plant Resistance and Genetics, College of Natural Resources and Environmental Sciences, South China Agricultural University, Guangzhou, 510642, China	113.359	23.161	2007	Molecular Breeding
Laboratory of Plant Resistance and Genetics, College of Resources and Environmental Sciences, South China Agricultural University, Guangzhou, 510642, China.	113.359	23.161	2007	Genetics
Laboratory of Plant Resistasnce and Genetics, College of Resources and Environmental Sciences, South China Agricultural University, Guangzhou 510642, China.	113.359	23.161	2007	Genetics
South China Botanical Garden, Chinese Academy of Sciences, Guangzhou 510650, China.	113.358	23.1758	2007	Plant J
Department of Plant Pathology, National Chung Hsing University, Taichung 402, Taiwan	120.767	24.2202	2007	Plant Science
Department of Life Sciences, National Central University, Jhongli City, Taoyuan County 320, Taiwan, Republic of China.	121.193	24.9695	2007	Plant Cell
Department of Agricultural Chemistry and Institute of Biotechnology, National Taiwan University, Taipei, Taiwan, Republic of China.	121.539	25.018	2007	J Exp Bot
Interdisciplinary Centre for Plant Genomics and Department of Plant Molecular Biology, University of Delhi South Campus, New Delhi, India. rita_genomics@yahoo.co.in	77.2167	28.6333	2007	BMC Genomics
Department of Plant Molecular Biology, University of Delhi South Campus, New Delhi 110 021, India.	77.1726	28.6488	2007	J Biosci
Department of Plant Molecular Biology, University of Delhi, South Campus, Benito Juarez Road, Dhaula Kuan, New Delhi 110021, India.	77.1726	28.6488	2007	Plant Physiol Biochem
Interdisciplinary Centre for Plant Genomics and Department of Plant Molecular Biology, University of Delhi South Campus, Benito Juarez Road, New Delhi 110021, India.	77.1726	28.6488	2007	Plant Mol Biol
Interdisciplinary Centre for Plant Genomics and Department of Plant Molecular Biology, University of Delhi South Campus, New Delhi 110021, India.	77.1726	28.6488	2007	Plant Cell Rep
Department of Plant Molecular Biology, University of Delhi South Campus, Benito Juarez Road, Dhaula Kuan, New Delhi 110021, India	77.2726	28.7488	2007	Plant Science
USDA-ARS Children's Nutrition Research Center, Department of Pediatrics, Baylor College of Medicine, 1100 Bates Street, Houston, TX 77030, USA.	-95.4027	29.7074	2007	Plant Physiol Biochem
College of Life Sciences, Zhejiang University, 310029 Hangzhou, ZJ, China.	120.185	30.278	2007	Planta
Crop Molecular Breeding Center, Institute of Crop and Nuclear Technology Utilization, Zhejiang Academy of Agricultural Sciences, Hangzhou 310021, China.	120.222	30.2858	2007	Gene
State Key Laboratory of Plant Physiology and Biochemistry, College of Life Sciences, Zhejiang University, Hangzhou, 310058, PR China.	120.086	30.3085	2007	New Phytol
National Center of Plant Gene Research (Wuhan), National Key Laboratory of Crop Genetic Improvement, Huazhong Agricultural University, Wuhan 430070, China.	114.342	30.5329	2007	Theor Appl Genet
National Center of Plant Gene Research (Wuhan), National Key Laboratory of Crop Genetic Improvement, Huazhong Agricultural University, Wuhan, 430070, China.	114.342	30.5329	2007	Planta
National Key Laboratory of Crop Genetic Improvement, Huazhong Agricultural University, Wuhan 430070, China.	114.342	30.5329	2007	Plant Physiol
National Key Laboratory of Crop Genetic Improvement, Huazhong Agricultural University, Wuhan 430070, China.	114.342	30.5329	2007	Plant Physiol
National Key Laboratory of Crop Genetic Improvement, Huazhong Agricultural University, Wuhan, China.	114.342	30.5329	2007	Plant Physiol
National Key Laboratory of Crop Genetic Improvement, National Center of Plant Gene Research (Wuhan), Huazhong Agricultural University, Wuhan 430070, China.	114.342	30.5329	2007	Planta
National Key Laboratory of Crop Genetic Improvement, National Center of Plant Gene Research (Wuhan), Huazhong Agricultural University, Wuhan 430070, China.	114.342	30.5329	2007	Theor Appl Genet
National Key Laboratory of Crop Genetic Improvement, National Center of Plant Gene Research (Wuhan), Huazhong Agricultural University, Wuhan 430070, China.	114.342	30.5329	2007	Genetics
National Center of Plant Gene Research, National Key Laboratory of Crop Genetic Improvement, Huazhong Agricultural University, Wuhan, China.	114.267	30.5833	2007	Plant Physiol
National Key Laboratory of Crop Genetic Improvement, National Center for Plant Gene Research, Huazhong Agricultural University, Wuhan 430070, China.	114.442	30.6329	2007	Mol Plant Microbe Interact
Ministry of Education Key Laboratory for Bio-resource and Eco-environment, College of Life Science, Sichuan University, Chengdu 610064, China.	104.093	30.6361	2007	J Exp Bot
Key Laboratory of Ministry of Education for Plant Developmental Biology, College of Life Sciences, Wuhan University, Wuhan 430072, China	114.485	30.6754	2007	The Plant Cell Online
Rice Research Institute, Sichuan Agricultural University, Wenjiang 611130, China	103.902	30.7708	2007	Rice Science
Institute of Genetics, State Key Laboratory of Genetic Engineering, School of Life Sciences, Fudan University, Shanghai, PR China.	121.409	31.005	2007	Biosci Rep
Institute of Plant Physiology and Ecology, Shanghai Institutes for Biological Sciences, Chinese Academy of Sciences, Shanghai, China.	121.409	31.005	2007	Cell Res
National Key Laboratory of Plant Molecular Genetics, Shanghai Institute of Plant Physiology and Ecology, Shanghai Institutes for Biological Sciences, Chinese Academy of Sciences, Shanghai, China.	121.409	31.005	2007	Cell Res
National Key Laboratory of Plant Molecular Genetics, Institute of Plant Physiology and Ecology, Shanghai Institutes for Biological Sciences, Chinese Academy of Sciences, 300 Fenglin Road, Shanghai 200032, China.	121.447	31.1998	2007	Biochem Biophys Res Commun
National Key Laboratory of Plant Molecular Genetics, Institute of Plant Physiology and Ecology, Shanghai Institutes for Biological Sciences, Chinese Academy of Sciences, Shanghai , 200032, China.	121.447	31.1998	2007	Planta
National Key Laboratory of Plant Molecular Genetics, Institute of Plant Physiology and Ecology, Shanghai Institutes for Biological Sciences, Chinese Academy of Sciences, Shanghai 200032, China.	121.447	31.1998	2007	Phytochemistry
National Key Laboratory of Plant Molecular Genetics, Institute of Plant Physiology and Ecology, Shanghai Institutes for Biological Sciences, Chinese Academy of Sciences, Shanghai 200032, China.	121.447	31.1998	2007	Plant Biotechnol J
National Key Laboratory of Plant Molecular Genetics, Shanghai Institute of Plant Physiology and Ecology, Shanghai Institute for Biological Sciences, The Chinese Academy of Sciences, 300 Fenglin Road, Shanghai 200032, China.	121.447	31.1998	2007	Nat Genet
Department of Horticulture, Nanjing Agricultural University, Weigang, Nanjing, 210095, China.	118.842	32.0353	2007	Biotechnol Lett
National Key Laboratory for Crop Genetics and Germplasm Enhancement, Jiangsu Plant Gene Engineering Research Center, Nanjing Agricultural University, Nanjing 210095, China.	118.842	32.0353	2007	Plant Physiol
State Key Laboratory of Crop Genetics and Germplasm Enhancement, Nanjing Agricultural University, Nanjing 210095, China.	118.842	32.0353	2007	Biochim Biophys Acta
State Key Laboratory of Crop Genetics and Germplasm Enhancement, Nanjing Agricultural University, Nanjing, 210095, China.	118.842	32.0353	2007	Theor Appl Genet
National Key Laboratory of Crop Genetics and Germplasm Enhancement, Nanjing Agricultural University, Nanjing 210095, China.	118.942	32.1353	2007	Hereditas
The Key Laboratory of Plant Functional Genomics, Ministry of Education of China, Yangzhou 225009, Jiangsu, People's Republic of China. yichuan@yzu.edu.cn	119.426	32.3738	2007	Theor Appl Genet
Division of Biological Sciences, Cell and Developmental Biology Section, and Center for Molecular Genetics, University of California-San Diego, 9500 Gilman Street, La Jolla, CA 92093, USA.	-117.229	32.8813	2007	EMBO J
Department of Horticulture, Nanjing Agricultural University, Weigang, Nanjing, China.	113.356	33.2231	2007	Biotechnol Lett
Department of Biological Sciences, Faculty of Sciences, Kyushu University, Fukuoka 812-8581, Japan.	130.425	33.6265	2007	Plant J
Department of Biological Sciences, Faculty of Sciences, Kyushu University, Fukuoka 812-8581, Japan.	130.425	33.6265	2007	The Plant Journal
Plant Breeding Laboratory, Graduate School of Agriculture, Hokkaido University, Sapporo, 060-8589, Japan	130.425	33.6265	2007	Euphytica
Cell-Free Science and Technology Research Center, Ehime University, Matsuyama 790-8577, Japan. tozaway@ccr.ehime-u.ac.jp	132.753	33.8364	2007	Plant J
Cell-Free Science and Technology Research Center, Ehime University, Matsuyama, Japan. tozaway@ccr.ehime-u.ac.jp	132.753	33.8364	2007	J Biol Chem
Laboratory of Molecular Cell Physiology, Faculty of Agriculture, Ehime University, 3-5-7 Tarumi, Matsuyama 790-8566, Japan. thangs@mcb.agr.ehime-u.ac.jp	132.792	33.8391	2007	Plant Physiol Biochem
Graduate School of Biosphere Sciences, Hiroshima University, Kagamiyama, Higashi-Hiroshima, 739-8528 Japan.	132.715	34.398	2007	Plant Cell Physiol
Research Institute for Bioresources, Okayama University, Chuo 2-20-1, Kurashiki 710-0046, Japan. maj@rib.okayama-u.ac.jp	133.767	34.5833	2007	Nature
Research Institute for Bioresources, Okayama University, Kurashiki 710-0046, Japan.	133.767	34.5833	2007	Plant Physiol
Research Institute for Bioresources, Okayama University, Kurashiki 710-0046, Japan. maj@rib.okayama-u.ac.jp	133.767	34.5833	2007	Plant Physiol
Botanical Gardens, Graduate School of Science, Osaka City University, Kisaichi, Katano-shi, Osaka, 576-0004 Japan.	135.694	34.7435	2007	Plant Cell Physiol
Laboratory of Plant Molecular Genetics, Nara Institute of Science and Technology, 8916-5 Takayama, Ikoma 630-0101, Japan.	135.725	34.7549	2007	Science
Laboratory of Plant Molecular Genetics, Nara Institute of Science and Technology, Ikoma 630-0101, Japan.	135.725	34.7549	2007	Plant Cell
National Institute of Agrobiological Sciences, 2-1-2 Kannondai, Tsukuba, 305-8602 Japan.	135.567	34.8167	2007	Plant Cell Physiol
National Institute of Agrobiological Sciences, 2-1-2 Kannondai, Tsukuba, Ibaraki, 305-8602, Japan.	135.567	34.8167	2007	Theor Appl Genet
National Institute of Agrobiological Sciences, Tsukuba 305-8602, Japan	135.567	34.8167	2007	Plant Science
Plant Disease Resistance Research Unit, National Institute of Agrobiological Sciences, Ibaraki, Japan.	135.567	34.8167	2007	Plant Cell
Graduate School of Bioagricultural Sciences, Nagoya University, Chikusa, Nagoya 464-8601, Japan.	136.483	35.0333	2007	Proc Natl Acad Sci U S A
Experimental Farm, National Institute of Genetics, Mishima, Shizuoka 411-8540, Japan. knonomur@lab.nig.ac.jp	138.938	35.1178	2007	Plant Cell
Laboratory of Molecular Microbiology, School of Agriculture, Nagoya University, Chikusa-ku, Nagoya 464-8601, Japan. t2706775@mbox.nagoya-u.ac.jp	136.962	35.1546	2007	Plant Cell Physiol
Department of Molecular Biotechnology, Agricultural Plant Stress Research Center, Biotechnology Research Institute, Chonnam National University, Gwangju, South Korea.	126.916	35.1547	2007	Planta
Bioscience and Biotechnology Center, Nagoya University Chikusa, Nagoya Aichi, 464-8601, Japan.	136.917	35.1667	2007	Plant Physiol
Bioscience and Biotechnology Center, Nagoya University, Nagoya 464-8601, Japan. mueguchi@agr.nagoya-u.ac.jp	136.917	35.1667	2007	Plant Cell
Bioscience and Biotechnology Center, Nagoya University, Nagoya, 464-8601, Japan.	136.917	35.1667	2007	Theor Appl Genet
Division of Applied Life Science (BK21 Program), Plant Molecular Biology and Biotechnology Research Center, Gyeongsang National University, Jinju 660-701, Republic of Korea.	128.085	35.1928	2007	Biochem Biophys Res Commun
Division of Applied Life Science, Plant Molecular Biology and Biotechnology Research Center, Environmental Biotechnology National Core Research Center, Gyeongsang National University, Jinju 660-701, Korea.	128.085	35.1928	2007	Plant Physiol
Division of Applied Life Science, Plant Molecular Biology and Biotechnology Research Center, Environmental Biotechnology National Core Research Center, Gyeongsang National University, Jinju, South Korea.	128.085	35.1928	2007	Planta
Department of Biological Science, Shimane University, Nishikawatsu 1060, Matsue, Shimane, Japan. akama@life.shimane-u.ac.jp	133.068	35.4866	2007	J Exp Bot
RIKEN Plant Science Center, 1-7-22, Suehiro, Tsurumi, Yokohama, 230-0045, Japan.	139.682	35.4944	2007	Plant Cell Physiol
Department of Life Sciences, Faculty of Agriculture, Meiji University, 1-1-1 Higashi-Mita, Tama-ku, Kawasaki, Kanagawa 214-8571, Japan.	139.549	35.6133	2007	Proc Natl Acad Sci U S A
Biotechnology Research Center, The University of Tokyo, 1-1-1 Yayoi, Bunkyo-ku, Tokyo 113-8657, Japan.	139.751	35.685	2007	Planta
Biotechnology Research Center, The University of Tokyo, 1-1-1 Yayoi, Bunkyo-ku, Tokyo 113-8657, Japan.	139.751	35.685	2007	Biochim Biophys Acta
Biotechnology Research Center, The University of Tokyo, 1-1-1 Yayoi, Bunkyo-ku, Tokyo 113-8657, Japan.	139.751	35.685	2007	Biochim Biophys Acta
Biotechnology Research Center, The University of Tokyo, 1-1-1 Yayoi, Bunkyo-ku, Tokyo, Japan.	139.751	35.685	2007	J Biol Chem
Biotechnology Research Center, University of Tokyo, Yayoi, Bunkyo-ku, Tokyo 113-8657, Japan.	139.751	35.685	2007	Plant Cell
Department of Global Agricultural Sciences, Graduate School of Agricultural and Life Sciences, University of Tokyo, 1-1-1 Yayoi, Bunkyo-ku, Tokyo, 113-8657 Japan.	139.751	35.685	2007	J Exp Bot
Department of Global Agricultural Sciences, Graduate School of Agricultural and Life Sciences, University of Tokyo, 1-1-1 Yayoi, Tokyo 113-8657, Japan.	139.751	35.685	2007	Proc Natl Acad Sci U S A
Graduate School of Agricultural and Life Sciences, The University of Tokyo	139.751	35.685	2007	Genes Genet Syst
Graduate School of Agricultural and Life Sciences, The University of Tokyo, 1-1 Yayoi, Bunkyo-ku, Tokyo 113-8657, Japan.	139.751	35.685	2007	Plant J
Graduate School of Agricultural and Life Sciences, The University of Tokyo, Tokyo, Japan.	139.751	35.685	2007	Plant Mol Biol
Graduate School of Agricultural and Life Sciences, University of Tokyo, Tokyo 113-8657, Japan.	139.751	35.685	2007	Plant J
Graduate School of Agricultural and Life Sciences, University of Tokyo, Tokyo 113-8657, Japan.	139.751	35.685	2007	Proc Natl Acad Sci U S A
Graduate School of Agricultural and Life Sciences, University of Tokyo, Tokyo 113-8657, Japan. akusaba@mail.ecc.u-tokyo.ac.jp	139.751	35.685	2007	Plant Cell
Graduate School of Agricultural and Life Sciences, University of Tokyo, Yayoi 1-1-1, Bunkyo-ku, Tokyo 113-8657, Japan.	139.751	35.685	2007	Gene
Graduate School of Agricultural and Life Sciences, University of Tokyo, Yayoi, Bunkyo, Tokyo 113-8652, Japan.	139.751	35.685	2007	Nature
Graduate School of Agriculture and Life Sciences, University of Tokyo, Yayoi, Bunkyo, Tokyo 113-0032, Japan.	139.751	35.685	2007	Plant J
Graduate School of Agriculture and Life Sciences, University of Tokyo, Yayoi, Bunkyo, Tokyo, 113-0032, Japan.	139.751	35.685	2007	Plant Cell Physiol
Graduate School of Science, University of Tokyo, Tokyo, Japan.	139.751	35.685	2007	Mol Genet Genomics
Laboratory of Plant Biotechnology, Graduate School of Agricultural and Life Sciences, University of Tokyo, 1-1 Yayoi, Bunkyo-ku, Tokyo 113-8657, Japan.	139.751	35.685	2007	Proc Natl Acad Sci U S A
Laboratory of Plant Molecular Genetics, Graduate School of Agricultural and Life Sciences, The University of Tokyo, 1-1-1 Yayoi, Bunkyo-ku, Tokyo, Japan.	139.751	35.685	2007	Plant Cell Physiol
Biotechnology Research Center, The University of Tokyo, 1-1-1 Yayoi, Tokyo, Japan.	139.851	35.785	2007	Plant Mol Biol
Department of Plant Biology , North Carolina State University, Raleigh, North Carolina 27695, USA.	-78.6469	35.8452	2007	Plant Physiol
Department of Biological Science and Technology, Tokyo University of Science, 2641 Yamazaki, Noda, Chiba, 278-8510, Japan.	139.858	35.9411	2007	Plant Cell Physiol
National Research Laboratory of Plant Functional Genomics, Division of Molecular and Life Sciences, Pohang University of Science and Technology, Hyo-ja dong, Pohang, Kyungbuk 790-784, Korea.	129.365	36.0322	2007	Plant Mol Biol
National Research Laboratory of Plant Functional Genomics, Division of Molecular and Life Sciences, Pohang University of Science and Technology, Pohang, South Korea.	129.365	36.0322	2007	Plant J
National Research Laboratory of Plant Functional Genomics, Division of Molecular and Life Sciences, Pohang University of Science and Technology, Pohang, South Korea.	129.365	36.0322	2007	Plant Mol Biol
Laboratory of Molecular Genetics, Collage of Agriculture, Ibaraki University, Ami, Inashiki, Ibaraki, 300-0393 Japan.	140.215	36.0363	2007	Plant Cell Physiol
Department of Applied Biological Science, Faculty of Science and Technology, Tokyo University of Science, 2641 Yamazaki, Noda-shi, Chiba-ken, 278-8510, Japan. j6498055@yahoo.co.jp	139.958	36.0411	2007	Plant Mol Biol
Biological Resources Division, Japan International Research Center for Agricultural Sciences, Tsukuba, Ibaraki 305-8686, Japan.	140.09	36.0537	2007	Plant J
Department of Molecular Genetics, National Institute of Agrobiological Sciences, Tsukuba, Ibaraki, Japan.	140.117	36.0833	2007	Plant Cell
Division of Plant Sciences, National Institute of Agrobiological Sciences, Kannondai, 2-1-2, Tsukuba, Ibaraki 305-8602, Japan.	140.117	36.0833	2007	Plant J
Division of Plant Sciences, National Institute of Agrobiological Sciences, Tsukuba 305-8602, Japan.	140.117	36.0833	2007	Plant Physiol
Genetic Diversity Department, National Institute of Agrobiological Sciences, Tsukuba, Ibaraki, Japan.	140.117	36.0833	2007	Plant J
National Institute of Agrobiological Sciences, Tsukuba, Ibaraki, Japan.	140.117	36.0833	2007	Plant Cell Physiol
National Institute of Agrobiological Sciences, Tsukuba, Ibaraki, Japan. morimasa@nias.affrc.go.jp	140.117	36.0833	2007	Plant Mol Biol
National Institute of Crop Science, 2-1-18 Kannondai, Tsukuba 305-8518, Japan. skomatsu@affrc.go.jp	140.077	36.0835	2007	Mol Genet Genomics
Bioinformatics Core, School of Life Sciences, University of Nevada, Las Vegas, Nevada 89154, USA	-115.065	36.095	2007	J Integr Plant Biol
Forestry and Forest Products Research Institute, Tsukuba, Ibaraki, Japan.	140.217	36.1833	2007	Glycobiology
Shandong Key Laboratory of Crop Biology, College of Life Sciences, Shandong Agricultural University, Taian, Shandong, 271018, China.	117.119	36.1939	2007	Plant Mol Biol
Crop Research Institute, Shandong Academy of Agricultural Sciences, Jinan 250100, China.	117.15	36.7741	2007	J Integr Plant Biol
Hokuriku Research Center, National Agricultural Research Center, Niigata 943-0193, Japan. yocida@affrc.go.jp	138.271	37.1165	2007	Plant Biotechnol J
Instituto de Recursos Naturales y Agrobiologia, Consejo Superior de Investigaciones Cientificas, Sevilla 41012, Spain.	-5.9795	37.3558	2007	Plant Physiol
Department of Biology, College of Science, Yonsei University, Seoul, South Korea.	127	37.5664	2007	Plant Cell
Department of Life Science, Sogang University, Seoul 121-742, Korea.	127	37.5664	2007	Plant Cell Rep
Department of Molecular Biology, College of Natural Science, Sejong University, Gwangjin-Gu, Seoul, South Korea.	127.1	37.6664	2007	Planta
Department of Plant and Soil Sciences, University of Kentucky, Lexington, Kentucky 40546, USA.	-84.5095	38.0218	2007	Plant Physiol
Department of Environmental Life Sciences, Graduate School of Life Sciences, Tohoku University, Sendai 980-8577, Japan.	140.874	38.2538	2007	Plant J
Graduate School of Agricultural Science, Tohoku University, 1-1 Tsutsumidori-Amamiyamachi, Sendai 981-8555, Japan.	140.885	38.2547	2007	J Exp Bot
Graduate School of Agricultural Science, Tohoku University, Tsutsumidori-Amamiyamachi 1-1, Aoba-ku, Sendai, 981-8555, Japan.	140.885	38.2547	2007	Theor Appl Genet
Department of Applied Plant Science, Graduate School of Agricultural Science, Tohoku University, 1-1 Tsutsumidori-Amamiyamachi, Sendai 981-8555, Japan.	140.871	38.2758	2007	Plant Cell Physiol
Laboratory of Environmental Biotechnology, Graduate School of Agricultural Science, Tohoku University, 1-1 Tsutumidori-Amamiyamachi, Aoba-ku, Sendai 981-8555, Japan.	140.871	38.2758	2007	Plant Mol Biol
Laboratory of Environmental Biotechnology, Graduate School of Agricultural Science, Tohoku University, 1-1 Tsutumidori-Amamiyamachi, Sendai, Miyagi 981-8555, Japan.	140.871	38.2758	2007	Plant Mol Biol
Laboratory of Plant Genetic Engineering, Instituto de Tecnologia Quimica e Biologica (ITQB)/Instituto de Biologia Experimental e Tecnologica (IBET), Quinta do Marques, 2784-505 Oeiras, Portugal	-9.21667	38.7833	2007	Journal of Cereal Science
Centro de Genomica, Instituto Valenciano de Investigaciones Agrarias, Ctra. Moncada-Naquera Km. 5, 46113 Moncada, Valencia, Spain.	-0.396027	39.5453	2007	Plant J
Department of Biological Production, Akita Prefectural University, Akita City, Akita 010-0195, Japan. naokof@akita-pu.ac.jp	140.045	39.8016	2007	Plant Physiol
Department of Plant Pathology, Kansas State University, Manhattan, KS 66506, USA.	-96.713	39.8912	2007	Proceedings of the National Academy of Sciences
Key Laboratory of Photosynthesis and Environmental Molecular Biology, Institute of Botany, Chinese Academy of Sciences, Beijing 100093, China.	116.211	39.9558	2007	Proc Natl Acad Sci U S A
Key Laboratory of Photosynthesis and Environmental Molecular Physiology, Institute of Botany, Chinese Academy of Science, Beijing 100093, China.	116.211	39.9558	2007	Planta
Key Laboratory of Photosynthesis and Environmental Molecular Physiology, Institute of Botany, the Chinese Academy of Sciences, Nanxincun 20, Xiangshan, Beijing, 100093, People's Republic of China.	116.211	39.9558	2007	Dev Genes Evol
Research Center for Molecular & Developmental Biology, Key Laboratory of Photosynthesis & Environmental Molecular Physiology, Institute of Botany, Chinese Academy of Sciences, 20 Nanxincun, Xiangshan, Haidianqu, Beijing, 100093, China	116.211	39.9558	2007	Plant Growth Regulation
The National Laboratory of Protein Engineering and Plant Genetic Engineering, College of Life Sciences, Peking University, Beijing 100871, China.	116.328	39.9889	2007	Biochem Biophys Res Commun
Department of Soil Environmental Sciences, Research Center for Eco-environmental Sciences, Chinese Academy of Sciences, 18 Shuangqing RD, Beijing 100085, China.	116.312	39.9899	2007	New Phytol
National Key Laboratory of Plant Genomics and Plant Gene Research Center (Beijing), Institute of Genetics and Developmental Biology, Chinese Academy of Sciences, Datun Road, Beijing 100101, China.	116.388	39.996	2007	J Plant Physiol
State Key Laboratory of Plant Genomics and National Center for Plant Gene Research, Institute of Genetics and Developmental Biology, Chinese Academy of Sciences, Beijing 100101, China.	116.388	39.996	2007	Plant Cell
State Key Laboratory of Plant Genomics and National Center for Plant Gene Research, Institute of Genetics and Developmental Biology, Chinese Academy of Sciences, Beijing 100101, China.	116.388	39.996	2007	Plant Mol Biol
State Key Laboratory of Plant Genomics and National Center for Plant Gene Research, Institute of Genetics and Developmental Biology, Chinese Academy of Sciences, Beijing 100101, China.	116.388	39.996	2007	Cell Res
State Key Laboratory of Plant Genomics, Institute of Genetics and Developmental Biology, Chinese Academy of Sciences, Datun Road, Beijing 100101, China.	116.388	39.996	2007	Plant Mol Biol
State Key Laboratory of Plant Genomics, Institute of Microbiology, Chinese Academy of Sciences, Beijing, 100080, People's Republic of China.	116.388	39.996	2007	Mol Genet Genomics
Laboratory of Molecular Biology and Protein Science Key Laboratory of the Ministry of Education, Department of Biological Sciences and Biotechnology, Tsinghua University, Beijing, 100084, China	116.326	39.9997	2007	Chinese Science Bulletin
Research Center for Molecular and Developmental Biology, Key Laboratory of Photosynthesis and Environmental Molecular Physiology, Institute of Botany, Chinese Academy of Sciences, 20 Nanxincun, Xiangshan, Haidianqu, Beijing, China.	116.381	40.0052	2007	Plant J
Research Center for Molecular Developmental Biology, Key Laboratory of Photosynthesis and Environmental Molecular Physiology, Institute of Botany, and Graduate School of the Chinese Academy of Sciences, Beijing, China.	116.381	40.0052	2007	Plant Cell Environ
Research Center of Molecular & Developmental Biology, Key Laboratory of Photosynthesis & Environmental Molecular Physiology, Institute of Botany, Chinese Academy of Sciences, 20 Nanxincun, Xiangshan, Haidianqu, Beijing, China.	116.381	40.0052	2007	Plant Mol Biol
State Key Laboratory of Plant Genomics and National Center for Plant Gene Research, Institute of Genetics and Developmental Biology, Chinese Academy of Sciences, Beijing, China.	116.381	40.0052	2007	Plant Cell
National Centre for Plant Gene Research, Key Laboratory of Molecular and Developmental Biology, Institute of Genetics and Developmental Biology, Chinese Academy of Sciences, South 1-3, Zhongguancun, Beijing 100080, China.	116.364	40.0075	2007	Biochem Biophys Res Commun
Department of Plant Genetics and Breeding and State Key Laboratory of Agrobiotechnology, China Agricultural University, Beijing, China.	116.287	40.0295	2007	Planta
Department of Plant Genetics and Breeding and State Key Laboratory of Plant Physiology and Biochemistry, China Agricultural University, Beijing 100094, China.	116.287	40.0295	2007	Plant J
Department of Plant Pathology, China Agricultural University, Beijing 100094, PR China	116.287	40.0295	2007	Plant Science
Department of Plant Pathology, State Key Laboratory of Agrobiotechnology, China Agricultural University, Yuanmenyuan West Rd. 2, Beijing 100094, China.	116.287	40.0295	2007	Plant Mol Biol
State Key Laboratory of Plant Cell and Chromosome Engineering, Institute of Genetics and Developmental Biology, the Chinese Academy of Sciences, Beijing 100101, China	116.488	40.096	2007	J Integr Plant Biol
The State Key Laboratory of Plant Cell and Chromosome Engineering, Institute of Genetics and Developmental Biology, Chinese Academy of Sciences, Beijing 100101, China.	116.488	40.096	2007	Plant J
Department of Plant Breeding and Genetics, Cornell University, Ithaca, New York, United States of America.	-79.4953	40.2198	2007	PLoS Genet
Departamento de Genetica Molecular, Laboratorio de Genetica Molecular Vegetal, Consorcio CSIC-IRTA, Jordi Girona 18, 08034 Barcelona, Spain.	2.2382	41.4909	2007	Mol Plant Microbe Interact
Department of Crop Science Obihiro University of Agriculture and Veterinary Medicine, Nishi Inada-cho, Obihiro, Hokkaido, Japan.	143.177	42.8726	2007	J Hered
Crop Cold Tolerance Research Team, National Agricultural Research Center for Hokkaido Region, National Agriculture and Food Research Organization, Hitsujigaoka 1, Toyohira-ku, Sapporo 062-8555, Japan.	141.412	43.0082	2007	FEBS J
Department of Low-Temperature Science, National Agricultural Research Center for Hokkaido Region, 1 Hitsujigaoka, Toyohira-ku, Sapporo, Hokkaido 062-8555, Japan. takiyama@affrc.go.jp	141.412	43.0082	2007	J Plant Physiol
Research Team for Crop Cold Tolerance, National Agricultural Research Center for Hokkaido Region, 1 Hitsuji-ga-oka, Sapporo 062-8555, Japan.	141.412	43.0082	2007	Planta
Department of Plant Biology, University of New Hampshire, Durham, NH 03824, USA	-70.9311	43.1528	2007	Physiologia Plantarum
Department of Biological Sciences, Dartmouth College, Hanover, NH 03755	-72.1932	43.7674	2007	Plant Physiol
Dipartimento di Scienze Biomolecolari e Biotecnologie, Universita degli Studi di Milano, Via Celoria 26, 20133 Milan, Italy.	9.1878	45.4612	2007	Plant J
Alkali Soil Natural Environmental Science Center (ASNESC), Stress Molecular Biology Laboratory, Northeast Forestry University, Harbin 150040, China.	126.648	45.7377	2007	Plant Mol Biol
Alkali Soil Natural Environmental Science Center, Stress Molecular Biology Laboratory, Northeast Forestry University, Harbin, PR China.	126.648	45.7377	2007	Biotechnol Lett
Dipartimento Ambiente-Salute-Sicurezza, University of Insubria, 21100 Varese, Italy	8.91243	45.9282	2007	Plant Science
Botanisches Institut 1, Technische Universitat Karlsruhe, Germany. michael.riemann@bio.uni-karlsruhe.de	8.38583	49.0047	2007	Plant Biol (Stuttg)
CropDesign N.V., B-9052 Ghent, Belgium.	3.72792	51.0466	2007	J Biol Chem
Department of Physiology and Biochemistry of Plants, Faculty of Biology, University of Bielefeld, 33615 Bielefeld, Germany	8.53333	52.0333	2007	Plant Physiol
John Innes Centre, Norwich Research Park, Norfolk NR4 7UH, UK.	1.22512	52.6225	2007	Functional Plant Biology
Botanisches Institut, Universitat Kiel, Am Botanischen Garten 1-9, D-24118 Kiel, Germany.	10.1176	54.3334	2007	J Exp Bot
Centro de Biotecnologia, Universidade Federal do Rio Grande do Sul, Porto Alegre, Brazil.	-51.2177	-30.0346	2008	FEBS J
Centre for Plant Conservation Genetics, Southern Cross University, Military Road, Lismore, NSW 2480, Australia.	153.3	-28.8183	2008	Plant Mol Biol
Agricultural Research Institute, HOKUREN Federation of Agricultural Cooperatives, Higashi-5, Kita-15, Naganuma, Hokkaido 0691317, Japan. fujino-kenji@hokuren.jp	-76.4353	-11.8939	2008	Mol Genet Genomics
Temasek Life Sciences Laboratory, National University of Singapore, Singapore 117604, Republic of Singapore.	103.856	1.29306	2008	Plant Physiol
Department of Microbiology and Cell Biology, Indian Institute of Science, Bangalore 560012, India.	77.5533	12.9954	2008	Proc Natl Acad Sci U S A
Department of Microbiology and Cell Biology, Indian Institute of Science, Bangalore 560012, India.	77.5533	12.9954	2008	Proceedings of the National Academy of Sciences
Department of Biochemistry, Faculty of Science, Chulalongkorn University, Bangkok, Thailand.	100.517	13.7833	2008	BMB Rep
Department of Plant Sciences, School of Life Sciences, University of Hyderabad, Hyderabad, 500046, India.	78.3313	17.4582	2008	Plant Mol Biol
Laboratorio de Biofisica y Biologia Molecular, Facultad de Ciencias, Universidad Autonoma del Estado de Morelos, Avenida Universidad 1001, Colonia Chamilpa, 62210 Cuernavaca, Morelos, Mexico.	-99.1667	18.675	2008	Plant Physiol Biochem
Department of Biology, The Chinese University of Hong Kong, Shatin, Hong Kong Special Administrative Region.	114.197	22.3771	2008	New Phytologist
Department of Botany, Bose Institute, Kolkata, 700009, West Bengal, India.	88.3697	22.569	2008	Plant Cell Rep
Key Laboratory of Plant Functional Genomics and Biotechnology of Guangdong Province, College of Life Sciences, South China Agricultural University, Wushan, Guangzhou 510642, China.	113.359	23.161	2008	Proc Natl Acad Sci U S A
Institute of Molecular Biology, National Chung-Hsing University, Taichung 402, Taiwan, Republic of China.	120.667	24.1202	2008	Plant Cell
The Key Laboratory of Plant Functional Genomics, Ministry of Education of China, Jiangsu Key Laboratory of Crop Genetics and Physiology, Agricultural College of Yangzhou University, 12 East Wenhui Road, Jiangsu 225009, People's Republic of China.	120.587	24.2118	2008	Plant Mol Biol
Department of Agricultural Chemistry and Institute of Biotechnology.	121.539	25.018	2008	Plant Signal Behav
Institute of Plant Biology, National Taiwan University, Taipei 106, Taiwan.	121.539	25.018	2008	Genetics
Institute of Plant and Microbial Biology, Academia Sinica, 128, Sec. 2, Academia Road, Taipei 11529, Taiwan.	121.654	25.1633	2008	Phytochemistry
Department of Plant Biotechnology, School of Biotechnology, Madurai Kamaraj University, Palkalai Nagar, Madurai 625021, Tamil Nadu, India	83.6172	27.7879	2008	Plant Science
Department of Plant Molecular Biology, University of Delhi South Campus, New Delhi, India.	77.2167	28.6333	2008	Plant Cell Rep
Interdisciplinary Centre for Plant Genomics and Department of Plant Molecular Biology, University of Delhi South Campus, Benito Juarez Road, New Delhi-110021, India. kapoors@genomeindia.org	77.1726	28.6488	2008	BMC Genomics
Interdisciplinary Centre for Plant Genomics and Department of Plant Molecular Biology, University of Delhi South Campus, New Delhi 110021, India.	77.1726	28.6488	2008	Plant Physiol
College of Agriculture and Biotechnology, Zhejiang University, Hangzhou, China.	120.169	30.2553	2008	Plant J
State Key Laboratory of Plant Physiology and Biochemistry; College of Life Science; Zhejiang University; Hangzhou, China.	120.169	30.2553	2008	Plant Signal Behav
State Key Laboratory for Rice Biology, Institute of Biotechnology, Zhejiang University, Huajiachi Campus, Hangzhou, Zhejiang 310029, People's Republic of China.	120.185	30.278	2008	Gene
State Key Laboratory for Rice Biology, Institute of Biotechnology, Zhejiang University-Huajiachi Campus, Hangzhou, Zhejiang 310029, China.	120.185	30.278	2008	Physiol Plant
State Key Laboratory for Rice Biology, Institute of Biotechnology, Zhejiang University-Huajiachi Campus, Hangzhou, Zhejiang 310029, People's Republic of China.	120.185	30.278	2008	J Exp Bot
State Key Laboratory of Plant Physiology and Biochemistry, College of Life Science, Zhejiang University, Hangzhou 310058, China.	120.086	30.3085	2008	Plant Physiol
State Key Laboratory of Rice Biology, Institute of Biotechnology, Zhejiang University at Huajiachi Campus, Hangzhou, Zhejiang 310029, People's Republic of China.	120.086	30.3085	2008	Mol Cells
State Key Laboratory of Rice Biology, Institute of Biotechnology, Zhejiang University, Hangzhou, Zhejiang, 310029, P.R. China.	120.086	30.3085	2008	Mol Biol Rep
The State Key Laboratory of Plant Physiology and Biochemistry, College of Life Science, Zhejiang University, Zi Jin Gang Campus, 310058 , Hangzhou, China.	120.086	30.3085	2008	Planta
National Center of Plant Gene Research , National Key Laboratory of Crop Genetic Improvement, Huazhong Agricultural University, Wuhan 430070, China.	114.342	30.5329	2008	Plant Physiol
National Key Laboratory for Crop Genetic Improvement, Huazhong Agricultural University, 430070 Wuhan, China.	114.342	30.5329	2008	Proc Natl Acad Sci U S A
National Key Laboratory of Crop Genetic Improvement and National Centre of Plant Gene Research, Huazhong Agricultural University, Wuhan 430070, China.	114.342	30.5329	2008	Proc Natl Acad Sci U S A
National Key Laboratory of Crop Genetic Improvement, Huazhong Agricultural University, Wuhan 430070, China.	114.342	30.5329	2008	Plant Mol Biol
National Key Laboratory of Crop Genetic Improvement, National Center of Plant Gene Research (Wuhan), Huazhong Agricultural University, Wuhan 430070, China.	114.342	30.5329	2008	Plant Cell
National Key Laboratory of Crop Genetic Improvement, National Center of Plant Gene Research (Wuhan), Huazhong Agricultural University, Wuhan 430070, China.	114.342	30.5329	2008	Mol Plant
National Key Laboratory of Crop Genetic Improvement, National Center of Plant Gene Research (Wuhan), Huazhong Agricultural University, Wuhan 430070, China.	114.342	30.5329	2008	Plant Cell Environ
National Key Laboratory of Crop Genetic Improvement, National Center of Plant Gene Research, Huazhong Agricultural University, Wuhan 430070, China. cywu@mail.hzau.edu.cn	114.342	30.5329	2008	Proc Natl Acad Sci U S A
National Key Laboratory of Crop Genetic Improvement, National Centre of Plant Gene Research (Wuhan), Huazhong Agricultural University, Wuhan 430070, China.	114.342	30.5329	2008	Nat Genet
College of Life Sciences, Wuhan University, Wuhan 430072, China.	114.385	30.5754	2008	Plant Physiol
National Center of Plant Gene Research Wuhan, National Key Laboratory of Crop Genetic Improvement, Huazhong Agricultural University, Wuhan, China.	114.267	30.5833	2008	Plant Mol Biol
Ministry of Education Key Laboratory for Bio-resource and Eco-environment, College of Life Science, Sichuan University, Chengdu 610064, PR China. niu_xiangli@163.com	104.093	30.6361	2008	BMC Plant Biol
National Key Laboratory of Plant Molecular Genetics, Institute of Plant Physiology and Ecology, Shanghai Institutes for Biological Sciences, Chinese Academy of Sciences, Shanghai, China.	121.409	31.005	2008	Mol Plant
Shanghai Jiao Tong University, Shanghai Institutes for Biological Sciences, China.	121.409	31.005	2008	Mol Plant
Institute of Plant Physiology and Ecology, Shanghai Institutes for Biological Sciences, Chinese Academy of Sciences, 300 Fenglin Road, Shanghai 200032, China.	121.447	31.1998	2008	Nat Genet
Institute of Plant Physiology and Ecology, Shanghai Institutes for Biological Sciences, Chinese Academy of Sciences, 300 Fenglin Road, Shanghai 200032, PR China.	121.447	31.1998	2008	Plant Cell Physiol
National Key Laboratory of Plant Molecular Genetics, Institute of Plant Physiology and Ecology, Shanghai Institutes for Biological Sciences, Chinese Academy of Sciences, 300 Fenglin Road, Shanghai 200032, China.	121.447	31.1998	2008	J Plant Physiol
National Key Laboratory of Plant Molecular Genetics, Institute of Plant Physiology and Ecology, Shanghai Institutes for Biological Sciences, Chinese Academy of Sciences, 300 Fenglin Road, Shanghai 200032, China.	121.447	31.1998	2008	Cell Res
National Key Laboratory of Plant Molecular Genetics, Shanghai Institute of Plant Physiology and Ecology, Shanghai Institutes for Biological Sciences, Chinese Academy of Sciences, 300 Fenglin Road, Shanghai 200032, China.	121.447	31.1998	2008	Nat Genet
National Key Laboratory of Plant Molecular Genetics, Shanghai Institutes for Biological Sciences, Chinese Academy of Sciences, 200032, Shanghai, China.	121.447	31.1998	2008	Planta
Institute of Plant Physiology & Ecology, Chinese Academy of Sciences, Shangai, China.	121.474	31.2304	2008	Mol Plant Microbe Interact
Institute of Plant Physiology and Ecology, Shanghai Institutes for Biological Sciences, Chinese Academy of Sciences, 300 Fenglin Road, Shanghai 200032, China	121.547	31.2998	2008	Plant Science
State Key Laboratory of Molecular Biology, Institute of Biochemistry and Cell Biology, Shanghai 200031, China	121.53	31.3104	2008	Acta Biochimica et Biophysica Sinica
Faculty of Agriculture, Kagoshima University, Kagoshima 890-0065 Japan.	130.544	31.5641	2008	Plant Cell Physiol
State key lab of crop genetics and germplasm enhancement, Nanjing Agricultural University, Nanjing, 210095, China.	118.842	32.0353	2008	Gene
State Key Laboratory for Crop Genetics & Germplasm Enhancement, Nanjing Agricultural University; Research Center of Plant Gene Engineering, Nanjing, Jiangsu Province 210095, China.	118.842	32.0353	2008	Plant Mol Biol
National Key Laboratory for Crop Genetics and Germplasm Enhancement, Nanjing Agricultural University, Nanjing 210095, China.	118.842	32.0353	2008	Cell Res
State key laboratory of crop genetics and germplasm enhancement, Nanjing Agricultural University, Nanjing 210095, China.	118.842	32.0353	2008	Gene
State Key Laboratory of Crop Genetics and Germplasm Enhancement, Nanjing Agricultural University, Nanjing 210095, China.	118.842	32.0353	2008	Gene
State Key Laboratory of Crop Genetics and Germplasm Enhancement, Nanjing Agricultural University, Nanjing 210095, PR China.	118.842	32.0353	2008	FEBS Lett
State Key Laboratory of Crop Genetics and Germplasm Enhancement, Nanjing Agricultural University, Nanjing, 210095, China.	118.842	32.0353	2008	Mol Genet Genomics
State Key Laboratory of Crop Genetics and Germplasm Enhancement, Nanjing Agricultural University, Nanjing, 210095, China.	118.842	32.0353	2008	Mol Biol Rep
National Key Laboratory for Crop Genetics and Germplasm Enhancement, Nanjing Agricultural University, Nanjing, China.	118.778	32.0617	2008	Genetics
Plant Growth and Defense Signaling Laboratory, Group of Key Laboratory of Monitoring and Management of Plant Pathogens and Insect Pests, Ministry of Agriculture of P.R. China, Nanjing Agricultural University, Nanjing, China.	118.702	32.1338	2008	Phytopathology
State Key Laboratory of Crop Genetics and Germplasm Enhancement, Nanjing Agricultural University, Nanjing 210095, China	118.942	32.1353	2008	Plant Science
Plant Genetic Resources, Institute of Genetic Resources, Faculty of Agriculture, Kyushu University, Fukuoka 812-8581, Japan. hsatoh@agr.kyushu-u.ac.jp	130.425	33.6265	2008	Plant Cell
Faculty of Agriculture, Ehime University, 3-5-7 Tarumi, Matsuyama, Ehime 790-8566, Japan.	132.792	33.8391	2008	Plant J
Department of Botany and Plant Sciences, Center for Plant Cell Biology, University of California, Riverside, CA 92521, USA.	-117.33	33.9652	2008	Proc Natl Acad Sci U S A
Graduate School of Biosphere Sciences, Hiroshima University, 1-4-4, Kagamiyama, Higashi-Hiroshima, 739-8528 Japan.	132.715	34.398	2008	Plant Cell Physiol
USDA ARS, Dale Bumpers National Rice Research Center, 2890 Hwy. 130 E., Stuttgart, Arkansas 72160, USA. ricegenes@mac.com	-91.5487	34.4854	2008	Theor Appl Genet
United States Department of Agriculture-Agriculture Research Service, Dale Bumpers National Rice Research Center, Stuttgart, AR 72160, USA. Yulin.Jia@ars.usda.gov	-91.5526	34.5004	2008	Mol Plant Microbe Interact
Department of Biological Sciences, Myongji University, Yongin, South Korea.	126.283	34.5333	2008	BMB reports
Plant Metabolism Research Center and Graduate School of Biotechnology, Kyung Hee University, Yongin 446-701, Korea.	126.283	34.5333	2008	Mol Cells
Research Institute for Bioresources, Okayama University, Chuo 2-20-1, Kurashiki 710-0046, Japan. maj@rib.okayama-u.ac.jp	133.767	34.5833	2008	Proc Natl Acad Sci U S A
Research Institute for Bioresources, Okayama University, Kurashiki 710-0046, Japan.	133.767	34.5833	2008	Plant Cell
Research Institute for Biological Sciences (RIBS), Okayama, Kaga-Gun, Okayama, Japan.	133.917	34.65	2008	Planta
Graduate School of Biological Sciences, Nara Institute of Science and Technology (NAIST), 8916-5, Takayama Ikoma, Nara 630-0191, Japan.	135.725	34.7549	2008	Mol Plant Microbe Interact
Graduate School of Biological Sciences, Nara Institute of Science and Technology, 8916-5 Takayama, Ikoma, Nara 630-0192, Japan.	135.725	34.7549	2008	J Biosci Bioeng
Laboratory of Plant Molecular Genetics, Nara Institute of Science and Technology (NAIST), 8916-5 Takayama, Ikoma 630-0101, Japan.	135.725	34.7549	2008	Plant J
Laboratory of Plant Molecular Genetics, Nara Institute of Science and Technology, 8916-5 Takayama, Ikoma 630-0101, Japan.	135.725	34.7549	2008	Plant Cell Physiol
Laboratory of Plant Molecular Genetics, Nara Institute of Science and Technology, 8916-5 Takayama, Ikoma 630-0101, Japan.	135.725	34.7549	2008	Development
Laboratory of Plant Molecular Genetics, Nara Institute of Science and Technology, 8916-5 Takayama, Ikoma 630-0192, Japan.	135.725	34.7549	2008	Plant Cell
Graduate School of Agriculture, Kyoto Prefectural University, Seika, Kyoto 619-0244, Japan. nk0103@kab.seika.kyoto.jp	135.784	34.7665	2008	BMC Evol Biol
National Institute of Agrobiological Sciences (NIAS), Kannon-dai 2-1-2, Tsukuba, Ibaraki, 305-8602, Japan. mituhara@affrc.go.jp	135.567	34.8167	2008	Mol Genet Genomics
Department of Biotechnology, Graduate School of Engineering, Osaka University, 2-1 Yamadaoka, Suita, Osaka 565-0871, Japan.	135.528	34.8194	2008	Proc Natl Acad Sci U S A
RIKEN SPring-8 Center, Harima Institute, 1-1-1 Kouto, Sayo, Hyogo 679-5148, Japan.	134.428	34.9475	2008	Biochemistry
National Institute for Basic Biology, Myodaiji, Okazaki 444-8585, Japan.	137.165	34.9498	2008	J Plant Physiol
Laboratory of Plant Genetics, Graduate School of Agriculture, Kyoto University	135.781	35.0262	2008	Genes Genet Syst
Genetic Strains Research Center, National Institute of Genetics, Shizuoka-ken, Japan.	138.917	35.1167	2008	Mol Genet Genomics
Plant Genetics Laboratory, National Institute of Genetics, 1111 Yata, Mishima, Shizuoka-ken 411-8540, Japan	138.938	35.1178	2008	Plant Science
Bioscience and Biotechnology Center, Nagoya University, Nagoya 464-8601, Japan. makoto@nuagr1.agr.nagoya-u.ac.jp	136.917	35.1667	2008	Plant Cell
Bioscience and Biotechnology Center, Nagoya University, Nagoya, 464-8601 Japan.	136.917	35.1667	2008	Plant Cell Physiol
Division of Applied Life Science (BK21 Program), EB-NCRC and Plant Molecular Biology and Biotechnology Research Center, Gyeongsang National University, Jinju, South Korea.	128.085	35.1928	2008	Plant Physiol
Division of Applied Life Science (BK21 Program), Plant Molecular Biology and Biotechnology Research Center (PMBBRC), Environmental Biotechnology National Core Research Center, Gyeongsang National University, Jinju 660-701, Korea.	128.085	35.1928	2008	Plant J
Environmental Biotechnology National Core Research Center, Gyeongsang National University, Jinju, South Korea.	128.085	35.1928	2008	Plant Cell Rep
Rice Division, Yeongnam Agricultural Research Institute, National Institute of Crop Science, RDA, Milyang, South Korea.	128.749	35.4933	2008	Mol Genet Genomics
Laboratory of Plant Biotechnology, The United Graduate School of Agricultural Sciences, Tottori University, Koyama-cho, Minami 4-101, Tottori 680-8553, Japan.	134.172	35.5149	2008	Plant Cell Physiol
CREST, Japan Science and Technology Agency, Tokyo 103-0027, Japan.	139.772	35.6804	2008	Plant Cell
Biotechnology Research Center, The University of Tokyo, 1-1-1 Yayoi, Bunkyo-ku, Tokyo 113-8657, Japan.	139.751	35.685	2008	Planta
Department of Biological Sciences, Graduate School of Science, University of Tokyo, Bunkyo-ku, Tokyo 113-8654, Japan.	139.751	35.685	2008	Plant Cell
Department of Global Agricultural Sciences, Graduate School of Agricultural and Life Science, The University of Tokyo, 1-1-1 Yayoi, Bunkyo-ku, Tokyo 113-8657, Japan.	139.751	35.685	2008	Plant Mol Biol
Graduate School of Agricultural and Life Sciences, the University of Tokyo, 1-1 Yayoi, Bunkyo-ku, Tokyo 113-8657, Japan.	139.751	35.685	2008	J Biol Chem
Graduate School of Agricultural and Life Sciences, The University of Tokyo, 1-1 Yayoi, Bunkyo-ku, Tokyo 113-8657, Japan.	139.751	35.685	2008	Plant Mol Biol
Graduate School of Agricultural and Life Sciences, University of Tokyo, Tokyo 113-8657, Japan.	139.751	35.685	2008	Dev Biol
Graduate School of Agricultural and Life Sciences, University of Tokyo, Tokyo 113-8657, Japan.	139.751	35.685	2008	Plant Physiol
Graduate School of Agricultural and Life Sciences, University of Tokyo, Tokyo, 113-8657 Japan.	139.751	35.685	2008	Plant Cell Physiol
Consolidated Research Institute for Advanced Science and Medical Care, Waseda University, 513 Wasedatsurumaki-cho, Shinjuku-ku, Tokyo 162-0041, Japan.	139.726	35.7085	2008	Nucleic Acids Res
Graduate School of Science, The University of Tokyo, Bunkyo-ku, Tokyo, 113-8657 Japan.	139.76	35.716	2008	Plant Cell Physiol
Division of Plant Biotechnology, Tokyo University of Science, 2641 Yamazaki, Noda, Chiba, 278-8510, Japan.	139.908	35.9187	2008	Plant Mol Biol
Department of Applied Biological Science, Tokyo University of Science, Chiba, 278-8510, Japan.	139.858	35.9411	2008	Planta
Department of Plant Sciences, University of Tennessee, Knoxville, Tennessee 37996, USA.	-83.9331	35.9733	2008	Plant Physiol
Plant Genome Research Unit, National Institute of Agrobiological Sciences, 2-1-2 Kannondai, Tsukuba, Ibaraki, 305-8602 Japan.	140.1	36.0307	2008	Plant Cell Physiol
QTL Genomics Research Center, National Institute of Agrobiological Sciences, Tsukuba, Ibaraki 305-8602, Japan. ashikawa@affrc.go.jp	140.1	36.0307	2008	Genetics
National Research Laboratory of Plant Functional Genomics, Division of Molecular and Life Sciences, Pohang University of Science and Technology (POSTECH), Pohang 790-784, Republic of Korea.	129.365	36.0322	2008	Plant Cell Physiol
Institute of the Society for Techno-Innovation of Agriculture, Forestry, and Fisheries, 446-1 Ippaizuka, Kamiyokoba, Tsukuba, Ibaraki 305-0854, Japan.	140.096	36.0403	2008	Nat Genet
Division of Plant Sciences, National Institute of Agrobiological Sciences, Kannon-dai 2-1-2, Tsukuba, Ibaraki, 305-8602, Japan	140.117	36.0833	2008	Molecular Breeding
National Institute of Agrobiological Sciences, Tsukuba, Ibaraki 305-8602, Japan.	140.117	36.0833	2008	Plant Physiol
National Institute of Crop Science, Kannondai 2-1-18, Tsukuba, 305-8518, Japan.	140.077	36.0835	2008	Mol Genet Genomics
Division of Plant Sciences; National Institute of Agrobiological Sciences; Tsukuba, Japan.	140.217	36.1833	2008	Plant Signal Behav
National Institute of Agricultural Biotechnology, Rural Development Administration, Suwon, South Korea.	127.133	36.45	2008	Planta
Hokuriku Research Center, National Agricultural Research Center, Niigata, 943-0193 Japan.	138.271	37.1165	2008	Plant Cell Physiol
National Agricultural Research Center, 1-2-1 Inada, Joetsu, Niigata 943-0193, Japan	138.271	37.1165	2008	Plant Science
Department of Plant Science and Research Institute of Agriculture and Life Sciences, Seoul National University, Seoul 151-921, Korea.	127	37.5664	2008	Plant J
Department of Plant and Soil Sciences, University of Kentucky, Lexington, KY 40546, USA.	-84.5095	38.0218	2008	New Phytol
Department of Environmental Life Sciences , Graduate School of Life Sciences, Tohoku University, Sendai 980-8577, Japan. tera@ige.tohoku.ac.jp	140.874	38.2538	2008	Plant Physiol
Graduate School of Agricultural Science, Tohoku University, 1-1 Tsutsumidori-Amamiyamachi, Aoba-ku, Sendai 981-8555, Japan.	140.885	38.2547	2008	Physiol Plant
Laboratory of Environmental Biotechnology, Graduate School of Agricultural Science, Tohoku University, 1-1 Tsutumidori-Amamiyamachi, Aoba-ku, Sendai 981-8555, Japan.	140.871	38.2758	2008	Plant Cell Physiol
Graduate School of Life Sciences, Tohoku University, Sendai, Miyagi, Japan.	140.985	38.3547	2008	Plant and Cell Physiology
Department of Plant Pathology, University of California, Davis, CA 95616, USA.	-121.746	38.5424	2008	Mol Plant
Department of Plant Pathology, University of California Davis, Davis, California, USA.	-121.745	38.5434	2008	PLoS Biol
USDA-ARS Crops Pathology and Genetics Research Unit, Department of Plant Sciences, University of California at Davis, One Shields Avenue, Davis, CA 95616, USA.	-121.746	38.545	2008	Theor Appl Genet
Donald Danforth Plant Science Center, 975 North Warson Road, St. Louis, MO 63132, USA. sdai@danforthcenter.org	-90.3747	38.6746	2008	Proc Natl Acad Sci U S A
West Virginia University, Division of Plant & Soil Sciences, 1090 Agricultural Sciences, Morgantown, WV 26506-6108, USA.	-79.9646	39.6031	2008	Plant Cell Environ
Key Laboratory of Photosynthesis and Environmental Molecular Physiology, Institute of Botany, Chinese Academy of Sciences, Beijing, China.	116.211	39.9558	2008	Plant Physiol
Key Laboratory of Photosynthesis and Environmental Molecular Physiology, Institute of Botany, the Chinese Academy of Sciences, Beijing, China.	116.211	39.9558	2008	PLoS One
Department of Plant Pathology, Plant Molecular Biology and Biotechnology Program, Ohio State University, Columbus, Ohio 43210, USA.	-83.0354	39.956	2008	Plant Cell
National Centre for Plant Gene Research, Beijing 100190, China.	116.326	39.9814	2008	Mol Plant
School of Mathematical Sciences, Peking University, Beijing 100871, China	116.328	39.9889	2008	BMC Genomics
State Key Laboratory of Plant Genomics & National Plant Gene Research Center (Beijing), Institute of Genetics and Developmental Biology, Chinese Academy of Sciences, Chaoyang District, Beijing 100101, PR China. djli@genetics.ac.cn	116.388	39.996	2008	BMC Mol Biol
State Key Laboratory of Plant Genomics and National Center for Plant Gene Research, Institute of Genetics and Developmental Biology, Chinese Academy of Sciences, Beijing 100101, China.	116.388	39.996	2008	Plant Cell
State Key Laboratory of Plant Genomics and National Centre for Plant Gene Research (Beijing), Institute of Genetics and Developmental Biology, Chinese Academy of Sciences, Beijing, 100101, China.	116.388	39.996	2008	Plant Mol Biol
State Key Laboratory of Plant Genomics and National Centre for Plant Gene Research, Beijing 100101, China.	116.388	39.996	2008	Plant J
State Key Laboratory of Plant Genomics, Institute of Genetics and Developmental Biology, the Chinese Academy of Sciences, Beijing 100101, China.	116.388	39.996	2008	J Integr Plant Biol
State Key Laboratory of Plant Genomics, Institute of Microbiology, Chinese Academy of Sciences, 100101 Beijing, People's Republic of China.	116.388	39.996	2008	Planta
State Key Laboratory of Plant Genomics, National Center for Plant Gene Research, Institute of Genetics and Developmental Biology, Chinese Academy of Sciences, Beijing 100101, China.	116.388	39.996	2008	Plant Physiol
College of Agronomy and Biotechnology, China Agricultural University, China.	116.353	40.0042	2008	BMB Rep
Institute of Genetics and Developmental Biology, Chinese Academy of Sciences, National Centre for Plant Gene Research, Beijing, China.	116.381	40.0052	2008	Journal of Genetics and Genomics
Research Center for Molecular & Developmental Biology, Key Laboratory of Photosynthesis & Environmental Molecular Physiology, Institute of Botany, Chinese Academy of Sciences, Beijing, China.	116.381	40.0052	2008	J Plant Physiol
State Key Laboratory of Plant Genomics and National Center for Plant Gene Research, Institute of Genetics and Developmental Biology, Chinese Academy of Sciences, Datun Road, Beijing, China.	116.381	40.0052	2008	Planta
Key Laboratory of Molecular and Developmental Biology, National Centre for Plant Gene Research, Institute of Genetics and Developmental Biology, Chinese Academy of Sciences, P.O. Box 2707, South 1-3, Zhongguancun, Beijing 100080, China.	116.364	40.0075	2008	Plant Mol Biol
National Maize Improvement Center of China, China Agricultural University, Beijing 100193, People's Republic of China.	116.288	40.0391	2008	Plant Cell
State Key Laboratory of Agrobiotechnology, Department of Plant Pathology, China Agricultural University, Yuanmingyuan West Road 2, Beijing 100094, China.	116.239	40.0704	2008	Cell Res
State Key Laboratory of Plant Physiology and Biochemistry, National Center for Evaluation of Agricultural Wild Plants (Rice), Department of Plant Genetics and Breeding, China Agricultural University, Beijing, 100094, China.	116.239	40.0704	2008	Nat Genet
National Institute of Agrobiological Sciences, Tsukuba, Ibaraki 305-8602, Japan. michael.riemann@bio.uka.de	-79.6024	40.3815	2008	Plant Cell Environ
Department of Biological Sciences, Lehman College, The City University of New York, Bronx, NY 10468, USA.	-73.9078	40.8596	2008	Plant Physiol
Department of Plant Breeding and Genetics, Cornell University, Ithaca, NY 14853, USA.	-76.4893	42.4493	2008	Phytopathology
UMR 5096, IRD-CNRS-Universite de Perpignan, Laboratoire Genome et Developpement des Plantes, Perpignan, France.	2.88333	42.6833	2008	Theor Appl Genet
National Agricultural Research Center for Hokkaido Region, Hitsujigaoka 1, Toyohira-ku, Sapporo 062-8555, Japan. yutaka@affrc.go.jp	141.412	43.0082	2008	Plant Cell Rep
Plant Breeding and Production Division, Agricultural Research Institute, HOKUREN Federation of Agricultural Cooperatives, Naganuma, Hokkaido 0691317, Japan. fujino-kenji@hokuren.jp	141.725	43.0607	2008	Proc Natl Acad Sci U S A
Department of Plant Molecular Biology, University of Lausane, 1015 Lausane, Switzerland.	6.66667	46.5333	2008	Plant Cell
Institute of Biological Chemistry, Washington State University, Pullman, WA 99164-6340, USA.	-117.24	47.1303	2008	Plant J
Albert-Ludwigs University of Freiburg, Faculty of Biology, Institute of Biology II, Schaenzlestrasse 1, D-79104 Freiburg, Germany.	7.8545	48.0098	2008	Biochem J
Faculty of Biology, Center for Applied Biosciences, University of Freiburg, 79104 Freiburg, Germany.	7.8545	48.0098	2008	Plant Physiol
Laboratoire Genome et Developpement des Plantes, UMR5096, Universite de Perpignan via Domitia - CNRS-IRD, 52, Av, Paul Alduy, 66860 Perpignan Cedex, France. Severine.Lacombe@sainsbury-laboratory.ac.uk	-5.54643	50.0896	2008	BMC Plant Biol
Biomathematics and Bioinformatics Department, Rothamsted Research, Harpenden, AL5 2JQ, UK.	-0.35373	51.8101	2008	Trends Plant Sci
Department of Physiology and Biochemistry of Plants, Faculty of Biology, University of Bielefeld, 33615 Bielefeld, Germany. calliste.diedhiou@uni-bielefeld.de	8.5133	52.0308	2008	BMC Plant Biol
Department of Physiology and Biochemistry of Plants, Faculty of Biology, University of Bielefeld, Bielefeld, Germany.	8.53333	52.0333	2008	Plant Biol (Stuttg)
School of Biology and Environmental Science, University College Dublin, Belfield, Dublin 4, Ireland.	-6.29099	53.346	2008	Plant J
Botanisches Institut, Universitat Kiel, Am Botanischen Garten 1-9, D-24118 Kiel, Germany.	10.1176	54.3334	2008	Plant Science
CSIRO Plant Industry, GPO BOX 1600, ACT 2601, Australia. ming.luo@csiro.au	149.105	-35.2772	2009	Mol Plant
Centro de Biotecnologia, Universidade Federal do Rio Grande do Sul, 91501-970 Porto Alegre, RS, Brazil.	-51.2177	-30.0346	2009	Planta
Universidade Federal do Rio Grande do Sul, Centro de Biotecnologia, Porto Alegre, RS, Brazil	-51.2177	-30.0346	2009	Plant Science
Department of Biotechnology, Faculty of Science, Mahidol University, Rama VI Road, Bangkok 10400, Thailand.	100.531	13.7625	2009	Plant Physiol Biochem
International Rice Research Institute, DAPO Box 7777, Metro Manila, Philippines.	120.982	14.6042	2009	Ann Bot
School of Biochemistry, Institute of Science, Suranaree University of Technology, Nakhon Ratchasima 30000, Thailand.	102.215	15.0555	2009	Plant Physiol
School of Biochemistry, Institute of Science, Suranaree University of Technology, Nakhon Ratchasima, Thailand.	102.215	15.0555	2009	Arch Biochem Biophys
Department of Biotechnology, Directorate of Rice Research, Rajendranagar, Hyderabad, Andhra Pradesh, 500030, India	77.7667	16.0667	2009	World Journal of Microbiology and Biotechnology
Xishuangbanna Tropical Botanical Garden, Chinese Academy of Sciences, Kunming 650223, PR China	100.798	22.0074	2009	Environmental and Experimental Botany
Department of Biology and State Key Laboratory of Agrobiotechnology, The Chinese University of Hong Kong, Shatin, Hong Kong.	114.167	22.25	2009	Plant Cell Environ
School of Biological Sciences, The University of Hong Kong, Pokfulam Road, Hong Kong, China.	114.167	22.25	2009	J Exp Bot
Department of Botany, the University of Hong Kong, Hong Kong, China	114.25	22.3833	2009	Chinese Science Bulletin
Genome Research Centre, Department of Microbiology and Biotechnology Centre, Faculty of Science, The M.S. University of Baroda, Vadodara, Gujarat, India.	71.9167	23.0833	2009	Mol Plant Microbe Interact
College of Life Science, South China Agricultural University, Guangdong, PR China.	113.36	23.1588	2009	Plant Cell Physiol
Laboratory of Plant Resistance and Genetics, College of Natural Resources and Environmental Sciences, South China Agricultural University, Guangzhou, China.	113.359	23.161	2009	Phytopathology
Department of Life Sciences and Institute of Biodiversity, National Cheng-Kung University, Tainan 700, Taiwan. shanhua@mail.ncku.edu.tw	120.85	23.9881	2009	New Phytol
Yangzhou University, Jiangsu, China.	120.587	24.2118	2009	Plant Physiol Biochem
Department of Agricultural Chemistry, National Taiwan University, Taipei, Taiwan, Republic of China	121.539	25.018	2009	Plant and Soil
Department of Agricultural Chemistry, National Taiwan University, Taipei, Taiwan, Republic of China.	121.539	25.018	2009	J Plant Physiol
Xishuangbanna Tropical Botanical Garden, The Chinese Academy of Science, 88 Xuefu Road, 650223, Kunming, Yunnan, China	102.718	25.0389	2009	Plant Growth Regulation
Graduate Institute of Life Sciences, National Defense Medical Center, Neihu, Taipei 114, Taiwan, ROC.	121.585	25.0804	2009	Sci Signal
Department of Plant Biotechnology, School of Biotechnology, Madurai Kamaraj University, Madurai, 625021 Tamil Nadu India.	82.6172	26.7879	2009	Physiol Mol Biol Plants
Crop Gene Engineering Key Laboratory of Hunan Province, Hunan Agricultural University, Changsha 410128, China; College of Bioscience and Biotechnology, Hunan Agricultural University, Changsha 410128, China.	113.087	28.1836	2009	J Plant Physiol
Centre for Computational Biology and Bioinformatics, School of Information Technology, Jawaharlal Nehru University, New Delhi, India. ritturajhemant@gmail.com	77.1703	28.5458	2009	BMC Genomics
Interdisciplinary Centre for Plant Genomics and Department of Plant Molecular Biology, University of Delhi South Campus, New Delhi, India.	77.2167	28.6333	2009	FEBS J
Jawaharlal Nehru University, New Delhi, India.	77.2167	28.6333	2009	Mol Biotechnol
State Key Laboratory of Rice Biology, China National Rice Research Institute, 310006 Hangzhou, Zhejiang, China. lwzzju@163.com	119.942	30.0838	2009	Planta
State Key Laboratory of Rice Biology, China National Rice Research Institute, Hangzhou 310006, Zhejiang, China.	119.942	30.0838	2009	Plant Cell
State Key Laboratory of Plant Physiology and Biochemistry, College of Life Sciences, Zhejiang University, Hangzhou, China.	120.169	30.2553	2009	Plant J
State Key Laboratory of Rice Biology, Department of Plant Protection, Institute of Biotechnology, Zhejiang University-Huajiachi Campus, 310029, Hangzhou, Zhejiang, People's Republic of China.	120.155	30.2741	2009	Plant Cell Rep
Institute of Insect Sciences, Zhejiang University, Hangzhou 310029, China.	120.185	30.278	2009	Plant J
State Key Laboratory for Rice Biology, Institute of Biotechnology, Zhejiang University, Hangzhou 310029, China.	120.185	30.278	2009	J Zhejiang Univ Sci B
The State Key Laboratory of Rice Biology, College of Life Sciences, Zhejiang University, Hangzhou, 310029 China.	120.185	30.278	2009	Plant J
State Key Laboratory of Plant Physiology and Biochemistry, College of Life Science, Zhejiang University, Hangzhou 310058, China.	120.086	30.3085	2009	Cell Res
State Key Laboratory of Plant Physiology and Biochemistry, College of Life Science, Zhejiang University, Hangzhou 310058, China.	120.086	30.3085	2009	J Zhejiang Univ Sci B
State Key Laboratory of Plant Physiology and Biochemistry, College of Life Sciences, Zhejiang University, Hangzhou 310058, China.	120.086	30.3085	2009	J Integr Plant Biol
State Key Lab of Rice Biology, IAEA Collaborating Center, Zhejiang University, Hangzhou, China	120.269	30.3553	2009	Plant Breeding
National Key Laboratory for Crop Genetic Improvement, Huazhong Agricultural University, 430070 Wuhan, China.	114.342	30.5329	2009	Plant Cell
National Key Laboratory of Crop Genetic Improvement and National Center of Plant Gene Research (Wuhan), Huazhong Agricultural University, Wuhan 430070, China.	114.342	30.5329	2009	Plant J
National Key Laboratory of Crop Genetic Improvement and National Center of Plant Gene Research, Huazhong Agricultural University, 430070, Wuhan, China.	114.342	30.5329	2009	Theor Appl Genet
National Key Laboratory of Crop Genetic Improvement and National Center of Plant Gene Research, Huazhong Agricultural University, Wuhan 430070, China.	114.342	30.5329	2009	Plant Physiol
National Key Laboratory of Crop Genetic Improvement and National Centre of Plant Gene Research, Huazhong Agricultural University, Wuhan, People's Republic of China.	114.342	30.5329	2009	Plant Mol Biol
National Key Laboratory of Crop Genetic Improvement, National Center of Plant Gene Research (Wuhan), Huazhong Agricultural University, 430070 Wuhan, China.	114.342	30.5329	2009	Plant Mol Biol
National Key Laboratory of Crop Genetic Improvement, National Center of Plant Gene Research (Wuhan), Huazhong Agricultural University, 430070 Wuhan, China.	114.342	30.5329	2009	Planta
National Key Laboratory of Crop Genetic Improvement, National Center of Plant Gene Research (Wuhan), Huazhong Agricultural University, 430070, Wuhan, China.	114.342	30.5329	2009	Theor Appl Genet
National Key Laboratory of Crop Genetic Improvement, National Center of Plant Gene Research (Wuhan), Huazhong Agricultural University, Wuhan 430070, China.	114.342	30.5329	2009	Plant Mol Biol
National Key Laboratory of Crop Genetic Improvement, National Center of Plant Gene Research (Wuhan), Huazhong Agricultural University, Wuhan 430070, China.	114.342	30.5329	2009	Plant Physiol
National Key Laboratory of Crop Genetic Improvement, National Center of Plant Gene Research, Huazhong Agricultural University, Wuhan 430070, China.	114.342	30.5329	2009	Proc Natl Acad Sci U S A
Key Laboratory of Ministry of Education for Plant Development Biology, College of Life Sciences, Wuhan University, Wuhan 430072, China.	114.385	30.5754	2009	Proc Natl Acad Sci U S A
National Center of Plant Gene Research (Wuhan), National Key Laboratory of Crop Genetic Improvement, Huazhong Agricultural University, Wuhan, China.	114.267	30.5833	2009	Plant Mol Biol
National Key Laboratory of Crop Genetic Improvement and National Center of Plant Gene Research (Wuhan), Huazhong Agricultural University, Wuhan, China.	114.267	30.5833	2009	Plant Mol Biol
National Key Laboratory of Crop Genetic Improvement, National Center of Plant Gene Research (Wuhan), Huazhong Agricultural University, Wuhan, China.	114.267	30.5833	2009	PLoS One
National Key Laboratory of Crop Genetic Improvement, National Center of Plant Gene Research (Wuhan), Huazhong Agricultural University, Wuhan, PR China. qiudeyun@hotmail.com	114.267	30.5833	2009	BMC Plant Biol
Rice Research Institute, Sichuan Agriculture University, Chengdu, China.	104.067	30.6667	2009	Plant Biol (Stuttg)
National Key Laboratory of Plant Molecular Genetics, Institute of Plant Physiology and Ecology, Shanghai Institutes for Biological Sciences, Chinese Academy of Sciences, Shanghai, China.	121.409	31.005	2009	Cell Res
National Key Laboratory of Plant Molecular Genetics, Shanghai Institute of Plant Physiology and Ecology, Shanghai Institutes for Biological Sciences, Chinese Academy of Sciences, Shanghai, China.	121.409	31.005	2009	Genes Dev
Shanghai Institutes for Biological Sciences, Chinese Academy of Sciences, Shanghai, China.	121.409	31.005	2009	Planta
School of Life Science and Biotechnology, Shanghai Jiao Tong University, Shanghai 200240, China.	121.33	31.006	2009	Plant Physiol
School of Life Science and Biotechnology, Shanghai Jiaotong University, Shanghai 200240, China.	121.33	31.006	2009	Cell Res
National Center for Gene Research & Shanghai Institute of Plant Physiology and Ecology, Shanghai Institutes for Biological Sciences, Chinese Academy of Sciences, 500 Caobao Road, Shanghai 200233, China.	121.42	31.1868	2009	Biochem Biophys Res Commun
National Center for Gene Research/Institute of Plant Physiology and Ecology, Shanghai Institutes for Biological Sciences, Chinese Academy of Sciences, 200233 Shanghai, China.	121.42	31.1868	2009	Plant Mol Biol
National Key Laboratory of Plant Molecular Genetics, Institute of Plant Physiology and Ecology, Shanghai Institutes for Biological Sciences, Graduate School of the Chinese Academy of Sciences, Chinese Academy of Sciences, Shanghai 200032, China.	121.447	31.1998	2009	Cell Res
Biotechnology Research Institute of Shanghai Academy of Agricultural Sciences, 2901 Beidi Rd, Shanghai 201106, The People's Republic of China.	121.283	31.2206	2009	BMB reports
Shanghai Institute of Plant Physiology and Ecology, China.	121.474	31.2304	2009	Nat Cell Biol
School of Life Sciences, Shanghai University, Shanghai, 200444, China	121.423	31.2975	2009	Journal of Shanghai University (English Edition)
Institute of Genetics, School of Life Sciences, Fudan University, Shanghai 200433, People's Republic of China.	121.507	31.2994	2009	Cell Res
State Key Laboratory of Genetic Engineering, Institute of Genetics, School of Life Sciences, Fudan University, Shanghai 200433, China.	121.507	31.2994	2009	Plant Biotechnol J
College of Life Sciences, Nanjing Agricultural University, Nanjing 210095, China.	118.842	32.0353	2009	Ann Bot
Department of Biochemistry and Molecular Biology, College of Life Science, Nanjing Agricultural University, Nanjing, Jiangsu, PR China.	118.842	32.0353	2009	Proteomics
State Key Laboratory for Crop Genetics & Germplasm Enhancement, Jiangsu Provincial Center of Plant Gene Engineering, Nanjing Agricultural University, Weigang 1, 210095 Nanjing, China.	118.842	32.0353	2009	Plant Mol Biol
State Key Laboratory of Crop Genetics and Germplasm Enhancement, College of Agriculture, Nanjing Agricultural University, Nanjing 210095, China.	118.842	32.0353	2009	J Integr Plant Biol
State Key Laboratory of Crop Genetics and Germplasm Enhancement, College of Resources and Environmental Sciences, Nanjing Agricultural University, Nanjing, 210095, China.	118.842	32.0353	2009	J Exp Bot
State Key Laboratory of Crop Genetics and Germplasm Enhancement, Nanjing Agricultural University, Nanjing 210095, China.	118.842	32.0353	2009	Mol Biol Rep
State Key Laboratory of Crop Genetics and Germplasm Enhancement, Nanjing Agricultural University, Nanjing, Jiangsu Province, China.	118.842	32.0353	2009	Biochem Biophys Res Commun
State Key Laboratory of Crop Genetics and Germplasm Enhancement, College of Resources and Environmental Sciences, Nanjing Agricultural University, Nanjing, China.	118.778	32.0617	2009	Plant J
Jiangsu Plant Gene Engineering Research Center, Nanjing Agricultural University, China.	118.702	32.1338	2009	Plant J
State Key Laboratory for Crop Genetics and Germplasm Enhancement, Jiangsu Provincial Center of Plant Gene Engineering, Nanjing Agricultural University, 210095, Nanjing, China	118.942	32.1353	2009	Molecular Breeding
Jiangsu Key Laboratory of Crop Genetics and Physiology/Key Laboratory of the Ministry of Education for Plant Functional Genomics, Yangzhou University, Yangzhou 225009, Jiangsu Province, People's Republic of China.	119.379	32.3751	2009	Genetics
College of Bioscience and Biotechnology, Yangzhou University, Yangzhou, China.	119.436	32.3972	2009	BMB Rep
Faculty of Agriculture, Kyushu University, Fukuoka 812-8581, Japan.	130.425	33.6265	2009	Genetics
Institute of Radiation Breeding, National Institute of Agrobiological Sciences, Hitachi-ohmiya 219-2293, Japan.	135.145	33.9237	2009	Plant J
Plant Metabolism Research Center and Graduate School of Biotechnology, Kyung Hee University, Yongin, South Korea.	126.283	34.5333	2009	Genetics
School of Biotechnology and Environmental Engineering, Myongji University, Yongin 449-728, Korea.	126.283	34.5333	2009	Plant Physiol
School of Biotechnology and Environmental Engineering, Myongji University, Yongin 449-728, Korea.	126.283	34.5333	2009	Plant Physiol
School of Biotechnology and Environmental Engineering, Myongji University, Yongin, South Korea.	126.283	34.5333	2009	The Plant Journal
Research Institute for Bioresources, Okayama University, Kurashiki 710-0046, Japan.	133.767	34.5833	2009	Plant Cell
Research Institute for Bioresources, Okayama University, Kurashiki 710-0046, Japan.	133.767	34.5833	2009	Plant Physiol
Research Institute for Bioresources, Okayama University, Kurashiki 710-0046, Japan.	133.767	34.5833	2009	Plant Cell
Research Institute for Bioresources, Okayama University, Kurashiki, Japan.	133.767	34.5833	2009	Plant Cell
Research Institute for Bioresources, Okayama University, Kurashiki, Okayama 710-0046, Japan.	133.767	34.5833	2009	Plant Physiol
Graduate School of Biological Sciences, Nara Institute of Science and Technology (NAIST), Takayama Ikoma, Nara, Japan.	135.725	34.7549	2009	EMBO J
Laboratory of Plant Molecular Genetics, Nara Institute of Science and Technology	135.725	34.7549	2009	Genes Genet Syst
Laboratory of Plant Molecular Genetics, Nara Institute of Science and Technology (NAIST), Takayama, Ikoma, Japan.	135.725	34.7549	2009	Development
Laboratory of Plant Molecular Genetics, Nara Institute of Science and Technology, 8916-5 Takayama, Ikoma, Nara 630-0101, Japan.	135.725	34.7549	2009	Plant Cell Physiol
Laboratory of Plant Molecular Genetics, Nara Institute of Science and Technology, Ikoma, Nara 630-0101, Japan.	135.725	34.7549	2009	Proc Natl Acad Sci U S A
Department of Life Science and Biotechnology, Faculty of Chemistry, Materials, and Bioengineering, Kansai University, 3-3-35 Yamate-Cho, Suita, Osaka-Fu 564-8680, Japan.	135.508	34.7714	2009	Phytochemistry
Disease Resistance Research Unit, National Institute of Agrobiological Sciences, Tsukuba 305-8602, Japan.	135.567	34.8167	2009	Plant Physiol
Research Institute for Biological Sciences, Okayama, 7549-1 Yoshikawa, Kibichuo-cho, Okayama 716-1241, Japan.	133.752	34.819	2009	Planta
Department of Biotechnology, Graduate School of Engineering, Osaka University, 2-1 Yamadaoka, Suita, Osaka 565-0871, Japan.	135.528	34.8194	2009	J Biosci Bioeng
National Institute for Basic Biology, Okazaki 444-8585, Japan.	137.165	34.9498	2009	Plant J
Graduate School of Agriculture, Kyoto University, Kitashirakawa, Sakyou, Kyoto, 606-8502, Japan.	135.784	35.0305	2009	Theor Appl Genet
Graduate School of Bioagricultural Sciences, Nagoya University, Chikusa, Nagoya 464-8601, Japan.	136.483	35.0333	2009	FEBS Lett
Bioscience and Biotechnology Center, Nagoya University	136.917	35.1667	2009	Genes Genet Syst
Bioscience and Biotechnology Center, Nagoya University, Furo-cho, Chikusa-ku, Nagoya, 464-8601, Japan.	136.917	35.1667	2009	Mol Genet Genomics
Bioscience and Biotechnology Center, Nagoya University, Nagoya 464-8601, Japan.	136.917	35.1667	2009	Proc Natl Acad Sci U S A
Bioscience and Biotechnology Center, Nagoya University, Nagoya 464-8601, Japan.	136.917	35.1667	2009	Nature
Bioscience and Biotechnology Center, Nagoya University, Nagoya 464-8601, Japan.	136.917	35.1667	2009	Plant Cell
Bioscience and Biotechnology Center, Nagoya University, Nagoya, Aichi, Japan. sazuka@agr.nagoya-u.ac.jp	136.917	35.1667	2009	Plant J
Division of Applied Life Science (Brain Korea 21 program), Plant Molecular Biology and Biotechnology Research Center and Environmental Biotechnology National Core Research Center, Gyeongsang National University, Jinju 660-701, Korea.	128.085	35.1928	2009	Mol Cells
Division of Applied Life Science, Graduate School of Gyeongsang National University, Jinju, South Korea.	128.085	35.1928	2009	Mol Cells
Graduate School of Bio-Science, Nagahama Institute of Bio-Science and Technology, Shiga, Japan.	136.28	35.3571	2009	Plant Signal Behav
Graduate School of Environment and Information Sciences, Yokohama National University, Yokohama, Kanagawa 240-8501, Japan.	139.59	35.4739	2009	Journal of Biological Chemistry
Department of Biological Science, Shimane University, Nishikawatsu 1060, Matsue, Shimane 690-8504, Japan. akama@life.shimane-u.ac.jp	133.068	35.4866	2009	Transgenic Res
Biotechnology Research Center, The University of Tokyo, Tokyo 113-8657, Japan.	139.751	35.685	2009	J Biol Chem
Department of Applied Biological Chemistry, The University of Tokyo, Japan.	139.751	35.685	2009	Plant Cell Rep
Department of Biological Sciences, Graduate School of Science, University of Tokyo, Bunkyo-ku, Tokyo, Japan.	139.751	35.685	2009	PLoS Genet
Department of Biological Sciences, Graduate School of Science, University of Tokyo, Tokyo 113-8654, Japan.	139.751	35.685	2009	Proc Natl Acad Sci U S A
Graduate School of Agricultural and Life Sciences, The University of Tokyo, 1-1 Yayoi, Bunkyo-ku, Tokyo 113-8657, Japan.	139.751	35.685	2009	Plant J
Graduate School of Agricultural and Life Sciences, The University of Tokyo, 1-1-1 Yayoi, Bunkyo-Ku, Tokyo 113-8657, Japan.	139.751	35.685	2009	Mol Plant
Graduate School of Agricultural and Life Sciences, the University of Tokyo, 1-1-1 Yayoi, Tokyo 113-8657, Japan.	139.751	35.685	2009	J Biol Chem
Graduate School of Agricultural and Life Sciences, University of Tokyo, Tokyo 113-8657, Japan.	139.751	35.685	2009	Dev Biol
Graduate School of Agricultural and Life Sciences, University of Tokyo, Tokyo 113-8657, Japan.	139.751	35.685	2009	Plant J
Graduate School of Agricultural and Life Sciences, University of Tokyo, Tokyo, Japan.	139.751	35.685	2009	Plant J
Graduate School of Agricultural and Life Sciences, University of Tokyo, Tokyo, Japan.	139.751	35.685	2009	Plant J
Graduate School of Agriculture and Life Sciences, University of Tokyo, Yayoi, Bunkyo, Tokyo 113-8657, Japan.	139.751	35.685	2009	Plant Cell
Department of Biological Sciences, Pusan National University, Pusan, South Korea	128.033	35.7	2009	Plant Cell, Tissue and Organ Culture (PCTOC)
Laboratory of Plant Cell Technology, Graduate School of Horticulture, Chiba University, 648 Matsudo, Matsudo City, Chiba, 271-8510, Japan	139.901	35.776	2009	Plant Biotechnology Reports
Division of Genome and Biodiversity Research, National Institute of Agrobiological Sciences, 2-1-2 Kannondai, Tsukuba, Ibaraki 305-8602, Japan. hnakamura@pgr1.ch.a.u-tokyo.ac.jp	140.1	36.0307	2009	Plant Cell Physiol
QTL Genomics Research Center, National Institute of Agrobiological Sciences, Kannondai 2-1-2, Tsukuba, Ibaraki 305-8602, Japan. fukusan@affrc.go.jp	140.1	36.0307	2009	Science
Department of Integrative Bioscience and Biotechnology, National Research Laboratory of Plant Functional Genomics and Functional Genomic Center, Pohang University of Science and Technology (POSTECH), Pohang, South Korea.	129.365	36.0322	2009	Plant J
Department of Life Science and Functional Genomic Center, Pohang University of Science and Technology (POSTECH), Pohang 790-784, Korea.	129.365	36.0322	2009	Plant Cell Environ
Department of Life Science and Functional Genomic Center, Pohang University of Science and Technology (POSTECH), Pohang, South Korea.	129.365	36.0322	2009	Plant Cell Environ
Department of Plant Sciences, National Institute of Agrobiological Sciences, Tsukuba, Ibaraki 305-8602, Japan. mtakano@affrc.go.jp	140.117	36.0833	2009	Proc Natl Acad Sci U S A
Division of Plant Sciences, National Institute of Agrobiological Sciences, 2-1-2 Kannondai, Tsukuba, Ibaraki 305-8602, Japan.	140.117	36.0833	2009	Proc Natl Acad Sci U S A
Division of Plant Sciences, National Institute of Agrobiological Sciences, Tsukuba, Ibaraki, Japan. iwamas@nias.affrc.go.jp	140.117	36.0833	2009	Plant Cell Environ
Environmental Biology Division, National Institute for Environmental Studies, Tsukuba, Japan.	140.117	36.0833	2009	Biochem Biophys Res Commun
Health Technology Research Center, National Institute of Advanced Industrial Science and Technology, Tsukuba, Ibaraki, Japan. rakwal-68@aist.go.jp <rakwal-68@aist.go.jp>	140.117	36.0833	2009	Int J Mol Sci
National Agricultural Research Center, National Agriculture and Food Research Organization, 1-2-1 Inada, Jo-etsu, Niigata 943 0193, Japan.	140.117	36.0833	2009	Plant J
Transgenic Crop Research and Development Center, National Institute of Agrobiological Sciences, Kannondai 2-1-2, Tsukuba, Ibaraki, 305-8602, Japan.	140.117	36.0833	2009	Biotechnol Lett
Transgenic Crop Research and Development Centre, National Institute of Agrobiological Sciences, Tsukuba, Ibaraki 305-8602, Japan.	140.117	36.0833	2009	Plant J
National Institute of Crop Science, National Agriculture and Food Research Organization, Tsukuba, Ibaraki, 305-8518, Japan.	140.077	36.0835	2009	Mol Genet Genomics
Rice Biotechnology Research Team, National Institute of Crop Science, NARO, Tsukuba, Ibaraki 305-8518, Japan.	140.077	36.0835	2009	Plant Cell Physiol
Department of Bioscience, Fukui Prefectural University	136.278	36.1098	2009	Genes Genet Syst
Laboratory of Plant Protein Analysis, Plant Education Unit, Nara Institute of Science and Technology, Takayama, Ikoma, Japan.	137.25	36.1333	2009	Plant Cell Physiol
School of Life Sciences, University of Nevada, M/S 4004, 4505 Maryland Parkway, Las Vegas, NV 89154, USA.	-115.159	36.1791	2009	Plant Mol Biol
Plant Disease Resistance Research Unit, Division of Plant Science, National Institute of Agrobiological Sciences, Tsukuba, Japan.	140.217	36.1833	2009	Mol Plant Microbe Interact
Ishikawa Prefectural University, Nonoichi, Ishikawa 921-8836, Japan.	136.596	36.5069	2009	Plant Cell Physiol
Hokuriku Research Center, National Agricultural Research Center, 1-2-1 Inada, Niigata 943-0193, Japan	138.271	37.1165	2009	Plant Science
National Agricultural Research Center, Joetsu, Niigata 943-0193, Japan. tkyama@affrc.go.jp	138.271	37.1165	2009	Plant Physiol
National Agricultural Research Center, Tsukuba, Ibaraki 305-8666, Japan.	138.271	37.1165	2009	Plant J
Rice Biotechnology Research Subteam (Hokuriku Region), National Agricultural Research Center, National Agriculture and Food Research Organization, Niigata 943-0193, Japan.	138.271	37.1165	2009	Plant Cell
Department of Life Science, Sogang University, Seoul, South Korea.	127	37.5664	2009	Mol Cells
Department of Molecular Biology, College of Natural Science, Sejong University, Seoul 143-747, Korea.	127.1	37.6664	2009	Mol Cells
Graduate School of Science and Technology, Niigata University, Niigata, Japan.	138.943	37.867	2009	Plant Cell
USDA-ARS, Western Regional Research Center, Crop Improvement and Utilization Research Unit, Albany, CA, USA. roger.thilmony@ars.usda.gov	-122.297	37.8869	2009	Plant Biotechnol J
Department of Plant and Soil Sciences, University of Kentucky, Lexington, Kentucky 40546, USA.	-84.5095	38.0218	2009	Plant Physiol
Institute of Molecular and Cell Biology, Hebei Normal University, Shijiazhuang 050016, China.	113.117	38.1672	2009	Plant Physiol
Institute of Molecular Cell Biology, Hebei Normal University, Shijiazhuang 050016, PR China.	113.117	38.1672	2009	Biochim Biophys Acta
Institute of Molecular Cell Biology, Hebei Normal University, Shijiazhuang, Hebei, China 050016.	113.117	38.1672	2009	Plant Physiol
Graduate School of Agricultural Science, Tohoku University, 1-1 Tsutsumidori-Amamiyamachi, Sendai 981-8555, Japan. ysuzuki@biochem.tohoku.ac.jp	140.885	38.2547	2009	Plant Cell Environ
Laboratory of Environmental Biotechnology, Graduate School of Agricultural Science, Tohoku University, Sendai, Japan.	140.885	38.2547	2009	Proc Natl Acad Sci U S A
Laboratory of Environmental Biotechnology, Graduate School of Agricultural Science, Tohoku University, 1-1 Tsutumidori-Amamiyamachi, Aoba-ku, Sendai 981-8555, Japan.	140.871	38.2758	2009	Plant Cell Physiol
Laboratory of Environmental Biotechnology, Tohoku University, 1-1 Tsutumidori-Amamiyamachi, Aoba-ku, Sendai, 981-8555, Japan.	140.871	38.2758	2009	Plant Cell Rep
Department of Biology, Washington University, St Louis, MO 63130-4899, USA.	-90.3011	38.6558	2009	New Phytol
Instituto Valenciano de Investigaciones Agrarias, Carretera Moncada-Naquera Km 7.5, 46113 Moncada, Spain.	-0.396027	39.5453	2009	Plant Physiol
Instituto Valenciano de Investigaciones Agrarias. Carretera Moncada-Naquera, Moncada, Spain. Domingo_concar@gva.es	-0.396027	39.5453	2009	Mol Plant Microbe Interact
Biotechnology Research Institute, National Key Facility for Crop Gene Resources and Genetic Improvement, Chinese Academy of Agricultural Sciences, No. 12 Zhongguancun South Street, 100081, Beijing, China. penghao78@yahoo.com.cn	116.267	39.773	2009	Planta
National Institute of Biological Sciences, Beijing, China.	116.408	39.904	2009	Plant Cell
State Key Laboratory for Agricultural Biotechnology, College of Biological Sciences, China Agricultural University, Beijing, China.	116.408	39.904	2009	Plant Biotechnol J
Key Laboratory of Photosynthesis and Environmental Molecular Biology, Institute of Botany, Chinese Academy of Sciences, Beijing 100093, China.	116.211	39.9558	2009	Plant Cell
State Key Laboratory of Systematic and Evolutionary Botany, Institute of Botany, Chinese Academy of Sciences, Beijing 100093, China.	116.211	39.9558	2009	Plant Physiol Biochem
State Key Laboratory of Systematic and Evolutionary Botany, Institute of Botany, Chinese Academy of Sciences, Beijing 100093, China.	116.211	39.9558	2009	New Phytol
National Center for Plant Gene Research, Institute of Genetics and Developmental Biology, Chinese Academy of Sciences, 100101 Beijing, China.	116.388	39.996	2009	Plant Mol Biol
National Center for Plant Gene Research, Institute of Genetics and Developmental Biology, Chinese Academy of Sciences, Beijing 100101, China.	116.388	39.996	2009	Plant J
Plant Gene Research Center, National Key Lab of Plant Genomics, Institute of Genetics and Developmental Biology, Chinese Academy of Sciences, Beijing 100101, China.	116.388	39.996	2009	Plant Cell
State Key Laboratory of Plant Genomics & National Plant Gene Research Centre (Beijing), Institute of Genetics and Developmental Biology, Chinese Academy of Sciences, Datun Road, Chaoyang District, Beijing 100101, China.	116.388	39.996	2009	Plant J
State Key Laboratory of Plant Genomics and Center for Plant Gene Research, Institute of Genetics and Developmental Biology, Chinese Academy of Sciences, Beijing 100101, China.	116.388	39.996	2009	J Cell Sci
State Key Laboratory of Plant Genomics and National Center for Plant Gene Research, Institute of Genetics and Developmental Biology, Chinese Academy of Sciences, Beijing 100101, China.	116.388	39.996	2009	Proc Natl Acad Sci U S A
State Key Laboratory of Plant Genomics and National Center for Plant Gene Research, Institute of Genetics and Developmental Biology, Chinese Academy of Sciences, Beijing 100101, China.	116.388	39.996	2009	Plant J
State Key Laboratory of Plant Genomics and National Centre for Plant Gene Research (Beijing), Institute of Genetics and Developmental Biology, The Chinese Academy of Sciences, 100101, Beijing, China.	116.388	39.996	2009	Plant Mol Biol
State Key Laboratory of Plant Genomics and National Plant Gene Research Centre (Beijing), Institute of Genetics and Developmental Biology, Chinese Academy of Sciences, 5 Datun Road, Chaoyang District, 100101, Beijing, China. djli@genetics.ac.cn	116.388	39.996	2009	Planta
State Key Laboratory of Plant Genomics and National Plant Gene Research Centre, Institute of Genetics and Developmental Biology, Chinese Academy of Sciences, Beijing 100101, China.	116.388	39.996	2009	Genetics
State Key Laboratory of Plant Genomics, Institute of Genetics and Developmental Biology, Chinese Academy of Sciences, Beijing 100101, China.	116.388	39.996	2009	Proc Natl Acad Sci U S A
State Key Laboratory of Plant Genomics, Institute of Genetics and Developmental Biology, Chinese Academy of Sciences, Beijing 100101, China.	116.388	39.996	2009	Plant Cell
State Key Laboratory of Plant Genomics, National Centre for Plant Gene Research (Beijing), Institute of Genetics and Developmental Biology, Chinese Academy of Sciences (CAS), 100101 Beijing, China.	116.388	39.996	2009	Planta
Department of Biological Sciences and Biotechnology, Tsinghua University, Beijing, China.	116.326	39.9997	2009	PLoS One
China Agricultural University, Beijing, 100193, China.	116.353	40.0042	2009	Plant Mol Biol
National Center for Plant Gene Research, Institute of Genetics and Developmental Biology, Chinese Academy of Sciences, Beijing, China.	116.381	40.0052	2009	Plant J
Research Center for Molecular & Developmental Biology, Key Laboratory of Photosynthesis and Environmental Molecular Physiology, Institute of Botany, Chinese Academy of Sciences, Beijing 100093, China.	116.381	40.0052	2009	Plant J
Research Center for Molecular & Developmental Biology, Key Laboratory of Photosynthesis and Environmental Molecular Physiology, Institute of Botany, Chinese Academy of Sciences, Beijing, China.	116.381	40.0052	2009	Plant Biotechnol J
Research Center for Molecular and Developmental Biology, Key Laboratory of Photosynthesis and Environmental Molecular Physiology, Institute of Botany, Chinese Academy of Sciences, Beijing 100093, China.	116.381	40.0052	2009	Plant Physiol
State Key Laboratory of Plant Genomics and National Center for Plant Gene Research (Beijing), Institute of Genetics and Developmental Biology, Chinese Academy of Sciences, Beijing, China.	116.381	40.0052	2009	The Plant Journal
The State Key Laboratory of Plant Cell and Chromosome Engineering, Institute of Genetics and Developmental Biology, Chinese Academy of Sciences, National Centre for Plant Gene Research, Beijing, China.	116.381	40.0052	2009	Nat Genet
State Key Laboratory of Plant Physiology and Biochemistry, College of Biological Sciences, China Agricultural University, Beijing, 100094, China.	116.239	40.0704	2009	Biochemistry (Moscow)
Peking-Yale Joint Center for Plant Molecular Genetics and Agro-Biotechnology, National Laboratory of Protein Engineering and Plant Genetic Engineering, College of Life Sciences, Peking University, Beijing 100871, China	116.428	40.0889	2009	Environmental and Experimental Botany
Bioagricultural Sciences and Pest Management, Colorado State University, Fort Collins, Colorado 80523-1177, USA.	-105.087	40.4047	2009	Plant Physiol
Department of Biochemistry, Iowa State University, Ames, Iowa 50011, USA.	-93.6393	42.007	2009	Plant Cell
Department of Molecular Biology and Genetics, Cornell University, Ithaca, NY 14853, USA. chengkun.he@hotmail.com	-76.4837	42.4474	2009	Plant Biotechnol J
Department of Plant Breeding and Genetics, Cornell University, Ithaca, NY 14853, USA.	-76.4893	42.4493	2009	Proc Natl Acad Sci U S A
Department of Crop Science, Obihiro University of Agriculture and Veterinary Medicine, Obihiro, Hokkaido, Japan.	143.196	42.9239	2009	New Phytol
National Agricultural Research Center for Hokkaido Region, 1 Hitsujigaoka, Toyohira-ku, Sapporo 062-8555, Japan. takiyama@affrc.go.jp	141.412	43.0082	2009	J Plant Physiol
National Agricultural Research Center for Hokkaido Region, National Agricultural and Food Research Organization, Sapporo, Japan.	141.354	43.0547	2009	FEBS Lett
Department of Molecular and Cellular Biology, College of Biological Science, University of Guelph, Guelph, Ontario, Canada N1G 2W1.	-80.2269	43.5332	2009	Plant Physiol
Department of Molecular and Cellular Biology, University of Guelph, Guelph, ON, Canada N1G 2W1.	-80.2269	43.5332	2009	Plant Cell Environ
Institute of Botany 1 and Center for Functional Nanostructures (CFN), University of Karlsruhe, Kaiserstrasse 2, D-76131 Karlsruhe, Germany.	8.4198	49.0078	2009	Plant Cell Physiol
Rothamsted Research, Harpenden, Hertfordshire AL5 2JQ, United Kingdom.	-0.350399	51.7894	2009	Plant Physiol
Max-Planck-Institut fur Molekulare Pflanzenphysiologie, Am Muhlenberg 1, 14476 Potsdam, Germany.	12.9957	52.4556	2009	Plant Mol Biol
Physiologie und Entwicklungsbiologie der Pflanzen, Botanisches Institut, Universitat Kiel, 24118 Kiel, Germany.	10.1176	54.3334	2009	Plant Physiol
Centro de Biotecnologia, Universidade Federal do Rio Grande do Sul, P.O. Box 15005, Porto Alegre, RS, 91501-970, Brazil.	-51.2177	-30.0346	2010	Mol Biol Rep
International Rice Research Institute (IRRI), Plant Breeding, Genetics, and Biotechnology Division (PBGB), DAPO Box 7777, Metro Manila, Philippines.	120.982	14.6042	2010	Theor Appl Genet
Plant Breeding, Genetics, and Biotechnology Division, International Rice Research Institute, DAPO Box 7777, Metro Manila, Philippines.	120.982	14.6042	2010	Theor Appl Genet
International Rice Research Institute (IRRI), DAPO Box 7777, Metro Manila, Philippines	121.082	14.7042	2010	Plant Breeding
School of Biochemistry, Institute of Science, Suranaree University of Technology, Nakhon Ratchasima 30000, Thailand.	102.215	15.0555	2010	Acta Crystallogr Sect F Struct Biol Cryst Commun
School of Biochemistry, Institute of Science, Suranaree University of Technology, Muang District, Nakhon Ratchasima 30000, Thailand	102.315	15.1555	2010	Plant Science
Genome Research Centre, Department of Microbiology and Biotechnology Centre, Faculty of Science, The M.S. University of Baroda, Vadodara, Gujarat 390002, India.	73.2917	21.9417	2010	Protein Expr Purif
School of Biological Sciences, The University of Hong Kong, Hong Kong, China.	114.167	22.25	2010	Plant Physiol
State Key Laboratory of Agrobiotechnology and School of Life Sciences, Chinese University of Hong Kong, Shatin, Hong Kong.	114.167	22.25	2010	J Biol Chem
State Key Laboratory of Agrobiotechnology and School of Life Sciences, The Chinese University of Hong Kong, Shatin, Hong Kong SAR, PR China.	114.167	22.25	2010	BMC Plant Biol
Department of Biotechnology and Adv Lab for Plant Genetic Engineering, Advanced Technology Development Center, Indian Institute of Technology, Kharagpur 721302, India.	87.3088	22.3222	2010	Biochem Biophys Res Commun
Department of Biotechnology, Indian Institute of Technology Kharagpur, Kharagpur, India.	87.3333	22.3333	2010	Biochem Biophys Res Commun
Plant Molecular and Cellular Genetics, Bose Institute (Centenary Campus), Kolkata, India.	88.3697	22.5697	2010	Planta
Centre for Applied Mathematics and Computational Science , Saha Institute of Nuclear Physics , 1/AF Bidhan Nagar , Kolkata- 700064 , India.	88.4089	22.5852	2010	AoB Plants
Institute of Biotechnology, National Cheng Kung University, Tainan 701, Taiwan, Republic of China.	120.222	22.9813	2010	Plant Physiol
Department of Life Science, National Central University, Zhongli, Taoyuan County, Taiwan, ROC.	121.193	24.9695	2010	Plant Mol Biol
Institute of Plant Biology, National Taiwan University, Taipei, Taiwan.	121.539	25.018	2010	J Exp Bot
Institute of Plant and Microbial Biology, Academia Sinica, Taipei, 11529, Taiwan, ROC.	121.525	25.0392	2010	Plant Cell Physiol
Key Laboratory of Tropical Forest Ecology, Xishuangbanna Tropical Botanical Garden, Chinese Academy of Sciences, Kunming 650223, PR China.	102.709	25.0622	2010	Journal of Biosciences
Key Laboratory of Tropical Forest Ecology, Xishuangbanna Tropical Botanical Garden, Chinese Academy of Sciences, Kunming, 650223, China	102.709	25.0622	2010	Chinese Science Bulletin
Agricultural Biotechnology Research Center, Academia Sinica, Taipei 115, Taiwan.	121.554	25.0633	2010	Plant Cell Physiol
Institute of Plant and Microbial Biology, Academia Sinica, 128, Sect 2, Academia Rd, Nankang, Taipei 115, Taiwan, ROC	121.654	25.1633	2010	Plant Science
Key Laboratory of Ministry of Education for Genetics, Breeding and Multiple Utilization of Crops, Fujian Agriculture and Forestry University, 350002, Fuzhou, Fujian, People's Republic of China.	119.253	26.0858	2010	Plant Mol Biol
School of Bio Sciences & Technology, VIT University, Vellore, 632 014, Tamil Nadu, India. gothandam@yahoo.com	82.6172	26.7879	2010	Plant Mol Biol
Department of Plant Molecular Biology, University of Delhi South Campus, New Delhi-110021, India.	77.1726	28.6488	2010	BMC Genomics
National Institute of Plant Genome Research (NIPGR), Aruna Asaf Ali Marg, New Delhi 110 067, India.	77.1726	28.6488	2010	DNA Res
National Institute of Plant Genome Research (NIPGR), Aruna Asaf Ali Marg, New Delhi-110067, India. mjain@nipgr.res.in	77.1726	28.6488	2010	BMC Genomics
Department of Plant Molecular Biology, University of Delhi South Campus, Benito Juarez Road, Dhaula Kuan, New Delhi 110021, Indias	77.2726	28.7488	2010	Plant Science
Department of Biotechnology, Indian Institute of Technology Roorkee, Roorkee, 247667, Uttarakhand, India.	77.8924	29.863	2010	Funct Integr Genomics
Indian Institute of Technology Roorkee, Roorkee, 247 667, Uttarakhand, India.	77.8953	29.8662	2010	Funct Integr Genomics
State Key Laboratory of Rice Biology, China National Rice Research Institute, Chinese Academy of Agricultural Sciences, 359 Tiyuchang Road, Hangzhou, China.	119.942	30.0838	2010	Plant Mol Biol
State Key Laboratory of Rice Biology, China National Rice Research Institute, Hangzhou, Zhejiang, China.	119.942	30.0838	2010	Planta
Crop Molecular Breeding Center, Zhejiang Academy of Agricultural Sciences, Hangzhou, Zhejiang, China.	120.155	30.2741	2010	New Phytol
Department of Agronomy, College of Agriculture and Biotechnology, Zhejiang University, Hangzhou, 310029, China.	120.185	30.278	2010	Planta
State Key Laboratory of Plant Physiology and Biochemistry, College of Life Science, Zhejiang University, Hangzhou 310058, China.	120.086	30.3085	2010	Plant J
State Key Laboratory of Plant Physiology and Biochemistry, College of Life Science, Zhejiang University, Hangzhou 310058, PR China.	120.086	30.3085	2010	Plant Cell Physiol
State Key Laboratory of Rice Biology, Institute of Biotechnology, Zhejiang University, 310029, Hangzhou, Zhejiang, People's Republic of China.	120.086	30.3085	2010	Mol Biol Rep
Joint Research Laboratory in Genomics and Nutriomics, College of Life Sciences, Zhejiang University, Hangzhou 310058, China.	120.086	30.3085	2010	BMC Plant Biol
National Key Laboratory of Crop Genetic Improvement and National Center of Plant Gene Research (Wuhan), Huazhong Agricultural University, Wuhan 430070, China.	114.342	30.5329	2010	Proc Natl Acad Sci U S A
National Key Laboratory of Crop Genetic Improvement and National Center of Plant Gene Research, Huazhong Agricultural University, Wuhan 430070, China.	114.342	30.5329	2010	Plant Physiol
National Key Laboratory of Crop Genetic Improvement, Huazhong Agricultural University, 430070 Wuhan, China.	114.342	30.5329	2010	Mol Plant
National Key Laboratory of Crop Genetic Improvement, National Center of Plant Gene Research (Wuhan), Huazhong Agricultural University, Wuhan 430070, China.	114.342	30.5329	2010	Plant J
National Key Laboratory of Crop Genetic Improvement, National Center of Plant Gene Research (Wuhan), Huazhong Agricultural University, Wuhan 430070, China.	114.342	30.5329	2010	J Biol Chem
National Key Laboratory of Crop Genetic Improvement, National Center of Plant Gene Research, Huazhong Agricultural University, Wuhan, China.	114.267	30.5833	2010	Plant Physiol
Key Biotechnology Laboratory of State Ethnic Affairs Commission, College of Life Science, South-Central University for Nationalities, Wuhan, 430074, China	114.509	30.623	2010	Chinese Science Bulletin
National Key Laboratory of Crop Genetic Improvement and National Center of Plant Gene Research (Wuhan), Huazhong Agricultural University, Wuhan 430070, China	114.442	30.6329	2010	Plant Science
National Key Laboratory of Crop Genetic Improvement and National Center of Plant Gene Research (Wuhan), Huazhong Agricultural University, Wuhan, 430070, China	114.442	30.6329	2010	Chinese Science Bulletin
Institute of Plant Protection, Sichuan Academy of Agricultural Sciences, Chengdu 610066, China	104.114	30.6387	2010	Rice Science
Rice Research Institute , Sichuan Agricultural University, Chengdu 611130, China.	103.802	30.6708	2010	Plant Physiol
Rice Research Institute, Sichuan Agricultural University, Wenjiang 611130, China	103.902	30.7708	2010	Rice Science
Biotechnology Research Institute, Shanghai Academy of Agricultural Sciences, Shanghai, China.	121.409	31.005	2010	BMB reports
National Key Laboratory of Plant Molecular Genetics, Institute of Plant Physiology and Ecology, Shanghai Institutes for Biological Sciences, Chinese Academy of Sciences, Shanghai, China.	121.409	31.005	2010	Plant Physiol
National Key Laboratory of Plant Molecular Genetics, Institute of Plant Physiology and Ecology, Shanghai Institutes for Biological Sciences, Chinese Academy of Sciences, Shanghai, PR China.	121.409	31.005	2010	EMBO J
School of Life Science and Biotechnology, Shanghai Jiao Tong University, Shanghai, China.	121.409	31.005	2010	Plant Physiol
Shanghai Institutes for Biological Sciences, Chinese Academy of Sciences, China.	121.409	31.005	2010	Cell Res
School of Life Science and Biotechnology , Shanghai Jiaotong University, Shanghai 200240, China.	121.33	31.006	2010	Plant Physiol
School of Life Science and Biotechnology, Shanghai Jiao Tong University, Shanghai 200240, China.	121.33	31.006	2010	Plant Cell
School of Life Science and Biotechnology, Shanghai Jiaotong University, Shanghai 200240, China.	121.33	31.006	2010	Plant Cell
School of Life Sciences, Shanghai University, Shanghai 200240, China.	121.33	31.006	2010	J Integr Plant Biol
Institute of Plant Physiology and Ecology,Graduate School of Chinese Academy of Sciences, Chinese Academy of Sciences, 300 Fenglin Road, Shanghai 200032, China.	121.447	31.1998	2010	J Exp Bot
National Key Laboratory of Plant Molecular Genetics, Institute of Plant Physiology and Ecology, Shanghai Institutes for Biological Sciences, Chinese Academy of Sciences, Shanghai 200032, China.	121.447	31.1998	2010	Plant Physiol
National Key Laboratory of Plant Molecular Genetics, Institute of Plant Physiology and Ecology, Shanghai Institutes for Biological Sciences, Chinese Academy of Sciences, Shanghai 200032, China.	121.447	31.1998	2010	Mol Plant
National Key Laboratory of Plant Molecular Genetics, Institute of Plant Physiology and Ecology, Shanghai Institutes for Biological Sciences, Chinese Academy of Sciences, Shanghai, 200032, China.	121.447	31.1998	2010	Mol Plant
National Laboratory of Plant Molecular Genetics, Institute of Plant Physiology and Ecology, Shanghai Institutes for Biological Sciences, Chinese Academy of Sciences, Shanghai 200032, China.	121.447	31.1998	2010	BMC Evol Biol
State Key Laboratory of Genetic Engineering, Institute of Genetics School of Life Sciences, Fudan University, Shanghai 200433, PR China	121.507	31.2994	2010	Plant Science
State Key Laboratory of Genetic Engineering, Institute of Plant Biology, School of Life Sciences, Fudan University, Shanghai 200433, China.	121.507	31.2994	2010	J Integr Plant Biol
State Key Laboratory for Crop Genetics and Germplasm Enhancement, Jiangsu Plant Gene Engineering Research Center, Nanjing Agricultural University, Nanjing 210095, China.	118.842	32.0353	2010	Plant J
State Key Laboratory for Crop Genetics and Germplasm Enhancement, Jiangsu Provincial Center of Plant Gene Engineering, Nanjing Agricultural University, Nanjing 210095, China.	118.842	32.0353	2010	Plant Physiol
State Key Laboratory of Soil and Sustainable Agriculture, Institute of Soil Science, Chinese Academy of Sciences, 210008 Nanjing, China.	118.785	32.0609	2010	Plant Physiol
National Key Laboratory of Crop Genetics and Germplasm Enhancement, College of Agriculture, Nanjing Agricultural University, Nanjing, China.	118.778	32.0617	2010	J Exp Bot
State Key Laboratory of Crop Genetics and Germplasm Enhancement, College of Resources and Environmental Sciences, Nanjing Agricultural University, Nanjing, 210095, China	118.942	32.1353	2010	Plant Molecular Biology Reporter
State Key Laboratory of Crop Genetics and Germplasm Enhancement, Nanjing Agricultural University, Nanjing 210095, China	118.942	32.1353	2010	Rice Science
Jiangsu High Quality Rice Research and Development Center, Institute of Food Crops, Jiangsu Academy of Agricultural Sciences, Nanjing 210014, China	118.939	32.1525	2010	Rice Science
Key Laboratory of Crop Genetics and Physiology of Jiangsu Province/Key Laboratory of Plant Functional Genomics of Ministry of Education, Yangzhou University, Yangzhou, 225009, China.	119.379	32.3751	2010	Chromosoma
Center for Molecular Genetics, University of California, San Diego, La Jolla, 92093-0116, USA.	-117.369	33.2017	2010	Plant Cell Environ
Division of Biological Sciences, Cell and Developmental Biology Section, and Center for Molecular Genetics, University of California, San Diego, La Jolla, California 92093-0116, USA.	-117.372	33.2063	2010	Plant Physiol
Department of Biology, Faculty of Science, Kyushu University, Fukuoka, 812-8581, Japan. kkususcb@kyushu-u.org	130.416	33.5837	2010	J Plant Res
Faculty of Agriculture, Kyushu University	130.425	33.6265	2010	Breeding Science
Faculty of Agriculture, Kyushu University, Fukuoka, Japan. kumamaru@agr.kyushu-u.ac.jp	130.425	33.6265	2010	Plant Cell Physiol
Faculty of Agriculture, Kyushu University, Hakozaki, Higashi, Fukuoka 812-8581, Japan.	130.425	33.6265	2010	Proc Natl Acad Sci U S A
Department of Biochemistry and Molecular Biology, Mississippi State University, MS 39762, USA.	-88.4579	33.6289	2010	Plant J
Graduate Program in Plant Pathology, University of California at Riverside, Riverside, CA 92521, USA.	-117.389	33.6906	2010	Plant J
Department of Plant Molecular Systems Biotechnology and Crop Biotech Institute, Kyung Hee University, Yongin 446-701, Republic of Korea.	126.283	34.5333	2010	Plant Mol Biol
School of Biotechnology and Environmental Engineering, Myongji University, Yongin 449-728, Korea.	126.283	34.5333	2010	Plant Physiol
Laboratory of Plant Molecular Genetics, Nara Institute of Science and Technology, 8916-5 Takayama, Ikoma 630-0192, Japan.	135.725	34.7549	2010	J Biol Chem
Laboratory of Plant Molecular Genetics, Nara Institute of Science and Technology, Takayama, Ikoma, Japan.	135.725	34.7549	2010	Cell Host Microbe
National Institute of Agrobiological Sciences, 2-1-2 Kannondai, Tsukuba, Ibaraki 305-8602, Japan.	135.567	34.8167	2010	Plant Cell Physiol
National Institute of Agrobiological Sciences, NIAS, Tsukuba, Ibaraki 305-8602, Japan.	135.567	34.8167	2010	Plant J
Plant Disease Resistance Research Unit, Division of Plant Sciences, National Institute of Agrobiological Sciences, Kannondai 2-1-2, Tsukuba, Ibaraki 305-8602, Japan.	135.567	34.8167	2010	Plant J
Laboratory of Plant Gene Expression, Research Institute for Sustainable Humanosphere, Kyoto University, Gokasho, Uji, Kyoto, Japan.	135.804	34.9072	2010	J Exp Bot
Plant Genetics Laboratory, Genetic Strains Research Center, National Institute of Genetics, Mishima, Shizuoka 411-8540, Japan.	138.938	35.1178	2010	Proc Natl Acad Sci U S A
Bioscience and Biotechnology Center, Nagoya University, Aichi, Japan.	136.917	35.1667	2010	Proceedings of the Japan Academy, Series B
Bioscience and Biotechnology Center, Nagoya University, Nagoya 464-8601, Japan.	136.917	35.1667	2010	Plant Cell
Bioscience and Biotechnology Center, Nagoya University, Nagoya 464-8601, Japan.	136.917	35.1667	2010	Plant Cell
Bioscience and Biotechnology Center, Nagoya University, Nagoya, 464-8601, Japan.	136.917	35.1667	2010	Mol Genet Genomics
Bioscience and Biotechnology Center, Nagoya University, Nagoya, Japan.	136.917	35.1667	2010	Nat Genet
Division of Applied Life Science (BK21 program), Plant Molecular Biology and Biotechnology Research Center and Environmental Biotechnology National Core Research Center, Gyeongsang National University, Jinju 660-701, Korea. hcpark@gnu.ac.kr	128.085	35.1928	2010	Plant Cell Environ
Division of Applied Life Science (BK21 Program), Plant Molecular Biology and Biotechnology Research Center, Environmental Biotechnology National Core Research Center, Gyeongsang National University, Jinju 660-701, Korea.	128.085	35.1928	2010	Plant Cell
Division of Applied Life Science (Brain Korea 21 Program), Plant Molecular Biology and Biotechnology Research Center, Environmental Biotechnology National Core Research Center, Gyeongsang National University, Jinju 660-701, Korea.	128.085	35.1928	2010	Mol Cells
Environmental Biotechnology National Core Research Center, Gyeongsang National University, Jinju, South Korea.	128.085	35.1928	2010	Physiol Plant
College of Life Science, Henan Normal University, Xinxiang 453007, China	113.912	35.329	2010	Rice Science
RIKEN Plant Science Center, Tsurumi-ku, Yokohama, Japan.	139.682	35.4944	2010	Mol Plant
Department of Life Sciences, Faculty of Agriculture, Meiji University, Kawasaki, Kanagawa, Japan.	139.717	35.5206	2010	Plant J
Institute for Plant Science and Resources, Okayama University, Kurashiki 710-0046, Japan.	139.69	35.5917	2010	Proc Natl Acad Sci U S A
Institute of Plant Science and Resources, Okayama University, Kurashiki 710-0046, Japan.	139.69	35.5917	2010	Proc Natl Acad Sci U S A
Department of Applied Biological Science, Tokyo University of Science, Noda, Chiba 278-8510, Japan.	140.117	35.6	2010	Plant Physiol
Graduate School of Agriculture, Tokyo University of Agriculture and Technology, Fuchu, Tokyo 183-8509, Japan.	139.684	35.6647	2010	Nat Commun
Department of Applied Biological Chemistry, Graduate School of Agricultural and Life Sciences, The University of Tokyo, Tokyo 113-8657, Japan.	139.751	35.685	2010	Biochem Biophys Res Commun
Department of Applied Biological Chemistry, The University of Tokyo, 1-1-1 Yayoi, Bunkyo, Tokyo, 113-8657 Japan.	139.751	35.685	2010	Plant Cell Physiol
Department of Applied Biological Sciences, Tokyo University of Agriculture and Technology, Tokyo, Japan.	139.751	35.685	2010	Plant Cell Physiol
Department of Biological Sciences, Graduate School of Science, The University of Tokyo, Hongo 7-3-1, Bunkyo-ku, Tokyo 113-0033, Japan.	139.751	35.685	2010	Plant J
Department of Biological Sciences, Graduate School of Science, University of Tokyo, Bunkyo-ku, Tokyo, Japan.	139.751	35.685	2010	Plant Cell
Graduate School of Agricultural and Life Sciences, The University of Tokyo, 1-1 Yayoi, Bunkyo-ku, Tokyo 113-8657, Japan.	139.751	35.685	2010	Plant J
Graduate School of Agricultural and Life Sciences, The University of Tokyo, 1-1-1 Yayoi, Bunkyo-ku, Tokyo 113-8657, Japan.	139.751	35.685	2010	Ann Bot
Graduate School of Agricultural and Life Sciences, University of Tokyo, Tokyo, Japan.	139.751	35.685	2010	Plant Physiol
Graduate School of Agriculture and Life Sciences, University of Tokyo, Tokyo, Japan.	139.751	35.685	2010	Plant Cell Physiol
Graduate School of Agriculture and Life Sciences, University of Tokyo, Yayoi, Bunkyo, Tokyo, 113-8657 Japan.	139.751	35.685	2010	Plant Cell Physiol
Laboratory of Plant Molecular Physiology, Graduate School of Agricultural and Life Sciences, The University of Tokyo, Bunkyo-ku, Tokyo, Japan.	139.751	35.685	2010	Mol Genet Genomics
Division of Bioinformatics, Graduate School of Engineering, Soka University, Hachioji, Tokyo 192-8577, Japan.	139.327	35.6906	2010	Biochem Biophys Res Commun
Univ Tokyo, Grad Sch Agr & Life Sci, Dept Agr & Environm Biol, Tokyo 1138657, Japan	139.76	35.716	2010	Plant Biotechnology
Laboratory of Plant Cell Technology, Graduate School of Horticulture, Chiba University, 648 Matsudo, Matsudo City, Chiba, 271-8510, Japan	139.901	35.776	2010	Plant Cell, Tissue and Organ Culture (PCTOC)
Glyco-chain Functions Laboratory, RIKEN-FRS, 2-1 Hirosawa, Wako, Saitama 351-0198, Japan.	139.612	35.7809	2010	J Biochem
Department of Plant Pathology, University of California Davis, Davis, California, United States of America.	-80.8796	35.7846	2010	PLoS One
Department of Plant Pathology, University of California Davis, Davis, California, United States of America.	-80.8796	35.7846	2010	Plant Sci
Graduate School of Bio-Applications and Systems Engineering, Tokyo University of Agriculture and Technology, Koganei, Japan	139.601	35.7914	2010	Plant Signal Behav
Graduate School of Bio-Applications and Systems Engineering, Tokyo University of Agriculture and Technology, Koganei, Japan.	139.601	35.7914	2010	Planta
Department of Biological Science and Technology, Tokyo University of Science, Noda, Japan.	139.858	35.9411	2010	Plant Cell
Division of Genome and Biodiversity Research, National Institute of Agrobiological Sciences, Ibaraki, 305-8602, Japan.	140.1	36.0307	2010	BMC Plant Biol
Photobiology and Photosynthesis Research Unit, Division of Plant Sciences, National Institute of Agrobiological Sciences, Tsukuba, Ibaraki 305-8602, Japan. iwamas@nias.affrc.go.jp	140.1	36.0307	2010	Plant Cell Environ
Photobiology and Photosynthesis Research Unit, National Institute of Agrobiological Sciences, Kannondai, Tsukuba 305-8602, Japan.	140.1	36.0307	2010	Proc Natl Acad Sci U S A
Department of Bioscience, Fukui Prefectural University, Yoshida-gun, Fukui, Japan.	136.217	36.0667	2010	Plant Cell Physiol
Division of Plant Sciences, National Institute of Agrobiological Sciences, Tsukuba, Ibaraki 305-8602, Japan.	140.117	36.0833	2010	Plant Cell Physiol
Division of Plant Sciences, National Institute of Agrobiological Sciences, Tsukuba, Ibaraki, 305-8602 Japan.	140.117	36.0833	2010	Plant and Cell Physiology
Division of Plant Sciences, National Institute of Agrobiological Sciences, Tsukuba, Ibaraki, Japan.	140.117	36.0833	2010	Planta
Division of Plant Sciences, National Institute of Agrobiological Sciences, Tsukuba, Ibaraki, Japan.	140.117	36.0833	2010	Plant J
National Agricultural Research Center, National Agriculture and Food Research Organization (NARO), Tsukuba, Japan. keko1@affrc.go.jp	140.117	36.0833	2010	Theor Appl Genet
National Institute of Agrobiological Sciences, Transgenic Crop Research & Development Center, Tsukuba, Ibaraki, Japan.	140.117	36.0833	2010	Plant Cell Physiol
National Institute of Agrobiological Sciences, Tsukuba, Ibaraki 305-8602, Japan.	140.117	36.0833	2010	Plant J
National Institute of Agrobiological Sciences, Tsukuba, Ibaraki 305-8602, Japan.	140.117	36.0833	2010	Proc Natl Acad Sci U S A
Photosynthesis and Photobiology Research Unit, National Institute of Agrobiological Sciences, Tsukuba, Japan.	140.117	36.0833	2010	Nat Genet
Transgenic Crop Research and Development Center, National Institute of Agrobiological Sciences, Tsukuba, Ibaraki, Japan.	140.117	36.0833	2010	Plant Biotechnol J
University of Tsukuba, Tsukuba, Japan 305-8577.	140.117	36.0833	2010	Plant Physiol
Department of Bioscience, Fukui Prefectural University, 4-1-1 Matsuoka Kenjyojima, Eiheiji-cho, Yoshida-gun, Fukui, 910-1195 Japan.	136.278	36.1094	2010	Plant Cell Physiol
Department of Bioscience, Fukui Prefectural University	136.278	36.1098	2010	Genes Genet Syst
Department of Biochemistry, National Institute of Agrobiological Sciences, 2-1-2 Kannondai, 305-8602, Tsukuba, Japan.	140.217	36.1833	2010	Plant Science
Hokuriku Research Center, National Agricultural Research Center, National Agriculture and Food Research Organization, Joetsu, Niigata 943-0193, Japan. dragon@affrc.go.jp	138.271	37.1165	2010	J Exp Bot
Rice Physiology Research Sub-Team, Hokuriku Research Center, National Agricultural Research Center, National Agriculture and Food Research Organization, 1-2-1, Inada, Joetsu, Niigata, 943-0193, Japan. terao@affrc.go.jp	138.271	37.1165	2010	Theor Appl Genet
Department of Plant and Microbial Biology, University of California, Berkeley, CA 94720, USA.	-122.294	37.8686	2010	Proc Natl Acad Sci U S A
Laboratory of Plant Molecular and Cellular Biology, Graduate School of Life Sciences, Tohoku University, 2-1-1 Katahira, Aoba, Sendai, Miyagi, 980-8577, Japan. ytakahashi@ige.tohoku.ac.jp	140.875	38.2543	2010	Plant Cell Rep
Department of Biology, Washington University in St. Louis, St. Louis, MO, USA	-92.302	38.4623	2010	J Evol Biol
Department of Plant Pathology, University of California, Davis, CA 95616 USA.	-121.746	38.5424	2010	Rice (N Y)
Department of Plant Pathology, University of California, Davis, CA 95616, USA.	-121.746	38.5424	2010	Proc Natl Acad Sci U S A
Department of Plant Pathology, University of California, Davis, California 95616, USA.	-121.746	38.5424	2010	Plant Physiol
Department of Plant Pathology, University of California Davis, Davis, California, USA.	-121.745	38.5434	2010	PLoS Genet
Donald Danforth Plant Science Center, St Louis, MO 63132, USA.	-90.3942	38.6636	2010	Plant Biotechnol J
United Graduate School of Agricultural Sciences, Iwate University, 3-18-8, Ueda, Morioka, Iwate 020-8550, Japan.	141.138	39.7159	2010	J Exp Bot
Laboratory of Plant Genetics and Breeding, Department of Biological Production, Faculty of Bioresource Sciences, Akita Prefectural University, Kaidoubata-Nishi 241-438, Shimoshinjyo-Nakano, Akita, 010-0195, Japan.	140.103	39.72	2010	Theor Appl Genet
Department of Plant Pathology, Kansas State University, Manhattan, Kansas 66506, USA.	-96.713	39.8912	2010	Plant Cell
Key Laboratory of Plant and Soil Interactions, College of Resources and Environmental Sciences, China Agricultural University, Beijing, China.	116.408	39.904	2010	Plant Physiol
Laboratory of Photosynthesis and Environmental Molecular Physiology, Institute of Botany, Chinese Academy of Sciences, Beijing 100093, China.	116.211	39.9558	2010	Plant J
Graduate University of the Chinese Academy of Sciences, 100093, Beijing, China.	116.335	39.9828	2010	Plant Cell Rep
Plant Gene Research Center, National Key Laboratory of Plant Genomics, Institute of Genetics and Developmental Biology, Chinese Academy of Sciences, Beijing 100101, China.	116.388	39.996	2010	Plant J
State Key Laboratory of Plant Genomics and Center for Plant Gene Research, Institute of Genetics and Developmental Biology, Chinese Academy of Sciences, Beijing 100101, China.	116.388	39.996	2010	Plant Cell
State Key Laboratory of Plant Genomics and Center for Plant Gene Research, Institute of Genetics and Developmental Biology, Chinese Academy of Sciences, Beijing 100101, China.	116.388	39.996	2010	Genetics
State Key Laboratory of Plant Genomics and Center for Plant Gene Research, Institute of Genetics and Developmental Biology, Chinese Academy of Sciences, Beijing 100101, China.	116.388	39.996	2010	Journal of Genetics and Genomics
State Key Laboratory of Plant Genomics and National Center for Plant Gene Research, Institute of Genetics and Developmental Biology, Chinese Academy of Sciences, Beijing 100101, China.	116.388	39.996	2010	Journal of Genetics and Genomics
State Key Laboratory of Plant Genomics and National Center for Plant Gene Research, Institute of Genetics and Developmental Biology, Chinese Academy of Sciences, Beijing 100101, China.	116.388	39.996	2010	Plant J
The State Key Laboratory of Plant Genomics and National Center for Plant Gene Research, Institute of Genetics and Developmental Biology, Chinese Academy of Sciences, Beijing 100101, China.	116.388	39.996	2010	J Integr Plant Biol
Tsinghua University, Beijing, China.	116.326	39.9997	2010	J Integr Plant Biol
National Center for Plant Gene Research, Institute of Genetics and Developmental Biology, Chinese Academy of Sciences, Beijing, China.	116.381	40.0052	2010	Cell Res
National Center for Plant Gene Research, Institute of Genetics and Developmental Biology, Chinese Academy of Sciences, Beijing, China.	116.381	40.0052	2010	Plant Signal Behav
Research Center for Molecular & Developmental Biology, Key Laboratory of Photosynthesis & Environmental Molecular Physiology, Institute of Botany, Chinese Academy of Sciences, Beijing 100093, China.	116.381	40.0052	2010	Ann Bot
State Key Laboratory of Plant Genomics and National Center for Plant Gene Research, Institute of Genetics and Developmental Biology, Chinese Academy of Sciences, Beijing, China.	116.381	40.0052	2010	Nat Genet
State Key Laboratory of Plant Genomics, Institute of Genetics and Developmental Biology, Chinese Academy of Sciences, Beijing, China.	116.381	40.0052	2010	Plant J
State Key Laboratory of Plant Genomics, Institute of Genetics and Developmental Biology, Chinese Academy of Sciences, Beijing, China.	116.381	40.0052	2010	PLoS Genet
National Maize Improvement Center of China, Key Laboratory of Crop Genomics and Genetic Improvement, China Agricultural University, Yuanmingyuan West Road, Haidian, Beijing, China.	116.288	40.0391	2010	Theor Appl Genet
Department of Agronomy, Purdue University, West Lafayette, Indiana, United States of America. skotchon@purdue.edu	-86.8753	40.4167	2010	PLoS One
Departament de Produccio Vegetal i Ciencia Forestal, ETSEA, Universitat de Lleida, Av. Alcalde Rovira Roure 191, 25198, Lleida, Spain.	0.587269	41.6446	2010	Transgenic Res
Departament de Produccio Vegetal i Ciencia Forestal, ETSEA, Universitat de Lleida, Av. Alcalde Rovira Roure 191, E-25198 Lleida, Spain.	0.587269	41.6446	2010	Plant Physiol Biochem
Biology Department, University of Massachusetts, Amherst, MA 01003, USA.	-72.5287	42.3847	2010	Mol Ecol
Department of Plant Breeding and Genetics, Cornell University, 162 Emerson Hall, Ithaca, NY 14853, USA.	-76.4893	42.4493	2010	Theor Appl Genet
Unita di Ricerca per la Floricoltura e le Specie Ornamentali, Consiglio per la Ricerca e la Sperimentazione in Agricoltura, Corso Degli Inglesi 508, 18038 Sanremo (IM), Italy.	12.8333	42.8333	2010	Plant Physiol Biochem
National Agricultural Research Center for Hokkaido Region, Hitsujigaoka 1, Toyohira, Sapporo, 062-8555, Japan	141.412	43.0082	2010	Plant Science
Plant Breeding & Production Division, Agricultural Research Institute, Hokuren Federation of Agricultural Cooperatives, Naganuma, Hokkaido, 0691317, Japan. fujino-kenji@hokuren.jp	141.725	43.0607	2010	Plant Mol Biol
Division of Applied Bioscience, Research Faculty of Agriculture, Hokkaido University, N-9, W-9, Kita-Ku, Sapporo 060-8589, Japan.	141.341	43.0704	2010	Phytochemistry
CIRAD, UMR Developpement et Amelioration des Plantes, TA-A 96/03, 34398, Montpellier, France. rphilippe@clermont.inra.fr	3.87249	43.6407	2010	Theor Appl Genet
School of Biology and Ecology, University of Maine, Orono, ME 04469, USA.	-68.6766	44.9112	2010	Plant Cell Environ
Department of Plant Biology, University of Minnesota, 250 Biological Sciences Center, St. Paul, MN 55108 USA.	-93.1682	44.9799	2010	Plant Cell Physiol
College of Life Sciences, Northeast Forestry University, 150040 Harbin, Heilongjiang, China.	126.649	45.7193	2010	Planta
Department of Molecular and Cellular Biology, University of Guelph, Guelph, Ontario, Canada	-75.1496	46.1953	2010	PLoS Genet
Departement de Biologie Moleculaire Vegetale, Biophore, Universite de Lausanne, CH-1015 Lausanne, Switzerland.	6.5741	46.5215	2010	Plant Physiol
Faculty of Biology, Institute of Biology II, Albert-Ludwigs University of Freiburg, Schaenzlestr 1, 79104 Freiburg, Germany.	7.8545	48.0098	2010	Planta
Groupe de Recherche en Physiologie vegetale (GRPV), Universite catholique de Louvain, 5 (Bte 13) Place Croix du Sud, Louvain-la-Neuve, Belgium.	4.6196	50.6661	2010	J Exp Bot
School of Biosciences, University of Exeter, Exeter EX4 4QD, United Kingdom.	-3.53376	50.7361	2010	Proc Natl Acad Sci U S A
Department of Biology and Environmental Science, School of Life Sciences, University of Sussex, Brighton BN19QG, UK. B.Faiyue@sussex.ac.uk	-0.0837136	50.8639	2010	Plant Cell Environ
Laboratory of Phytopathology, Faculty of Bioscience Engineering, Ghent University, B-9000 Ghent, Belgium.	3.72792	51.0466	2010	Plant Physiol
Rothamsted Research, Harpenden, Herts AL5 2JQ, UK.	-0.35473	51.8091	2010	New Phytol
Plant Molecular Biology and Biotechnology Laboratory, Melbourne School of Land and Environment, The University of Melbourne, Parkville, VIC 3010, Australia.	144.961	-37.7958	2011	Plant Cell Rep
Australian Research Council Centre of Excellence for Integrative Legume Research, School of Environmental and Life Sciences, The University of Newcastle, University Dr, Callaghan, NSW, 2308, Australia.	151.711	-32.9111	2011	BMC Plant Biol
Centro de Biotecnologia, Universidade Federal do Rio Grande do Sul, Avenida Bento Goncalves 9500, Porto Alegre, Brazil.	-51.2177	-30.0346	2011	BMC Plant Biol
Departamento de Bioquimica e Biologia Molecular, Universidade Federal do Ceara, Ceara, Brasil.	-38.5693	-3.7395	2011	Plant Cell Environ
Rice Functional Genomics Group, Temasek Life Sciences Laboratory, National University of Singapore, Singapore, Singapore.	103.856	1.29306	2011	PLoS One
Department of Microbiology and Cell Biology, Indian Institute of Science, Bangalore-560012, India.	77.5533	12.9954	2011	Plant Cell Physiol
Department of Biochemistry, Faculty of Science, Chulalongkorn University, Bangkok 10330, Thailand.	100.517	13.7833	2011	Acta Biochim Biophys Sin (Shanghai)
Department of Biochemistry, Faculty of Science, Kasetsart University, Bangkok, Thailand.	100.565	13.8431	2011	Protein J
Department of Biotechnology, Faculty of Science, Mahidol University, Rama VI Road, Bangkok 10400, Thailand	100.631	13.8625	2011	Plant Omics
Grain Quality and Nutrition Centre, International Rice Research Institute, DAPO 7777, Manila, Metro Manila, Philippines.	120.982	14.6042	2011	Theor Appl Genet
International Rice Research Institute, Plant Breeding, Genetics, and Biotechnology Division, 7777 Metro Manila, Philippines.	120.982	14.6042	2011	Plant Physiol
Institute of Science, Schools of Biochemistry and Chemistry, Suranaree University of Technology, Nakhon Ratchasima, Thailand.	102.215	15.0555	2011	Arch Biochem Biophys
Synchrotron Light Research Institute (Public Organization), 111 University Avenue, Muang District, Nakhon Ratchasima 30000, Thailand. buabarn@slri.or.th	102.215	15.0555	2011	Acta Crystallogr Sect F Struct Biol Cryst Commun
Centre for Plant Molecular Biology, Osmania University, Hyderabad 500007, Andhra Pradesh, India.	78.5229	17.4075	2011	Mol Biotechnol
Department of Biology, Hong Kong Baptist University, Hong Kong, China.	114.167	22.25	2011	Plant Cell Physiol
School of Life Sciences, Centre for Cell and Developmental Biology, The Chinese University of Hong Kong, Shatin, New Territories, Hong Kong, China.	114.167	22.25	2011	Mol Plant
State Key Laboratory for Conservation and Utilization of Subtropical Agro-bioresources, Key Laboratory of Ministry of Education for Microbial and Plant Genetic Engineering, and College of Life Science and Technology, Guangxi University, 100 Daxue Road, Nanning, Guangxi, 530004, China	108.389	22.9413	2011	European Journal of Plant Pathology
State Key Laboratory of Biocontrol, School of Life Sciences, Sun Yat-sen University, Guangzhou, China.	113.294	23.0992	2011	PLoS One
State Key Laboratory for Biocontrol and Key Laboratory of Gene Engineering of Ministry of Education, School of Life Sciences, Sun Yat-sen University, Guangzhou 510275, China.	113.294	23.0992	2011	Plant Cell Rep
State Key Laboratory of Biocontrol, School of Life Sciences, Sun Yat-sen University, Guangzhou 510275, China.	113.294	23.0992	2011	Plant Methods
Key Laboratory of Plant Resources Conservation and Sustainable Utilization, South China Botanical Garden, Chinese Academy of Sciences, Guangzhou 510650, PR China.	113.264	23.1292	2011	J Plant Physiol
Key Laboratory of Plant Resources Conservation and Sustainable Utilization, South China Botanical Garden, Chinese Academy of Sciences, Guangzhou 510650, PR China.	113.264	23.1292	2011	DNA Res
Key Laboratory of Plant Resources Conservation and Sustainable Utilization, South China Botanical Garden, Chinese Academy of Sciences, Guangzhou, China.	113.264	23.1292	2011	J Integr Plant Biol
Key Laboratory of Plant Functional Genomics and Biotechnology of Guangdong Province, College of Life Science, South China Agricultural University, 510642 Guangzhou, China.	113.359	23.161	2011	Mol Biol Rep
Key Laboratory of Plant Functional Genomics and Biotechnology, Education Department of Guangdong Province, South China Agricultural University, Guangzhou, China.	113.359	23.161	2011	PLoS One
Laboratory of Plant Resistance and Genetics, College of Natural Resources and Environment Sciences, South China Agricultural University, Guangzhou 510642, China.	113.359	23.161	2011	Sci China Life Sci
Laboratory of Plant Resistance and Genetics, College of Resources and Environmental Sciences, South China Agricultural University, Guangzhou, China.	113.359	23.161	2011	New Phytol
Laboratory of Plant Resistance and Genetics, College of Resources and Environmental Sciences, South China Agricultural University, Guangzhou, China.	113.359	23.161	2011	Theor Appl Genet
Graduate Institute of Biotechnology, National Chung Hsing University, Taichung, Taiwan, 40227 ROC.	120.681	24.1433	2011	Plant Cell Physiol
Department of Agronomy, National Taiwan University, Taipei, Taiwan, ROC.	121.539	25.018	2011	J Plant Physiol
Molecular and Biological Agricultural Sciences, Taiwan International Graduate Program, National Chung-Hsing University-Academia Sinica, Taipei, Taiwan.	121.56	25.0911	2011	New Phytol
School of Life Sciences, Hunan University of Science and Technology, Xiangtan 411201, P.R. China	119.649	25.9714	2011	Agricultural Sciences in China
Institute of Plant Virology, Fujian Agriculture and Forestry University, Key Laboratory of Plant Virology of Fujian Province, Fuzhou, Fujian, 350002, China.	119.353	26.1858	2011	Mol Plant Pathol
Laboratory for Agro-ecological Process in the Subtropical Region, Institute of Subtropical Agriculture, The Chinese Academy of Sciences, Hunan 410125, China.	113.114	28.1792	2011	Planta
Hunan Provincial Key Laboratory of Crop Germplasm Innovation and Utilization, Hunan Agricultural University, Changsha Hunan 410128, China.	113.087	28.1836	2011	Plant Physiol
Laboratory for Agro-ecological Process in Subtropical Region, Institute of Subtropical Agriculture, CAS, Changsha, Hunan, 410125, People's Republic of China	113.083	28.198	2011	Journal of Plant Biology
International Centre for Genetic Engineering and Biotechnology, Aruna Asaf Ali Marg, New Delhi, India.	77.2167	28.6333	2011	Plant Signal Behav
Plant Molecular Biology Laboratory, International Centre for Genetic Engineering and Biotechnology, Aruna Asaf Ali Marg, New Delhi, India.	77.2167	28.6333	2011	Biotechnol Lett
Interdisciplinary Centre for Plant Genomics and Department of Plant Molecular Biology, University of Delhi South Campus, New Delhi 110021, India.	77.1726	28.6488	2011	New Phytol
Interdisciplinary Centre for Plant Genomics and Department of Plant Molecular Biology, University of Delhi, South Campus, New Delhi-110021, India.	77.1726	28.6488	2011	BMC Plant Biol
National Institute of Plant Genome Research, Aruna Asaf Ali Marg, New Delhi 110067, India.	77.1726	28.6488	2011	Arch Biochem Biophys
National Research Centre on Plant Biotechnology, Indian Agricultural Research Institute, New Delhi, 110012, India	77.3667	28.65	2011	Journal of Plant Biochemistry and Biotechnology
Plant Molecular Biology Group, International Centre for Genetic Engineering and Biotechnology, New Delhi, Delhi, India.	77.2167	28.6667	2011	PLoS One
College of Chemistry and Life Sciences, Zhejiang Normal University, Jinhua, 321004, China	119.745	29.232	2011	Molecular Breeding
Key Laboratory of Biorheological Science and Technology, Ministry of Education, College of Bioengineering, Chongqing University, 400044 Chongqing, People's Republic of China. tzhu2002@yahoo.com.cn	106.553	29.5628	2011	Plant Cell Rep
State Key Laboratory of Rice Biology, China National Rice Research Institute, 31006, Hangzhou, China.	119.942	30.0838	2011	Theor Appl Genet
State Key Laboratory of Rice Biology, China National Rice Research Institute, Chinese Academy of Agricultural Science, Hangzhou 310006, China.	119.942	30.0838	2011	J Integr Plant Biol
State Key Laboratory of Rice Biology, China National Rice Research Institute, Chinese Academy of Agricultural Sciences, 359 Tiyuchang Road, Hangzhou, China.	119.942	30.0838	2011	Plant Mol Biol
State Key Laboratory of Rice Biology, China National Rice Research Institute, Hangzhou 310006, China.	119.942	30.0838	2011	J Genet Genomics
Plant Molecular Biology & Proteomics Lab, Institute of Biotechnology, Hangzhou Academy of Agricultural Sciences, Hangzhou 310024, PR China	120.107	30.1373	2011	BMC Plant Biol
Institute of Crop Science, College of Agriculture and Biotechnology, Zhejiang University, Kaixuan Road 268, Hangzhou, China.	120.169	30.2553	2011	Ann Bot
Institute of Virology and Biotechnology, Zhejiang Academy of Agricultural Sciences, Hangzhou, China. lqjiazaas@gmail.com	120.169	30.2553	2011	Plant Signal Behav
State Key Laboratory of Plant Physiology and Biochemistry, College of Life Science, Zhejiang University, Hangzhou, China.	120.169	30.2553	2011	Plant Biol (Stuttg)
State Key Laboratory of Plant Physiology and Biochemistry, College of Life Science, Zhejiang University, Hangzhou, China.	120.169	30.2553	2011	New Phytol
College of Life Sciences, China Jiliang University, Hangzhou, China.	120.155	30.2741	2011	Hereditas (Beijing)
State Key Laboratory of Plant Physiology and Biochemistry, Key Laboratory for Cell and Gene Engineering of Zhejiang province, College of Life Sciences, Zhejiang University, Hangzhou, Zhejiang, China.	120.155	30.2741	2011	FEBS J
National Key Laboratory for Rice Biology, Institute of Biotechnology, Zhejiang University, Hangzhou 310029, China.	120.185	30.278	2011	Cell Res
National Key Laboratory of Rice Biology, Institute of Insect Science, Zhejiang University, Hangzhou 310029, China.	120.185	30.278	2011	Plant Physiol
National Key Laboratory of Rice Biology, Institute of Insect Science, Zhejiang University, Hangzhou 310029, China.	120.185	30.278	2011	The Plant Journal
State Key Laboratory of Plant Physiology and Biochemistry, College of Life Science, Zhejiang University, Hangzhou 310058, China.	120.086	30.3085	2011	Plant J
State Key Laboratory of Plant Physiology and Biochemistry, College of Life Science, Zhejiang University, Hangzhou 310058, China.	120.086	30.3085	2011	Plant J
State Key Laboratory of Plant Physiology and Biochemistry, College of Life Science, Zhejiang University, Hangzhou 310058, China.	120.086	30.3085	2011	Plant Physiol
State Key Laboratory of Plant Physiology and Biochemistry, College of Life Science, Zhejiang University, Hangzhou 310058, P.R. China.	120.086	30.3085	2011	Mol Plant
State Key Laboratory of Plant Physiology and Biochemistry, College of Life Science, Zhejiang University, Hangzhou 310058, People's Republic of China.	120.086	30.3085	2011	Plant Physiol
State Key Laboratory of Plant Physiology and Biochemistry, College of Life Sciences, Zhejiang University, Hangzhou, 310058, PR China.	120.086	30.3085	2011	J Exp Bot
State Key Laboratory of Plant Physiology and Biochemistry, College of Life Sciences, Zhejiang University, Hangzhou, 310058, China	120.186	30.4085	2011	Frontiers in Biology
National Key Laboratory of Crop Genetic Improvement and National Center of Plant Gene Research (Wuhan), Huazhong Agricultural University, 430070 Wuhan, China.	114.342	30.5329	2011	Plant Mol Biol
National Key Laboratory of Crop Genetic Improvement and National Center of Plant Gene Research (Wuhan), Huazhong Agricultural University, 430070, Wuhan, China.	114.342	30.5329	2011	Plant Mol Biol
National Key Laboratory of Crop Genetic Improvement and National Center of Plant Gene Research (Wuhan), Huazhong Agricultural University, Wuhan 430070, China.	114.342	30.5329	2011	Mol Plant
National Key Laboratory of Crop Genetic Improvement and National Center of Plant Gene Research (Wuhan), Huazhong Agricultural University, Wuhan 430070, China.	114.342	30.5329	2011	Plant Cell
National Key Laboratory of Crop Genetic Improvement and National Center of Plant Gene Research (Wuhan), Huazhong Agricultural University, Wuhan, 430070, China.	114.342	30.5329	2011	Theor Appl Genet
National Key Laboratory of Crop Genetic Improvement, and College of Plant Science and Technology, Huazhong Agricultural University, Wuhan 430070, PR China.	114.342	30.5329	2011	BMC Evol Biol
National Key Laboratory of Crop Genetic Improvement, Huazhong Agricultural University, Wuhan, China.	114.342	30.5329	2011	PLoS One
National Key Laboratory of Crop Genetic Improvement, National Center of Plant Gene Research (Wuhan), Huazhong Agricultural University, Wuhan 430070, China.	114.342	30.5329	2011	Mol Plant
National Key Laboratory of Crop Genetic Improvement, National Center of Plant Gene Research (Wuhan), Huazhong Agricultural University, Wuhan 430070, China.	114.342	30.5329	2011	BMC Plant Biol
National Key Laboratory of Crop Genetic Improvement, National Center of Plant Gene Research (Wuhan), Huazhong Agricultural University, Wuhan 430070, China.	114.342	30.5329	2011	J Exp Bot
National Key Laboratory of Crop Genetic Improvement, National Center of Plant Gene Research (Wuhan), Huazhong Agricultural University, Wuhan 430070, China.	114.342	30.5329	2011	Plant Cell Environ
National Key Laboratory of Crop Genetic Improvement, National Center of Plant Gene Research (Wuhan), Huazhong Agricultural University, Wuhan 430070, China.	114.342	30.5329	2011	BMC Plant Biol
National Key Laboratory of Crop Genetic Improvement, National Center of Plant Gene Research , Huazhong Agricultural University, Wuhan 430070, China.	114.342	30.5329	2011	Plant Physiol
National Key Laboratory of Crop Genetic Improvement, National Center of Plant Gene Research, Huazhong Agricultural University, Wuhan 430070, China.	114.342	30.5329	2011	Plant Cell Environ
Key Laboratory of Ministry of Education for Plant Development Biology, College of Life Sciences, Wuhan University, Wuhan 430072, People's Republic of China.	114.385	30.5754	2011	Planta
State Key Laboratory of Hybrid Rice, College of Life Sciences, Wuhan University, Wuhan 430072, People's Republic of China.	114.385	30.5754	2011	Plant Physiol
Huazhong Agricultural University, Wuhan, China.	114.267	30.5833	2011	Plant Signal Behav
National Key Laboratory of Crop Genetic Improvement and National Center for Plant Gene Research (Wuhan), Huazhong Agricultural University, Wuhan, China.	114.267	30.5833	2011	Plant Cell
National Key Laboratory of Crop Genetic Improvement and National Center of Plant Gene Research, Huazhong Agricultural University, Wuhan, China.	114.267	30.5833	2011	Nat Genet
National Key Laboratory of Crop Genetic Improvement and National Centre of Plant Gene Research (Wuhan), Huazhong Agricultural University, Wuhan, China.	114.267	30.5833	2011	New Phytol
State Key Laboratory of Agricultural Microbio,ogy, College of Life Science and Technology, Huazhong Agricultural University. Wuahn 430070, China.	114.442	30.6329	2011	Mol Plant Microbe Interact
Institute of Plant Science, School of Life Sciences and Biotechnology, Shanghai Jiao Tong University, Shanghai 200240, China.	121.33	31.006	2011	Plant Cell
Institute of Plant Science, State Key Laboratory of Hybrid Rice, School of Life Sciences and Biotechnology, Shanghai Jiao Tong University, Shanghai 200240, China.	121.33	31.006	2011	Plant Cell
School of Life Sciences and Biotechnology , Shanghai Jiao Tong University, Shanghai 200240, China.	121.33	31.006	2011	Plant Physiol
School of Life Sciences and Biotechnology, Shanghai Jiao Tong University, Shanghai 200240, China.	121.33	31.006	2011	Plant Cell
School of Life Sciences and Biotechnology, Shanghai Jiao Tong University, Shanghai 200240, China.	121.33	31.006	2011	Plant Cell
School of Life Sciences and Biotechnology, Shanghai Jiao Tong University, Shanghai 200240, China.	121.33	31.006	2011	Plant Physiol
National Center for Gene Research and Institute of Plant Physiology and Ecology, Shanghai Institutes for Biological Sciences, Chinese Academy of Sciences, Shanghai 200233, China.	121.42	31.1868	2011	Plant Physiol
Shanghai Institutes for Biological Sciences-University of California, Berkeley, Joint Center on Molecular Life Sciences, National Key Laboratory of Plant Molecular Genetics, Chinese Academy of Sciences, Shanghai 200032, China.	121.447	31.1998	2011	Plant Physiol
Laboratory of Synthetic Biology, Institute of Plant Physiology and Ecology, Shanghai Institutes for Biological Sciences, Chinese Academy of Sciences, Shanghai 200032, China.	121.447	31.1998	2011	Plant Physiol
National Key Laboratory of Plant Molecular Genetics, Institute of Plant Physiology and Ecology, Chinese Academy of Sciences, Shanghai 200032, China.	121.447	31.1998	2011	Plant Cell
National Key Laboratory of Plant Molecular Genetics, Institute of Plant Physiology and Ecology, Shanghai Institute for Biological Sciences, the Chinese Academy of Sciences, Shanghai 200032, China.	121.447	31.1998	2011	J Integr Plant Biol
National Key Laboratory of Plant Molecular Genetics, Institute of Plant Physiology and Ecology, Shanghai Institutes for Biological Sciences, Chinese Academy of Sciences, 300 Fenglin Road, Shanghai 200032, China.	121.447	31.1998	2011	N Biotechnol
State Key Laboratory of Genetic Engineering, Institute of Genetics, Fudan University, 220 Handan Road, Shanghai, 200433, People's Republic of China	121.507	31.2994	2011	Molecular Breeding
State Key Laboratory of Genetic Engineering, Institute of Genetics, School of Life Science, Fudan University, Shanghai, China.	121.507	31.2994	2011	Genet Res (Camb)
State Key Laboratory of Genetic Engineering, Institute of Genetics, School of Life Sciences, Fudan University, Shanghai 200433, China.	121.507	31.2994	2011	Plant Physiol
Shanghai Key Laboratory of Bioenergy Crops, School of Life Sciences, Shanghai University, Shanghai 200444, China.	121.523	31.3975	2011	Genetics
National Key Laboratory for Crop Genetics and Germplasm Enhancement, Jiangsu Plant Gene Engineering Research Center, Nanjing Agricultural University, Nanjing 210095, China.	118.842	32.0353	2011	Plant Cell
National Key Laboratory for Crop Genetics and Germplasm Enhancement, Jiangsu Plant Gene Engineering Research Center, Nanjing Agricultural University, Nanjing, 210095, China.	118.842	32.0353	2011	Plant Cell Rep
State Key Laboratory of Crop Genetics and Germplasm Enhancement, College of Resources and Environmental Sciences, Nanjing Agricultural University, Nanjing 210095, China.	118.842	32.0353	2011	Plant Physiol
State Key Laboratory of Crop Genetics and Germplasm Enhancement, College of Resources and Environmental Sciences, Nanjing Agricultural University, Nanjing 210095, China.	118.842	32.0353	2011	Plant Cell Environ
State Key Laboratory of Crop Genetics and Germplasm Enhancement, College of Resources and Environmental Sciences, Nanjing Agricultural University, Nanjing 210095, PR China. ghxu@njau.edu.cn	118.842	32.0353	2011	J Exp Bot
College of Resources and Environmental Sciences, Nanjing Agricultural University, Nanjing, 210095, China	118.942	32.1353	2011	Acta Physiologiae Plantarum
Jiangsu Key Laboratory of Crop Genetics and Physiology, Key Laboratory of Plant Functional Genomics, Ministry of Education of China, Agricultural College of Yangzhou University, 12 East Wenhui Road, Jiangsu, 225009, People's Republic of China.	119.379	32.3751	2011	Theor Appl Genet
Jiangsu Key Laboratory of Crop Genetics and Physiology, Key Laboratory of Plant Functional Genomics, Ministry of Education, Agricultural College of Yangzhou University, 12# East Wenhui Rd., Jiangsu 225009, China.	119.379	32.3751	2011	J Genet Genomics
Key Laboratory of Plant Functional Genomics of the Ministry of Education, Jiangsu Key Laboratory of Crop Genetics and Physiology, College of Agriculture, Yangzhou University, Jiangsu 225009, China.	119.379	32.3751	2011	Planta
Department of Biology, Kyushu University, Fukuoka 812-8581, Japan. kkususcb@kyushu-u.org	130.416	33.5837	2011	Plant J
Faculty of Agriculture, Kyushu University, Fukuoka 812-8581, Japan.	130.425	33.6265	2011	Plant Physiol
Plant Breeding Laboratory, Faculty of Agriculture, Graduate School, Kyushu University	130.425	33.6265	2011	Breeding Science
Plant Breeding Laboratory, Faculty of Agriculture, Kyushu University, 6-10-1 Hakozaki, Higashi-ku, Fukuoka, 812-8581, Japan.	130.425	33.6265	2011	Theor Appl Genet
Department of Plant Biology, University of Georgia, Athens, GA 30602, USA.	-83.3544	33.924	2011	Plant Cell Physiol
Center for Plant Cell Biology and Department of Botany and Plant Sciences, University of California, Riverside, CA 92521, USA.	-117.33	33.9652	2011	Plant J
Department of Botany and Plant Sciences, Center for Plant Cell Biology, University of California, Riverside, California 92521, USA.	-117.33	33.9652	2011	Plant Cell
Faculty of Biology-Oriented Science and Technology, Kinki University, 930 Nishimitani, Kinokawa, Wakayama, 649-6493, Japan	135.337	34.2887	2011	Euphytica
Department of Plant Molecular Systems Biotechnology and Crop Biotech Center, Kyung Hee University, Yongin, South Korea.	126.283	34.5333	2011	Plant Biotechnol J
Group of Molecular and Functional Plant Biology, Research Institute for Bioresources, Okayama University, Kurashiki, Okayama 710-0046, Japan.	133.77	34.5947	2011	J Biosci Bioeng
Laboratory of Plant Molecular Genetics, Graduate School of Biological Sciences, Nara Institute of Science and Technology, 8916-5 Takayama, Ikoma, Nara 630-0192, Japan.	135.732	34.7322	2011	Nature
Laboratory of Plant Molecular Genetics, Nara Institute of Science and Technology	135.725	34.7549	2011	Genes Genet Syst
Laboratory of Plant Molecular Genetics, Nara Institute of Science and Technology, 8916-5 Takayama, Ikoma, 630-0192, Japan.	135.725	34.7549	2011	Mol Genet Genomics
National Institute of Agrobiological Sciences, 2-1-2 Kannondai, Tsukuba, Ibaraki 305-8602, Japan. yuga@affrc.go.jp	135.567	34.8167	2011	J Exp Bot
Department of Botany, Graduate School of Science, Kyoto University, Kyoto, Japan.	135.804	34.9072	2011	Plant Signal Behav
National Institute for Basic Biology, Okazaki 444-8585, Japan.	137.165	34.9498	2011	J Genet Genomics
Division of Integrated Life Sciences, Graduate School of Biostudies, Kyoto University, Kyoto 606-8502, Japan.	135.784	35.0305	2011	Plant Cell Physiol
Graduate School of Agriculture, Kyoto University, Kitashirakawa, Sakyou, Kyoto, 606-8502, Japan.	135.784	35.0305	2011	Theor Appl Genet
Laboratory of Plant Nutrition, Division of Applied Life Sciences, Graduate School of Agriculture, Kyoto University, Kyoto 606-8502, Japan.	135.784	35.0305	2011	Plant Physiol
Genetic Strains Research Center, National Institute of Genetics, Mishima, Shizuoka, Japan.	138.917	35.1167	2011	Plant Cell
Graduate School of Bioagricultural Sciences, Bioscience and Biotechnology Center, Nagoya University, Nagoya, Aichi, Japan.	136.962	35.1546	2011	Plant Signal Behav
Graduate School of Bioagricultural Sciences, Nagoya University, Nagoya, Aichi 464-8601, Japan Bioscience and Biotechnology Center, Nagoya University, Nagoya, Aichi 464-8601, Japan.	136.962	35.1546	2011	Plant J
Institute for Advanced Research, Nagoya University, Nagoya, Aichi 464-8601, Japan. sakamoto@iar.nagoya-u.ac.jp	136.962	35.1546	2011	Plant J
Bioscience and Biotechnology Center, Nagoya University, Chikusa, Nagoya 464-8601, Japan.	136.917	35.1667	2011	Nat Commun
Graduate School of Environmental Science, University of Shiga Prefecture, 2500 Hassaka-cho, Hikone, Shiga 522-8533, Japan.	136.219	35.2601	2011	J Plant Res
Plant Functional Genomics Research Group, RIKEN, Tsurumi-ku, Yokohama, Kanagawa 230-0045, Japan.	139.682	35.4944	2011	Plant Physiol
RIKEN Plant Science Center, 1-7-22 Suehiro-cho, Tsurumi-ku, Yokohama 230-0045, Japan.	139.682	35.4944	2011	Plant J
Institute of Plant Science and Resources, Okayama University, Chuo 2-20-1, Kurashiki 710-0046, Japan.	139.69	35.5917	2011	Plant Physiol
Institute of Plant Science and Resources, Okayama University, Chuo 2-20-1, Kurashiki 710-0046, Japan.	139.69	35.5917	2011	Plant J
Institute of Plant Science and Resources, Okayama University, Chuo 2-20-1, Kurashiki 710-0046, Japan.	139.69	35.5917	2011	J Exp Bot
Institute of Plant Science and Resources, Okayama University, Kurashiki 710-0046, Japan.	139.69	35.5917	2011	Plant Physiol
Institute of Plant Science and Resources, Okayama University, Okayama, Kurashiki 710-0046, Japan.	139.69	35.5917	2011	Int J Plant Genomics
Biotechnology Research Center and Graduate School of Agricultural and Life Sciences, University of Tokyo, Tokyo 113-8657, Japan.	139.751	35.685	2011	Proc Natl Acad Sci U S A
Department of Biological Sciences, Graduate School of Science, The University of Tokyo, Hongo, Bunkyo-ku, Tokyo 113-8654, Japan.	139.751	35.685	2011	Plant J
Department of Biological Sciences, Tokyo Metropolitan University, Minami-Osawa, Hachioji, Tokyo, 192-0397 Japan.	139.751	35.685	2011	Plant Cell Physiol
Department of Global Agricultural Sciences, Graduate School of Agricultural and Life Sciences, The University of Tokyo, Tokyo, Japan.	139.751	35.685	2011	Plant Signal Behav
Department of Global Agricultural Sciences, Graduate School of Agricultural and Life Sciences, The University of Tokyo, Yayoi 1-1-1, Bunkyo-ku, Tokyo 113-8657, Japan.	139.751	35.685	2011	J Biol Chem
Department of Global Agricultural Sciences, Graduate School of Agricultural and Life Sciences, University of Tokyo, 1-1-1 Yayoi, Bunkyo-ku, Tokyo 113-8657 Japan.	139.751	35.685	2011	J Biol Chem
Graduate School of Agricultural and Life Sciences, The University of Tokyo, 1-1-1 Yayoi, Bunkyo-ku, Tokyo 113-8657, Japan.	139.751	35.685	2011	J Exp Bot
Graduate School of Agricultural and Life Sciences, The University of Tokyo, 1-1-1 Yayoi, Tokyo 113-8657, Japan.	139.751	35.685	2011	Nat Commun
Graduate School of Agricultural and Life Sciences, The University of Tokyo, Bunkyo-ku, Tokyo, Japan.	139.751	35.685	2011	Plant Mol Biol
Graduate School of Agricultural and Life Sciences, The University of Tokyo, Bunkyo-Ku, Tokyo, Japan.	139.751	35.685	2011	Plant Signal Behav
Graduate School of Agricultural and Life Sciences, The University of Tokyo, Japan.	139.751	35.685	2011	J Exp Bot
Graduate School of Agricultural and Life Sciences, The University of Tokyo, Tokyo, Japan.	139.751	35.685	2011	Plant Signal Behav
Graduate School of Agricultural and Life Sciences, University of Tokyo, Tokyo 113-8657, Japan.	139.751	35.685	2011	Plant Cell
Graduate School of Agricultural and Life Sciences, University of Tokyo, Yayoi 1-1-1, Bunkyo-ku, Tokyo, Japan.	139.751	35.685	2011	Plant Mol Biol
The University of Tokyo, Tokyo, Japan.	139.751	35.685	2011	Plant Signal Behav
Department of Agricultural and Environmental Biology, Graduate School of Agricultural and Life Sciences, The University of Tokyo, 1-1-1 Yayoi, Bunkyo-ku, Tokyo, 113-8657, Japan. tasano@affrc.go.jp	139.76	35.716	2011	Plant Mol Biol
Asian Natural Environmental Science Center (ANESC), The University of Tokyo, 1-1-1 Midori-cho, Nishitokyo-shi, Tokyo 188-0002, Japan.	139.535	35.7406	2011	Mol Biotechnol
Rice Research Extension Center, University of Arkansas, Stuttgart, Arkansas, United States of America.	-80.8944	35.7823	2011	PLoS One
Division of Life Science, Graduate School of Science and Engineering, Saitama University, 255 Shimo-okubo, Sakura-ku, Saitama 338-8570, Japan.	139.608	35.8642	2011	J Exp Bot
Graduate School of Frontier Sciences, University of Tokyo, 5-1-5 Kashiwanoha, Kashiwa 277-8561, Japan.	139.936	35.9014	2011	Plant Physiol
Division of Plant Sciences, Photobiology and Photosynthesis Research Unit, National Institute of Agrobiological Sciences, Tsukuba, Ibaraki, 305-8602, Japan. iwamas@nias.affrc.go.jp	140.1	36.0307	2011	Biotechnol Lett
Division of Plant Research, National Institute of Agrobiological Sciences, Tsukuba, Ibaraki 305-8602, Japan.	140.117	36.0833	2011	J Mol Recognit
Division of Plant Sciences, National Institute of Agrobiological Sciences, Kannondai 2-1-2, Tsukuba, Ibaraki, Japan. fukuda@affrc.go.jp	140.117	36.0833	2011	Planta
Division of Plant Sciences, National Institute of Agrobiological Sciences, Kannondai, Tsukuba, Japan.	140.117	36.0833	2011	Plant Cell Physiol
Division of Plant Sciences, National Institute of Agrobiological Sciences, Tsukuba, Ibaraki 305-8602, Japan.	140.117	36.0833	2011	Plant Cell
Division of Plant Sciences, National Institute of Agrobiological Sciences, Tsukuba, Ibaraki 305-8602, Japan. iwamas@nias.affrc.go.jp	140.117	36.0833	2011	Plant Physiol
National Institute of Agrobiological Sciences, Tsukuba, Ibaraki 305-8602, Japan.	140.117	36.0833	2011	Plant J
National Institute of Agrobiological Sciences, Tsukuba, Japan RIKEN, Plant Science Center, Yokohama, Japan.	140.117	36.0833	2011	Plant Biotechnol J
Photosynthesis and Photobiology Research Unit, National Institute of Agrobiological Sciences, 2-1-2 Kannondai, Tsukuba, Japan. tizawa@nias.affrc.go.jp	140.117	36.0833	2011	Plant Cell
QTL Genomics Research Center, National Institute of Agrobiological Sciences	140.117	36.0833	2011	Breeding Science
QTL Genomics Research Center, National Institute of Agrobiological Sciences, 2-1-2 Kannondai, Tsukuba, Ibaraki, 305-8602, Japan.	140.117	36.0833	2011	Theor Appl Genet
Transgenic Crop Research and Development Center, National Institute of Agrobiological Sciences, Kannondai 2-1-2, Tsukuba, Ibaraki 305-8602, Japan.	140.117	36.0833	2011	Plant J
University of Tsukuba, Tsukuba, Japan.	140.117	36.0833	2011	Plant Cell Physiol
NARO, Institute of Crop Science, Tsukuba, Ibaraki, 305-8518, Japan	140.077	36.0835	2011	Molecular Breeding
Department of Bioscience, Fukui Prefectural University, 4-1-1 Matsuoka Kenjyojima, Eiheiji-cho, Yoshida-gun, Fukui 910-1195, Japan.	136.278	36.1094	2011	Plant J
Forestry and Forest Products Research Institute, Tsukuba, Ibaraki 305-8687, Japan.	140.217	36.1833	2011	Phytochemistry
Functional Plant Research Unit, National Institute of Agrobiological Sciences, Tsukuba, Japan.	140.217	36.1833	2011	Plant Signal Behav
Division of Applied Biology, Faculty of Textile Science and Technology, Shinshu University, Ueda, Nagano 386-8567, Japan.	138.262	36.3926	2011	Plant Physiol
Bio-Crops Development Division, National Academy of Agricultural Sciences, Suwon, South Korea.	127.133	36.45	2011	Phytochemistry
Kay Laborarory of Plant Stress Research, School of Life Science, Shandong Normal University, Jinan, Shandong Province, People's Republic of China.	117.12	36.6512	2011	Plant Mol Biol
High-Tech Research Center, Shandong Academy of Agricultural Sciences, Jinan 250100, China. xzhxie2010@163.com	117.05	36.6741	2011	Mol Plant
Crop Development Division, National Agriculture and Food Research Organization Agricultural Research Center, Niigata 943-0193, Japan.	138.271	37.1165	2011	Plant Cell
School of Life Science, Ludong University, Yantai, Shandong, 264025, China	121.364	37.5241	2011	Journal of Plant Biology
Department of Agricultural Biotechnology, Seoul National University, Seoul 151-921, Korea.	127	37.5664	2011	Plant J
Department of Life Science, Sogang University, Seoul, 121-742, South Korea	127	37.5664	2011	Journal of Plant Biology
Hebei Key Laboratory of Molecular and Cellular Biology, College of Life Sciences, Hebei Normal University, Shijiazhuang, Hebei 050016, China.	114.518	38.0093	2011	Plant Physiol Biochem
Institute of Molecular and Cell Biology, Hebei Normal University, Shijiazhuang 050016, China.	113.117	38.1672	2011	Plant Physiol
Graduate School of Agricultural Science, Tohoku University Sendai, Japan.	140.885	38.2547	2011	Front Plant Sci
Graduate School of Agricultural Science, Tohoku University, 1-1 Tsutsumidori-Amamiyamachi, Aoba-ku, Sendai 981-8555, Japan. yukito@bios.tohoku.ac.jp	140.885	38.2547	2011	Plant Sci
Graduate School of Agricultural Science, Tohoku University, 1-1 Tsutsumidori-Amamiyamachi, Aoba-ku, Sendai 981-8555, Japan. yukito@bios.tohoku.ac.jp	140.885	38.2547	2011	Plant J
Graduate School of Life Sciences, Tohoku University, Sendai 980-8577, Japan.	140.885	38.2547	2011	Plant J
Department of Applied Plant Science, Graduate School of Agricultural Science, Tohoku University, Aoba-ku, Sendai 981-8555, Japan. wataru.yamori@biochem.tohoku.ac.jp	140.871	38.2758	2011	Plant J
Laboratory of Environmental Plant Biotechnology, Graduate School of Agricultural Science, Tohoku University, 1-1 Tsutumidori-Amamiyamachi, Aoba-ku, Sendai 981-8555, Japan.	140.871	38.2758	2011	Plant J
Department of Plant Pathology, University of California, Davis, CA, USA.	-121.746	38.5424	2011	Plant Biotechnol J
USDA-ARS Crops Pathology and Genetics Research Unit, Department of Plant Sciences, Mail Stop 1, University of California at Davis, Davis, CA 95616, USA.	-121.734	38.5589	2011	Biochem J
Department of Biology, Washington University of St. Louis, Missouri, 63130, USA Present address: Institute of Bioscience and Biotechnology Research, University of Maryland, College Park, Maryland, 20742, USA. guoqinyu@umd.edu	-90.3225	38.6669	2011	New Phytol
College of Life Science, Tianjin Key Laboratory of Cyto-Genetical and Molecular Regulation, Tianjin Normal University, Tianjin, China. lwjzsq@163.com	117.177	39.1422	2011	Plant Biotechnol J
Iwate Biotechnology Research Center, Kitakami, Iwate 024-0003, Japan.	141.129	39.3484	2011	Plant J
Department of Biological Production, Faculty of Bioresource Sciences, Akita Prefectural University, Shimoshinjyo-Nakano, Akita, Japan.	140.067	39.7167	2011	New Phytol
Biotechnology Research Institute/National Key Facility for Genetic Resources and Gene Improvement, Chinese Academy of Agricultural Sciences, Beijing 100081, People's Republic of China.	116.267	39.773	2011	Plant Physiol
Institute of Crop Science and the National Key Facility for Crop Gene Resources and Genetic Improvement, Chinese Academy of Agricultural Sciences, Beijing 100081, China.	116.267	39.773	2011	Genome
State Laboratory for Biology of Plant Diseases and Insect Pests, Institute of Plant Protection, Chinese Academy of Agricultural Sciences, Beijing, China.	116.408	39.904	2011	Plant Signal Behav
Key Laboratory of Photosynthesis and Environmental Molecular Physiology, Institute of Botany, Chinese Academy of Sciences, Beijing 100093, China.	116.211	39.9558	2011	J Exp Bot
Key Laboratory of Photosynthesis and Molecular Environmental Physiology, Institute of Botany, the Chinese Academy of Sciences, Beijing 100093, China.	116.211	39.9558	2011	J Integr Plant Biol
State Key Laboratory of Systematic and Evolutionary Botany, Institute of Botany, Chinese Academy of Sciences, Xiangshan, Beijing, 100093, China.	116.211	39.9558	2011	Theor Appl Genet
State Key Laboratory of Vegetation and Environmental Change, Institute of Botany, The Chinese Academy of Sciences, Beijing, 100093, People's Republic of China.	116.211	39.9558	2011	Planta
Key Laboratory of Cell Proliferation and Regulation of Ministry of Education, College of Life Sciences, Beijing Normal University, Beijing 100875, China.	116.368	39.9579	2011	Planta
Key Laboratory of Gene Engineering Drug and Biotechnology, College of Life Sciences, Beijing Normal University, Beijing, 100875, China.	116.368	39.9579	2011	Planta
Biotechnology Research Institute, Chinese Academy of Agricultural Sciences, Beijing, China.	116.327	39.9597	2011	PLoS One
Department of Plant Pathology, Ohio State University, Columbus, OH 43210, USA.	-83.0002	39.9601	2011	Proc Natl Acad Sci U S A
State Key Laboratory of Protein and Plant Gene Research, Peking-Yale Joint Center for Plant Molecular Genetics and Agrobiotechnology, College of Life Sciences, Peking University, Beijing, China.	116.306	39.9869	2011	PLoS One
Peking-Yale Joint Center for Plant Molecular Genetics and Agrobiotechnology, National Laboratory of Protein Engineering and Plant Genetic Engineering, College of Life Sciences, Peking University, Beijing, 100871, People's Republic of China.	116.328	39.9889	2011	Plant Mol Biol
State Key Laboratory for Protein and Plant Gene Research, College of Life Sciences, Peking University, Beijing 100871, China.	116.328	39.9889	2011	Plant Cell
Institute of Genetics and Developmental Biology, Chinese Academy of Sciences, Beijing 100101, China.	116.388	39.996	2011	Gene
Institute of Genetics and Developmental Biology, the Chinese Academy of Sciences, Beijing 100101, China.	116.388	39.996	2011	J Integr Plant Biol
State Key Laboratory of Plant Genomics and Center for Plant Gene Research, Institute of Genetics and Developmental Biology, Chinese Academy of Sciences, Beijing 100101, China.	116.388	39.996	2011	Plant Physiol
State Key Laboratory of Plant Genomics and Center for Plant Gene Research, Institute of Genetics and Developmental Biology, Chinese Academy of Sciences, Beijing 100101, China.	116.388	39.996	2011	Plant J
State Key Laboratory of Plant Genomics and Center for Plant Gene Research, Institute of Genetics and Developmental Biology, Chinese Academy of Sciences, Beijing 100101, China.	116.388	39.996	2011	Mol Plant
State Key Laboratory of Plant Genomics and National Center for Plant Gene Research (Beijing), Institute of Genetics and Developmental Biology, Chinese Academy of Sciences, Beijing 100101, China.	116.388	39.996	2011	Plant J
State Key Laboratory of Plant Genomics and National Center for Plant Gene Research (Beijing), Institute of Genetics and Developmental Biology, Chinese Academy of Sciences.	116.388	39.996	2011	Dev Biol
State Key Laboratory of Plant Genomics and National Center for Plant Gene Research, Institute of Genetics and Developmental Biology, Chinese Academy of Sciences, Beijing 100101, China.	116.388	39.996	2011	Plant Physiol
State Key Laboratory of Plant Genomics and National Center for Plant Gene Research, Institute of Genetics and Developmental Biology, Chinese Academy of Sciences, Beijing 100101, China.	116.388	39.996	2011	Proc Natl Acad Sci U S A
State Key Laboratory of Plant Genomics and National Centre for Plant Gene Research (Beijing), Institute of Genetics and Developmental Biology, Chinese Academy of Sciences, Beijing 100101, China.	116.388	39.996	2011	Sci China Life Sci
State Key Laboratory of Plant Genomics, Institute of Microbiology, Chinese Academy of Sciences, Beijing 100101, China.	116.388	39.996	2011	Mol Plant
Research Center for Molecular & Development Biology, Key Laborartory of Photosynthesis & Environmental Molecular Physiology, Insitute of Botany, Chinese Academy of Sciences, National Center for Plant Gene Research, Beijing , China.	116.381	40.0052	2011	J Integr Plant Biol
Research Center for Molecular and Developmental Biology, Key Laboratory of Photosynthesis and Environmental Molecular Physiology, Institute of Botany, Chinese Academy of Sciences, Beijing 100093, China.	116.381	40.0052	2011	Plant Cell
Research Center for Molecular and Developmental Biology, Key Laboratory of Photosynthesis and Environmental Molecular Physiology, Institute of Botany, Chinese Academy of Sciences, Beijing 100093, China.	116.381	40.0052	2011	Plant Cell Environ
Research Center for Molecular and Developmental Biology, Key Laboratory of Photosynthesis and Environmental Molecular Physiology, Institute of Botany, Chinese Academy of Sciences, Beijing 100093, China.	116.381	40.0052	2011	J Plant Physiol
Research Center for Molecular and Developmental Biology, Key Laboratory of Photosynthesis and Environmental Molecular Physiology, Institute of Botany, Chinese Academy of Sciences, Beijing 100093, China.	116.381	40.0052	2011	J Plant Physiol
Research Center of Molecular and Developmental Biology, Key Laboratory of Photosynthesis and Environmental Molecular Physiology, Institute of Botany, Chinese Academy of Sciences, Beijing, China.	116.381	40.0052	2011	PLoS One
State Key Laboratory of Plant Genomics and Center for Plant Gene Research, Institute of Genetics and Developmental Biology, Chinese Academy of Sciences, Beijing, China.	116.381	40.0052	2011	Plant Biotechnol J
State Key Laboratory of Plant Genomics and Center for Plant Gene Research, Institute of Genetics and Developmental Biology, Chinese Academy of Sciences, Beijing, China.	116.381	40.0052	2011	Cell Res
State Key Laboratory of Plant Genomics and National Center for Plant Gene Research, Institute of Genetics and Developmental Biology, Chinese Academy of Sciences, Beijing, China.	116.381	40.0052	2011	PLoS Genet
State Key Laboratory of Plant Genomics and National Centre for Plant Gene Research, Institute of Genetics and Developmental Biology, Chinese Academy of Sciences, No. 1 West Beichen Road, 100101 Chaoyang District, Beijing, China.	116.381	40.0052	2011	Plant Mol Biol
State Key Laboratory of Plant Genomics, Institute of Genetics and Developmental Biology, Chinese Academy of Sciences, Beijing, China.	116.381	40.0052	2011	Plant Signal Behav
Key Laboratory of Crop Heterosis and Utilization, Ministry of Agriculture/Beijing Key Laboratory of Crop Genetic Improvement, China Agricultural University, Beijing 100193, P.R.China	116.288	40.0391	2011	Agricultural Sciences in China
State Key Laboratory of Plant Physiology and Biochemistry, College of Biological Sciences, China Agricultural University, Beijing 100094, China.	116.239	40.0704	2011	Plant Physiol Biochem
Bioagricultural Sciences and Pest Management and Program in Plant Molecular Biology, Colorado State University, Fort Collins, CO 80523-1177, USA.	-105.087	40.4047	2011	Plant J
Department of Biochemistry, Biophysics, and Molecular Biology, Iowa State University, Ames, IA 50011, USA.	-93.6393	42.007	2011	Plant J
Department of Genetics, Development and Cell Biology, Iowa State University, Ames, IA 50011, USA. becraft@iastate.edu	-93.4652	42.036	2011	J Exp Bot
DEIS, Universita della Calabria, Via Pietro Bucci 41C Rende (CS) Italy. simona.rombo@deis.unical.it.	12.8333	42.8333	2011	BMC Proc
National Agricultural Research Center for Hokkaido Region, Hitsujigaoka 1, Toyohira, Sapporo 062-8555, Japan, yutaka@affrc.go.jp	141.412	43.0082	2011	Plant Cell Rep
Division of Applied Bioscience, Research Faculty of Agriculture, Hokkaido University, Sapporo 060-8589, Japan.	141.341	43.0704	2011	Biochem Biophys Res Commun
Universite Montpellier 2, UMR DAP, Place Eugene Bataillon, 34095 Montpellier Cedex 5, France.	3.86036	43.632	2011	BMC Genomics
Department of Crop Plant Biology, University of Pisa, Pisa, Italy.	10.3833	43.7167	2011	Plant Biol (Stuttg)
CIRAD, UPR AIVA, 34398 Montpellier, France. Nourollah.ahmadi@cirad.fr	3.97249	43.7407	2011	Theor Appl Genet
Key laboratory of Molecular Epigenetics of MOE, Northeast Normal University, Changchun, 130024, Jilin Province, China	125.326	43.8615	2011	Plant and Soil
Plant Science Department, South Dakota State University, Brookings, South Dakota 57007, USA. xingyou.gu@sdstate.edu	-96.7907	44.3697	2011	Genetics
Dipartimento di Produzione Vegetale, Universita degli Studi di Milano, 20133 Milan, Italy. fabio.nocito@unimi.it	9.1878	45.4612	2011	Plant Cell Environ
Dipartimento di Scienze Biomolecolari e Biotecnologie, Universita degli Studi di Milano, 20133 Milan, Italy.	9.1878	45.4612	2011	Plant Cell
Institute of Plant Biology, Biological Research Center, Hungarian Academy of Sciences, Temesvari krt. 62, 6726, Szeged, Hungary.	20.027	46.318	2011	Plant Mol Biol
Department of Cell Biology and Plant Biochemistry, University of Regensburg, Regensburg, Germany. mariana.mondragon@biologie.uni-regensburg.de	12.1956	49.115	2011	Ann Bot
Department of Molecular Biotechnology, Ghent University, B-9000 Ghent, Belgium.	3.72792	51.0466	2011	Plant Physiol
Department of Plant Science, Laboratory of Molecular Biology, Wageningen University, 6708 PB Wageningen, The Netherlands.	5.67087	51.9884	2011	Plant Cell
Biology Department/Area 9, University of York, York YO105DD, United Kingdom.	-1.05194	53.9482	2011	Plant Cell
School of Biological and Biomedical Sciences, Durham University, Durham, UK.	-1.57587	54.7764	2011	New Phytol
People's Friedenship University, Moscow, Russia	37.7156	55.8522	2011	Russian Journal of Plant Physiology
IFM Molecular Genetics, Linkoping University, 581 83 Linkoping, Sweden.	15.6167	58.4167	2011	Mol Plant
Botany Department, La Trobe University, Melbourne, Australia.	144.967	-37.8167	2012	Plant Mol Biol
Australian Research Council Centre of Excellence in Plant Energy Biology, University of Western Australia, Crawley, WA 6009,	115.82	-31.9812	2012	New Phytologist
Plant Energy Biology , University of Western Australia, Crawley, Western Australia 6009, Australia.	115.82	-31.9812	2012	Plant Physiol
Molecular and Cellular Biology, University of New England, Armidale, New South Wales, Australia.	151.641	-30.49	2012	Physiol Plant
Programa de Pos-Graduacao em Genetica e Biologia Molecular, Universidade Federal do Rio Grande do Sul, Porto Alegre, Brazil.	-51.2188	-30.0341	2012	Plant Signal Behav
Southern Cross Plant Science, Southern Cross University, Lismore, NSW 2480, Australia.	153.271	-28.726	2012	Sci Rep
Australian Centre for Plant Functional Genomics, University of Adelaide, Adelaide, South Australia, Australia. oliv.cotsaftis@gmail.com	133.682	-22.7917	2012	PLoS One
Rice Functional Genomics Group, Temasek Life Sciences Laboratory, 1 Research Link, The National University of Singapore, Singapore 117604, Singapore.	103.856	1.29306	2012	Transgenic Res
Centre for Research in Biotechnology for Agriculture (CEBAR) and Institute of Biological Sciences, Faculty of Science, University of Malaya, Kuala Lumpur, 50603, Malaysia; E-Mails: yeesong0210@yahoo.com (Y.-S.L.); ranga@siswa.um.edu.my (R.G.).	101.653	3.1217	2012	Int J Mol Sci
Departmant of Biochemistry, Faculty of Science, Kasetsart University, Chatuchak, Bangkok 10900, Thailand.	100.406	13.8021	2012	Biochimie
Department of Biochemistry, Faculty of Science, Kasetsart University, Pahonyothin Rd, Bangkok, 10903, Thailand.	100.565	13.8431	2012	Protein J
Biological Sciences Program, Faculty of Science, Chulalongkorn University, 254 Phayathai Road, Bangkok, 10330, Thailand	100.617	13.8833	2012	Journal of Plant Biology
International Rice Research Institute, DAPO Box 7777 Metro, Manila 1301, Philippines.	121.005	14.5215	2012	Nature
Crop Improvement Section, Directorate of Rice Research, Rajendranagar, Hyderabad, 500030, India	77.7667	16.0667	2012	Euphytica
Science and Technology Research Institute, Chiang Mai University, Chiang Mai 50200, Thailand.	100.078	16.4626	2012	Mutat Res
Directorate of Rice Research, Hyderabad, India.	78.4744	17.3753	2012	Gene
Biotechnology Unit, Directorate of Rice Research, Rajendranagar, Hyderabad 500 030, India.	78.4867	17.385	2012	Funct Integr Genomics
Adv. Lab. for Plant Genetic Engineering, Advanced Technology Development Center, Indian Institute of Technology Kharagpur, Kharagpur 721302, India.	87.3088	22.3222	2012	Biochem Biophys Res Commun
Plant Molecular Biology and Biotechnology Laboratory, Department of Botany, University of Calcutta, Kolkata, India.	88.3697	22.5697	2012	Plant Signal Behav
Division of Plant Biology, Bose Institute (Main Campus), 93/1 A.P.C Road, Kolkata, 700009, India	88.4697	22.669	2012	Acta Physiologiae Plantarum
Department of Life Sciences, National Cheng Kung University, Tainan 701, Taiwan.	120.224	22.9845	2012	Plant J
Key Laboratory of Gene Engineering of Ministry of Education, State Key Laboratory of Biocontrol and Guangdong Key Laboratory of Plant Resources, School of Life Sciences, Sun Yat-sen University, Guangzhou, People's Republic of China.	113.293	23.0921	2012	PLoS One
Guangdong Key Laboratory of Plant Resources, School of Life Sciences, Sun Yat-sen University, 510275, Guangzhou, China. liyugezi@yahoo.com.cn	113.294	23.0992	2012	Plant Sci
State Key Laboratory of Biocontrol, Key Laboratory of Gene Engineering of the Ministry of Education and Guangdong Key Laboratory of Plant Resources, School of Life Sciences, Sun Yat-sen University, 510275 Guangzhou, China.	113.294	23.0992	2012	Plant Cell
Key Laboratory of Plant Resources Conservation and Sustainable Utilization, South China Botanical Garden, Chinese Academy of Sciences, Guangzhou, People's Republic of China.	113.264	23.1292	2012	Plant Cell Rep
Key Laboratory of Plant Resources Conservation and Sustainable Utilization, South China Botanical Garden, Chinese Academy of Sciences, Xingke Road 723, Guangzhou 51065, China.	113.264	23.1292	2012	Comp Funct Genomics
Key Laboratory of South China Agricultural Plant Genetics and Breeding, South China Botanical Garden, Chinese Academy of Sciences, Guangzhou, 510650, People's Republic of China	113.264	23.1292	2012	Rice
Key Laboratory of South China Agricultural Plant Genetics and Breeding, South China Botanical Garden, Chinese Academy of Sciences, Guangzhou, China.	113.264	23.1292	2012	PLoS One
Guangdong Provincial Key Lab of Biotechnology for Plant Development, College of Life Sciences, South China Normal University, Guangzhou 510631, People's Republic of China.	113.35	23.1362	2012	Theor Appl Genet
MOE Key Laboratory of Laser Life Science and Institute of Laser Life Science, College of Biophotonics, South China Normal University, Guangzhou, China.	113.346	23.1406	2012	PLoS One
State Key Laboratory of Conservation and Utilization of Subtropical Agro-bioresources, Ministry of Agriculture, South China Agricultural University, Wushan, Guangzhou, People's Republic of China.	113.352	23.153	2012	PLoS One
State Key Laboratory for Conservation and Utilization of Subtropic Agrobioresources, Laboratory of Plant Resistance and Genetics, College of Natural Resources and Environmental Sciences, South China Agricultural University, Guangzhou 510642, China.	113.356	23.1549	2012	Theor Appl Genet
State Key Laboratory for Conservation and Utilization of Subtropical Agro-bioresources, College of Life Sciences, South China Agricultural University, Guangzhou, Guangdong, China.	113.356	23.1549	2012	Cell Res
State Key Laboratory for Conservation and Utilization of Subtropical Agro-bioresources, South China Agricultural University, Guangzhou, China.	113.356	23.1549	2012	PLoS One
South China Botanical Garden, Chinese Academy of Sciences, Guangzhou 510650, China.	113.358	23.1758	2012	BMC Plant Biol
Institute of Molecular Biology, National Chung Hsing University, Taichung 402, Taiwan.	120.667	24.1202	2012	Plant Mol Biol
Xiamen Key Laboratory for Plant Genetics, School of Life Sciences, Xiamen University, Xiamen, 361005, People's Republic of China.	118.132	24.4657	2012	Mol Biol Rep
Life Science Group, Scientific Research Division, National Synchrotron Radiation Research Center, Hsinchu, Taiwan.	120.971	24.8047	2012	Plant Mol Biol
Department of Agronomy, National Taiwan University, No, 1, Section 4, Roosevelt Road, Taipei 106, Taiwan, Republic of China. menchi@ntu.edu.tw.	121.539	25.018	2012	Rice (N Y)
Department of Agronomy, National Taiwan University, Taipei, Taiwan, ROC.	121.539	25.018	2012	J Plant Physiol
Department of Agronomy, National Taiwan University, Taipei, Taiwan, ROC.	121.539	25.018	2012	Plant Cell Rep
Institute of Plant Biology & Department of Life Science, National Taiwan University, Taipei 10617, Taiwan.	121.539	25.018	2012	Plant Cell Environ
Institute of Molecular Biology, Academia Sinica, Nankang, Taipei 115, Taiwan, Republic of China.	121.611	25.0312	2012	Plant Cell
Institute of Plant and Microbial Biology, Academia Sinica, Taipei, Taiwan.	121.525	25.0392	2012	Plant J
Agricultural Environment and Resources Research Institute, Yunnan Academy of Agricultural Sciences, Kunming, 650205, P.R. China	102.72	25.0762	2012	Rice Genomics and Genetics
School of Life Sciences, Hunan University of Science and Technology, Taoyuan Rd., Xiangtan, 411201, Hunan, China.	119.649	25.9714	2012	Planta
Key Laboratory of Ministry of Education for Genetics, Breeding and Multiple Utilization of Crops, Fujian Agricultural & Forestry University, Fuzhou, China.	119.306	26.0614	2012	Plant Mol Biol
Key Laboratory of Ministry of Education for Genetics, Breeding and Multiple Utilization of Crops, Fujian Agriculture & Forestry University, Fuzhou 350002, China. ylduan863@fjau.edu.cn	119.253	26.0858	2012	Plant J
Key Laboratory of Agro-Ecological Processes in Subtropical Region, Institute of Subtropical Agriculture, Chinese Academy of Sciences, Changsha, China.	113.114	28.1792	2012	PLoS One
Hunan Provincial Key Laboratory for Germplasm Innovation and Utilization of Crop, Hunan Agricultural University, Changsha 410128, China.	113.087	28.1836	2012	J Plant Physiol
College of Life Science, Hunan Normal University, Changsha 410081, China.	112.943	28.1889	2012	Plant Sci
National Research Centre on Plant Biotechnology, Indian Agricultural Research Institute, Pusa Campus, New Delhi-110012, India.	77.2667	28.55	2012	J Exp Bot
National Research Centre on Plant Biotechnology, Indian Agricultural Research Institute, New Delhi 110 012, India.	77.1613	28.6271	2012	Funct Integr Genomics
Plant Molecular Biology Group, International Centre for Genetic Engineering and Biotechnology, Aruna Asaf Ali Marg, New Delhi, India.	77.2167	28.6333	2012	Plant Signal Behav
Plant Molecular Biology, International Centre for Genetic Engineering and Biotechnology, New Delhi, India.	77.2167	28.6333	2012	Plant Signal Behav
Department of Plant Molecular Biology, University of Delhi South Campus, New Delhi 110021, India.	77.1726	28.6488	2012	Cell Stress Chaperones
Interdisciplinary Centre for Plant Genomics and Department of Plant Molecular Biology, University of Delhi South Campus, Benito Juarez Road, New Delhi 110021, India.	77.1726	28.6488	2012	Funct Integr Genomics
Plant Molecular Biology, International Centre for Genetic Engineering and Biotechnology, Aruna Asaf Ali Marg, New Delhi 110067, India.	77.1726	28.6488	2012	Plant Mol Biol
Plant Molecular Biology Group, International Centre for Genetic Engineering and Biotechnology, Aruna Asaf Ali Marg, New Delhi, 110067, India.	77.2726	28.7488	2012	BMC Plant Biol
Department of Molecular Biology and Genetic Engineering, College of Basic Sciences and Humanities, G. B. Pant University of Agriculture and Technology, Pantnagar, Uttarakhand, India.	79.4897	29.021	2012	Mol Biol Rep
Molecular Biology and Genetic Engineering, G.B. Pant University of Agriculture and Technology, Pantnagar, India. soma.marla@nbpgr.ernet.in	79.5167	29.05	2012	Funct Integr Genomics
Department of Biotechnology, Indian Institute of Technology, Roorkee, 247 667, Uttaranchal, India. priyaincal@gmail.com	78.95	29.2167	2012	Plant Cell Rep
College of Biological Engineering, Chongqing University, Chongqing 400030, China.	106.463	29.5614	2012	Plant Sci
Key Laboratory of Biorheological Science and Technology, Ministry of Education, College of Bioengineering, Chongqing University, Chongqing, China.	106.553	29.5628	2012	Mol Genet Genomics
Key Laboratory of Biorheological Science and Technology, Ministry of Education, College of Bioengineering, Chongqing University, Chongqing, People's Republic of China. tzhu2002@yahoo.com.cn	106.553	29.5628	2012	Appl Biochem Biotechnol
Rice Research Institute, Chongqing Key Laboratory of Application and Safety Control of Genetically Modified Crops, Southwest University, Chongqing, China. hegh1968@yahoo.com.cn	106.553	29.5628	2012	Plant Biotechnol J
Stress Physiology and Molecular Biology Laboratory, School of Life Sciences, Jawaharlal Nehru University, New Delhi, India.	78.2167	29.6333	2012	BMC Plant Biol
Department of Biotechnology, Indian Institute of Technology, Roorkee 247667, India.	77.3806	29.7192	2012	Funct Integr Genomics
Department of Biotechnology, Indian Institute of Technology, Roorkee-247667 India.	77.3806	29.7192	2012	Plant Sci
Rice Research Institute , Southwest University, Chongqing 400715, China.	106.393	29.8155	2012	Plant Physiol
State Key Laboratory of Rice Biology, China National Rice Research Institute, Hangzhou 310006, China.	119.942	30.0838	2012	Plant Cell Rep
State Key Laboratory of Rice Biology, China National Rice Research Institute, Hangzhou 310006, China.	119.942	30.0838	2012	Genomics
State Key Laboratory Breeding Base for Zhejiang Sustainable Pest and Disease Control, Institute of Virology and Biotechnology, Zhejiang Academy of Agricultural Sciences, Hangzhou, China.	120.169	30.2553	2012	Plant Signal Behav
State Key Laboratory of Plant Physiology and Biochemistry, College of Life Sciences, Zhejiang University, Hangzhou, China.	120.169	30.2553	2012	New Phytol
Key Laboratory for Cell and Gene Engineering of Zhejiang Province, Institute of Genetics, College of Life Sciences, Zhejiang University, Hangzhou, Zhejiang, China.	120.155	30.2741	2012	New Phytol
State Key Laboratory of Rice Biology and Chinese National Center for Rice Improvement, China National Rice Research Institute, Hangzhou, China.	120.155	30.2741	2012	PLoS One
College of Agriculture and Biotechnology, Zhejiang University, Hangzhou 310029, China.	120.185	30.278	2012	Plant J
Institute of Crop Science, College of Agriculture and Biotechnology, Zhejiang University, Hangzhou 310058, PR China.	120.086	30.3085	2012	Plant Cell Physiol
State Key Laboratory for Rice Biology, Institute of Biotechnology, Zhejiang University, Hangzhou, Zhejiang 310058, China.	120.086	30.3085	2012	J Integr Plant Biol
State Key Laboratory of Plant Physiology and Biochemistry, College of Life Science, Zhejiang University, Hangzhou 310058, People's Republic of China.	120.086	30.3085	2012	Planta
State Key Laboratory of Plant Physiology and Biochemistry, College of Life Sciences, Zhejiang University, Hangzhou 310058, China.	120.086	30.3085	2012	J Integr Plant Biol
State Key Laboratory of Plant Physiology and Biochemistry, College of Life Sciences, Zhejiang University, Hangzhou 310058, China.	120.086	30.3085	2012	New Phytol
The State Key Laboratory of Plant Physiology and Biochemistry, College of Life Science, Zhejiang University, Hangzhou 310058, China.	120.086	30.3085	2012	Mol Plant
State Key Laboratory of Plant Physiology and Biochemistry, Zhejiang University, Hangzhou 310058, China.	120.086	30.3085	2012	Mol Plant
College of Life Science, China JiLiang University, Hangzhou 310018, China.	120.374	30.316	2012	BMC Plant Biol
Agronomy Department, College of Agriculture and Biotechnology, Zhejiang University, Hangzhou, 310058, China	120.186	30.4085	2012	Plant Molecular Biology Reporter
Institute of Crop Science, College of Agriculture and Biotechnology, Zhejiang University, Yuhangtang Road 866, Hangzhou, 310058, China	120.186	30.4085	2012	Plant Molecular Biology Reporter
China-UK HUST-RRes Genetic Engineering and Genomics Joint Laboratory, International Science and Technology Cooperation Base (Genetic Engineering) of Chinese Ministry of Science and Technology, The key laboratory of Molecular Biophysics of Chinese Ministry of Education, College of Life Science and Technology, Huazhong University of Science and Technology (HUST), Luoyu Road 1037, Wuhan 430074, Chin…	114.428	30.5282	2012	Evol Bioinform Online
National Key Laboratory of Crop Genetic Improvement and National Center of Plant Gene Research (Wuhan), Huazhong Agricultural University, Wuhan 430070, China.	114.342	30.5329	2012	Plant Sci
National Key Laboratory of Crop Genetic Improvement and National Center of Plant Gene Research Wuhan, Huazhong Agricultural University, Wuhan 430070, China.	114.342	30.5329	2012	BMC Genomics
National Key Laboratory of Crop Genetic Improvement and National Center of Plant Gene Research, Huazhong Agricultural University, Wuhan 430070, China.	114.342	30.5329	2012	Plant J
National Key Laboratory of Crop Genetic Improvement and National Center of Plant Gene Research, Huazhong Agricultural University, Wuhan 430070, China.	114.342	30.5329	2012	Plant Physiol
National Key Laboratory of Crop Genetic Improvement and National Centre of Plant Gene Research (Wuhan), Huazhong Agricultural University, Wuhan 430070, China.	114.342	30.5329	2012	Plant Cell Rep
National Key Laboratory of Crop Genetic Improvement and National Centre of Plant Gene Research, Huazhong Agricultural University, Wuhan 430070, China.	114.342	30.5329	2012	Science
National Key Laboratory of Crop Genetic Improvement and National Centre of Plant Gene Research, Huazhong Agriculture University, Wuhan 430070, China.	114.342	30.5329	2012	Proc Natl Acad Sci U S A
National Key Laboratory of Crop Genetic Improvement, Huazhong Agricultural University, 430070 Wuhan, China.	114.342	30.5329	2012	Proc Natl Acad Sci U S A
National Key Laboratory of Crop Genetic Improvement, Huazhong Agricultural University, Wuhan 430070, China.	114.342	30.5329	2012	FEBS Lett
National Key Laboratory of Crop Genetic Improvement, National Center of Plant Gene Research (Wuhan), Huazhong Agricultural University, Wuhan 430070, China.	114.342	30.5329	2012	J Exp Bot
National Key Laboratory of Crop Genetic Improvement, National Center of Plant Gene Research (Wuhan), Huazhong Agricultural University, Wuhan 430070, China.	114.342	30.5329	2012	Mol Plant
National Key Laboratory of Crop Genetic Improvement, National Center of Plant Gene Research, Huazhong Agricultural University, Wuhan 430070, China.	114.342	30.5329	2012	Mol Plant
National Key Laboratory of Crop Genetic Improvement, National Center of Plant Gene Research, Huazhong Agricultural University, Wuhan 430070, China.	114.342	30.5329	2012	Plant Physiol
National Key Laboratory of Crop Genetic Improvement, National Center of Plant Gene Research-Wuhan, Huazhong Agricultural University, Wuhan 430070, China.	114.342	30.5329	2012	Planta
Key Laboratory of the Ministry of Education for Plant Developmental Biology, College of Life Sciences, Wuhan University, Wuhan 430072, China.	114.385	30.5754	2012	Plant Cell
Key Biotechnology Laboratory of State Ethnic Affairs Commission, College of Life Science, South-Central University for Nationalities, Wuhan, China.	114.267	30.5833	2012	Spectrochim Acta A Mol Biomol Spectrosc
National Key Laboratory of Crop Genetic Improvement and National Center of Plant Gene Research (Wuhan), Huazhong Agricultural University, Wuhan 430070, PR China.	114.267	30.5833	2012	J Exp Bot
National Key Laboratory of Crop Genetic Improvement and National Center of Plant Gene Research (Wuhan), Huazhong Agricultural University, Wuhan, China.	114.267	30.5833	2012	PLoS One
National Key Laboratory of Crop Genetic Improvement and National Center of Plant Gene Research Wuhan, Huazhong Agricultural University, Wuhan, China.	114.267	30.5833	2012	PLoS One
State Key Laboratory of Hybrid Rice, Wuhan University, Wuhan, China.	114.267	30.5833	2012	Theor Appl Genet
National Key Laboratory of Crop Genetic Improvement, National Center of Plant Gene Research and National Center of Crop Molecular Breeding, Huazhong Agricultural University, Wuhan, 430070, China	114.442	30.6329	2012	Molecular Breeding
Ministry of Education Key Laboratory for Bio-resource and Eco-environment, College of Life Science and State Key Laboratory of Hydraulics and Mountain River Engineering, Sichuan University, Chengdu, 610064, China.	104.093	30.6361	2012	Plant Cell Rep
Key Laboratory for Bio-Resource and Eco-Environment, Minstry of Education/College of Life Sciences, Sichuan University, Chengdu 610064, China	104.093	30.6361	2012	Journal of Integrative Agriculture
Rice Research Institute, Sichuan Agricultural University, Chengdu, Sichuan, China.	104.067	30.6667	2012	PLoS One
National Key Laboratory of Crop Genetic Improvement, Huazhong Agricultural University, Wuhan, China	114.367	30.6833	2012	PLoS One
Institute of Plant Physiology and Ecology, Shanghai Institutes for Biological Sciences, Chinese Academy of Sciences, Shanghai, People's Republic of China.	121.409	31.005	2012	PLoS One
National Key Laboratory of Plant Molecular Genetics, Institute of Plant Physiology and Ecology, Shanghai Institutes for Biological Sciences, Chinese Academy of Sciences, 20032 Shanghai, China.	121.409	31.005	2012	Plant Cell
State Key Laboratory of Hybrid Rice, School of Life Sciences and Biotechnology, Shanghai Jiao Tong University, Shanghai 200240, China.	121.33	31.006	2012	Dev Cell
National Center for Gene Research, National Center for Plant Gene Research Shanghai and Institute of Plant Physiology and Ecology, Shanghai Institutes for Biological Sciences, Chinese Academy of Sciences, Shanghai 200233, China.	121.42	31.1868	2012	Plant Cell
National Key Laboratory of Plant Molecular Genetics and National Center for Plant Gene Research (Shanghai), Institute of Plant Physiology and Ecology, Shanghai Institutes for Biological Sciences, Chinese Academy of Sciences, Shanghai 200032, China.	121.447	31.1998	2012	Plant J
National Key Laboratory of Plant Molecular Genetics and National Center for Plant Gene Research (Shanghai), Institute of Plant Physiology and Ecology, Shanghai Institutes for Biological Sciences, Chinese Academy of Sciences, Shanghai 200032, China.	121.447	31.1998	2012	J Exp Bot
National Key Laboratory of Plant Molecular Genetics and National Center for Plant Gene Research (Shanghai), Shanghai Institute of Plant Physiology and Ecology, Shanghai Institutes for Biological Sciences, Chinese Academy of Sciences, 300 Fenglin Road, Shanghai 200032, China.	121.447	31.1998	2012	Cell Res
National Key Laboratory of Plant Molecular Genetics and National Center for Plant Gene Research (Shanghai), Shanghai Institute of Plant Physiology and Ecology, Shanghai Institutes for Biological Sciences, Chinese Academy of Sciences, 300 Fenglin Road, Shanghai 200032, PR China.	121.447	31.1998	2012	Plant Cell Physiol
National Key Laboratory of Plant Molecular Genetics, Institute of Plant Physiology and Ecology, Shanghai Institutes for Biological Sciences, Chinese Academy of Sciences, 200032 Shanghai, China.	121.447	31.1998	2012	Plant Physiol
National Key Laboratory of Plant Molecular Genetics, Institute of Plant Physiology and Ecology, Shanghai Institutes for Biological Sciences, Chinese Academy of Sciences, Shanghai 200032, China.	121.447	31.1998	2012	Proc Natl Acad Sci U S A
National Key Laboratory of Plant Molecular Genetics, Institute of Plant Physiology and Ecology, Shanghai Institutes for Biological Sciences, Chinese Academy of Sciences, Shanghai 200032, China.	121.447	31.1998	2012	J Integr Plant Biol
National Key Laboratory of Plant Molecular Genetics, Institute of Plant Physiology and Ecology, Shanghai Institutes for Biological Sciences, Chinese Academy of Sciences, Shanghai 200032, China.	121.447	31.1998	2012	Mol Plant
State Key Laboratory of Genetic Engineering, Department of Biochemistry, Institute of Plant Biology, School of Life Sciences, Fudan University, Shanghai 200433, China.	121.507	31.2994	2012	Plant J
State Key Laboratory of Genetic Engineering, Institute of Genetics, School of Life Sciences, Fudan University, Shanghai 200433, China.	121.507	31.2994	2012	J Integr Plant Biol
State Key Laboratory of Genetic Engineering, Institute of Plant Biology, School of Life Sciences, Fudan University, Shanghai, 200433, China.	121.507	31.2994	2012	Mol Plant
Key Laboratory of Freshwater Fisheries and Germplasm Resources Utilization, Ministry of Agriculture, Freshwater Fisheries Research Center, Chinese Academy of Fishery Sciences, Wuxi 214081, China.	120.234	31.476	2012	Plant Mol Biol
College of Life Sciences, Cooperative Demonstration Laboratory of Centrifuge Technique, Nanjing Agricultural University, Nanjing 210095, China.	118.842	32.0353	2012	Plant Mol Biol
College of Life Sciences, Nanjing Agricultural University, Nanjing 210095, China.	118.842	32.0353	2012	Mol Plant
State Key Laboratory for Crop Genetics and Germplasm Enhancement, Jiangsu Plant Gene Engineering Research Center, Nanjing Agricultural University, Nanjing 210095, China.	118.842	32.0353	2012	Plant Cell
State Key Laboratory for Crop Genetics and Germplasm Enhancement, Nanjing Agricultural University, Weigang 1, Nanjing 210095, China. shenyi1202@gmail.com	118.842	32.0353	2012	Planta
State Key Laboratory of Crop Genetics and Germplasm Enhancement and Key Laboratory of Plant Nutrition and Fertilization in Low-Middle Reaches of the Yangtze River, Ministry of Agriculture, Nanjing Agricultural University, Nanjing 210095, China.	118.842	32.0353	2012	Plant Physiol
State Key Laboratory of Crop Genetics and Germplasm Enhancement, College of Agriculture, Nanjing Agricultural University, Nanjing 210095, China.	118.842	32.0353	2012	Plant Mol Biol
State Key Laboratory of Crop Genetics and Germplasm Enhancement, Key Laboratory of Plant Nutrition and Fertilization in Low-Middle Reaches of the Yangtze River, Ministry of Agriculture, Nanjing Agricultural University, Nanjing 210095, China.	118.842	32.0353	2012	Plant Physiol
State Key Laboratory of Crop Genetics and Germplasm Enhancement, Nanjing Agricultural University, Nanjing 210095, China.	118.842	32.0353	2012	Mol Biotechnol
State Key Laboratory of Crop Genetics and Germplasm Enhancement, Nanjing Agricultural University, Nanjing 210095, China.	118.842	32.0353	2012	Proc Natl Acad Sci U S A
State Key Laboratory of Crop Genetics and Germplasm Enhancement, Nanjing Agricultural University, Nanjing 210095, China.	118.842	32.0353	2012	J Exp Bot
College of Life Sciences, Nanjing Agricultural University, Nanjing, China.	118.778	32.0617	2012	J Integr Plant Biol
State Key Laboratory of Crop Genetics and Germplasm Enhancement, College of Agriculture, Nanjing Agricultural University, Nanjing, China	118.778	32.0617	2012	Gene
State Key Laboratory of Crop Genetics and Germplasm Enhancement, College of Resources and Environmental Sciences, Nanjing Agricultural University, Nanjing, China.	118.778	32.0617	2012	Plant Biotechnol J
State Key Laboratory of Crop Genetics and Germplasm Enhancement, Nanjing Agricultural University, Nanjing, China.	118.878	32.1617	2012	Genetics and Molecular Research
Jiangsu Provincial Key Laboratory of Crop Genetics and Physiology, Key Laboratory of Plant Functional Genomics of the Ministry of Education, Yangzhou University, Yangzhou 225009, China.	119.379	32.3751	2012	Gene
Department of Agricultural Biotechnology, College of Agriculture, Isfahan University of Technology, Isfahan-84156-83111, Iran	51.5284	32.7204	2012	Australian Journal of Crop Science
Department of Biology, Faculty of Science, Kyushu University Fukuoka 812-8581 Japan. kkususcb@kyushu-u.org	130.416	33.5837	2012	J Exp Bot
Department of Bioscience and Biotechnology, Graduate School of Bioresource and Bioenvironmental Sciences, Kyushu University, 6-10-1 Hakozaki, Higashi-ku, Fukuoka, Fukuoka 812-8581, Japan.	130.426	33.6261	2012	J Biochem
Department of Bioscience and Biotechnology, Graduate School of Bioresource and Bioenvironmental Sciences, Kyushu University, 6-10-1 Hakozaki, Higashi-ku, Fukuoka, Fukuoka 812-8581, Japan.	130.426	33.6261	2012	J Biochem
Laboratory of Structural Biology, Graduate School of Systems Life Sciences, Kyushu University, Hakozaki 6-10-1, Fukuoka 812-8581, Japan.	130.426	33.6261	2012	Biochem Biophys Res Commun
Department of Botany and Plant Sciences, Center for Plant Cell Biology, University of California, Riverside, California 92521, USA.	-117.33	33.9652	2012	Plant Physiol
Kagawa University, Miki, Kagawa, 761-0795 Japan.	134.125	34.2757	2012	Plant Cell Physiol
Department of Plant Molecular Systems Biotechnology, Crop Biotech Institute, Kyung Hee University, Yongin 446-701, Korea.	126.283	34.5333	2012	Plant J
School of Biotechnology and Environmental Engineering, Myongji University, Yongin 449-728, Korea.	126.283	34.5333	2012	Plant Physiol
School of Biotechnology and Environmental Engineering, Myongji University, Yongin, South Korea.	126.283	34.5333	2012	Plant Biotechnol J
Department of Advanced Bioscience, Graduate School of Agriculture, Kinki University, 3327-204 Nakamachi, Nara 631-8505, Japan.	135.732	34.6721	2012	Plant J
Laboratory of Plant Molecular Genetics, Nara Institute of Science and Technology, 8916-5 Takayama, Ikoma, Japan.	135.725	34.7549	2012	Plant Cell Physiol
Laboratory of Plant Molecular Genetics, Nara Institute of Science and Technology, 8916-5 Takayama, Ikoma, Nara 630-0192, Japan.	135.725	34.7549	2012	Rice (N Y)
National Institute of Agrobiological Sciences, 2-1-2 Kannondai, Tsukuba, Ibaraki 305-8602, Japan. tasano@affrc.go.jp	135.567	34.8167	2012	Plant J
Plant Genome Engineering Research Unit, National Institute of Agrobiological Sciences, Ibaraki, Japan.	135.567	34.8167	2012	New Phytol
National Institute for Basic Biology, Okazaki 444-8585, Japan.	137.165	34.9498	2012	Plant J
National Institute for Basic Biology, Okazaki 444-8585, Japan. moritoh@nips.ac.jp	137.165	34.9498	2012	Plant J
Department of Botany, Graduate School of Science, Kyoto University, Sakyo-ku, Kyoto, 606-8502 Japan.	135.784	35.0305	2012	Plant Cell Physiol
Graduate School of Agriculture, Kyoto University, Kyoto, Japan.	135.784	35.0305	2012	Plant Cell Physiol
Graduate School of Bioagricultural Sciences, Nagoya University, Nagoya, Aichi 464-8601, Japan. kitomi.yuka@d.mbox.nagoya-u.ac.jp	136.962	35.1546	2012	Plant Sci
Graduate School of Bioagricultural Sciences, Nagoya University, Nagoya, Aichi, 464-8601, Japan	136.962	35.1546	2012	Journal of Plant Growth Regulation
Department of Plant Biotechnology and Kumho Life Science Laboratory, College of Agriculture and Life Sciences, Chonnam National University, Gwangju, South Korea.	126.916	35.1547	2012	PLoS One
Bioscience and Biotechnology Center, Nagoya University, Chikusa, Nagoya 464-8601, Japan.	136.917	35.1667	2012	Plant Physiol Biochem
Bioscience and Biotechnology Center, Nagoya University, Chikusa-ku, Nagoya, Aichi, Japan.	136.917	35.1667	2012	Plant Cell Rep
Bioscience and Biotechnology Center, Nagoya University, Nagoya 464-8601, Japan.	136.917	35.1667	2012	Plant J
Division of Applied Life Science (BK21 Program), Plant Molecular Biology and Biotechnology Research Center, Gyeongsang National University, Jinju, 660-701, Republic of Korea	128.085	35.1928	2012	Plant Cell, Tissue and Organ Culture (PCTOC)
Division of Applied Life Science, BK21 Program, Plant Molecular Biology and Biotechnology Research Center, Gyeongsang National University, Jinju 660-701, Republic of Korea.	128.085	35.1928	2012	Planta
RIKEN Plant Science Center, Tsurumi, Yokohama 230-0045, Japan.	139.682	35.4944	2012	Plant Physiol
RIKEN Plant Science Center, Tsurumi, Yokohama 230-0045, Japan. mkusano005@psc.riken.jp	139.682	35.4944	2012	Mol Plant
Department of Life Sciences, School of Agriculture, Meiji University, Kawasaki, Kanagawa, 214-8571 Japan.	139.717	35.5206	2012	Plant Cell Physiol
Institute of Plant Science and Resources, Okayama University, Chuo 2-20-1, Kurashiki 710-0046, Japan.	139.69	35.5917	2012	Plant J
Institute of Plant Science and Resources, Okayama University, Chuo 2-20-1, Kurashiki, Japan.	139.69	35.5917	2012	Plant J
Institute of Plant Science and Resources, Okayama University, Kurashiki 710-0046, Japan.	139.69	35.5917	2012	Plant Cell
Institute of Plant Science and Resources, Okayama University, Kurashiki 710-0046, Japan.	139.69	35.5917	2012	Plant Physiol
Department of Applied Biological Science, Tokyo University of Science, Noda, 278-8510 Chiba, Japan.	140.117	35.6	2012	J Biochem
Department of Applied Biological Science, Tokyo University of Science, Noda, Chiba 278-8510, Japan.	140.117	35.6	2012	Journal of Biological Chemistry
Graduate School of Horticulture, Chiba University, Chiba, Japan.	140.117	35.6	2012	PLoS One
Biotechnology Research Center, The University of Tokyo, 1-1-1 Yayoi, Bunkyo-ku, Tokyo 113-8657, Japan.	139.751	35.685	2012	J Plant Physiol
Biotechnology Research Center, The University of Tokyo, 1-1-1 Yayoi, Bunkyo-ku, Tokyo, Japan.	139.751	35.685	2012	J Biol Chem
Biotechnology Research Center; The University of Tokyo, Bunkyo-ku, Tokyo, Japan.	139.751	35.685	2012	Bioengineered
Department of Applied Biological Chemistry, Graduate School of Agricultural and Life Sciences, The University of Tokyo, 1-1-1 Yayoi, Tokyo 113-8657, Japan.	139.751	35.685	2012	Acta Crystallogr Sect F Struct Biol Cryst Commun
Department of Biological Sciences, Graduate School of Science, The University of Tokyo, Hongo, Bunkyo-ku, Tokyo 113-8657, Japan.	139.751	35.685	2012	Plant J
Department of Biological Sciences, Graduate School of Science, University of Tokyo, Bunkyo-ku, Tokyo 113-8657, Japan.	139.751	35.685	2012	Plant Cell
Graduate School of Agricultural & Life Sciences, The University of Tokyo, 1-1-1 Yayoi, Bunkyo-ku, Tokyo, 113-8657, Japan.	139.751	35.685	2012	Plant Cell Environ
Graduate School of Agricultural and Life Sciences, The University of Tokyo, 1-1 Yayoi, Bunkyo-ku, Tokyo 113-8657, Japan.	139.751	35.685	2012	Plant J
Graduate School of Agricultural and Life Sciences, The University of Tokyo, 1-1-1 Yayoi, Bunkyo-ku, Tokyo 113-8657, Japan	139.751	35.685	2012	Sci Rep
[truncated: 722 more rows]
