# Supplementary material for: funRiceGenes dataset for comprehensive understanding and application of rice functional genes
Source: Gigascience. 2017 Dec 4;7(1):gix119. doi: 10.1093/gigascience/gix119 (PMC5765555; doi:10.1093/gigascience/gix119)
Supplement: Supplement materials [file gix119_supp.zip › Table_S5.xlsx]

## Sheet: Sheet1
Table S5. Genes with different functions that were assigned the same symbols.
Symbol	Gene name	MSU	RAPdb	Title
FC1|OsCAD7	flexible culm 1	LOC_Os04g52280	Os04g0612700	flexible culm 1 encoding a cinnamyl-alcohol dehydrogenase controls culm mechanical strength in rice
OsTB1|FC1	fine culm 1	LOC_Os03g49880	Os03g0706500	the ostb1 gene negatively regulates lateral branching in rice
DAO	dioxygenase for auxin oxidation	LOC_Os04g39980	Os04g0475600	a role for a dioxygenase in auxin metabolism and reproductive development in rice
DAO	diamine oxidase	LOC_Os07g38440	Os07g0572100	putrescine differently influences the effect of salt stress on polyamine metabolism and ethylene synthesis in rice cultivars differing in salt resistance
DGL1|OsKTN60	dwarf and gladius leaf 1	LOC_Os01g49000	Os01g0683100	analysis of the rice mutant dwarf and gladius leaf 1. aberrant katanin-mediated microtubule organization causes up-regulation of gibberellin biosynthetic genes independently of gibberellin signaling
OsDGL1	defective glycosylation1	LOC_Os07g10830	Os07g0209000	osdgl1, a homolog of an oligosaccharyltransferase complex subunit, is involved in n-glycosylation and root development in rice
rth1|OsAPY	root hairless gene	LOC_Os07g48430	Os07g0682800	molecular cloning of a root hairless gene rth1 in rice
OsRTH1	rice RTE1 homologues	LOC_Os01g51430	Os01g0711600	modulation of ethylene responses by osrth1 overexpression reveals the biological significance of ethylene in rice seedling growth and development
Mtr1	5MT resistant 1	LOC_Os07g49390	Os07g0694600	mutation of a rice gene encoding a phenylalanine biosynthetic enzyme results in accumulation of phenylalanine and tryptophan
OsMTR1	microspore and tapetum regulator 1	LOC_Os02g28970	Os02g0491300	mtr1 encodes a secretory fasciclin glycoprotein required for male reproductive development in rice
OsPDK1	pyruvate dehydrogenase kinase	LOC_Os07g44330	Os07g0637300	gibberellin regulates mitochondrial pyruvate dehydrogenase activity in rice
PDK1	3-phosphoinositide-dependent protein kinase 1	LOC_Os01g65230	Os01g0872800	Pdk1 kinase regulates basal disease resistance through the OsOxi1-OsPti1a phosphorylation cascade in rice
ZIP4|SPO22		LOC_Os01g66690	Os01g0890900	the role of zip4 in homologous chromosome synapsis and crossover formation in rice meiosis
OsZIP4	Zinc-regulated transporters, Iron-regulated transporter-like protein	LOC_Os08g10630	Os08g0207500	overexpression of the oszip4 zinc transporter confers disarrangement of zinc distribution in rice plants
SP1	short panicle 1	LOC_Os11g12740	Os11g0235200	short panicle1 encodes a putative ptr family transporter and determines rice panicle size
OsSP1	serine protease	LOC_Os02g44590	Os02g0665300	Biochar but not earthworms enhances rice growth through increased protein turnover
spp	stromal processing peptidase	LOC_Os06g41990	Os06g0625400	a rice stromal processing peptidase regulates chloroplast and root development
OsSPP	sucrose-6F-phosphate phosphohydrolase	LOC_Os01g27880	Os01g0376700	purification, molecular cloning, and sequence analysis of sucrose-6f-phosphate phosphohydrolase from plants
g1	long sterile lemma 1	LOC_Os07g04670	Os07g0139300	the homeotic gene long sterile lemma (g1) specifies sterile lemma identity in the rice spikelet
Osg1	plant beta-1,3-glucanase	LOC_Os01g71930	Os01g0947700	a rice β-1,3-glucanase gene osg1 is required for callose degradation in pollen development
LTN1|OsPHO2	phosphate overaccumulator 2	LOC_Os05g48390	Os05g0557700	Fine characterization of OsPHO2 knockout mutants reveals its key role in Pi utilization in rice
Pho2		LOC_Os01g63270	Os01g0851700	mutation of the plastidial alpha-glucan phosphorylase gene in rice affects the synthesis and structure of starch in the endosperm
EP3|LP	large panicle	LOC_Os02g15950	Os02g0260200	mutations in the F-box gene LARGER PANICLE improve the panicle architecture and enhance the grain yield in rice
OsLP|PR-5		LOC_Os03g46060	Os03g0663400	Combinative effects of a bacterial type-III effector and a biocontrol bacterium on rice growth and disease resistance
OsMADS15|DEP	degenerative palea	LOC_Os07g01820	Os07g0108900	dep and afo regulate reproductive habit in rice
OsDEP	methylthioribulose-1-phosphate dehydratase-enolase-phosphatase	LOC_Os11g29370	Os11g0484000	Expression of iron-acquisition-related genes in iron-deficient rice is co-ordinately induced by partially conserved iron-deficiency-responsive elements
NRR	negative regulator of resistance	LOC_Os01g03940	Os01g0130200	rice nrr, a negative regulator of disease resistance, interacts with arabidopsis npr1 and rice nh1
NRR	nutrition response and root growth	LOC_Os05g51690	Os05g0595300	a novel rice gene, nrr responds to macronutrient deficiency and regulates root growth
OsAIP1	actin-interacting protein 1	LOC_Os01g03510	Os01g0125800	oryza sativa actin-interacting protein 1 is required for rice growth by promoting actin turnover
OsAIP1	API5-interacting protein 1	LOC_Os01g36890	Os01g0549700	rice apoptosis inhibitor5 coupled with two dead-box adenosine 5′-triphosphate-dependent rna helicases regulates tapetum degeneration
OsJMT1	jasmonic acid carboxyl methyltransferase	LOC_Os06g20920	Os06g0314600	Methyl Jasmonate Reduces Grain Yield by Mediating Stress Signals to Alter Spikelet Development in Rice
OsJMT1	JA carboxyl methyltransferase	LOC_Os05g01140	Os05g0102000	Jasmonic acid carboxyl methyltransferase regulates development and herbivory-induced defense response in rice
OsSGT1		LOC_Os01g43540	Os01g0624500	OsRAR1 and OsSGT1 Physically Interact and Function in Rice Basal Disease Resistance
OsSGT1	salicylic acid glucosyltransferase	LOC_Os09g34250	Os09g0518200	Contribution of salicylic acid glucosyltransferase, OsSGT1, to chemically induced disease resistance in rice plants
