# Supplementary material for: funRiceGenes dataset for comprehensive understanding and application of rice functional genes
Source: Gigascience. 2017 Dec 4;7(1):gix119. doi: 10.1093/gigascience/gix119 (PMC5765555; doi:10.1093/gigascience/gix119)
Supplement: Supplement materials [file gix119_supp.zip › Table_S6.xlsx]

## Sheet: Sheet1
Table S6. Concurrence of the gene symbols and the keywords regarding phenotype description or biological process in the same sentence of abstracts or titles of literatures.
Symbol	Keyword	Title	Evidence
AP37|OsERF3	ABA	EAR motif mutation of rice OsERF3 alters the regulation of ethylene biosynthesis and drought tolerance	Here, we first revealed that the expression of OsERF3 was induced by drought, salt, ACC and ABA treatment
ARAG1	ABA	ARAG1, an ABA-responsive DREB gene, plays a role in seed germination and drought tolerance of rice	ARAG1 knockdown line was hypersensitive to ABA application during seed germination and seedling growth
ARAG1	ABA	ARAG1, an ABA-responsive DREB gene, plays a role in seed germination and drought tolerance of rice	CONCLUSIONS: These results indicate that ARAG1 was involved in the ABA signalling and stress responsive pathways
DSM2	ABA	Characterization of the beta-carotene hydroxylase gene DSM2 conferring drought and oxidative stress resistance by increasing xanthophylls and abscisic acid synthesis in rice	The amounts of zeaxanthin and ABA were significantly reduced in two allelic dsm2 mutants after drought stress compared with the wild type
DSM2	ABA	Characterization of the beta-carotene hydroxylase gene DSM2 conferring drought and oxidative stress resistance by increasing xanthophylls and abscisic acid synthesis in rice	We conclude that the DSM2 gene significantly contributes to control of the xanthophyll cycle and ABA synthesis, both of which play critical roles in the establishment of drought resistance in rice
ENAC1	ABA	ENAC1, a NAC transcription factor, is an early and transient response regulator induced by abiotic stress in rice (Oryza sativa L.)	The promoter sequence of ENAC1 harbors several cis-elements including ABA response elements, but the well-known dehydration responsive element/C-repeat element is absent
GID1|OsGID1	ABA	GID1 modulates stomatal response and submergence tolerance involving ABA and GA signaling in rice.	GID1 modulates stomatal response and submergence tolerance involving ABA and GA signaling in rice.
GID1|OsGID1	ABA	GID1 modulates stomatal response and submergence tolerance involving ABA and GA signaling in rice.	Taken together, these findings suggest GID1 plays distinct roles in stomatal response and submergence tolerance through both the ABA and GA signaling pathways in rice
GID1|OsGID1	ABA	GID1 modulates stomatal response and submergence tolerance involving ABA and GA signaling in rice.	The gid1 mutant showed impaired biosynthesis of endogenous ABA under drought stress condition, but it exhibited enhanced sensitivity to exogenous ABA
hbd2|OsCKI1	ABA	Roles of OsCKI1, a rice casein kinase I, in root development and plant hormone sensitivity	Transgenic plants were less sensitive than control plants to ABA or BR treatment during germination, suggesting that OsCKI1 may be involved in various hormone-signaling pathways
HDA705	ABA	Involvement of rice histone deacetylase HDA705 in seed germination and in response to ABA and abiotic stresses.	Delayed seed germination of HDA705 overexpression lines was associated with down-regulated expression of GA biosynthetic genes and up-regulation of ABA biosynthetic genes
HDA705	ABA	Involvement of rice histone deacetylase HDA705 in seed germination and in response to ABA and abiotic stresses.	Involvement of rice histone deacetylase HDA705 in seed germination and in response to ABA and abiotic stresses.
HDA705	ABA	Involvement of rice histone deacetylase HDA705 in seed germination and in response to ABA and abiotic stresses.	Overexpression of HDA705 in rice decreased ABA and salt stress resistance during seed germination
MAIF1	ABA	Overexpression of an F-box protein gene reduces abiotic stress tolerance and promotes root growth in rice	Overexpression of MAIF1 reduces rice ABA sensitivity and abiotic stress tolerance and promotes rice root growth
MODD	ABA	MODD mediates deactivation and degradation of OsbZIP46 to negatively regulate ABA signaling and drought resistance in rice.	In contrast to OsbZIP46, MODD negatively regulates ABA signaling and drought tolerance, and inhibits the expression of OsbZIP46 target genes
MODD	ABA	MODD mediates deactivation and degradation of OsbZIP46 to negatively regulate ABA signaling and drought resistance in rice.	MODD mediates deactivation and degradation of OsbZIP46 to negatively regulate ABA signaling and drought resistance in rice.
MODD	ABA	MODD mediates deactivation and degradation of OsbZIP46 to negatively regulate ABA signaling and drought resistance in rice.	MODD was induced by ABA and drought stress, but the induction was much slower than that of OsbZIP46
OcXII	ABA	Rice bifunctional phytocystatin is a dual modulator of legumain and papain-like proteases.	Seeds from these plants also exhibited slower growth at germination under ABA or alkaline conditions, while maintaining very high levels of OcXII transcriptional activation
Os6PGDH2	ABA	The 6-phosphogluconate dehydrogenase genes are responsive to abiotic stresses in rice	However, the transcript levels of both Os6PGDH1 and Os6PGDH2 are up-regulated in rice seedlings under drought, cold, high salinity and ABA treatments
OsABA1|OSZEP1	ABA	ABA regulates apoplastic sugar transport and is a potential signal for cold-induced pollen sterility in rice	The differences in endogenous ABA levels in Doongara and R31 correlated with differences in expression of the ABA biosynthetic genes encoding zeaxanthin epoxidase (OSZEP1) and 9-cis-epoxycarotenoid dioxygenase (OSNCED2, OSNCED3) in anthers
OsABA2	ABA	Functional characterization of xanthoxin dehydrogenase in rice.	Expression analysis of OsABA2 mRNA showed that the transcript level did not change in response to treatment with ABA or dehydration
OsABA2	ABA	Functional characterization of xanthoxin dehydrogenase in rice.	These results indicate that OsABA2 is a rice XanDH that functions in ABA biosynthesis
OsABA8ox1	ABA	Ethylene promotes submergence-induced expression of OsABA8ox1, a gene that encodes ABA 8'-hydroxylase in rice	Ethylene promotes submergence-induced expression of OsABA8ox1, a gene that encodes ABA 8'-hydroxylase in rice
OsABA8ox1	ABA	Ethylene promotes submergence-induced expression of OsABA8ox1, a gene that encodes ABA 8'-hydroxylase in rice	The ABA 8'-hydroxylase activity was confirmed in microsomes from yeast expressing OsABA8ox1
OsABA8ox1	ABA	Ethylene promotes submergence-induced expression of OsABA8ox1, a gene that encodes ABA 8'-hydroxylase in rice	The ABA level was found to be negatively correlated with OsABA8ox1 expression under ACC or 1-MCP treatment
OsABA8ox1	ABA	Ethylene promotes submergence-induced expression of OsABA8ox1, a gene that encodes ABA 8'-hydroxylase in rice	The oxidation of ABA to PA is catalyzed by ABA 8'-hydroxylase, which is possibly encoded by three genes (OsABA8ox1, -2 and -3) in rice
OsABA8ox1	ABA	Ethylene promotes submergence-induced expression of OsABA8ox1, a gene that encodes ABA 8'-hydroxylase in rice	Together, these results indicate that the rapid decrease in ABA levels in submerged rice shoots is controlled partly by ethylene-induced expression of OsABA8ox1 and partly by ethylene-independent suppression of genes involved in the biosynthesis of ABA
OsABA8ox1	ABA	Ethylene promotes submergence-induced expression of OsABA8ox1, a gene that encodes ABA 8'-hydroxylase in rice	Treatment of aerobic seedlings with ethylene and its precursor, 1-aminocyclopropane-1-carboxylate (ACC), rapidly induced the expression of OsABA8ox1, but the ethylene treatment did not strongly affect the expression of ABA biosynthetic genes
OsABA8ox3	ABA	A Key ABA Catabolic Gene, OsABA8ox3, Is Involved in Drought Stress Resistance in Rice.	Expression of OsABA8ox3 was promptly induced by rehydration after PEG-mimic dehydration, a tendency opposite to the changes of ABA level
OsABA8ox3	ABA	Glucose-induced delay of seed germination in rice is mediated by the suppression of ABA catabolism rather than an enhancement of ABA biosynthesis	Further experiments indicated that the expression of OsABA8ox3, a key gene in ABA catabolism and encoding ABA 8'-hydroxylase in rice, was significantly increased during the first 6 h of imbibition, which was consistent with the decline of ABA content in the imbibed seeds
OsABA8ox3	ABA	A Key ABA Catabolic Gene, OsABA8ox3, Is Involved in Drought Stress Resistance in Rice.	We therefore conclude that that OsABA8ox3 gene plays an important role in controlling ABA level and drought stress resistance in rice
OsABF1|OsABI5|OREB1|OsbZIP10	ABA	Characterization of alternative splicing products of bZIP transcription factors OsABI5	Complementation tests and ABA (abscisic acid) hypersensitivity of Arabidopsis transgenic lines revealed the redundant function of OsABI5 splicing variants in ABA signaling
OsABF1|OsABI5|OREB1|OsbZIP10	ABA	The bZIP transcription factor OsABF1 is an ABA responsive element binding factor that enhances abiotic stress signaling in rice	Furthermore, the upregulated expression of some ABA/stress-regulated genes in response to ABA treatment was suppressed in these Osabf1 mutants
OsABF1|OsABI5|OREB1|OsbZIP10	ABA	The bZIP transcription factor OsABF1 is an ABA responsive element binding factor that enhances abiotic stress signaling in rice	In a yeast experiment, OsABF1 was shown to bind to ABA responsive elements (ABREs) and its N-terminal region was necessary to transactivate the downstream reporter gene
OsABF1|OsABI5|OREB1|OsbZIP10	ABA	The bZIP transcription factor OsABF1 is an ABA responsive element binding factor that enhances abiotic stress signaling in rice	In our current study in rice, we have newly isolated and characterized the OsABF1 (Oryza sativa ABA responsive element binding factor 1) gene that encodes a bZIP transcription factor
OsABF1|OsABI5|OREB1|OsbZIP10	ABA	Phosphorylation of D-allose by hexokinase involved in regulation of OsABF1 expression for growth inhibition in Oryza sativa L	Interestingly, D-allose also up-regulated expression of OsABF1, encoding a conserved bZIP transcription factor in ABA signaling, in rice
OsABF1|OsABI5|OREB1|OsbZIP10	ABA	The bZIP transcription factor OsABF1 is an ABA responsive element binding factor that enhances abiotic stress signaling in rice	Our current results thus suggest that OsABF1 is involved in abiotic stress responses and ABA signaling in rice
OsABF1|OsABI5|OREB1|OsbZIP10	ABA	The bZIP transcription factor OsABF1 is an ABA responsive element binding factor that enhances abiotic stress signaling in rice	The bZIP transcription factor OsABF1 is an ABA responsive element binding factor that enhances abiotic stress signaling in rice
OsABF1|OsABI5|OREB1|OsbZIP10	ABA	Characterization of alternative splicing products of bZIP transcription factors OsABI5	These results suggest that OsABI5 variants may have overlapping and distinct functions to fine tune gene expression in ABA signaling as transcription factors together with OsVP1
OsABIL2	ABA	Abscisic acid regulates subcellular redistribution of OsABI-LIKE2, a negative regulator in ABA signaling, to control root architecture and drought resistance in Oryza Sativa.	Furthermore, OsABIL2 interacts with and co-localized with OsPYL1 mainly in the cytosol, and ABA treatment regulates the nucleus-cytosol distribution of OsABIL2, suggesting a different mechanism for the activation of ABA signaling
OsABIL2	ABA	Abscisic acid regulates subcellular redistribution of OsABI-LIKE2, a negative regulator in ABA signaling, to control root architecture and drought resistance in Oryza Sativa.	Overexpression of OsABIL2 not only led to the ABA insensitivity, but also significantly altered plant developmental phenotypes, including stomata density and root architecture, which likely caused the hypersensitivity to drought stress
OsABIL2	ABA	Abscisic acid regulates subcellular redistribution of OsABI-LIKE2, a negative regulator in ABA signaling, to control root architecture and drought resistance in Oryza Sativa.	Taken together, this study provides significant insights into rice ABA signaling and indicates the important role of OsABIL2 in regulating root development
OsADF3	ABA	Comprehensive analysis of differentially expressed rice actin depolymerizing factor gene family and heterologous overexpression of OsADF3 confers Arabidopsis Thaliana drought tolerance	Under ABA or abiotic stress treatments, OsADF3::GUS activity was enhanced in lateral roots and root tips
OsAP2-39	ABA	The APETALA-2-Like Transcription Factor OsAP2-39 Controls Key Interactions between Abscisic Acid and Gibberellin in Rice	Global transcriptome analysis of the OsAP2-39 overexpression transgenic rice revealed the upregulation of a key Abscisic Acid (ABA) biosynthetic gene OsNCED-I which codes for 9-cis-epoxycarotenoid dioxygenase and leads to an increase in the endogenous ABA level
OsAP2-39	ABA	The APETALA-2-Like Transcription Factor OsAP2-39 Controls Key Interactions between Abscisic Acid and Gibberellin in Rice	The exogenous application of GA restores the wild-type phenotype in the transgenic line and ABA application induces the expression of EUI and suppresses the expression of OsAP2-39 in the wild-type line
OsAPL3	ABA	Gene expression of ADP-glucose pyrophosphorylase and starch contents in rice cultured cells are cooperatively regulated by sucrose and ABA	Interestingly, ABA alone did not affect the gene expression of OsAPL3 and starch content
OsAPx8	ABA	Expression of ASCORBATE PEROXIDASE 8 in roots of rice (Oryza sativa L.) seedlings in response to NaCl	Diphenylene iodonium treatment, which is known to inhibit NaCl-induced accumulation of H(2)O(2) in rice roots, did not suppress OsAPx8 induction and ABA accumulation by NaCl
OsAPx8	ABA	Expression of ASCORBATE PEROXIDASE 8 in roots of rice (Oryza sativa L.) seedlings in response to NaCl	Evidence is provided to show that Na(+) but not Cl(-) is required for enhancing OsAPx8 expression, APx activity, and ABA accumulation in rice roots treated with NaCl
OsAPx8	ABA	Expression of ASCORBATE PEROXIDASE 8 in roots of rice (Oryza sativa L.) seedlings in response to NaCl	Exogenously applied ABA also specifically enhanced the expression of OsAPx8 in rice roots
OsAPx8	ABA	NaCl-induced expression of ASCORBATE PEROXIDASE 8 in roots of rice (Oryza sativaL.) seedlings is not associated with osmotic component	Here we show that ABA level but not OsAPx8 expression was enhanced at a concentration of mannitol iso-osmotic with 150 mM NaCl suggests that NaCl-enhanced OsAPx8 expression is not associated with osmotic component
OsAREB8|OsAREB1|OsbZIP46|OsABF2|ABL1	ABA	Rice ABI5-Like1 regulates abscisic acid and auxin responses by affecting the expression of ABRE-containing genes	ABL1 is expressed in various tissues and is induced by the hormones ABA and indole-3-acetic acid and stress conditions including salinity, drought, and osmotic pressure
OsAREB8|OsAREB1|OsbZIP46|OsABF2|ABL1	ABA	Rice ABI5-Like1 regulates abscisic acid and auxin responses by affecting the expression of ABRE-containing genes	In addition, the abl1 mutant is hypersensitive to exogenous indole-3-acetic acid, and some ABRE-containing genes related to auxin metabolism or signaling are altered under ABL1 deficiency, suggesting that ABL1 modulates ABA and auxin responses by directly regulating the ABRE-containing genes
OsAREB8|OsAREB1|OsbZIP46|OsABF2|ABL1	ABA	The ABRE-binding bZIP transcription factor OsABF2 is a positive regulator of abiotic stress and ABA signaling in rice	In addition, this Osabf2 mutant showed a significantly decreased sensitivity to high levels of ABA at germination and post-germination
OsAREB8|OsAREB1|OsbZIP46|OsABF2|ABL1	ABA	OsAREB1, an ABRE-binding protein responding to ABA and glucose, has multiple functions in Arabidopsis	OsAREB1, an ABRE-binding protein responding to ABA and glucose, has multiple functions in Arabidopsis
OsAREB8|OsAREB1|OsbZIP46|OsABF2|ABL1	ABA	Constitutive activation of transcription factor OsbZIP46 improves drought tolerance in rice	Overexpression of the native OsbZIP46 gene increased ABA sensitivity but had no positive effect on drought resistance
OsAREB8|OsAREB1|OsbZIP46|OsABF2|ABL1	ABA	Rice ABI5-Like1 regulates abscisic acid and auxin responses by affecting the expression of ABRE-containing genes	The ABL1 deficiency mutant, abl1, shows suppressed ABA responses, and ABL1 expression in the Arabidopsis abi5 mutant rescued the ABA sensitivity
OsAREB8|OsAREB1|OsbZIP46|OsABF2|ABL1	ABA	The ABRE-binding bZIP transcription factor OsABF2 is a positive regulator of abiotic stress and ABA signaling in rice	The ABRE-binding bZIP transcription factor OsABF2 is a positive regulator of abiotic stress and ABA signaling in rice
OsAREB8|OsAREB1|OsbZIP46|OsABF2|ABL1	ABA	Constitutive activation of transcription factor OsbZIP46 improves drought tolerance in rice	These results suggest that OsbZIP46 is a positive regulator of ABA signaling and drought stress tolerance of rice depending on its activation
OsAREB8|OsAREB1|OsbZIP46|OsABF2|ABL1	ABA	OsAREB1, an ABRE-binding protein responding to ABA and glucose, has multiple functions in Arabidopsis	Trdnsgenic Arabidopsis over-expressing OsAREB1 had different responses to ABA and glucose compared to wild-type plants, which suggest OsAREB1 might have a crucial role in these two signaling pathways
OsATX	ABA	Characterization of a novel rice gene OsATX and modulation of its expression by components of the stress signalling pathways	Additionally, co-application of either JA or ABA with SA drastically suppressed the induced OsATX mRNA level
OsBBPI	ABA	Characterization of a rice (Oryza sativa L.) Bowman–Birk proteinase inhibitor: tightly light regulated induction in response to cut, jasmonic acid, ethylene and protein phosphatase 2A inhibitors	To the best of our knowledge, complete inhibition of JA-induced OsBBPI expression by SA is the first report in monocots, and with ABA in plants
OsbHLH1|OsbHLH062	ABA	A rice transcription factor OsbHLH1 is involved in cold stress response	The transcription of the OsbHLH1 gene was specifically induced in roots of rice seedlings by cold but not by NaCl, PEG and ABA treatments
OsBIRF1	ABA	Functional analysis reveals pleiotropic effects of rice RING-H2 finger protein gene OsBIRF1 on regulation of growth and defense responses against abiotic and biotic stresses	Reduced ABA sensitivity in root elongation and increased drought tolerance in seed germination were also observed in OsBIRF1 transgenic tobacco plants
OSBZ8|OsbZIP05	ABA	A rice bZIP protein, designated OSBZ8, is rapidly induced by abscisic acid	The accumulation of OSBZ8 mRNA in response to ABA preceded that of Osem and Rab16A mRNAs and was not inhibited by an inhibitor of protein synthesis, cycloheximide
OSBZ8|OsbZIP05	ABA	A rice bZIP protein, designated OSBZ8, is rapidly induced by abscisic acid	The accumulation of OSBZ8 mRNA was induced by treatment with ABA of imbibed mature rice embryos, of young plant tissues and of suspension-cultured cells
OSBZ8|OsbZIP05	ABA	A rice bZIP protein, designated OSBZ8, is rapidly induced by abscisic acid	These results strongly suggest that OSBZ8 might be involved in the regulation of transcription by ABA in rice
OsbZIP16	ABA	Basic leucine zipper transcription factor OsbZIP16 positively regulates drought resistance in rice	OsbZIP16 was shown to be induced by exogenous ABA treatment, while overexpression of OsbZIP16 was observed to make transgenic plants more sensitive to ABA than wild type plants were
OsbZIP23	ABA	Feedback regulation of ABA signaling and biosynthesis by a bZIP transcription factor targets drought resistance related genes.	Among these targets, we found that OsbZIP23 could positively regulate OsPP2C49, and overexpression of OsPP2C49 in rice resulted in significantly decreased sensitivity of the ABA response and rapid dehydration
OsbZIP23	ABA	Feedback regulation of ABA signaling and biosynthesis by a bZIP transcription factor targets drought resistance related genes.	Moreover, OsNCED4 (9-cis-epoxycarotenoid dioxygenase 4), a key gene in ABA biosynthesis, was also positively regulated by OsbZIP23
OsbZIP23	ABA	Characterization of OsbZIP23 as a key player of the basic leucine zipper transcription factor family for conferring abscisic acid sensitivity and salinity and drought tolerance in rice	On the other hand, a null mutant of this gene showed significantly decreased sensitivity to a high concentration of ABA and decreased tolerance to high-salinity and drought stress, and this phenotype can be complemented by transforming the OsbZIP23 back into the mutant
OsbZIP23	ABA	Enhanced Gene Expression Rather than Natural Polymorphism in Coding Sequence of the OsbZIP23 Determines Drought Tolerance and Yield Improvement in Rice Genotypes.	The OE lines showed higher expression of target genes-OsRab16B, OsRab21 and OsLEA3-1 and increased ABA sensitivity; indicating that OsbZIP23 is a positive transcriptional-regulator of the ABA-signaling pathway
OsbZIP23	ABA	Feedback regulation of ABA signaling and biosynthesis by a bZIP transcription factor targets drought resistance related genes.	Together, our results suggest that OsbZIP23 acts as a central regulator in ABA signaling and biosynthesis, and drought resistance in rice
OsbZIP71	ABA	OsbZIP71, a bZIP transcription factor, confers salinity and drought tolerance in rice	Expression of OsbZIP71 was strongly induced by drought, polyethylene glycol (PEG), and ABA treatments, but repressed by salt treatment
OsbZIP72	ABA	Identification of OsbZIP72 as a positive regulator of ABA response and drought tolerance in rice	Identification of OsbZIP72 as a positive regulator of ABA response and drought tolerance in rice
OsbZIP72	ABA	Identification of OsbZIP72 as a positive regulator of ABA response and drought tolerance in rice	These results suggest that OsbZIP72 plays a positive role in drought resistance through ABA signaling, and is potential useful for engineering drought tolerant rice
OsbZIP72	ABA	Identification of OsbZIP72 as a positive regulator of ABA response and drought tolerance in rice	Transgenic rice overexpressing OsbZIP72 showed a hypersensitivity to ABA, elevated levels of expression of ABA response gene such as LEAs, and an enhanced ability of drought tolerance
OsC3H47	ABA	ABA-induced CCCH tandem zinc finger protein OsC3H47 decreases ABA sensitivity and promotes drought tolerance in Oryza sativa.	ABA-induced CCCH tandem zinc finger protein OsC3H47 decreases ABA sensitivity and promotes drought tolerance in Oryza sativa.
OsC3H47	ABA	ABA-induced CCCH tandem zinc finger protein OsC3H47 decreases ABA sensitivity and promotes drought tolerance in Oryza sativa.	However, overexpression of OsC3H47 reduced the ABA sensitivity of rice seedlings
OsC3H47	ABA	ABA-induced CCCH tandem zinc finger protein OsC3H47 decreases ABA sensitivity and promotes drought tolerance in Oryza sativa.	This suggests that OsC3H47 is a newly discovered gene that can control rice drought-stress response, and it may play an important role in ABA feedback and post-transcription processes
OsCam1-1	ABA	Exogenous ABA induces salt tolerance in indica rice (Oryza sativa L.): The role of OsP5CS1 and OsP5CR gene expression during salt stress	Moreover, exogenous ABA application up-regulates OsCam1-1 (the salt-stress-responsive calmodulin) gene expression, and calmodulin was shown to play a role in the signal transduction cascade in proline accumulation during salt stress
OsCCaMK|OsDMI3	ABA	OsDMI3-mediated activation of OsMPK1 regulates the activities of antioxidant enzymes in abscisic acid signalling in rice	ABA treatment induced the expression of OsDMI3 and OsMPK1 and the activities of OsDMI3 and OsMPK1 in rice leaves
OsCCaMK|OsDMI3	ABA	OsDMI3 is a novel component of abscisic acid signaling in the induction of antioxidant defense in leaves of rice	Moreover, the analysis of the RNAi silencing of OsDMI3 in protoplasts and the mutant of OsDMI3 showed that higher levels of H(2)O(2) accumulation require OsDMI3 activation in ABA signaling, but the initial H(2)O(2) production induced by ABA is not dependent on the activation of OsDMI3 in leaves of rice plants
OsCCaMK|OsDMI3	ABA	OsDMI3-mediated activation of OsMPK1 regulates the activities of antioxidant enzymes in abscisic acid signalling in rice	Our data indicate that there exists a cross-talk between OsDMI3 and OsMPK1 in ABA signalling, in which OsDMI3 functions upstream of OsMPK1 to regulate the activities of antioxidant enzymes and the production of H2 O2 in rice
OsCCS52A|TAD|TE	ABA	The SnRK2-APC/C(TE) regulatory module mediates the antagonistic action of gibberellic acid and abscisic acid pathways.	Conversely, ABA inhibits APC/C(TE) activity by phosphorylating TE through activating the SNF1-related protein kinases (SnRK2s), which may interrupt the interaction between TE and OsPYL/RCARs and subsequently stabilize OsPYL/RCARs
OsCCS52A|TAD|TE	ABA	The SnRK2-APC/C(TE) regulatory module mediates the antagonistic action of gibberellic acid and abscisic acid pathways.	Genetic analysis also shows OsPYL/RCARs act downstream of TE in mediating ABA responses
OsCCS52A|TAD|TE	ABA	The SnRK2-APC/C(TE) regulatory module mediates the antagonistic action of gibberellic acid and abscisic acid pathways.	We find that TE physically interacts with ABA receptor OsPYL/RCARs and promotes their degradation by the proteasome
OsCK1|OsCIPK31|CIPK03	ABA	OsCIPK31, a CBL-interacting protein kinase is involved in germination and seedling growth under abiotic stress conditions in rice plants	However, the expression of ABA metabolic genes and the endogenous levels of ABA were not altered significantly in the oscipk31::Ds mutant
OsCPK12	ABA	A rice calcium-dependent protein kinase OsCPK12 oppositely modulates salt-stress tolerance and blast disease resistance	We also observed that OsCPK12-OX seedlings had increased sensitivity to abscisic acid (ABA) and increased susceptibility to blast fungus, probably resulting from the repression of ROS production and/or the involvement of OsCPK12 in the ABA signaling pathway
OsCPK21	ABA	Functional characterisation of OsCPK21, a calcium-dependent protein kinase that confers salt tolerance in rice	These results suggest that OsCPK21 is involved in the positive regulation of the signaling pathways that are involved in the response to ABA and salt stress
OsCPK9	ABA	A rice calcium-dependent protein kinase OsCPK9 positively regulates drought stress tolerance and spikelet fertility.	Our results demonstrated that OsCPK9 is a positive regulator of abiotic stress tolerance, spikelet fertility, and ABA sensitivity
OsCRTISO|ZEBRA2|MHZ5	ABA	Ethylene Responses in Rice Roots and Coleoptiles Are Differentially Regulated by a Carotenoid Isomerase-Mediated Abscisic Acid Pathway.	ABA can largely rescue the ethylene response of the mhz5 mutant
OsCRTISO|ZEBRA2|MHZ5	ABA	Ethylene Responses in Rice Roots and Coleoptiles Are Differentially Regulated by a Carotenoid Isomerase-Mediated Abscisic Acid Pathway.	Ethylene induces MHZ5 expression, the production of neoxanthin, an ABA biosynthesis precursor, and ABA accumulation in roots
OsCRTISO|ZEBRA2|MHZ5	ABA	Ethylene Responses in Rice Roots and Coleoptiles Are Differentially Regulated by a Carotenoid Isomerase-Mediated Abscisic Acid Pathway.	We found that MHZ5 encodes a carotenoid isomerase and that the mutation in mhz5 blocks carotenoid biosynthesis, reduces ABA accumulation, and promotes ethylene production in etiolated seedlings
OsDDB1	ABA	The De-Etiolated 1 Homolog of Arabidopsis Modulates the ABA Signaling Pathway and ABA Biosynthesis in Rice.	Using yeast two-hybrid (Y2H) and bimolecular fluorescence complementation assays, we determined that OsDET1 interacts physically with DAMAGED-SPECIFIC DNA-BINDING PROTEIN1 (OsDDB1) and CONSTITUTIVE PHOTOMORPHOGENIC10 (COP10); DET1- and DDB1-ASSOCIATED1 binds to the ABA receptors OsPYL5 and OsDDB1
OsDET1	ABA	OsDET1 Modulates the ABA Signaling Pathway and ABA Biosynthesis in Rice	Additionally, OsDET1 also modulated ABA biosynthesis, as ABA biosynthesis was inhibited in OsDET1 RNAi plants and promoted in OE-OsDET1 plants
OsDET1	ABA	OsDET1 Modulates the ABA Signaling Pathway and ABA Biosynthesis in Rice	In conclusion, our data suggest that OsDET1 plays an important role in maintaining normal development in rice, and mediates the crosstalk between ABA biosynthesis and ABA signaling pathways in rice
OsDET1	ABA	OsDET1 Modulates the ABA Signaling Pathway and ABA Biosynthesis in Rice	OsDET1 Modulates the ABA Signaling Pathway and ABA Biosynthesis in Rice
OsDET1	ABA	OsDET1 Modulates the ABA Signaling Pathway and ABA Biosynthesis in Rice	OsDET1 RNAi plants exhibited an ABA hypersensitivity phenotype
OsDET1	ABA	OsDET1 Modulates the ABA Signaling Pathway and ABA Biosynthesis in Rice	The repression of OsDET1 had detrimental effects on plant development, and we found that OsDET1 is involved in modulating ABA signaling in rice
OsDET1	ABA	OsDET1 Modulates the ABA Signaling Pathway and ABA Biosynthesis in Rice	These findings suggest that OsDET1 deficiency disturbs the CDD complex, which is responsible for ABA receptor (OsPYL) degradation, eventually leading to ABA sensitivity in rice
OsDET1	ABA	OsDET1 Modulates the ABA Signaling Pathway and ABA Biosynthesis in Rice	Using yeast two-hybrid and BiFC assays, we determined that OsDET1 physically interacts with OsDDB1 and OsCOP10; OsDDA1 binds to the ABA receptors OsPYL5 and OsDDB1
OsDhn1|OsLip9	ABA	Drought inducible OsDhn1 promoter is activated by OsDREB1A and OsDREB1D	GUS assay of OsDhn1::gus plants showed that the GUS activity in the leaves was induced by drought stress but not by wound, cold, salt, or ABA treatment
OsDi19-4	ABA	OsDi19-4 acts downstream of OsCDPK14 to positively regulate ABA response in rice.	In this study, we found that overexpressing OsDi19-4 in rice altered the expression of a series of ABA-responsive genes, resulting in strong ABA hypersensitive phenotypes including ABA-induced seed germination inhibition, early seedling growth inhibition and stomatal closure
OsDi19-4	ABA	OsDi19-4 acts downstream of OsCDPK14 to positively regulate ABA response in rice.	OsDi19-4 acts downstream of OsCDPK14 to positively regulate ABA response in rice.
OsDi19-4	ABA	OsDi19-4 acts downstream of OsCDPK14 to positively regulate ABA response in rice.	Taken together, these data demonstrate that OsDi19-4 acts downstream of OsCDPK14 to positively regulate ABA response by modulating the expression of ABA-responsive genes in rice
OsDIL|OsLTP6	ABA	The rice OsDIL gene plays a role in drought tolerance at vegetative and reproductive stages	The expression levels of the drought-responsive genes RD22, SODA1, bZIP46 and POD, as well as the ABA synthetic gene ZEP1 were up-regulated in the OsDIL-overexpression lines but the ABA degradation gene ABAOX3 was down-regulated
OsDREB1D	ABA	Expression of a rice DREB1 gene, OsDREB1D, enhances cold and high-salt tolerance in transgenic Arabidopsis	Results indicated that the over-expression of OsDREB1D conferred cold and high-salt tolerance in transgenic plants, and that transgenic plants were also insensitive to ABA (abscisic acid)
OsDREB1F|RCBF2	ABA	Overexpression of a rice OsDREB1F gene increases salt, drought, and low temperature tolerance in both Arabidopsis and rice	Expression analysis revealed that OsDREB1F gene was induced by salt, drought, cold stresses, and also ABA application, but not by pathogen, wound, and H2O2
OsDREB2A	ABA	Induced over-expression of the transcription factor OsDREB2A improves drought tolerance in rice	OsDREB2A expression was found to be markedly induced by drought and ABA treatment
OsDRF1	ABA	Overexpression of a rice defense-related F-box protein gene OsDRF1 in tobacco improves disease resistance through potentiation of defense gene expression	Root elongation of the OsDRF1-overexpressing transgenic seedlings was significantly inhibited by ABA, indicating that overexpression of OsDRF1 resulted in increased ABA sensitivity
OsDSG1	ABA	A RING finger E3 ligase gene, Oryza sativa Delayed Seed Germination 1 (OsDSG1), controls seed germination and stress responses in rice	In the osdsg1 mutant, transcript levels of ABA signaling genes and ABA responsive genes were significantly increased
OsDSG1	ABA	A RING finger E3 ligase gene, Oryza sativa Delayed Seed Germination 1 (OsDSG1), controls seed germination and stress responses in rice	These observations support that OsDSG1 is a major regulator of ABA signaling in germinating seeds
OsDSR-1	ABA	Rice Gene OsDSR-1 Promotes Lateral Root Development in Arabidopsis Under High-Potassium Conditions	OsDSR-1 encodes a putative calcium-binding protein, and its overexpression in Arabidopsis rendered transgenic plants to produce much shorter lateral roots (LRs) than wild-type (WT) plants in the medium supplemented with abscisic acid (ABA), suggesting that OsDSR-1 may act as a positive regulator during the process of ABA inhibition of LR development
OsDSR2	ABA	Overexpression of a new stress-repressive gene OsDSR2 encoding a protein with a DUF966 domain increases salt and simulated drought stress sensitivities and reduces ABA sensitivity in rice	Furthermore, OsDSR2-overexpressing plants showed reduced ABA sensitivity during the post-germination stage
OsDSR2	ABA	Overexpression of a new stress-repressive gene OsDSR2 encoding a protein with a DUF966 domain increases salt and simulated drought stress sensitivities and reduces ABA sensitivity in rice	Overexpression of a new stress-repressive gene OsDSR2 encoding a protein with a DUF966 domain increases salt and simulated drought stress sensitivities and reduces ABA sensitivity in rice
OsDSR2	ABA	Overexpression of a new stress-repressive gene OsDSR2 encoding a protein with a DUF966 domain increases salt and simulated drought stress sensitivities and reduces ABA sensitivity in rice	These results suggested that OsDSR2 negatively regulated rice response to salt and simulated drought stresses as well as ABA signaling, which provided some useful data for understanding the functional roles of DUF966 family genes in abiotic stress responses in plants
OsEm|EMP1|OsEm1	ABA	Regulation of the Osem gene by abscisic acid and the transcriptional activator VP1: analysis of cis-acting promoter elements required for regulation by abscisic acid and VP1	A fusion gene (Osem-GUS) consisting of the Osem promoter and the bacterial beta-glucuronidase (GUS) gene was constructed and tested in a transient expression system, using protoplasts derived from a suspension-cultured line of rice cells, for activation by ABA and by co-transfection with an expression vector (35S-Osvp1) for the rice VP1 (OSVP1) cDNA
OsEm|EMP1|OsEm1	ABA	Overexpression of OsEm1 encoding a group I LEA protein confers enhanced drought tolerance in rice.	Overexpression of OsEm1 increases ABA sensitivity and enhances osmotic tolerance in rice
OsEm|EMP1|OsEm1	ABA	Regulation of the Osem gene by abscisic acid and the transcriptional activator VP1: analysis of cis-acting promoter elements required for regulation by abscisic acid and VP1	The expression of Osem-GUS was strongly (40- to 150-fold) activated by externally applied ABA and by over-expression of (OS)VP1
OsEREBP1	ABA	OsRMC, a negative regulator of salt stress response in rice, is regulated by two AP2/ERF transcription factors	This study revealed that OsEREBP1 transcript level is not significantly affected by salt, ABA or severe cold (5 degrees C) and is only slightly regulated by drought and moderate cold
OsERF922	ABA	The rice ERF transcription factor OsERF922 negatively regulates resistance to Magnaporthe oryzae and salt tolerance	Expression of the ABA biosynthesis-related genes, 9-cis-epoxycarotenoid dioxygenase (NCED) 3 and 4, was upregulated in the OsERF922-overexpressing plants, and NCED4 was downregulated in the RNAi lines
OsERF922	ABA	The rice ERF transcription factor OsERF922 negatively regulates resistance to Magnaporthe oryzae and salt tolerance	These results suggest that OsERF922 is integrated into the cross-talk between biotic and abiotic stress-signalling networks perhaps through modulation of the ABA levels
OsFbx352	ABA	A rice F-box gene, OsFbx352, is involved in glucose-delayed seed germination in rice	Overexpression of OsFbx352 led to a reduction in expression of genes responsible for ABA synthesis (OsNced2, OsNced3) and an increase in expression of genes encoding ABA catabolism (OsAba-ox2, OsAba-ox3) in the presence of glucose
OsFbx352	ABA	A rice F-box gene, OsFbx352, is involved in glucose-delayed seed germination in rice	The differential response of germination of the transgenic and wild-type seeds to glucose may be accounted for by differences in ABA content among overexpressing, RNAi, and wild-type seeds such that overexpression of OsFbx352 and knockdown of OsFbx352 led to lower and higher ABA contents, respectively, than that of wild-type seeds in the presence of glucose
OsFbx352	ABA	A rice F-box gene, OsFbx352, is involved in glucose-delayed seed germination in rice	These findings indicate that OsFbx352 plays a regulatory role in the regulation of glucose-induced suppression of seed germination by targeting ABA metabolism
OsFtsH2	ABA	Involvement of Abscisic Acid in PSII Photodamage and D1 Protein Turnover for Light-Induced Premature Senescence of Rice Flag Leaves.	OsFtsH2 transcriptional expression possibly played an important role in the regulation of D1 protein turnover and PSII repair cycle in relation to ABA mediated leaf senescence
OsGAPDH	ABA	Molecular cloning, characterization, expression and chromosomal location of OsGAPDH, a submergence responsive gene in rice ( Oryza sativa L.)	Plants exposed to drought, submergence and ABA treatment showed an increased accumulation of OsGAPDH transcripts
OsGH3-2	ABA	A GH3 family member, OsGH3-2, modulates auxin and abscisic acid levels and differentially affects drought and cold tolerance in rice	Here, it is reported that a GH3 family gene, OsGH3-2, encoding an enzyme catalysing IAA conjugation to amino acids, is involved in the modulation of ABA level and stress tolerance
OsGH3-2	ABA	A GH3 family member, OsGH3-2, modulates auxin and abscisic acid levels and differentially affects drought and cold tolerance in rice	It was conclude that OsGH3-2 modulates both endogenous free IAA and ABA homeostasis and differentially affects drought and cold tolerance in rice
OsGR2|RGRC2	ABA	Gene cloning and expression of cytosolic glutathione reductase in rice (Oryza sativa L.)	From the presence of two ABA-responsive elements in the 5'-flanking region of RGRC2, we examined the expression in rice seedlings treated with ABA and the ABA-related environmental stresses, chilling, drought and salinity
OsGR2|RGRC2	ABA	NaCl-induced expression of glutathione reductase in roots of rice (Oryza sativa L.) seedlings is mediated through hydrogen peroxide but not abscisic acid	In fact, exogenous application of ABA enhanced the expression of OsGR2 and OsGR3 in rice roots
OsGR2|RGRC2	ABA	NaCl-induced expression of glutathione reductase in roots of rice (Oryza sativa L.) seedlings is mediated through hydrogen peroxide but not abscisic acid	On inhibiting ABA accumulation with sodium tungstate (Tu), an inhibitor of ABA biosynthesis, the expression of OsGR2 and OsGR3 was still induced by NaCl; therefore, NaCl-triggered expression of OsGR2 and OsGR3 in rice roots is not mediated by accumulation of ABA
OsGR3|GR3	ABA	NaCl-induced expression of glutathione reductase in roots of rice (Oryza sativa L.) seedlings is mediated through hydrogen peroxide but not abscisic acid	In fact, exogenous application of ABA enhanced the expression of OsGR2 and OsGR3 in rice roots
OsGR3|GR3	ABA	NaCl-induced expression of glutathione reductase in roots of rice (Oryza sativa L.) seedlings is mediated through hydrogen peroxide but not abscisic acid	On inhibiting ABA accumulation with sodium tungstate (Tu), an inhibitor of ABA biosynthesis, the expression of OsGR2 and OsGR3 was still induced by NaCl; therefore, NaCl-triggered expression of OsGR2 and OsGR3 in rice roots is not mediated by accumulation of ABA
Osgstu3	ABA	Osgstu3 and osgtu4, encoding tau class glutathione S-transferases, are heavy metal- and hypoxic stress-induced and differentially salt stress-responsive in rice roots	Salt stress and abscisic acid (ABA) rapidly induced osgstu3 in rice roots, whereas osgstu4 exhibited a late salt stress and no ABA response
Oshox22	ABA	Function of the HD-Zip I gene Oshox22 in ABA-mediated drought and salt tolerances in rice	Based on these results, we conclude that Oshox22 affects ABA biosynthesis and regulates drought and salt responses through ABA-mediated signal transduction pathways
Oshox22	ABA	Function of the HD-Zip I gene Oshox22 in ABA-mediated drought and salt tolerances in rice	In contrast, transgenic rice over-expressing Oshox22 showed increased sensitivity to ABA, increased ABA content, and decreased drought and salt tolerances
Oshox22	ABA	Function of the HD-Zip I gene Oshox22 in ABA-mediated drought and salt tolerances in rice	Rice plants homozygous for a T-DNA insertion in the promoter region of Oshox22 showed reduced Oshox22 expression and ABA content, decreased sensitivity to ABA, and enhanced tolerance to drought and salt stresses at the seedling stage
OsHsfB2b	ABA	Heat shock factor OsHsfB2b negatively regulates drought and salt tolerance in rice	KEY MESSAGE: Expression of OsHsfB2b was strongly induced by heat, salt, ABA and PEG treatments
OsHsfC1b	ABA	Transcription factor OsHsfC1b regulates salt tolerance and development in Oryza sativa ssp. japonica	For functional characterization of OsHsfC1b, we analysed the physiological response of a T-DNA insertion line (hsfc1b) and two artificial micro-RNA (amiRNA) knock-down lines to salt, mannitol and ABA treatment
OsIM1	ABA	A new AOX homologous gene OsIM1 from rice (Oryza sativa L.) with an alternative splicing mechanism under salt stress	The Northern blot revealed that OsIM1 was up-regulated by NaCl and ABA treatment
OsIRL	ABA	Overexpression of rice isoflavone reductase-like gene (OsIRL) confers tolerance to reactive oxygen species	Results showed that the OsIRL transgenic rice line activated by ABA treatment was tolerant against MV and G/GO-induced stress in rice leave and suspension-cultured cells
OsiSAP7	ABA	Rice OsiSAP7 negatively regulates ABA stress signalling and imparts sensitivity to water-deficit stress in Arabidopsis.	Our study suggests that OsiSAP7 acts as a negative regulator of ABA and water-deficit stress signalling by acting as an E3 ubiquitin ligase
OsiSAP7	ABA	Rice OsiSAP7 negatively regulates ABA stress signalling and imparts sensitivity to water-deficit stress in Arabidopsis.	Rice OsiSAP7 negatively regulates ABA stress signalling and imparts sensitivity to water-deficit stress in Arabidopsis.
OsJMT1	ABA	Methyl jasmonate reduces grain yield by mediating stress signals to alter spikelet development in rice	Two genes, OsJMT1 and OsSDR (for short-chain alcohol dehydrogenase), are involved in MeJA and ABA biosynthesis, respectively, in rice (Oryza sativa)
OsLEA3|OsLEA3-1	ABA	A group 3 LEA cDNA of rice, responsive to abscisic acid, but not to jasmonic acid, shows variety-specific differences insaltstressresponse	Exogenous application of ABA and exposure to salt shock (150 mM NaCl) rapidly induces a de novo, abundant oslea3 transcript accumulation in seedling roots, whereas application of jasmonic acid (9 microM) does not induce oslea3 expression
OsLEA3|OsLEA3-1	ABA	Overexpression of OsMYB48-1, a novel MYB-related transcription factor, enhances drought and salinity tolerance in rice	Further studies demonstrated that overexpression of OsMYB48-1 could regulate the expression of some ABA biosynthesis genes (OsNCED4, OsNCED5), early signaling genes (OsPP2C68, OSRK1) and late responsive genes (RAB21, OsLEA3, RAB16C and RAB16D) under drought stress conditions
OsLTP5	ABA	Cutin monomer induces expression of the rice OsLTP5 lipid transfer protein gene	Expression of OsLTP5 was induced in shoots in response to ABA and salicylic acid
OsMPK1|OsMAPK6|OsSIPK	ABA	OsDMI3-mediated activation of OsMPK1 regulates the activities of antioxidant enzymes in abscisic acid signalling in rice	ABA treatment induced the expression of OsDMI3 and OsMPK1 and the activities of OsDMI3 and OsMPK1 in rice leaves
OsMPK1|OsMAPK6|OsSIPK	ABA	The C2H2-type zinc finger protein ZFP182 is involved in abscisic acid-induced antioxidant defense in rice	ABA treatment induced the increases in the expression of ZFP182, OsMPK1 and OsMPK5, and the activities of superoxide dismutase (SOD) and ascorbate peroxidase (APX) in rice leaves
OsMPK1|OsMAPK6|OsSIPK	ABA	The C2H2-type zinc finger protein ZFP182 is involved in abscisic acid-induced antioxidant defense in rice	Besides, OsMPK1 and OsMPK5 were shown to be required for the up-regulation in the expression of ZFP182 in ABA signaling, but ZFP182 did not mediate the ABA-induced up-regulation in the expression of OsMPK1 and OsMPK5
OsMPK1|OsMAPK6|OsSIPK	ABA	The C2H2-type zinc finger protein ZFP182 is involved in abscisic acid-induced antioxidant defense in rice	Nipponbare) C(2) H(2) -type ZFP ZFP182 in ABA-induced antioxidant defense and the relationship between ZFP182 and two rice MAPKs, OsMPK1 and OsMPK5 in ABA signaling were investigated
OsMPK1|OsMAPK6|OsSIPK	ABA	OsDMI3-mediated activation of OsMPK1 regulates the activities of antioxidant enzymes in abscisic acid signalling in rice	Our data indicate that there exists a cross-talk between OsDMI3 and OsMPK1 in ABA signalling, in which OsDMI3 functions upstream of OsMPK1 to regulate the activities of antioxidant enzymes and the production of H2 O2 in rice
OsMPK6|OsMPK4	ABA	Abiotic Stresses Antagonize the Rice Defence Pathway through the Tyrosine-Dephosphorylation of OsMPK6.	An ABA treatment dephosphorylated/inactivated OsMPK6 via protein tyrosine phosphatases, OsPTP1/2, leading to the impaired activation of WRKY45 and a reduction in Magnaporthe oryzae resistance, even after BTH treatment
OsMSR2	ABA	A novel rice calmodulin-like gene, OsMSR2, enhances drought and salt tolerance and increases ABA sensitivity in Arabidopsis	A novel rice calmodulin-like gene, OsMSR2, enhances drought and salt tolerance and increases ABA sensitivity in Arabidopsis
OsMSRMK2|OsMAP1|OsMPK5|OsMAPK2|OsMAPK5|OsBIMK1|OsMPK3	ABA	The C2H2-type zinc finger protein ZFP182 is involved in abscisic acid-induced antioxidant defense in rice	ABA treatment induced the increases in the expression of ZFP182, OsMPK1 and OsMPK5, and the activities of superoxide dismutase (SOD) and ascorbate peroxidase (APX) in rice leaves
OsMSRMK2|OsMAP1|OsMPK5|OsMAPK2|OsMAPK5|OsBIMK1|OsMPK3	ABA	The C2H2-type zinc finger protein ZFP182 is involved in abscisic acid-induced antioxidant defense in rice	Besides, OsMPK1 and OsMPK5 were shown to be required for the up-regulation in the expression of ZFP182 in ABA signaling, but ZFP182 did not mediate the ABA-induced up-regulation in the expression of OsMPK1 and OsMPK5
OsMSRMK2|OsMAP1|OsMPK5|OsMAPK2|OsMAPK5|OsBIMK1|OsMPK3	ABA	The C2H2-type zinc finger protein ZFP182 is involved in abscisic acid-induced antioxidant defense in rice	Nipponbare) C(2) H(2) -type ZFP ZFP182 in ABA-induced antioxidant defense and the relationship between ZFP182 and two rice MAPKs, OsMPK1 and OsMPK5 in ABA signaling were investigated
OsMT-II-1a	ABA	Characterization of a rice class II metallothionein gene: tissue expression patterns and induction in response to abiotic factors	Northern blot analysis showed that accumulation of OsMT-II-1a mRNA is specifically abundant in developing seeds and 2-day glumes after pollination, and OsMT-II-1a transcription can markedly be induced by H2O2, paraquat, SNP, ethephon, ABA and SA, but barely by metal ions or other exogenous abiotic factors such as low temperature and PEG
OsMYB48-1	ABA	Overexpression of OsMYB48-1, a novel MYB-related transcription factor, enhances drought and salinity tolerance in rice	Collectively, these results suggested that OsMYB48-1 functions as a novel MYB-related TF which plays a positive role in drought and salinity tolerance by regulating stress-induced ABA synthesis
OsMYB48-1	ABA	Overexpression of OsMYB48-1, a novel MYB-related transcription factor, enhances drought and salinity tolerance in rice	Further studies demonstrated that overexpression of OsMYB48-1 could regulate the expression of some ABA biosynthesis genes (OsNCED4, OsNCED5), early signaling genes (OsPP2C68, OSRK1) and late responsive genes (RAB21, OsLEA3, RAB16C and RAB16D) under drought stress conditions
OsMYB91	ABA	The R2R3-type MYB gene OsMYB91 has a function in coordinating plant growth and salt stress tolerance in rice.	Plants over-expressing OsMYB91 showed reduced plant growth and accumulation of endogenous ABA under control conditions
OsNAC19|SNAC1|OsNAC9	ABA	Rice gene OsNAC19 encodes a novel NAC-domain transcription factor and responds to infection by Magnaporthe grisea	The expression of OsNAC19 in rice leaves could be induced by the infection of blast fungus, and by application of exogenous methyl jasmonate (MeJA), ABA and ethylene but ethylene had a relatively weak induction effect
OsNAC2|OsTIL1|OMTN2|OsORE1	ABA	The NAC-type transcription factor OsNAC2 regulates ABA-dependent genes and abiotic stress tolerance in rice.	Our results suggest that in rice OsNAC2 regulates both abiotic stress responses and ABA-mediated responses, and acts at the junction between the ABA and abiotic stress pathways
OsNAC2|OsTIL1|OMTN2|OsORE1	ABA	The NAC-type transcription factor OsNAC2 regulates ABA-dependent genes and abiotic stress tolerance in rice.	We further confirmed that OsNAC2 directly binds the promoters of LATE EMBRYOGENESIS ABUNDANT 3 (OsLEA3) and Stress-Activated Protein Kinases 1 (OsSAPK1), two marker genes in the abiotic stress and ABA response pathways, respectively
OsNAC5	ABA	Identification of up-regulated genes in flag leaves during rice grain filling and characterization of OsNAC5, a new ABA-dependent transcription factor	Salt induction of OsNAC5 expression is abolished by nicotinamide, an inhibitor of ABA effects
OsNAC5	ABA	Identification of up-regulated genes in flag leaves during rice grain filling and characterization of OsNAC5, a new ABA-dependent transcription factor	We show that OsNAC5 expression is up-regulated by natural (aging) and induced senescence processes (dark, ABA application, high salinity, cold and Fe-deficiency) and its expression is not affected in the presence of 6-benzylaminopurine (a senescence inhibitor) under dark-induced senescence
OsNAC52	ABA	OsNAC52, a rice NAC transcription factor, potentially responds to ABA and confers drought tolerance in transgenic plants	Transgenic plants over-expressing OsNAC52 were highly sensitive to ABA (Abscisic acid), and the growth of the 35S-OsNAC52 transgenic seedlings was significantly more restrained by ABA treatment than those of the wild-type seedlings
OsNAP	ABA	The NAC family transcription factor OsNAP confers abiotic stress response through the ABA pathway	Analysis of the OsNAP transcript levels in rice showed that this gene was significantly induced by ABA and abiotic stresses, including high salinity, drought and low temperature
OsNAP	ABA	The NAC family transcription factor OsNAP confers abiotic stress response through the ABA pathway	The NAC family transcription factor OsNAP confers abiotic stress response through the ABA pathway
OsNCED2	ABA	A rice F-box gene, OsFbx352, is involved in glucose-delayed seed germination in rice	Overexpression of OsFbx352 led to a reduction in expression of genes responsible for ABA synthesis (OsNced2, OsNced3) and an increase in expression of genes encoding ABA catabolism (OsAba-ox2, OsAba-ox3) in the presence of glucose
OsNCED2	ABA	ABA regulates apoplastic sugar transport and is a potential signal for cold-induced pollen sterility in rice	The differences in endogenous ABA levels in Doongara and R31 correlated with differences in expression of the ABA biosynthetic genes encoding zeaxanthin epoxidase (OSZEP1) and 9-cis-epoxycarotenoid dioxygenase (OSNCED2, OSNCED3) in anthers
OsNCED3	ABA	ABA controls H(2)O(2) accumulation through the induction of OsCATB in rice leaves under water stress	As a key gene in ABA biosynthesis, OsNCED3 was significantly induced in rice by water stress treatment and such induction preceded the rapid increase in ABA
OsNCED3	ABA	Ectopic expression of rice OsNCED3 in Arabidopsis increases ABA level and alters leaf morphology	Ectopic expression of rice OsNCED3 in Arabidopsis increases ABA level and alters leaf morphology
OsNCED3	ABA	A rice F-box gene, OsFbx352, is involved in glucose-delayed seed germination in rice	Overexpression of OsFbx352 led to a reduction in expression of genes responsible for ABA synthesis (OsNced2, OsNced3) and an increase in expression of genes encoding ABA catabolism (OsAba-ox2, OsAba-ox3) in the presence of glucose
OsNCED3	ABA	Ectopic expression of rice OsNCED3 in Arabidopsis increases ABA level and alters leaf morphology	The data suggest that, in addition to ABA biosynthesis, the monocot OsNCED3 gene may have additional functions in shaping leaf morphology and vascular bundle development in Arabidopsis
OsNCED3	ABA	ABA regulates apoplastic sugar transport and is a potential signal for cold-induced pollen sterility in rice	The differences in endogenous ABA levels in Doongara and R31 correlated with differences in expression of the ABA biosynthetic genes encoding zeaxanthin epoxidase (OSZEP1) and 9-cis-epoxycarotenoid dioxygenase (OSNCED2, OSNCED3) in anthers
OsNCED4	ABA	Overexpression of OsMYB48-1, a novel MYB-related transcription factor, enhances drought and salinity tolerance in rice	Further studies demonstrated that overexpression of OsMYB48-1 could regulate the expression of some ABA biosynthesis genes (OsNCED4, OsNCED5), early signaling genes (OsPP2C68, OSRK1) and late responsive genes (RAB21, OsLEA3, RAB16C and RAB16D) under drought stress conditions
OsNCED5	ABA	Overexpression of OsMYB48-1, a novel MYB-related transcription factor, enhances drought and salinity tolerance in rice	Further studies demonstrated that overexpression of OsMYB48-1 could regulate the expression of some ABA biosynthesis genes (OsNCED4, OsNCED5), early signaling genes (OsPP2C68, OSRK1) and late responsive genes (RAB21, OsLEA3, RAB16C and RAB16D) under drought stress conditions
OsNDPK2|WSL12	ABA	White stripe leaf 12 (WSL12), encoding a nucleoside diphosphate kinase 2 (OsNDPK2), regulates chloroplast development and abiotic stress response in rice (Oryza sativa L.).	In addition, WSL12 also affects the response to abiotic stress, such as ABA and salinity in rice, and is beneficial to molecular breeding of stress tolerance
OsNDPK2|WSL12	ABA	White stripe leaf 12 (WSL12), encoding a nucleoside diphosphate kinase 2 (OsNDPK2), regulates chloroplast development and abiotic stress response in rice (Oryza sativa L.).	The transcription pattern of many genes involved in chlorophyll biosynthesis, ABA synthesis, light signaling pathway, reactive oxygen species-scavenging pathway and the other two OsNDPKs was altered in the wsl12 mutant
OsP5CR	ABA	Exogenous ABA induces salt tolerance in indica rice (Oryza sativa L.): The role of OsP5CS1 and OsP5CR gene expression during salt stress	Exogenous ABA induces salt tolerance in indica rice (Oryza sativa L.): The role of OsP5CS1 and OsP5CR gene expression during salt stress
OsP5CR	ABA	Exogenous ABA induces salt tolerance in indica rice (Oryza sativa L.): The role of OsP5CS1 and OsP5CR gene expression during salt stress	These data suggest the role of the calmodulin signaling cascade and the induction of OsP5CR gene expression in proline accumulation by exogenous ABA application
OsP5CR	ABA	Exogenous ABA induces salt tolerance in indica rice (Oryza sativa L.): The role of OsP5CS1 and OsP5CR gene expression during salt stress	Under salt stress, topical ABA application-induced OsP5CS1 gene expression only in the salt-resistant line but up-regulated OsP5CR gene expression in both rice lines, suggesting that the increased proline accumulation and salt resistance induced by topical ABA application may result from the up-regulation of OsP5CR and not, directly at least, from OsP5CS1
OsP5CS|OsP5CS1	ABA	Exogenous ABA induces salt tolerance in indica rice (Oryza sativa L.): The role of OsP5CS1 and OsP5CR gene expression during salt stress	An increase in the endogenous ABA level was required for the induction of OsP5CS1 gene expression by salt stress
OsP5CS|OsP5CS1	ABA	Exogenous ABA induces salt tolerance in indica rice (Oryza sativa L.): The role of OsP5CS1 and OsP5CR gene expression during salt stress	Exogenous ABA induces salt tolerance in indica rice (Oryza sativa L.): The role of OsP5CS1 and OsP5CR gene expression during salt stress
OsP5CS|OsP5CS1	ABA	Characterization of the gene for delta1-pyrroline-5-carboxylate synthetase and correlation between the expression of the gene and salt tolerance in Oryza sativa L.	Northern blot analysis revealed that the gene for P5CS (OsP5CS) was induced by high salt, dehydration, treatment of ABA and cold treatment, while it was not induced by heat treatment
OsP5CS|OsP5CS1	ABA	Exogenous ABA induces salt tolerance in indica rice (Oryza sativa L.): The role of OsP5CS1 and OsP5CR gene expression during salt stress	Under salt stress, topical ABA application-induced OsP5CS1 gene expression only in the salt-resistant line but up-regulated OsP5CR gene expression in both rice lines, suggesting that the increased proline accumulation and salt resistance induced by topical ABA application may result from the up-regulation of OsP5CR and not, directly at least, from OsP5CS1
OsPP2C49	ABA	Feedback regulation of ABA signaling and biosynthesis by a bZIP transcription factor targets drought resistance related genes.	Among these targets, we found that OsbZIP23 could positively regulate OsPP2C49, and overexpression of OsPP2C49 in rice resulted in significantly decreased sensitivity of the ABA response and rapid dehydration
OsPP2C51	ABA	The protein phosphatase 2C clade A protein OsPP2C51 positively regulates seed germination by directly inactivating OsbZIP10.	Analysis of protein interactions between ABA signaling components showed that OsPP2C51 interacts with OsPYL/RCAR5 in an ABA-dependent manner
OsPYL|RCAR5	ABA	A rice orthologue of the ABA receptor, OsPYL/RCAR5, is a positive regulator of the ABA signal transduction pathway in seed germination and early seedling growth	A rice ABA signalling unit composed of OsPYL/RCAR5, OsPP2C30, SAPK2, and OREB1 for ABA-dependent gene regulation was further identified, via interaction assays and a transient gene expression assay
OsPYL|RCAR5	ABA	A rice orthologue of the ABA receptor, OsPYL/RCAR5, is a positive regulator of the ABA signal transduction pathway in seed germination and early seedling growth	A rice orthologue of the ABA receptor, OsPYL/RCAR5, is a positive regulator of the ABA signal transduction pathway in seed germination and early seedling growth
OsPYL|RCAR5	ABA	Overexpression of PYL5 in rice enhances drought tolerance, inhibits growth, and modulates gene expression	Previous work identified OsPYL/RCARs as functional ABA receptors regulating ABA-dependent gene expression in Oryza sativa
OsPYL|RCAR5	ABA	Overexpression of PYL5 in rice enhances drought tolerance, inhibits growth, and modulates gene expression	This work demonstrates that the cytosolic ABA receptor OsPYL/RCAR5 in O
OsPYL|RCAR5	ABA	A rice orthologue of the ABA receptor, OsPYL/RCAR5, is a positive regulator of the ABA signal transduction pathway in seed germination and early seedling growth	Transgenic rice plants expressing OsPYL/RCAR5, a PYL/RCAR orthologue of rice, were found to be hypersensitive to ABA during seed germination and early seedling growth
OsPYL1	ABA	Abscisic acid regulates subcellular redistribution of OsABI-LIKE2, a negative regulator in ABA signaling, to control root architecture and drought resistance in Oryza Sativa.	Furthermore, OsABIL2 interacts with and co-localized with OsPYL1 mainly in the cytosol, and ABA treatment regulates the nucleus-cytosol distribution of OsABIL2, suggesting a different mechanism for the activation of ABA signaling
OsRab7|OsRab7B3	ABA	Overexpression ofOsRab7B3, a Small GTP-Binding Protein Gene, Enhances Leaf Senescence in Transgenic Rice	Expression of sGFP under the control of the OsRab7B3 promoter increased in leaves when ABA and NaCl were applied or when kept in dark
OsRAN2	ABA	Overexpression of OsRAN2 in rice and Arabidopsis renders transgenic plants hypersensitive to salinity and osmotic stress	Seedlings of transgenic Arabidopsis thaliana plants overexpressing OsRAN2 were overly sensitive to salinity stress and exogenous ABA treatment
OsRAV2	ABA	Identification of a regulatory element responsible for salt induction of rice OsRAV2 through ex situ and in situ promoter analysis.	Further expression profile analyses indicated that OsRAV2 is transcriptionally regulated by salt, but not KCl, osmotic stress, cold or ABA (abscisic acid) treatment
OsRAV2	ABA	Identification of a regulatory element responsible for salt induction of rice OsRAV2 through ex situ and in situ promoter analysis.	Transgenic analysis indicated that P OsRAV2 is induced by salt stress but not osmotic stress or ABA treatment
OsRDR6|shl-2	ABA	Phytohormone abscisic acid control RNA-dependent RNA polymerase 6 gene expression and post-transcriptional gene silencing in rice cells	We propose that ABA modulates PTGS through the transcriptional control of the OsRDR6 gene
OsRHP1	ABA	Overexpressing a novel RING-H2 finger protein gene, OsRHP1, enhances drought and salt tolerance in rice (Oryza sativa L.)	These results demonstrate that overexpression of OsRHP1 substantially enhances drought and salt tolerance through increased ABA level and enhanced ABA-mediated stress response
OsRNS4|OsRRP	ABA	Overexpression of an S-like ribonuclease gene, OsRNS4, confers enhanced tolerance to high salinity and hyposensitivity to phytochrome-mediated light signals in rice	Moreover, ABA-induced growth inhibition of rice seedlings was significantly increased in the OsRNS4-overexpression (OsRNS4-OX) lines compared with that in WT, suggesting that OsRNS4 probably acts as a positive regulator in ABA responses in rice seedlings
OsRZFP34	ABA	Expression of a gene encoding a rice RING zinc-finger protein, OsRZFP34, enhances stomata opening.	As compared with the wild type, rice and Arabidopsis with OsRZFP34 overexpression showed increased relative stomata opening even with ABA treatment
OsRZFP34	ABA	Expression of a gene encoding a rice RING zinc-finger protein, OsRZFP34, enhances stomata opening.	Thus, stomata opening, enhanced leaf cooling, and ABA insensitivity was conserved with OsRZFP34 expression
OsSAPK8|SAPK8	ABA	Abscisic acid-activated SNRK2 protein kinases function in the gene-regulation pathway of ABA signal transduction by phosphorylating ABA response element-binding factors	We have shown recently that three members of the rice SnRK2 protein kinase family, SAPK8, SAPK9 and SAPK10, are activated by ABA signal as well as by hyperosmotic stress
OsSDR	ABA	Methyl jasmonate reduces grain yield by mediating stress signals to alter spikelet development in rice	Two genes, OsJMT1 and OsSDR (for short-chain alcohol dehydrogenase), are involved in MeJA and ABA biosynthesis, respectively, in rice (Oryza sativa)
OsSIPP2C1|OsPP2C68|OsPP108	ABA	ABA inducible rice protein phosphatase 2C confers ABA insensitivity and abiotic stress tolerance in Arabidopsis.	Expression profile of various stress marker genes in OsPP108 overexpressing plants revealed interplay of ABA dependent and independent pathway for abiotic stress tolerance
OsSIPP2C1|OsPP2C68|OsPP108	ABA	ABA inducible rice protein phosphatase 2C confers ABA insensitivity and abiotic stress tolerance in Arabidopsis.	Genetic analysis revealed that Arabidopsis plants overexpressing OsPP108 are highly insensitive to ABA and tolerant to high salt and mannitol stresses during seed germination, root growth and overall seedling growth
OsSPDS2	ABA	A distinctive class of spermidine synthase is involved in chilling response in rice	ABA treatment up-regulated OsSPDS2, whereas salt stress did not change OsSPDS2 levels significantly
OsTPP1	ABA	Functional identification of a trehalose 6-phosphate phosphatase gene that is involved in transient induction of trehalose biosynthesis during chilling stress in rice	Application of exogenous ABA (50 microM) resulted in a transient increase of OsTPP1 expression within 20 min of the treatment, thereby suggesting involvement of ABA in OsTPP1 gene regulation
OsTSD2	ABA	Rice putative methyltransferase gene OsTSD2 is required for root development involving pectin modification.	Increased endogenous ABA content and opposite roles performed by ABA and IAA in regulating cellular adhesion in the Ostsd2 mutants suggested that OsTSD2 is required for root development in rice through a pathway involving pectin synthesis/modification
OsTZF1	ABA	Overexpression of a phytochrome-regulated tandem zinc finger protein gene, OsTZF1, confers hypersensitivity to ABA and hyposensitivity to red light and far-red light in rice seedlings	Here, we investigated a cytoplasmic TZF protein, OsTZF1, which is involved in photomorphogenesis and ABA responses in rice seedlings
OsTZF1	ABA	Overexpression of a phytochrome-regulated tandem zinc finger protein gene, OsTZF1, confers hypersensitivity to ABA and hyposensitivity to red light and far-red light in rice seedlings	KEY MESSAGE: OsTZF1 encodes a cytoplasm-localized tandem zinc finger protein and is regulated by both ABA and phytochrome-mediated light signaling
OsTZF1	ABA	Overexpression of a phytochrome-regulated tandem zinc finger protein gene, OsTZF1, confers hypersensitivity to ABA and hyposensitivity to red light and far-red light in rice seedlings	Moreover, ABA-induced growth inhibition of rice seedlings was marked in the OsTZF1-overexpression lines compared with WT, suggesting the positive regulation of OsTZF1 to ABA responses
OsTZF1	ABA	Overexpression of a phytochrome-regulated tandem zinc finger protein gene, OsTZF1, confers hypersensitivity to ABA and hyposensitivity to red light and far-red light in rice seedlings	OsTZF1 functions in phytochrome-mediated light and ABA responses in rice
OsTZF1	ABA	Overexpression of a phytochrome-regulated tandem zinc finger protein gene, OsTZF1, confers hypersensitivity to ABA and hyposensitivity to red light and far-red light in rice seedlings	Overexpression of a phytochrome-regulated tandem zinc finger protein gene, OsTZF1, confers hypersensitivity to ABA and hyposensitivity to red light and far-red light in rice seedlings
OSVP1|VP1	ABA	Regulation of the Osem gene by abscisic acid and the transcriptional activator VP1: analysis of cis-acting promoter elements required for regulation by abscisic acid and VP1	A fusion gene (Osem-GUS) consisting of the Osem promoter and the bacterial beta-glucuronidase (GUS) gene was constructed and tested in a transient expression system, using protoplasts derived from a suspension-cultured line of rice cells, for activation by ABA and by co-transfection with an expression vector (35S-Osvp1) for the rice VP1 (OSVP1) cDNA
OSVP1|VP1	ABA	Regulation of the Osem gene by abscisic acid and the transcriptional activator VP1: analysis of cis-acting promoter elements required for regulation by abscisic acid and VP1	The expression of Osem-GUS was strongly (40- to 150-fold) activated by externally applied ABA and by over-expression of (OS)VP1
OsVTE1	ABA	The role of tocopherol cyclase in salt stress tolerance of rice (Oryza sativa)	OsVTE1 was induced significantly by abiotic stresses such as high salt, H(2)O(2), drought, cold and by the plant hormones ABA and salicylic acid
OsWRKY24	ABA	A negative regulator encoded by a rice WRKY gene represses both abscisic acid and gibberellins signaling in aleurone cells	Here we report a rice WRKY gene, OsWRKY24, which encodes a protein that functions as a negative regulator of both GA and ABA signaling
OsWRKY24	ABA	A negative regulator encoded by a rice WRKY gene represses both abscisic acid and gibberellins signaling in aleurone cells	Together, these data demonstrate that OsWRKY24 is a novel type of transcriptional repressor that inhibits both GA and ABA signaling
OsWRKY24	ABA	Annotations and functional analyses of the rice WRKY gene superfamily reveal positive and negative regulators of abscisic acid signaling in aleurone cells	Using a transient expression system, we have demonstrated that OsWRKY24 and -45 repress ABA induction of the HVA22 promoter-beta-glucuronidase construct, while OsWRKY72 and -77 synergistically interact with ABA to activate this reporter construct
OsWRKY45|WRKY45	ABA	Abiotic Stresses Antagonize the Rice Defence Pathway through the Tyrosine-Dephosphorylation of OsMPK6.	An ABA treatment dephosphorylated/inactivated OsMPK6 via protein tyrosine phosphatases, OsPTP1/2, leading to the impaired activation of WRKY45 and a reduction in Magnaporthe oryzae resistance, even after BTH treatment
OsWRKY45|WRKY45	ABA	OsWRKY45 alleles play different roles in abscisic acid signalling and salt stress tolerance but similar roles in drought and cold tolerance in rice	In contrast, OsWRKY45-2-overexpressing lines showed increased ABA sensitivity and reduced salt stress tolerance, and OsWRKY45-2-suppressing lines showed reduced ABA sensitivity and increased salt stress tolerance
OsWRKY45|WRKY45	ABA	OsWRKY45 alleles play different roles in abscisic acid signalling and salt stress tolerance but similar roles in drought and cold tolerance in rice	OsWRKY45-1-overexpressing lines showed reduced ABA sensitivity, whereas OsWRKY45-1-knockout lines showed increased ABA sensitivity
OsWRKY45|WRKY45	ABA	Over-expression of the stress-induced OsWRKY45 enhances disease resistance and drought tolerance in Arabidopsis	The relationship between OsWRKY45 expression and ABA signalling is discussed
OsWRKY45|WRKY45	ABA	OsWRKY45 alleles play different roles in abscisic acid signalling and salt stress tolerance but similar roles in drought and cold tolerance in rice	These results suggest that OsWRKY45-1 negatively and OsWRKY45-2 positively regulates ABA signalling and, in addition, OsWRKY45-2 but not OsWRKY45-1 negatively regulates rice response to salt stress
OsWRKY51	ABA	Interactions of two abscisic-acid induced WRKY genes in repressing gibberellin signaling in aleurone cells	To address the cross-talk of GA and ABA signaling, we studied two rice WRKY genes (OsWRKY51 and OsWRKY71) that are ABA-inducible and GA-repressible in embryos and aleurone cells
OsWRKY71	ABA	Interactions of two abscisic-acid induced WRKY genes in repressing gibberellin signaling in aleurone cells	To address the cross-talk of GA and ABA signaling, we studied two rice WRKY genes (OsWRKY51 and OsWRKY71) that are ABA-inducible and GA-repressible in embryos and aleurone cells
OsWRKY72	ABA	Overexpression of OsWRKY72 gene interferes in the abscisic acid signal and auxin transport pathway of Arabidopsis	In addition, northern blot analysis indicated that, in rice, OsWRKY72 was inducible by polyethylene glycol (PEG), NaCl, naphthalene acetic acid (NAA), ABA and 42 degrees C, similar to its orthologue AtWRKY75 in Arabidopsis, implying that these two WRKY genes might be required for multiple physiological processes in their plants
OsWRKY72	ABA	Overexpression of OsWRKY72 gene interferes in the abscisic acid signal and auxin transport pathway of Arabidopsis	In this study, we report that 35S-OsWRKY72 transgenic Arabidopsis, whose seed germination was retarded under normal conditions, emerged more sensitive to mannitol, NaCl, ABA stresses and sugar starvation than vector plants
OsWRKY72	ABA	Overexpression of OsWRKY72 gene interferes in the abscisic acid signal and auxin transport pathway of Arabidopsis	Together, these results suggest that OsWRKY72 interferes in the signal cross-talk between the ABA signal and auxin transport pathway in transgenic Arabidopsis
OsWRKY72	ABA	Annotations and functional analyses of the rice WRKY gene superfamily reveal positive and negative regulators of abscisic acid signaling in aleurone cells	Using a transient expression system, we have demonstrated that OsWRKY24 and -45 repress ABA induction of the HVA22 promoter-beta-glucuronidase construct, while OsWRKY72 and -77 synergistically interact with ABA to activate this reporter construct
OsXPB2	ABA	Emerging Importance of Helicases in Plant Stress Tolerance: Characterization of Oryza sativa Repair Helicase XPB2 Promoter and Its Functional Validation in Tobacco under Multiple Stresses.	The promoter region of OsXPB2 contains CACG, GTAACG, CACGTG, CGTCA CCGCCGCGCT cis acting-elements which are reported to be salt, dehydration, cold, MeJA, or ABA responsive, respectively
OsXylT|RCN11	ABA	The rice RCN11 gene encodes β1,2-xylosyltransferase and is required for plant responses to abiotic stresses and phytohormones.	RCN11 also mediates root aerenchyma formation under oxygen-deficient conditions and ABA sensitivity during seed germination
OsZFP1|SRZ3	ABA	Transgenic analysis of a salt-inhibited OsZFP1 gene from rice	The transgenic Arabidopsis plants also bolted later than wild type plants upon ABA treatment, suggesting that the function of the OsZFP1 gene may be regulated by ABA
RAB21|Rab16A|OsRab16A	ABA	Overexpression of OsMYB48-1, a novel MYB-related transcription factor, enhances drought and salinity tolerance in rice	Further studies demonstrated that overexpression of OsMYB48-1 could regulate the expression of some ABA biosynthesis genes (OsNCED4, OsNCED5), early signaling genes (OsPP2C68, OSRK1) and late responsive genes (RAB21, OsLEA3, RAB16C and RAB16D) under drought stress conditions
Rcn1|OsABCG5	ABA	Rice stomatal closure requires guard cell plasma membrane ATP-binding cassette transporter RCN1/OsABCG5.	ABA application resulted in a smaller increase in the percentage of guard cell pairs containing ABA in rcn1 mutant (A684P) and RCN1-RNAi than in wild-type plants
Rcn1|OsABCG5	ABA	Rice stomatal closure requires guard cell plasma membrane ATP-binding cassette transporter RCN1/OsABCG5.	Furthermore, polyethylene glycol (drought stress)-inducible ABA accumulation in guard cells did not occur in rcn1 mutants
Rcn1|OsABCG5	ABA	Rice stomatal closure requires guard cell plasma membrane ATP-binding cassette transporter RCN1/OsABCG5.	Stomata closure mediated by exogenous ABA application was strongly reduced in rcn1 mutants
RGB1	ABA	Rice G-protein subunits qPE9-1 and RGB1 play distinct roles in abscisic acid responses and drought adaptation.	Furthermore, the results suggested that qPE9-1 negatively regulates the ABA response by suppressing the expression of key transcription factors involved in ABA and stress responses, while RGB1 positively regulates ABA biosynthesis by upregulating NCED gene expression under both normal and drought stress conditions
RGB1	ABA	Rice G-protein subunits qPE9-1 and RGB1 play distinct roles in abscisic acid responses and drought adaptation.	In contrast, mRNA levels of RGB1 (rice Gβ subunit) were significantly upregulated by ABA treatment and the lack of RGB1 led to reduced drought tolerance
RGB1	ABA	Rice G-protein subunits qPE9-1 and RGB1 play distinct roles in abscisic acid responses and drought adaptation.	Taken together, it is proposed that RGB1 is a positive regulator of the ABA response and drought adaption in rice plants, whereas qPE9-1 is modulated by RGB1 and functions as a negative regulator in the ABA-dependent drought-stress responses
SAPK10	ABA	Abscisic acid-activated SNRK2 protein kinases function in the gene-regulation pathway of ABA signal transduction by phosphorylating ABA response element-binding factors	We have shown recently that three members of the rice SnRK2 protein kinase family, SAPK8, SAPK9 and SAPK10, are activated by ABA signal as well as by hyperosmotic stress
SAPK6|OSRK1	ABA	A rice dehydration-inducible SNF1-related protein kinase 2 phosphorylates an abscisic acid responsive element-binding factor and associates with ABA signaling	Finally, ectopic expression of OSRK1 in transgenic tobacco resulted in a reduced sensitivity to ABA in seed germination and root elongation
SAPK6|OSRK1	ABA	Overexpression of OsMYB48-1, a novel MYB-related transcription factor, enhances drought and salinity tolerance in rice	Further studies demonstrated that overexpression of OsMYB48-1 could regulate the expression of some ABA biosynthesis genes (OsNCED4, OsNCED5), early signaling genes (OsPP2C68, OSRK1) and late responsive genes (RAB21, OsLEA3, RAB16C and RAB16D) under drought stress conditions
SAPK6|OSRK1	ABA	A rice dehydration-inducible SNF1-related protein kinase 2 phosphorylates an abscisic acid responsive element-binding factor and associates with ABA signaling	These findings suggest that OSRK1 is associated with ABA signaling, possibly through the phosphorylation of ABF family in vivo
SAPK9	ABA	Abscisic acid-activated SNRK2 protein kinases function in the gene-regulation pathway of ABA signal transduction by phosphorylating ABA response element-binding factors	We have shown recently that three members of the rice SnRK2 protein kinase family, SAPK8, SAPK9 and SAPK10, are activated by ABA signal as well as by hyperosmotic stress
SLR1|OsGAI	ABA	The slender rice mutant, with constitutively activated gibberellin signal transduction, has enhanced capacity for abscisic acid level	These results indicate that constitutive activation of the GA signal transduction pathway by the slr1-1 mutation promotes the endogenous ABA level
Sub1A	ABA	The submergence tolerance regulator SUB1A mediates crosstalk between submergence and drought tolerance in rice	Overexpression of SUB1A augmented ABA responsiveness, thereby activating stress-inducible gene expression
Sub1A	ABA	Submergence tolerance conferred by Sub1A is mediated by SLR1 and SLRL1 restriction of gibberellin responses in rice	The submergence-stimulated decrease in ABA content was Sub1A-independent, whereas GA-mediated underwater elongation was significantly restricted by Sub1A
TRAB1|OsbZIP66	ABA	Abscisic Acid-Induced Transcription Is Mediated by Phosphorylation of an Abscisic Acid Response Element Binding Factor, TRAB1	Our results suggest that the terminal or nearly terminal event of the primary ABA signal transduction pathway is the phosphorylation in the nucleus of preexisting TRAB1
TRAB1|OsbZIP66	ABA	Abscisic Acid-Induced Transcription Is Mediated by Phosphorylation of an Abscisic Acid Response Element Binding Factor, TRAB1	The rice basic domain/Leu zipper factor TRAB1 binds to abscisic acid (ABA) response elements and mediates ABA signals to activate transcription
TRAB1|OsbZIP66	ABA	Abscisic Acid-Induced Transcription Is Mediated by Phosphorylation of an Abscisic Acid Response Element Binding Factor, TRAB1	This expression system allowed us to assay the ABA response function of TRAB1
TRAB1|OsbZIP66	ABA	Abscisic Acid-Induced Transcription Is Mediated by Phosphorylation of an Abscisic Acid Response Element Binding Factor, TRAB1	We had shown previously that a chimeric promoter containing GAL4 binding sites became ABA inducible when a GAL4 binding domain-TRAB1 fusion protein was present
ZEP1	ABA	The rice OsDIL gene plays a role in drought tolerance at vegetative and reproductive stages	The expression levels of the drought-responsive genes RD22, SODA1, bZIP46 and POD, as well as the ABA synthetic gene ZEP1 were up-regulated in the OsDIL-overexpression lines but the ABA degradation gene ABAOX3 was down-regulated
ZFP179	ABA	Functional analysis of a novel Cys2/His2-type zinc finger protein involved in salt tolerance in rice	The real-time RT-PCR analysis showed that ZFP179 was highly expressed in immature spikes, and markedly induced in the seedlings by NaCl, PEG 6000, and ABA treatments
ZFP182|ZOS3-21	ABA	The C2H2-type zinc finger protein ZFP182 is involved in abscisic acid-induced antioxidant defense in rice	ABA treatment induced the increases in the expression of ZFP182, OsMPK1 and OsMPK5, and the activities of superoxide dismutase (SOD) and ascorbate peroxidase (APX) in rice leaves
ZFP182|ZOS3-21	ABA	The C2H2-type zinc finger protein ZFP182 is involved in abscisic acid-induced antioxidant defense in rice	Besides, OsMPK1 and OsMPK5 were shown to be required for the up-regulation in the expression of ZFP182 in ABA signaling, but ZFP182 did not mediate the ABA-induced up-regulation in the expression of OsMPK1 and OsMPK5
ZFP182|ZOS3-21	ABA	The C2H2-type zinc finger protein ZFP182 is involved in abscisic acid-induced antioxidant defense in rice	Nipponbare) C(2) H(2) -type ZFP ZFP182 in ABA-induced antioxidant defense and the relationship between ZFP182 and two rice MAPKs, OsMPK1 and OsMPK5 in ABA signaling were investigated
ZFP182|ZOS3-21	ABA	The C2H2-type zinc finger protein ZFP182 is involved in abscisic acid-induced antioxidant defense in rice	These results indicate that ZFP182 is required for ABA-induced antioxidant defense and the expression of ZFP182 is regulated by rice MAPKs in ABA signaling
ZFP185	ABA	An A20/AN1-type zinc finger protein modulates gibberellins and abscisic acid contents and increases sensitivity to abiotic stress in rice (Oryza sativa L.).	Besides GA, overexpression of ZFP185 decreased ABA content and expression of several ABA biosynthesis-related genes
ZFP185	ABA	An A20/AN1-type zinc finger protein modulates gibberellins and abscisic acid contents and increases sensitivity to abiotic stress in rice (Oryza sativa L.).	Here we report a novel A20/AN1-type zinc finger protein ZFP185 involved in GA and ABA signaling in the regulation of growth and stress response
ZFP185	ABA	An A20/AN1-type zinc finger protein modulates gibberellins and abscisic acid contents and increases sensitivity to abiotic stress in rice (Oryza sativa L.).	Our study suggests that ZFP185 regulates plant growth and stress responses by affecting GA and ABA biosynthesis in rice
ZFP252|RZF71	ABA	Cloning and characterization of RZF71 encoding a C2H2-type zinc	The semi-quantitative RT-PCR assay showed RZF71 was strongly induced by high-salinity and 20% PEG6000 treatments, but not regulated by low temperature and ABA (abscisic acid) treatments
AL8|RAE2|GAD1	awn	GAD1 Encodes a Secreted Peptide That Regulates Grain Number, Grain Length and Awn Development in Rice Domestication.	GAD1 Encodes a Secreted Peptide That Regulates Grain Number, Grain Length and Awn Development in Rice Domestication.
AL8|RAE2|GAD1	awn	Loss of function at RAE2, a previously unidentified EPFL, is required for awnlessness in cultivated Asian rice.	Our findings illuminate the molecular function of RAE2 in awn development and shed light on the independent domestication histories of Asian and African cultivated rice
AL8|RAE2|GAD1	awn	Loss of function at RAE2, a previously unidentified EPFL, is required for awnlessness in cultivated Asian rice.	The RAE2 precursor is specifically cleaved by SLP1 in the rice spikelet, where the mature RAE2 peptide subsequently induces awn elongation
An-1	awn	An-1 encodes a basic helix-loop-helix protein that regulates awn development, grain size, and grain number in rice	An-1 encodes a basic helix-loop-helix protein that regulates awn development, grain size, and grain number in rice
An-1	awn	An-1 encodes a basic helix-loop-helix protein that regulates awn development, grain size, and grain number in rice	Genetic variations in the An-1 locus were found to be associated with awn loss in cultivated rice
An-1	awn	An-1 encodes a basic helix-loop-helix protein that regulates awn development, grain size, and grain number in rice	Thus, we propose that awn loss was favored and strongly selected by humans, as genetic variations at the An-1 locus that cause awn loss would increase grain numbers and subsequently improve grain yield in cultivated rice
An-1	awn	An-1 encodes a basic helix-loop-helix protein that regulates awn development, grain size, and grain number in rice	Transgenic studies confirmed that An-1 positively regulates awn elongation, but negatively regulates grain number per panicle
An-1	awn	An-1 encodes a basic helix-loop-helix protein that regulates awn development, grain size, and grain number in rice	We report here the molecular cloning of a major quantitative trait locus, An-1, which regulates long awn formation in O
DL	awn	The DROOPING LEAF and OsETTIN2 genes promote awn development in rice	Genetic analyses and RNA-silencing experiments indicate that DL and OsETT2 act independently in awn formation, and that either gene alone is not sufficient for awn development
DL	awn	The DROOPING LEAF and OsETTIN2 genes promote awn development in rice	Here, we found that the genes DROOPING LEAF (DL) and OsETTIN2 (OsETT2) are involved in awn development in the awned indica strain Kasalath
DL	awn	The DROOPING LEAF and OsETTIN2 genes promote awn development in rice	OsETT2 is expressed in the awn primordium in the awned indica floret, but not in the awnless japonica floret except in the provascular bundle
DL	awn	The DROOPING LEAF and OsETTIN2 genes promote awn development in rice	The awn is a long needle-like appendage that, in some grass species, is formed on the lemma that encloses floral organs together with the palea
LABA1|OsLOGL6|An-2	awn	LABA1, a Domestication Gene Associated with Long, Barbed Awns in Wild Rice.	A frame-shift deletion in LABA1 of cultivated rice reduces the cytokinin concentration in awn primordia, disrupting barb formation and awn elongation
LABA1|OsLOGL6|An-2	awn	An-2 Encodes a Cytokinin Synthesis Enzyme That Regulates Awn Length and Grain Production in Rice.	An-2 Encodes a Cytokinin Synthesis Enzyme That Regulates Awn Length and Grain Production in Rice.
LABA1|OsLOGL6|An-2	awn	An-2 Encodes a Cytokinin Synthesis Enzyme That Regulates Awn Length and Grain Production in Rice.	Expressional analysis demonstrates that An-1 regulates the formation of awn primordial, and An-2 promotes awn elongation
LABA1|OsLOGL6|An-2	awn	LABA1, a Domestication Gene Associated with Long, Barbed Awns in Wild Rice.	Identification of LABA1 provides new insights into rice domestication and also sheds light on the molecular mechanism underlying awn development
LABA1|OsLOGL6|An-2	awn	An-2 Encodes a Cytokinin Synthesis Enzyme That Regulates Awn Length and Grain Production in Rice.	The near-isogenic line harboring a wild allele An-2 in the genetic background of the awnless indica Guangluai 4 shows that An-2 promote awn elongation by enhancing cell division, but decreases grain production by reducing grains per panicle and tillers per plant
LABA1|OsLOGL6|An-2	awn	An-2 Encodes a Cytokinin Synthesis Enzyme That Regulates Awn Length and Grain Production in Rice.	We reveal that a genetic variation in the An-2 locus has a large impact on reducing awn length and increasing tiller and grain numbers in domesticated rice
LABA1|OsLOGL6|An-2	awn	An-2 Encodes a Cytokinin Synthesis Enzyme That Regulates Awn Length and Grain Production in Rice.	We therefore proposed that the selection of the genetic variation in An-2 was due to reduced awn length and increased grain yield in cultivated rice
OsETT2|OsETTIN2	awn	The DROOPING LEAF and OsETTIN2 genes promote awn development in rice	Genetic analyses and RNA-silencing experiments indicate that DL and OsETT2 act independently in awn formation, and that either gene alone is not sufficient for awn development
OsETT2|OsETTIN2	awn	The DROOPING LEAF and OsETTIN2 genes promote awn development in rice	Here, we found that the genes DROOPING LEAF (DL) and OsETTIN2 (OsETT2) are involved in awn development in the awned indica strain Kasalath
OsETT2|OsETTIN2	awn	The DROOPING LEAF and OsETTIN2 genes promote awn development in rice	OsETT2 is expressed in the awn primordium in the awned indica floret, but not in the awnless japonica floret except in the provascular bundle
OsETT2|OsETTIN2	awn	The DROOPING LEAF and OsETTIN2 genes promote awn development in rice	The DROOPING LEAF and OsETTIN2 genes promote awn development in rice
OsETT2|OsETTIN2	awn	The DROOPING LEAF and OsETTIN2 genes promote awn development in rice	We hypothesize that loss of expression of OsETT2 in the awn primordium is probably associated with the failure of awn formation in japonica strains
qSH1	awn	Genomewide association analysis for awn length linked to the seed shattering gene qSH1 in rice.	Genomewide association analysis for awn length linked to the seed shattering gene qSH1 in rice.
SLP1	awn	Loss of function at RAE2, a previously unidentified EPFL, is required for awnlessness in cultivated Asian rice.	The RAE2 precursor is specifically cleaved by SLP1 in the rice spikelet, where the mature RAE2 peptide subsequently induces awn elongation
brd2|DIM|DWF1|LHDD10	BR	The Rice brassinosteroid-deficient dwarf2 mutant, defective in the rice homolog of Arabidopsis DIMINUTO/DWARF1, is rescued by the endogenously accumulated alternative bioactive brassinosteroid, dolichosterone	Based on these observations, we discuss an alternative BR biosynthetic pathway that produces DS when Dim/dwf1 is defective
BU1	BR	BRASSINOSTEROID UPREGULATED1, encoding a helix-loop-helix protein, is a novel gene involved in brassinosteroid signaling and controls bending of the lamina joint in rice	In addition, compared to the wild type, the induction of BU1 by exogenous brassinolide did not require de novo protein synthesis and it was weaker in a BR receptor mutant OsbriI (Oryza sativa brassinosteroid insensitive1, d61) and a rice G protein alpha subunit (RGA1) mutant d1
BU1	BR	BRASSINOSTEROID UPREGULATED1, encoding a helix-loop-helix protein, is a novel gene involved in brassinosteroid signaling and controls bending of the lamina joint in rice	Rice plants overexpressing BU1 (BU1:OX) showed enhanced bending of the lamina joint, increased grain size, and resistance to brassinazole, an inhibitor of BR biosynthesis
BU1	BR	BRASSINOSTEROID UPREGULATED1, encoding a helix-loop-helix protein, is a novel gene involved in brassinosteroid signaling and controls bending of the lamina joint in rice	These results indicate that BU1 may participate in some other unknown processes modulated by BR in rice
BU1	BR	BRASSINOSTEROID UPREGULATED1, encoding a helix-loop-helix protein, is a novel gene involved in brassinosteroid signaling and controls bending of the lamina joint in rice	These results indicate that BU1 protein is a positive regulator of BR response: it controls bending of the lamina joint in rice and it is a novel primary response gene that participates in two BR signaling pathways through OsBRI1 and RGA1
D1|RGA1	BR	The U-box E3 ubiquitin ligase TUD1 functions with a heterotrimeric G alpha subunit to regulate Brassinosteroid-mediated growth in rice	Genetic, phenotypic, and physiological analyses have shown that tud1 is epistatic to d1 and is less sensitive to BR treatment
D1|RGA1	BR	BRASSINOSTEROID UPREGULATED1, encoding a helix-loop-helix protein, is a novel gene involved in brassinosteroid signaling and controls bending of the lamina joint in rice	In addition, compared to the wild type, the induction of BU1 by exogenous brassinolide did not require de novo protein synthesis and it was weaker in a BR receptor mutant OsbriI (Oryza sativa brassinosteroid insensitive1, d61) and a rice G protein alpha subunit (RGA1) mutant d1
D1|RGA1	BR	BRASSINOSTEROID UPREGULATED1, encoding a helix-loop-helix protein, is a novel gene involved in brassinosteroid signaling and controls bending of the lamina joint in rice	These results indicate that BU1 protein is a positive regulator of BR response: it controls bending of the lamina joint in rice and it is a novel primary response gene that participates in two BR signaling pathways through OsBRI1 and RGA1
D1|RGA1	BR	The U-box E3 ubiquitin ligase TUD1 functions with a heterotrimeric G alpha subunit to regulate Brassinosteroid-mediated growth in rice	This supports the idea that a D1-mediated BR signaling pathway occurs in rice to affect plant growth and development
D1|RGA1	BR	BRASSINOSTEROID UPREGULATED1, encoding a helix-loop-helix protein, is a novel gene involved in brassinosteroid signaling and controls bending of the lamina joint in rice	To identify novel BR-related genes in rice (Oryza sativa), we monitored the transcriptomic response of the brassinosteroid deficient1 (brd1) mutant, with a defective BR biosynthetic gene, to brassinolide treatment
D11|CPB1|CYP724B1	BR	RAV-Like1 maintains brassinosteroid homeostasis via the coordinated activation of BRI1 and biosynthetic genes in rice	Furthermore, RAVL1 is also required for the expression of the BR biosynthetic genes D2, D11, and BRD1 that are subject to BR negative feedback
D11|CPB1|CYP724B1	BR	A novel cytochrome P450 is implicated in brassinosteroid biosynthesis via the characterization of a rice dwarf mutant, dwarf11, with reduced seed length	However, 6-deoxotyphasterol (6-DeoxoTY) and typhasterol (TY), but not any upstream intermediates before these compounds, effectively restored BR response in d11 mutants in a lamina joint bending assay
D11|CPB1|CYP724B1	BR	A novel cytochrome P450 is implicated in brassinosteroid biosynthesis via the characterization of a rice dwarf mutant, dwarf11, with reduced seed length	Multiple lines of evidence together suggest that the D11/CYP724B1 gene plays a role in BR synthesis and may be involved in the supply of 6-DeoxoTY and TY in the BR biosynthesis network in rice
D11|CPB1|CYP724B1	BR	A novel cytochrome P450 is implicated in brassinosteroid biosynthesis via the characterization of a rice dwarf mutant, dwarf11, with reduced seed length	Precise determination of the defective step(s) in BR synthesis in d11 mutants proved intractable because of tissue specificity and the complex control of BR accumulation in plants
D2|CYP90D2|SMG11	BR	A rice brassinosteroid-deficient mutant, ebisu dwarf (d2), is caused by a loss of function of a new member of cytochrome P450	Based on these results, we conclude that D2/CYP90D2 catalyzes the steps from 6-deoxoteasterone to 3-dehydro-6-deoxoteasterone and from teasterone to 3-dehydroteasterone in the late BR biosynthesis pathway
D2|CYP90D2|SMG11	BR	RAV-Like1 maintains brassinosteroid homeostasis via the coordinated activation of BRI1 and biosynthetic genes in rice	Furthermore, RAVL1 is also required for the expression of the BR biosynthetic genes D2, D11, and BRD1 that are subject to BR negative feedback
D2|CYP90D2|SMG11	BR	A comprehensive genetic study reveals a crucial role of CYP90D2/D2 in regulating plant architecture in rice (Oryza sativa)	Our chemical analysis suggested that CYP90D2/D2 might catalyze C-3 dehydrogenation step in BR biosynthesis
D2|CYP90D2|SMG11	BR	A rice brassinosteroid-deficient mutant, ebisu dwarf (d2), is caused by a loss of function of a new member of cytochrome P450	The accumulation profile of BR intermediates in the d2 mutants confirmed that these plants are deficient in late BR biosynthesis
D2|CYP90D2|SMG11	BR	A rice brassinosteroid-deficient mutant, ebisu dwarf (d2), is caused by a loss of function of a new member of cytochrome P450	The D2 gene encoded a novel cytochrome P450 classified in CYP90D that is highly similar to the reported BR synthesis enzymes
D61|OsBRI1	BR	BRASSINOSTEROID UPREGULATED1, encoding a helix-loop-helix protein, is a novel gene involved in brassinosteroid signaling and controls bending of the lamina joint in rice	In addition, compared to the wild type, the induction of BU1 by exogenous brassinolide did not require de novo protein synthesis and it was weaker in a BR receptor mutant OsbriI (Oryza sativa brassinosteroid insensitive1, d61) and a rice G protein alpha subunit (RGA1) mutant d1
D61|OsBRI1	BR	BRASSINOSTEROID UPREGULATED1, encoding a helix-loop-helix protein, is a novel gene involved in brassinosteroid signaling and controls bending of the lamina joint in rice	These results indicate that BU1 protein is a positive regulator of BR response: it controls bending of the lamina joint in rice and it is a novel primary response gene that participates in two BR signaling pathways through OsBRI1 and RGA1
D61|OsBRI1	BR	Loss of function of a rice brassinosteroid insensitive1 homolog prevents internode elongation and bending of the lamina joint	We cloned a rice gene, OsBRI1, with extensive sequence similarity to that of the Arabidopsis BRI gene, which encodes a putative BR receptor kinase
D61|OsBRI1	BR	Loss of function of a rice brassinosteroid insensitive1 homolog prevents internode elongation and bending of the lamina joint	We report here the phenotypical and molecular characterization of a rice dwarf mutant, d61, that is less sensitive to BR compared to the wild type
DGL1|OsKTN60	BR	Analysis of the rice mutant dwarf and gladius leaf 1. Aberrant katanin-mediated microtubule organization causes up-regulation of gibberellin biosynthetic genes independently of gibberellin signaling	GA biosynthetic genes are up-regulated in dgl1, but the expression of BR biosynthetic genes is not enhanced
DLT|OsGRAS-32|D62|GS6|SMOS2	BR	Identification and characterization of dwarf 62, a loss-of-function mutation in DLT/OsGRAS-32 affecting gibberellin metabolism in rice	Briefly, these results demonstrated that the D62 (DLT/OsGRAS-32) not only participated in the regulation of BR signaling, but also influenced GA metabolism in rice
DLT|OsGRAS-32|D62|GS6|SMOS2	BR	DWARF AND LOW-TILLERING, a new member of the GRAS family, plays positive roles in brassinosteroid signaling in rice	Consistent with this conclusion, the accumulation of transcripts of BR biosynthesis genes in the dlt mutant indicated that DLT is involved in feedback inhibition of BR biosynthesis genes
DLT|OsGRAS-32|D62|GS6|SMOS2	BR	DWARF AND LOW-TILLERING acts as a direct downstream target of a GSK3/SHAGGY-like kinase to mediate brassinosteroid responses in rice	DWARF AND LOW-TILLERING (DLT) is a positive regulator that mediates several BR responses in rice
DLT|OsGRAS-32|D62|GS6|SMOS2	BR	DWARF AND LOW-TILLERING, a new member of the GRAS family, plays positive roles in brassinosteroid signaling in rice	Finally, consistent with the fact that DLT is also negatively feedback-regulated by BR treatment, a gel mobility shift assay showed that OsBZR1 can bind to the DLT promoter through the BR-response element
DLT|OsGRAS-32|D62|GS6|SMOS2	BR	DWARF AND LOW-TILLERING, a new member of the GRAS family, plays positive roles in brassinosteroid signaling in rice	In addition, both lamina bending and coleoptile elongation assays show that dlt is insensitive or much less responsive to brassinolide (BL), the most active BR, suggesting that DLT is involved in BR signaling
DLT|OsGRAS-32|D62|GS6|SMOS2	BR	DWARF AND LOW-TILLERING acts as a direct downstream target of a GSK3/SHAGGY-like kinase to mediate brassinosteroid responses in rice	Suppression of DLT can enhance the phenotypes of BR receptor mutant d61-1, and overexpression of DLT obviously suppressed the BR loss-of-function phenotypes of both d61-1 and Go, suggesting that DLT functions downstream of GSK2 to modulate BR responses
DLT|OsGRAS-32|D62|GS6|SMOS2	BR	DWARF AND LOW-TILLERING acts as a direct downstream target of a GSK3/SHAGGY-like kinase to mediate brassinosteroid responses in rice	These results demonstrate that DLT is a GSK2 substrate, further reinforcing that the BIN2/GSK2 kinase has multiple substrates that carry out various BR responses
GSK2	BR	DWARF AND LOW-TILLERING acts as a direct downstream target of a GSK3/SHAGGY-like kinase to mediate brassinosteroid responses in rice	Overexpression of GSK2 (Go) led to plants with typical BR loss-of-function phenotypes, and suppression of GSK2 resulted in enhanced BR signaling phenotypes
GSK2	BR	DWARF AND LOW-TILLERING acts as a direct downstream target of a GSK3/SHAGGY-like kinase to mediate brassinosteroid responses in rice	Suppression of DLT can enhance the phenotypes of BR receptor mutant d61-1, and overexpression of DLT obviously suppressed the BR loss-of-function phenotypes of both d61-1 and Go, suggesting that DLT functions downstream of GSK2 to modulate BR responses
GSK2	BR	DWARF AND LOW-TILLERING acts as a direct downstream target of a GSK3/SHAGGY-like kinase to mediate brassinosteroid responses in rice	These results demonstrate that DLT is a GSK2 substrate, further reinforcing that the BIN2/GSK2 kinase has multiple substrates that carry out various BR responses
hbd2|OsCKI1	BR	Roles of OsCKI1, a rice casein kinase I, in root development and plant hormone sensitivity	RT-PCR and Northern blot analysis indicated that OsCKI1 was constitutively expressed in various rice tissues and upregulated by treatments with BR and abscisic acid (ABA)
hbd2|OsCKI1	BR	Roles of OsCKI1, a rice casein kinase I, in root development and plant hormone sensitivity	Transgenic plants were less sensitive than control plants to ABA or BR treatment during germination, suggesting that OsCKI1 may be involved in various hormone-signaling pathways
ILI1	BR	Antagonistic HLH/bHLH transcription factors mediate brassinosteroid regulation of cell elongation and plant development in rice and Arabidopsis	BR increases the RNA levels of ILI1 and PRE1 but represses IBH1 through the transcription factor BZR1
ILI1	BR	Antagonistic HLH/bHLH transcription factors mediate brassinosteroid regulation of cell elongation and plant development in rice and Arabidopsis	We identified a rice mutant (ili1-D) showing an increased lamina inclination phenotype similar to that caused by BR treatment
LIC|OsLIC1	BR	Dynamics of brassinosteroid response modulated by negative regulator LIC in rice	Here, we demonstrate that Oryza sativa LEAF and TILLER ANGLE INCREASED CONTROLLER (LIC) acts as an antagonistic transcription factor of BRASSINAZOLE-RESISTANT 1 (BZR1) to attenuate the BR signaling pathway
LIC|OsLIC1	BR	Dynamics of brassinosteroid response modulated by negative regulator LIC in rice	Image analysis and immunoblotting showed that upon BR treatment LIC proteins translocate from the cytoplasm to the nucleus in a phosphorylation-dependent fashion
LIC|OsLIC1	BR	Dynamics of brassinosteroid response modulated by negative regulator LIC in rice	Molecular and physiology assays revealed that LIC plays a dominant role at high BR levels, whereas BZR1 is dominant at low levels
LIC|OsLIC1	BR	Dynamics of brassinosteroid response modulated by negative regulator LIC in rice	Quantitative PCR revealed LIC transcription rapidly induced by BR treatment
LPA1	BR	Loose Plant Architecture1 (LPA1) determines lamina joint bending by suppressing auxin signalling that interacts with C-22-hydroxylated and 6-deoxo brassinosteroids in rice.	Mutant lpa1 plants are hypersensitive to indole-3-acetic acid (IAA) during the lamina inclination response, which is suppressed by the brassinazole (Brz) inhibitor of C-22 hydroxylase involved in BR synthesis
MRG702	BR	MRG702, a reader protein of H3K4me3 and H3K36me3, is involved in brassinosteroid-regulated growth and flowering time control in rice.	Therefore, the role of MRG702 in the BR pathway and in controlling flowering time in rice is to function as a reader protein to decipher methylation information
OsBIHD1	BR	NBS-LRR Protein Pik-H4 Interacts with OsBIHD1 to Balance Rice Blast Resistance and Growth by Coordinating Ethylene-Brassinosteroid Pathway.	In addition, OsBIHD1 overexpression or deficiency provoked dwarfism and reduced brassinosteroid (BR) insensitivity through repressing the expression of several critical genes involved in BR biosynthesis and BR signaling
OsBLE2	BR	A novel brassinolide-enhanced gene identified by cDNA microarray is involved in the growth of rice	BL could not enhance its expression in transgenic rice expressing antisense BRI1, a BR receptor, indicating that BR signaling to the enhanced expression of OsBLE2 is through BRI1
OsBLE3	BR	OsBLE3, a brassinolide-enhanced gene, is involved in the growth of rice	These results, and the existence of auxin response elements in the 5'-flanking region of the OsBLE3 gene, indicate that OsBLE3 expression is under control of both BR and auxin
OsBLE3	BR	OsBLE3, a brassinolide-enhanced gene, is involved in the growth of rice	To investigate the mechanism of BR action in monocots, a brassinolide (BL) upregulated gene designated OsBLE3 was identified, cloned and characterized in rice
OsBRL1	BR	The role of OsBRI1 and its homologous genes, OsBRL1 and OsBRL3, in rice	In addition, OsBRL1 and OsBRL3 are at least partly involved in BR perception in the roots
OsBRL3	BR	The role of OsBRI1 and its homologous genes, OsBRL1 and OsBRL3, in rice	In addition, OsBRL1 and OsBRL3 are at least partly involved in BR perception in the roots
OsBSK3	BR	OsBRI1 activates BR signaling by preventing binding between the TPR and kinase domains of OsBSK3 via phosphorylation.	Genetic studies revealed that OsBSK3 is a positive regulator of BR signaling in rice, while in vivo and in vitro assays demonstrated that OsBRI1 interacts directly with and phosphorylates OsBSK3
OsBSK3	BR	OsBRI1 activates BR signaling by preventing binding between the TPR and kinase domains of OsBSK3 via phosphorylation.	OsBRI1 activates BR signaling by preventing binding between the TPR and kinase domains of OsBSK3 via phosphorylation.
OsBSK3	BR	OsBRI1 activates BR signaling by preventing binding between the TPR and kinase domains of OsBSK3 via phosphorylation.	Our results not only demonstrate that OsBSK3 plays a conserved role in regulating BR signaling in rice, but also provide insight into the molecular mechanism by which BSK family proteins are inhibited under basal conditions but switched on by the upstream receptor kinase BRI1
OsBZR1	BR	DWARF AND LOW-TILLERING, a new member of the GRAS family, plays positive roles in brassinosteroid signaling in rice	Finally, consistent with the fact that DLT is also negatively feedback-regulated by BR treatment, a gel mobility shift assay showed that OsBZR1 can bind to the DLT promoter through the BR-response element
OsBZR1	BR	Functions of OsBZR1 and 14-3-3 proteins in brassinosteroid signaling in rice	Suppressing OsBZR1 expression by RNAi resulted in dwarfism, erect leaves, reduced BR sensitivity, and altered BR-responsive gene expression in transgenic rice plants, demonstrating an essential role of OsBZR1 in BR responses in rice
OsBZR1	BR	Functions of OsBZR1 and 14-3-3 proteins in brassinosteroid signaling in rice	To understand the downstream BR signaling mechanism in rice, we studied the function of OsBZR1 using reverse genetic approaches and identified OsBZR1-interacting proteins
OsCOI1|OsCOI1a	BR	Jasmonic acid-mediated defense suppresses brassinosteroid-mediated susceptibility to Rice black streaked dwarf virus infection in rice	MeJA application efficiently suppressed the expression of BR pathway genes, and this inhibition depended on the JA coreceptor OsCOI1
OsCYP51G3	BR	Rice microRNA osa-miR1848 targets the obtusifoliol 14α-demethylase gene OsCYP51G3 and mediates the biosynthesis of phytosterols and brassinosteroids during development and in response to stress.	Increased osa-miR1848 and decreased OsCYP51G3 expression reduced phytosterol and BR concentrations, and caused typical phenotypic changes related to phytosterol and BR deficiency, including dwarf plants, erect leaves, semi-sterile pollen grains, and shorter cells
OsCYP51G3	BR	Rice microRNA osa-miR1848 targets the obtusifoliol 14α-demethylase gene OsCYP51G3 and mediates the biosynthesis of phytosterols and brassinosteroids during development and in response to stress.	osa-miR1848 directs OsCYP51G3 mRNA cleavage to regulate phytosterol and BR biosynthesis in rice
OsCYP51G3	BR	Rice microRNA osa-miR1848 targets the obtusifoliol 14α-demethylase gene OsCYP51G3 and mediates the biosynthesis of phytosterols and brassinosteroids during development and in response to stress.	We propose that osa-miR1848 regulates OsCYP51G3 expression posttranscriptionally, and mediates phytosterol and BR biosynthesis
OsDof12|OsCDF1	BR	Overexpression of OsDof12 affects plant architecture in rice (Oryza sativa L.).	Furthermore, we performed a series of Brassinosteroid (BR)-responsive tests and found that overexpression of OsDof12 could also result in BR hyposensitivity
OsDof12|OsCDF1	BR	Overexpression of OsDof12 affects plant architecture in rice (Oryza sativa L.).	Of note, in WT plants the expression of OsDof12 was found up-regulated by BR treatment while in OsDof12 overexpression plants two positive BR signaling regulators, OsBRI1 and OsBZR1, were significantly down-regulated, indicating that OsDof12 may act as a negative BR regulator in rice
OsDof12|OsCDF1	BR	Overexpression of OsDof12 affects plant architecture in rice (Oryza sativa L.).	Taken together, our results suggested that overexpression of OsDof12 could lead to altered plant architecture by suppressing BR signaling
OsGH3.1|OsGH3-1|LC1	BR	Studies on the rice LEAF INCLINATION1 (LC1), an IAA-amido synthetase, reveal the effects of auxin in leaf inclination control	lc1-D is insensitive to IAA and hypersensitive to exogenous BR, in agreement with the microarray analysis that reveals the altered transcriptions of genes involved in auxin signaling and BR biosynthesis
OsGSR1	BR	OsGSR1 is involved in crosstalk between gibberellins and brassinosteroids in rice	The yeast two-hybrid assay revealed that OsGSR1 interacts with DIM/DWF1, an enzyme that catalyzes the conversion from 24-methylenecholesterol to campesterol in BR biosynthesis
OsGSR1	BR	OsGSR1 is involved in crosstalk between gibberellins and brassinosteroids in rice	These results demonstrate that OsGSR1 plays important roles in both BR and GA pathways, and also mediates an interaction between the two signaling pathways
OsGSR1	BR	OsGSR1 is involved in crosstalk between gibberellins and brassinosteroids in rice	These results suggest that OsGSR1 activates BR synthesis by directly regulating a BR biosynthetic enzyme at the post-translational level
OsIAA1	BR	Characterization of OsIAA1 gene, a member of rice Aux/IAA family involved in auxin and brassinosteroid hormone responses and plant morphogenesis	T-DNA insertion mutant of OsARF1 showed reduced sensitivity to BR treatment, resembling the phenotype of OsIAA1-overexpression plants
OsIBH1|IBH1	BR	Antagonistic HLH/bHLH transcription factors mediate brassinosteroid regulation of cell elongation and plant development in rice and Arabidopsis	BR increases the RNA levels of ILI1 and PRE1 but represses IBH1 through the transcription factor BZR1
OsMDP1	BR	A brassinolide-suppressed rice MADS-box transcription factor, OsMDP1, has a negative regulatory role in BR signaling	A brassinolide-suppressed rice MADS-box transcription factor, OsMDP1, has a negative regulatory role in BR signaling
OsMDP1	BR	A brassinolide-suppressed rice MADS-box transcription factor, OsMDP1, has a negative regulatory role in BR signaling	OsMDP1 deficiency resulted in enhanced expression of OsXTR1, which encodes xyloglucan endotransglycosylase, the cell-wall loosening enzyme necessary for cell elongation, and modulated expressions of multiple genes involved in cell signalling and gene transcription, indicating the key negative regulatory role of OsMDP1 in BR signalling
OsOFP8	BR	OVATE Family Protein 8 Positively Mediates Brassinosteroid Signaling through Interacting with the GSK3-like Kinase in Rice.	Here we report in rice that OsOFP8 plays a positive role in BR signaling pathway
OsOFP8	BR	OVATE Family Protein 8 Positively Mediates Brassinosteroid Signaling through Interacting with the GSK3-like Kinase in Rice.	The gain-of-function mutant Osofp8 and OsOFP8 overexpression lines showed enhanced lamina joint inclination, whereas OsOFP8 RNAi transgenic lines showed more upright leaf phenotype, which suggest that OsOFP8 is involved in BR responses
OsOFP8	BR	OVATE Family Protein 8 Positively Mediates Brassinosteroid Signaling through Interacting with the GSK3-like Kinase in Rice.	These results indicate that OsOFP8 is a substrate of OsGSK2 and the function of OsOFP8 in plant growth and development is at least partly through the BR signaling pathway
OsPRA2	BR	A Small G Protein as a Novel Component of the Rice Brassinosteroid Signal Transduction.	More importantly, OsPRA2 was found to co-localize with and directly bind to rice BR receptor BRASSINOSTEROID-INSENSITIVE 1 (OsBRI1) on the plasma membrane
OsPRA2	BR	A Small G Protein as a Novel Component of the Rice Brassinosteroid Signal Transduction.	Together, these results revealed a possible working mechanism of OsPRA2 as a novel negative regulator on OsBRI1 and OsBZR1 in the BR signaling pathway in rice, and further extended the knowledge about the regulatory mechanism of rice BR signaling
OsRLCK102	BR	The Receptor-Like Cytoplasmic Kinase OsRLCK102 Regulates XA21-Mediated Immunity and Plant Development in Rice	Collectively, our study reveals that OsRLCK102 positively regulates XA21-mediated immunity and negatively regulates rice development through BR signaling in rice
OsXTR1|XTH2	BR	A brassinolide-suppressed rice MADS-box transcription factor, OsMDP1, has a negative regulatory role in BR signaling	OsMDP1 deficiency resulted in enhanced expression of OsXTR1, which encodes xyloglucan endotransglycosylase, the cell-wall loosening enzyme necessary for cell elongation, and modulated expressions of multiple genes involved in cell signalling and gene transcription, indicating the key negative regulatory role of OsMDP1 in BR signalling
RAV6	BR	Epigenetic Mutation of RAV6 Affects Leaf Angle and Seed Size in Rice.	This indicates that RAV6 affects rice leaf angle by modulating BR homeostasis and demonstrates an essential regulatory role of epigenetic modification on a key gene controlling important agricultural traits
RAVL1	BR	RAV-Like1 maintains brassinosteroid homeostasis via the coordinated activation of BRI1 and biosynthetic genes in rice	Also, RAVL1 is necessary for the response of these genes to changes in cellular BR homeostasis
RAVL1	BR	RAV-Like1 maintains brassinosteroid homeostasis via the coordinated activation of BRI1 and biosynthetic genes in rice	Furthermore, RAVL1 is also required for the expression of the BR biosynthetic genes D2, D11, and BRD1 that are subject to BR negative feedback
RAVL1	BR	RAV-Like1 maintains brassinosteroid homeostasis via the coordinated activation of BRI1 and biosynthetic genes in rice	Genetic evidence is presented to strengthen the observation that the primary action of RAVL1 mediates the expression of genes involved in BR signaling and biosynthesis
RAVL1	BR	RAV-Like1 maintains brassinosteroid homeostasis via the coordinated activation of BRI1 and biosynthetic genes in rice	This report shows that RAVL1 regulates the expression of the BR receptor
RAVL1	BR	RAV-Like1 maintains brassinosteroid homeostasis via the coordinated activation of BRI1 and biosynthetic genes in rice	This study thus describes a regulatory circuit modulating the homeostasis of BR in which RAVL1 ensures the basal activity of both the signaling and the biosynthetic pathways
REL1	BR	Characterization of Rolled and Erect Leaf 1 in regulating leave morphology in rice.	Moreover, transcript levels of BR response genes in the rel1 dominant mutants and REL1-overexpressing lines were significantly altered
REL1	BR	Characterization of Rolled and Erect Leaf 1 in regulating leave morphology in rice.	Taken together, these findings suggest that REL1 regulates leaf morphology, particularly in leaf rolling and bending, through the coordination of BR signalling transduction
SG1	BR	Short grain1 decreases organ elongation and brassinosteroid response in rice	However, the endogenous BR level in the SG1 overexpressor (SG1:OX) plants was comparable to the wild type
SLG	BR	SLG controls grain size and leaf angle by modulating brassinosteroid homeostasis in rice.	Overexpression of SLG in d11-2 (deficient in BR synthesis) and d61-1 (deficient in BR signaling) did not change the existing phenotypes
SLG	BR	SLG controls grain size and leaf angle by modulating brassinosteroid homeostasis in rice.	Taken together, we conclude that SLG is an important regulator in BR homeostasis and that manipulation of SLG expression to an optimal level may provide a way to develop an ideal plant type
TUD1|DSG1	BR	The U-box E3 ubiquitin ligase TUD1 functions with a heterotrimeric G alpha subunit to regulate Brassinosteroid-mediated growth in rice	Genetic, phenotypic, and physiological analyses have shown that tud1 is epistatic to d1 and is less sensitive to BR treatment
XIAO	BR	XIAO is involved in the control of organ size by contributing to the regulation of signaling and homeostasis of brassinosteroids and cell cycling in rice	The xiao mutant displayed a tissue-specific enhanced BR response and greatly reduced BR contents at the whole-plant level
XIAO	BR	XIAO is involved in the control of organ size by contributing to the regulation of signaling and homeostasis of brassinosteroids and cell cycling in rice	These results indicated that XIAO is a regulator of BR signaling and cell division
BBR	ga	The GA octodinucleotide repeat binding factor BBR participates in the transcriptional regulation of the homeobox geneBkn3	The GA octodinucleotide repeat binding factor BBR participates in the transcriptional regulation of the homeobox geneBkn3
BC12	ga	Mutation of rice BC12/GDD1, which encodes a kinesin-like protein that binds to a GA biosynthesis gene promoter, leads to dwarfism with impaired cell elongation	Mutation of rice BC12/GDD1, which encodes a kinesin-like protein that binds to a GA biosynthesis gene promoter, leads to dwarfism with impaired cell elongation
BC12	ga	Mutation of rice BC12/GDD1, which encodes a kinesin-like protein that binds to a GA biosynthesis gene promoter, leads to dwarfism with impaired cell elongation	Therefore, BC12/GDD1, a kinesin-like protein with transcription regulation activity, mediates cell elongation by regulating the GA biosynthesis pathway in rice
CKI|EL1|Hd16	ga	Rice early flowering1, a CKI, phosphorylates DELLA protein SLR1 to negatively regulate gibberellin signalling	el1 had an enhanced GA response, consistent with the suppression of EL1 expression by exogenous GA(3)
CKI|EL1|Hd16	ga	Rice homeobox transcription factor HOX1a positively regulates gibberellin responses by directly suppressing EL1	In addition, HOX1a suppresses the transcription of early flowering1 (EL1), a negative regulator of GA signaling, and further electrophoretic mobility shift assay and chromatin immunoprecipitation analysis revealed that HOX1a directly bound to the promoter region of EL1 to suppress its expression and stimulate GA signaling
CKI|EL1|Hd16	ga	Rice early flowering1, a CKI, phosphorylates DELLA protein SLR1 to negatively regulate gibberellin signalling	Overexpression of SLR1 in wild-type plants caused a severe dwarf phenotype, which was significantly suppressed by EL1 deficiency, indicating the negative effect of SLR1 on GA signalling requires the EL1 function
CKI|EL1|Hd16	ga	The Rice Floral Repressor Early flowering1 Affects Spikelet Fertility By Modulating Gibberellin Signaling.	The el1 mutation contributes to early flowering in japonica rice under long days but fails to limit GA signaling, thus negatively affecting spikelet fertility, which results in a loss of grain yield
CKI|EL1|Hd16	ga	Rice homeobox transcription factor HOX1a positively regulates gibberellin responses by directly suppressing EL1	These results demonstrate that HOX1a functions as a positive regulator of GA signaling by suppressing EL1, providing informative hints on the study of GA signaling
CKI|EL1|Hd16	ga	Rice early flowering1, a CKI, phosphorylates DELLA protein SLR1 to negatively regulate gibberellin signalling	This study shows EL1 a novel and key regulator of the GA response and provided important clues on casein kinase I activities in GA signalling and plant development
COP1|PPS	ga	Role of rice PPS in late vegetative and reproductive growth	Double mutant (d18-k pps-1) showed the same phenotype as the pps-1, indicating that PPS is upstream of GA biosynthetic genes
COP1|PPS	ga	The COP1 ortholog PPS regulates the juvenile-adult and vegetative-reproductive phase changes in rice	The pps-1 mutant exhibits delayed expression of miR156 and miR172 and the suppression of GA biosynthetic genes, reducing the GA(3) content in this mutant
CYP703A3	ga	Gibberellin modulates anther development in rice via the transcriptional regulation of GAMYB	Together, these results suggest that GA regulates exine formation and the PCD of tapetal cells and that direct activation of CYP703A3 by GAMYB is key to exine formation
CYP714B1	ga	CYP714B1 and CYP714B2 encode gibberellin 13-oxidases that reduce gibberellin activity in rice	Here, we report that two cytochrome P450 genes, CYP714B1 and CYP714B2, encode GA 13-oxidase in rice
CYP714B1	ga	CYP714B1 and CYP714B2 encode gibberellin 13-oxidases that reduce gibberellin activity in rice	These results indicate that CYP714B1 and CYP714B2 play a predominant role in GA 13-hydroxylation in rice
CYP714B2	ga	CYP714B1 and CYP714B2 encode gibberellin 13-oxidases that reduce gibberellin activity in rice	Here, we report that two cytochrome P450 genes, CYP714B1 and CYP714B2, encode GA 13-oxidase in rice
CYP714B2	ga	CYP714B1 and CYP714B2 encode gibberellin 13-oxidases that reduce gibberellin activity in rice	These results indicate that CYP714B1 and CYP714B2 play a predominant role in GA 13-hydroxylation in rice
D1|RGA1	ga	Rice dwarf mutantd1, which is defective in the a subunit of the heterotrimeric G protein, affects gibberellin signal transduction	Compared with the wild type, GA induction of alpha-amylase activity in aleurone cells of d1 was greatly reduced
D1|RGA1	ga	Rice dwarf mutantd1, which is defective in the a subunit of the heterotrimeric G protein, affects gibberellin signal transduction	Furthermore, Os20ox expression was up-regulated, and the GA content was elevated in the stunted internodes of d1
D1|RGA1	ga	Rice dwarf mutantd1, which is defective in the a subunit of the heterotrimeric G protein, affects gibberellin signal transduction	However, in the presence of high GA concentrations, alpha-amylase induction occurred even in d1
D1|RGA1	ga	Rice dwarf mutantd1, which is defective in the a subunit of the heterotrimeric G protein, affects gibberellin signal transduction	In addition, a double mutant between d1 and another GA-signaling mutant, slr, revealed that SLR is epistatic to the D1, supporting that the Galpha protein is involved in GA signaling
D1|RGA1	ga	Rice dwarf mutantd1, which is defective in the a subunit of the heterotrimeric G protein, affects gibberellin signal transduction	The GA sensitivity of second leaf sheath elongation in d1 was similar to that of the wild type in terms of dose responsiveness, but the response of internode elongation to GA was much lower in d1
d18|OsGA3ox2	ga	The rice GERMINATION DEFECTIVE 1, encoding a B3 domain transcriptional repressor, regulates seed germination and seedling development by integrating GA and carbohydrate metabolism	Consistent with the dwarf phenotype of gd1, expression of the gibberelic acid (GA) inactivation gene OsGA2ox3 is increased dramatically, accompanied by reduced expression of GA biosynthetic genes including OsGA20ox1, OsGA20ox2 and OsGA3ox2 in gd1, resulting in a decreased endogenous GA(4) level
d18|OsGA3ox2	ga	Gibberellin is not a regulator of miR156 in rice juvenile-adult phase change	In addition, d18-dy mutation and GA did not affect expression levels of downstream genes of miR156
d18|OsGA3ox2	ga	The multiple contributions of phytochromes to the control of internode elongation in rice	These findings indicate that phytochromes contribute to multiple steps in the control of internode elongation, such as the expression of the GA biosynthesis gene OsGA3ox2, ACO1 expression, and the onset of internode elongation
d18|OsGA3ox2	ga	Gibberellin is not a regulator of miR156 in rice juvenile-adult phase change	To confirm the functions of GA in rice, I used dwarf mutant d18-dy
D35|OsKOS3|OsKO2	ga	A rice semi-dwarf gene, Tan-Ginbozu (D35), encodes the gibberellin biosynthesis enzyme, ent-kaurene oxidase	Comparing d35Tan-Ginbozu with other high yielding cultivars, we discuss strategies to produce culm architectures suitable for high crop yield by decreasing GA levels
D35|OsKOS3|OsKO2	ga	CYP701A8: a rice ent-kaurene oxidase paralog diverted to more specialized diterpenoid metabolism	In particular, under conditions where OsKO2 catalyzes the expected conversion of ent-kaurene to ent-kaurenoic acid required for GA biosynthesis, OsKOL4 instead efficiently reacts with ent-sandaracopimaradiene and ent-cassadiene to produce the corresponding C3alpha-hydroxylated diterpenoids
D35|OsKOS3|OsKO2	ga	A rice semi-dwarf gene, Tan-Ginbozu (D35), encodes the gibberellin biosynthesis enzyme, ent-kaurene oxidase	Introduction of OsKOL4 into d35Tan-Ginbozu did not rescue its dwarf phenotype, indicating that OsKOL4 is not involved in GA biosynthesis
D35|OsKOS3|OsKO2	ga	CYP701A8: a rice ent-kaurene oxidase paralog diverted to more specialized diterpenoid metabolism	Rice (Oryza sativa) contains five CYP701A subfamily members in its genome, despite the fact that only one (OsKO2/CYP701A6) is required for GA biosynthesis
DGL1|OsKTN60	ga	Analysis of the rice mutant dwarf and gladius leaf 1. Aberrant katanin-mediated microtubule organization causes up-regulation of gibberellin biosynthetic genes independently of gibberellin signaling	GA biosynthetic genes are up-regulated in dgl1, but the expression of BR biosynthetic genes is not enhanced
DGL1|OsKTN60	ga	Analysis of the rice mutant dwarf and gladius leaf 1. Aberrant katanin-mediated microtubule organization causes up-regulation of gibberellin biosynthetic genes independently of gibberellin signaling	Here, we report a rice (Oryza sativa) dwarf mutant, dwarf and gladius leaf 1 (dgl1), which exhibits only minimal response to GA and BR
DGL1|OsKTN60	ga	Analysis of the rice mutant dwarf and gladius leaf 1. Aberrant katanin-mediated microtubule organization causes up-regulation of gibberellin biosynthetic genes independently of gibberellin signaling	Instead, aberrant microtubule organization caused by the loss of the microtubule-severing function of DGL1 may result in enhanced expression of GA biosynthetic genes in that enhanced expression was also observed in a BR-deficient mutant with aberrant microtubule organization
DGL1|OsKTN60	ga	Analysis of the rice mutant dwarf and gladius leaf 1. Aberrant katanin-mediated microtubule organization causes up-regulation of gibberellin biosynthetic genes independently of gibberellin signaling	The enhanced expression of GA biosynthetic genes in dgl1 is not caused by inappropriate GA signaling because the expression of these genes was repressed by GA3 treatment, and degradation of the rice DELLA protein SLR1 was triggered by GA3 in this mutant
D-h	ga	Isolation and characterization of a dominant dwarf gene, d-h, in rice	Since the mutant plants exhibit a defect in GA response, but not in the GA synthetic pathway, it appears that the d-h gene may be involved in a GA signaling pathway
DLT|OsGRAS-32|D62|GS6|SMOS2	ga	Identification and characterization of dwarf 62, a loss-of-function mutation in DLT/OsGRAS-32 affecting gibberellin metabolism in rice	Briefly, these results demonstrated that the D62 (DLT/OsGRAS-32) not only participated in the regulation of BR signaling, but also influenced GA metabolism in rice
GA20OX4	ga	Differences and similarities in the photoregulation of gibberellin metabolism between rice and dicots	In parallel, phytochrome B with auxiliary action of phytochrome A mediates repression of GA 20-oxidase genes (OsGA20ox2 and OsGA20ox4)
GD1	ga	The rice GERMINATION DEFECTIVE 1, encoding a B3 domain transcriptional repressor, regulates seed germination and seedling development by integrating GA and carbohydrate metabolism	Consistent with the dwarf phenotype of gd1, expression of the gibberelic acid (GA) inactivation gene OsGA2ox3 is increased dramatically, accompanied by reduced expression of GA biosynthetic genes including OsGA20ox1, OsGA20ox2 and OsGA3ox2 in gd1, resulting in a decreased endogenous GA(4) level
GD1	ga	The rice GERMINATION DEFECTIVE 1, encoding a B3 domain transcriptional repressor, regulates seed germination and seedling development by integrating GA and carbohydrate metabolism	Exogenous application of GA not only induced GD1 expression, but also partially rescued the dwarf phenotype of gd1
GD1	ga	The rice GERMINATION DEFECTIVE 1, encoding a B3 domain transcriptional repressor, regulates seed germination and seedling development by integrating GA and carbohydrate metabolism	These data indicate that GD1 participates directly or indirectly in regulating GA and carbohydrate homeostasis, and further regulates rice seed germination and seedling development
GID1|OsGID1	ga	Gibberellin homeostasis and plant height control by EUI and a role for gibberellin in root gravity responses in rice	Disturbing GA homeostasis affected the expression of the GA signaling genes GID1 (GIBBERELLIN INSENSITIVE DWARF 1), GID2 and SLR1
GID1|OsGID1	ga	Release of the repressive activity of rice DELLA protein SLR1 by gibberellin does not require SLR1 degradation in the gid2 mutant	Evidence for GA signaling without GID2 was also provided by the expression behavior of GA-regulated genes such as GA-20oxidase1, GID1, and SLR1 in the gid2 mutant
GID1|OsGID1	ga	GID1 modulates stomatal response and submergence tolerance involving ABA and GA signaling in rice.	Further analyses suggested that the function of GID1 in submergence responses is partially dependent on ABA, and GA signaling by GID1 is involved in submergence tolerance by modulating carbohydrate consumption
GID1|OsGID1	ga	Release of the repressive activity of rice DELLA protein SLR1 by gibberellin does not require SLR1 degradation in the gid2 mutant	GA perception by GID1 causes SLR1 protein degradation involving the F-box protein GID2; this triggers GA-associated responses such as shoot elongation and seed germination
GID1|OsGID1	ga	Molecular interactions of a soluble gibberellin receptor, GID1, with a rice DELLA protein, SLR1, and gibberellin	GA(4) was found to have the highest affinity to GID1 in Y2H assays and is the most effective form of GA in planta
GID1|OsGID1	ga	GID1 modulates stomatal response and submergence tolerance involving ABA and GA signaling in rice.	GID1 modulates stomatal response and submergence tolerance involving ABA and GA signaling in rice.
GID1|OsGID1	ga	Thermodynamic characterization of OsGID1-gibberellin binding using calorimetry and docking simulations	Herein, we present a study aimed at defining the types of forces important to binding via a combination of isothermal titration calorimetry (ITC) and computational docking studies that employed rice GID1 (OsGID1), OsGID1 mutants, which were designed to have a decreased possible number of hydrogen bonds with bound GA, and GA variants
GID1|OsGID1	ga	Thermodynamic characterization of OsGID1-gibberellin binding using calorimetry and docking simulations	In rice, the initial GA-signaling events involve the binding of a GA to the soluble GA receptor protein, GID1
GID1|OsGID1	ga	The suppressive function of the rice DELLA protein SLR1 is dependent on its transcriptional activation activity	Our results indicate that the N-terminal region of SLR1 has two roles in GA signaling: interaction with GID1 and transactivation activity
GID1|OsGID1	ga	Molecular interactions of a soluble gibberellin receptor, GID1, with a rice DELLA protein, SLR1, and gibberellin	Previously, a yeast two-hybrid (Y2H) assay revealed that the GID1-GA complex directly interacts with SLENDER RICE1 (SLR1), a DELLA repressor protein in GA signaling
GID1|OsGID1	ga	gid1, a gibberellin-insensitive dwarf mutant, shows altered regulation of probenazole-inducible protein (PBZ1) in response to cold stress and pathogen attack	Specifically, OsCPS1, which encodes an enzyme in the GA biosynthesis pathway, was down-regulated and OsCPS2 and OsCPS4, which encode enzymes in phytoalexin biosynthesis, were up-regulated in gid1
GID1|OsGID1	ga	GID1 modulates stomatal response and submergence tolerance involving ABA and GA signaling in rice.	Taken together, these findings suggest GID1 plays distinct roles in stomatal response and submergence tolerance through both the ABA and GA signaling pathways in rice
GID1|OsGID1	ga	Molecular interactions of a soluble gibberellin receptor, GID1, with a rice DELLA protein, SLR1, and gibberellin	The amino acid residues important for SLR1 interaction completely overlapped the residues required for GA binding that were scattered throughout the GID1 molecule
GID1|OsGID1	ga	gid1, a gibberellin-insensitive dwarf mutant, shows altered regulation of probenazole-inducible protein (PBZ1) in response to cold stress and pathogen attack	The entcopalyl diphosphate synthase (OsCPS) genes, which encode enzymes at the branch point between GA and phytoalexin biosynthesis, were expressed differentially in gid1 relative to the wild type
GID1|OsGID1	ga	Release of the repressive activity of rice DELLA protein SLR1 by gibberellin does not require SLR1 degradation in the gid2 mutant	The level of SLR1 protein in gid2 was decreased by loss of GID1 function or treatment with a GA biosynthesis inhibitor, and dwarfism was enhanced
GID1|OsGID1	ga	Release of the repressive activity of rice DELLA protein SLR1 by gibberellin does not require SLR1 degradation in the gid2 mutant	These results indicate that derepression of SLR1 repressive activity can be accomplished by GA and GID1 alone and does not require F-box (GID2) function
GID1|OsGID1	ga	gid1, a gibberellin-insensitive dwarf mutant, shows altered regulation of probenazole-inducible protein (PBZ1) in response to cold stress and pathogen attack	These results suggest that the expression of PBZ1 is regulated by GA signalling and stress stimuli, and that gid1 is involved in tolerance to cold stress and resistance to blast fungus
GID1|OsGID1	ga	The suppressive function of the rice DELLA protein SLR1 is dependent on its transcriptional activation activity	This activity was suppressed by the GA-dependent GID1-SLR1 interaction, which may explain why GA responses are induced in the presence of GA
GID1|OsGID1	ga	Molecular interactions of a soluble gibberellin receptor, GID1, with a rice DELLA protein, SLR1, and gibberellin	To identify the important regions of GID1 for GA and SLR1 interactions, we used many different mutant versions of GID1, such as the spontaneous mutant GID1s, N- and C-terminal truncated GID1s, and mutagenized GID1 proteins with conserved amino acids replaced with Ala
GID1|OsGID1	ga	A rice gid1 suppressor mutant reveals that gibberellin is not always required for interaction between its receptor, GID1, and DELLA proteins	To investigate gibberellin (GA) signaling using the rice (Oryza sativa) GA receptor GIBBERELLIN-INSENSITIVE DWARF1 (GID1) mutant gid1-8, we isolated a suppressor mutant, Suppressor of gid1-1 (Sgd-1)
GID1|OsGID1	ga	GIBBERELLIN INSENSITIVE DWARF1 encodes a soluble receptor for gibberellin	Together, our results indicate that GID1 is a soluble receptor mediating GA signalling in rice
GID1|OsGID1	ga	Thermodynamic characterization of OsGID1-gibberellin binding using calorimetry and docking simulations	We find that, in general, GA binding is enthalpically driven and that a hydrogen bond between the phenolic hydroxyl of OsGID1 Tyr134 and the C-3 hydroxyl of a GA is a defining structural element
GID1|OsGID1	ga	The suppressive function of the rice DELLA protein SLR1 is dependent on its transcriptional activation activity	When the gibberellin (GA) receptor GIBBERELLIN INSENSITIVE DWARF 1 (GID1) binds to GA, GID1 interacts with DELLA proteins, repressors of GA signaling
HAZ1|HOX1a	ga	Rice homeobox transcription factor HOX1a positively regulates gibberellin responses by directly suppressing EL1	HOX1a is induced by GA and encodes a homeobox transcription factor with transcription repression activity
HAZ1|HOX1a	ga	Rice homeobox transcription factor HOX1a positively regulates gibberellin responses by directly suppressing EL1	In addition, HOX1a suppresses the transcription of early flowering1 (EL1), a negative regulator of GA signaling, and further electrophoretic mobility shift assay and chromatin immunoprecipitation analysis revealed that HOX1a directly bound to the promoter region of EL1 to suppress its expression and stimulate GA signaling
HAZ1|HOX1a	ga	Rice homeobox transcription factor HOX1a positively regulates gibberellin responses by directly suppressing EL1	These results demonstrate that HOX1a functions as a positive regulator of GA signaling by suppressing EL1, providing informative hints on the study of GA signaling
HAZ1|HOX1a	ga	Rice homeobox transcription factor HOX1a positively regulates gibberellin responses by directly suppressing EL1	We here show that overexpression of rice homeobox gene HOX1a resulted in enhanced gibberellin (GA) response, indicating a positive effect of HOX1a in GA signaling
HDA705	ga	Involvement of rice histone deacetylase HDA705 in seed germination and in response to ABA and abiotic stresses.	Delayed seed germination of HDA705 overexpression lines was associated with down-regulated expression of GA biosynthetic genes and up-regulation of ABA biosynthetic genes
HOX12	ga	Rice HOX12 Regulates Panicle Exsertion by Directly Modulating the Expression of ELONGATED UPPERMOST INTERNODE1.	Quantification of GA levels in the uppermost internodes revealed that the HOX12 knockdown plants contain higher levels of the major biologically active GAs (such as GA1 and GA4) than these in the wild type
JMJ706|OsJMJ706	ga	OsmiR396d-regulated OsGRFs function in floral organogenesis in rice through binding to their targets OsJMJ706 and OsCR4.	OsGRF6/OsGRF10 localized to the nucleus, and electrophoretic mobility shift assays revealed that both OsGRF6 and OsGRF10 bind the GA response element in the promoters of OsJMJ706 and OsCR4, which were reported to participate in the regulation of floral organ development
KAO	ga	An overview of gibberellin metabolism enzyme genes and their related mutants in rice	To enhance our understanding of GA metabolism in rice (Oryza sativa), we intensively screened and identified 29 candidate genes encoding the following GA metabolic enzymes using all available rice DNA databases: ent-copalyl diphosphate synthase (CPS), ent-kaurene synthase (KS), ent-kaurene oxidase (KO), ent-kaurenoic acid oxidase (KAO), GA 20-oxidase (GA20ox), GA 3-oxidase (GA3ox), and GA 2-oxida…
KS2|OsKS2|OsKSL2	ga	Isolation and characterisation of a dwarf rice mutant exhibiting defective gibberellins biosynthesis	The putative OsKS2 gene was a chromosome 4-located ent-kaurene synthase (KS), encoding the enzyme that catalyses an early step of the GA biosynthesis pathway
NAL2|OsWOX3A|WOX3	ga	OsWOX3A is involved in negative feedback regulation of the gibberellic acid biosynthetic pathway in rice (Oryza sativa).	Exogenous GA3 treatment fully rescued the developmental defects of OsWOX3A-OX plants, suggesting that constitutive overexpression of OsWOX3A downregulates GA biosynthesis
NAL2|OsWOX3A|WOX3	ga	Regulatory role of the OsWOX3A transcription factor in rice root development.	In a recent study, we demonstrated that OsWOX3A directly binds to the promoter of the KAO gene, which encodes ent-kaurenoic acid oxidase, an enzyme involved in GA biosynthesis, and represses KAO expression
NAL2|OsWOX3A|WOX3	ga	OsWOX3A is involved in negative feedback regulation of the gibberellic acid biosynthetic pathway in rice (Oryza sativa).	OsWOX3A expression is drastically and temporarily upregulated by GA3 and downregulated by paclobutrazol, a blocker of GA biosynthesis
NAL2|OsWOX3A|WOX3	ga	OsWOX3A is involved in negative feedback regulation of the gibberellic acid biosynthetic pathway in rice (Oryza sativa).	These data indicate that OsWOX3A is a GA-responsive gene and functions in the negative feedback regulation of the GA biosynthetic pathway for GA homeostasis to maintain the threshold levels of endogenous GA intermediates throughout development
OsAP2-39	ga	The APETALA-2-Like Transcription Factor OsAP2-39 Controls Key Interactions between Abscisic Acid and Gibberellin in Rice	The exogenous application of GA restores the wild-type phenotype in the transgenic line and ABA application induces the expression of EUI and suppresses the expression of OsAP2-39 in the wild-type line
OsCBL2	ga	A gibberellin-regulated calcineurin B in rice localizes to the tonoplast and is implicated in vacuole function	Only one rice CBL gene, OsCBL2, is up-regulated by GA in the aleurone layer
OsCDPK13|OsCDPK11|OsCPK11	ga	OsCDPK13, a calcium-dependent protein kinase gene from rice, is induced by cold and gibberellin in rice leaf sheath	The results suggest that OsCDPK13 might be an important signaling component in the response of rice to GA and cold stress
OsCDPK13|OsCDPK11|OsCPK11	ga	OsCDPK13, a calcium-dependent protein kinase gene from rice, is induced in response to cold and gibberellin	The results suggest that OsCDPK13 might be an important signaling component in the response of rice to GA and cold stress
OsCPS|OsCPS1	ga	gid1, a gibberellin-insensitive dwarf mutant, shows altered regulation of probenazole-inducible protein (PBZ1) in response to cold stress and pathogen attack	Specifically, OsCPS1, which encodes an enzyme in the GA biosynthesis pathway, was down-regulated and OsCPS2 and OsCPS4, which encode enzymes in phytoalexin biosynthesis, were up-regulated in gid1
OsCPS|OsCPS1	ga	gid1, a gibberellin-insensitive dwarf mutant, shows altered regulation of probenazole-inducible protein (PBZ1) in response to cold stress and pathogen attack	The entcopalyl diphosphate synthase (OsCPS) genes, which encode enzymes at the branch point between GA and phytoalexin biosynthesis, were expressed differentially in gid1 relative to the wild type
OsCPS2|OsCyc2	ga	gid1, a gibberellin-insensitive dwarf mutant, shows altered regulation of probenazole-inducible protein (PBZ1) in response to cold stress and pathogen attack	Specifically, OsCPS1, which encodes an enzyme in the GA biosynthesis pathway, was down-regulated and OsCPS2 and OsCPS4, which encode enzymes in phytoalexin biosynthesis, were up-regulated in gid1
OsCPS4|OsCyc1	ga	gid1, a gibberellin-insensitive dwarf mutant, shows altered regulation of probenazole-inducible protein (PBZ1) in response to cold stress and pathogen attack	Specifically, OsCPS1, which encodes an enzyme in the GA biosynthesis pathway, was down-regulated and OsCPS2 and OsCPS4, which encode enzymes in phytoalexin biosynthesis, were up-regulated in gid1
OsDOG|OsSAP11	ga	OsDOG, a gibberellin-induced A20/AN1 zinc-finger protein, negatively regulates gibberellin-mediated cell elongation in rice	From previous gibberellin (GA) microarray data and A20/AN1 ZFP family member association, we chose Oryza sativa dwarf rice with overexpression of gibberellin-induced gene (OsDOG) to examine its function in the GA pathway
OsDOG|OsSAP11	ga	OsDOG, a gibberellin-induced A20/AN1 zinc-finger protein, negatively regulates gibberellin-mediated cell elongation in rice	OsDOG has a novel function in regulating GA homeostasis and in negative maintenance of plant cell elongation in rice
OsGA20ox1|GNP1	ga	A role of OsGA20ox1 , encoding an isoform of gibberellin 20-oxidase, for regulation of plant stature in rice	Analysis of mRNA and the endogenous GAs reveal that biologically active GA level is increased by up-regulation of the OsGA20ox1 gene in B142
OsGA20ox1|GNP1	ga	The rice GERMINATION DEFECTIVE 1, encoding a B3 domain transcriptional repressor, regulates seed germination and seedling development by integrating GA and carbohydrate metabolism	Consistent with the dwarf phenotype of gd1, expression of the gibberelic acid (GA) inactivation gene OsGA2ox3 is increased dramatically, accompanied by reduced expression of GA biosynthetic genes including OsGA20ox1, OsGA20ox2 and OsGA3ox2 in gd1, resulting in a decreased endogenous GA(4) level
OsGA20ox1|GNP1	ga	The QTL GNP1 Encodes GA20ox1, Which Increases Grain Number and Yield by Increasing Cytokinin Activity in Rice Panicle Meristems.	We propose that cytokinin activity increased due to a KNOX-mediated transcriptional feedback loop resulting from the higher GNP1 transcript levels, in turn leading to increased expression of the GA catabolism genes GA2oxs and reduced GA1 and GA3 accumulation
OsGA2ox1	ga	Expression of a Gibberellin 2-Oxidase Gene around the Shoot Apex Is Related to Phase Transition in Rice	These results indicate that OsGA2ox1 encodes a GA 2-oxidase, which is functional not only in vitro but also in vivo
OsGA2ox1	ga	Expression of a Gibberellin 2-Oxidase Gene around the Shoot Apex Is Related to Phase Transition in Rice	We have isolated and characterized a cDNA, designated Oryza sativa GA 2-oxidase 1 (OsGA2ox1) from rice (Oryza sativa L
OsGA2ox5	ga	OsGA2ox5, a gibberellin metabolism enzyme, is involved in plant growth, the root gravity response and salt stress	In this study, the gene encoding a GA 2-oxidase of rice, Oryza sativa GA 2-oxidase 5 (OsGA2ox5), was cloned and characterized
OsGA2ox5	ga	OsGA2ox5, a gibberellin metabolism enzyme, is involved in plant growth, the root gravity response and salt stress	The roots of OsGA2ox5-ox plants exhibited increased starch granule accumulation and gravity responses, revealing a role for GA in root starch granule development and gravity responses
OsGA2ox6	ga	Activation of gibberellin 2-oxidase 6 decreases active gibberellin levels and creates a dominant semi-dwarf phenotype in rice (Oryza sativa L.)	BLASTP analysis revealed that OsGA2ox6 belongs to the class III of GA 2-oxidases, which is a novel type of GA2ox that uses C20-GAs (GA(12) and/or GA(53)) as the substrates
OsGA2ox6	ga	Activation of gibberellin 2-oxidase 6 decreases active gibberellin levels and creates a dominant semi-dwarf phenotype in rice (Oryza sativa L.)	Interestingly, we found that a GA biosynthesis inhibitor, paclobutrazol, positively regulated the OsGA2ox6 gene
OsGF14e|GF14e|GID2	ga	Gibberellin homeostasis and plant height control by EUI and a role for gibberellin in root gravity responses in rice	Disturbing GA homeostasis affected the expression of the GA signaling genes GID1 (GIBBERELLIN INSENSITIVE DWARF 1), GID2 and SLR1
OsGF14e|GF14e|GID2	ga	Release of the repressive activity of rice DELLA protein SLR1 by gibberellin does not require SLR1 degradation in the gid2 mutant	Evidence for GA signaling without GID2 was also provided by the expression behavior of GA-regulated genes such as GA-20oxidase1, GID1, and SLR1 in the gid2 mutant
OsGF14e|GF14e|GID2	ga	Release of the repressive activity of rice DELLA protein SLR1 by gibberellin does not require SLR1 degradation in the gid2 mutant	GA perception by GID1 causes SLR1 protein degradation involving the F-box protein GID2; this triggers GA-associated responses such as shoot elongation and seed germination
OsGF14e|GF14e|GID2	ga	Accumulation of Phosphorylated Repressor for Gibberellin Signaling in an F-box Mutant	In gid2, a repressor for GA signaling, SLR1, was highly accumulated in a phosphorylated form and GA increased its concentration, whereas SLR1 was rapidly degraded by GA through ubiquitination in the wild type
OsGF14e|GF14e|GID2	ga	Release of the repressive activity of rice DELLA protein SLR1 by gibberellin does not require SLR1 degradation in the gid2 mutant	The level of SLR1 protein in gid2 was decreased by loss of GID1 function or treatment with a GA biosynthesis inhibitor, and dwarfism was enhanced
OsGF14e|GF14e|GID2	ga	Release of the repressive activity of rice DELLA protein SLR1 by gibberellin does not require SLR1 degradation in the gid2 mutant	These results indicate that derepression of SLR1 repressive activity can be accomplished by GA and GID1 alone and does not require F-box (GID2) function
OsGF14e|GF14e|GID2	ga	Accumulation of Phosphorylated Repressor for Gibberellin Signaling in an F-box Mutant	We conclude that GID2 is a positive regulator of GA signaling and that regulated degradation of SLR1 is initiated through GA-dependent phosphorylation and finalized by an SCF(GID2)-proteasome pathway
OsGLN2	ga	Cloning, characterization and expression of OsGLN2, a rice endo-1,3-beta-glucanase gene regulated developmentally in flowers and hormonally in germinating seeds	This is the first report, to our knowledge, that OsGLN2 encodes a 1,3-beta-GLU and is expressed specifically in paleae and lemmas during flowering and in germinating seeds, where its expression is enhanced by GA and suppressed by ABA
OsGSR1	ga	OsGSR1 is involved in crosstalk between gibberellins and brassinosteroids in rice	Furthermore, OsGSR1 RNAi plants show a reduced sensitivity to GA treatment, an increased expression of the GA biosynthetic gene OsGA20ox2, which is feedback inhibited by GA signaling, and an elevated level of endogenous GA: together, these suggest that OsGSR1 is a positive regulator of GA signaling
OsGSR1	ga	OsGSR1 is involved in crosstalk between gibberellins and brassinosteroids in rice	Here, we demonstrate that OsGSR1, a member of the GAST (GA-stimulated transcript) gene family, is induced by GA and repressed by BR
OsGSR1	ga	OsGSR1 is involved in crosstalk between gibberellins and brassinosteroids in rice	These results demonstrate that OsGSR1 plays important roles in both BR and GA pathways, and also mediates an interaction between the two signaling pathways
OSH1|Oskn1	ga	Decreased GA1 Content Caused by the Overexpression of OSH1 Is Accompanied by Suppression of GA 20-Oxidase Gene Expression	Based on these results, we conclude that overexpression ofOSH1 causes a reduction of the level of GA1by suppressing GA 20-oxidase expression
OSH1|Oskn1	ga	Decreased GA1 Content Caused by the Overexpression of OSH1 Is Accompanied by Suppression of GA 20-Oxidase Gene Expression	Decreased GA1 Content Caused by the Overexpression of OSH1 Is Accompanied by Suppression of GA 20-Oxidase Gene Expression
OSH1|Oskn1	ga	Decreased GA1 Content Caused by the Overexpression of OSH1 Is Accompanied by Suppression of GA 20-Oxidase Gene Expression	Here we report the results of our analysis on the regulatory mechanism(s) ofOSH1 on GA metabolism
OSH1|Oskn1	ga	Decreased GA1 Content Caused by the Overexpression of OSH1 Is Accompanied by Suppression of GA 20-Oxidase Gene Expression	RNA-blot analysis revealed that GA 20-oxidase gene expression was suppressed in stem tissue of OSH1-transformed tobacco plants
OSH1|Oskn1	ga	Decreased GA1 Content Caused by the Overexpression of OSH1 Is Accompanied by Suppression of GA 20-Oxidase Gene Expression	The internal GA1 and GA20 contents inOSH1-transformed tobacco were dramatically reduced compared with those of wild-type plants, whereas the level of GA19, a mid-product of GA 20-oxidase, was 25% of the wild-type level
OsHDT1|HDT701	ga	Expression and functional analysis of the plant-specific histone deacetylase HDT701 in rice.	Delayed seed germination of HDT701 overexpression lines is associated with decreased histone H4 acetylation and down-regulated expression of GA biosynthetic genes
Oshox4	ga	Functional analysis of rice HOMEOBOX4 (Oshox4) gene reveals a negative function in gibberellin responses	Interestingly, the expression of YAB1 that is involved in the negative feedback regulation of the GA biosynthesis was upregulated in the Oshox4 over-expressing plants
Oshox4	ga	Functional analysis of rice HOMEOBOX4 (Oshox4) gene reveals a negative function in gibberellin responses	These data together suggest that Oshox4 may be involved in the negative regulation of GA signalling and may play a role to fine tune GA responses in rice
OsKOS1|OsKOL4|CYP701A8	ga	CYP701A8: a rice ent-kaurene oxidase paralog diverted to more specialized diterpenoid metabolism	In particular, under conditions where OsKO2 catalyzes the expected conversion of ent-kaurene to ent-kaurenoic acid required for GA biosynthesis, OsKOL4 instead efficiently reacts with ent-sandaracopimaradiene and ent-cassadiene to produce the corresponding C3alpha-hydroxylated diterpenoids
OsKOS1|OsKOL4|CYP701A8	ga	A rice semi-dwarf gene, Tan-Ginbozu (D35), encodes the gibberellin biosynthesis enzyme, ent-kaurene oxidase	Introduction of OsKOL4 into d35Tan-Ginbozu did not rescue its dwarf phenotype, indicating that OsKOL4 is not involved in GA biosynthesis
OsKOS1|OsKOL4|CYP701A8	ga	CYP701A8: a rice ent-kaurene oxidase paralog diverted to more specialized diterpenoid metabolism	Thus, it appears that OsKOL4 plays a role in the more specialized diterpenoid metabolism of rice, and our results provide evidence for divergence of a KO/CYP701 family member from GA biosynthesis
OsKS1	ga	The rice OsLOL2 gene encodes a zinc finger protein involved in rice growth and disease resistance	Expression of OsKS1, one of the genes encoding for GA biosynthetic enzymes, was suppressed in the antisense transgenic lines
OsMYB103L|CEF1	ga	CEF1/OsMYB103L is involved in GA-mediated regulation of secondary wall biosynthesis in rice.	Furthermore, OsMYB103L physically interacts with SLENDER RICE1 (SLR1), a DELLA repressor of GA signaling, and involved in GA-mediated regulation of cellulose synthesis pathway
OsMYBGA|OsGAMYB	ga	Two cis-acting elements necessary and sufficient for gibberellin-upregulated proteinase expression in rice seeds	Four copies of either GARE or CARE showed transactivation neither by OsGAMyb nor by GA induction
OsMYBGA|OsGAMYB	ga	A rice WRKY gene encodes a transcriptional repressor of the gibberellin signaling pathway in aleurone cells	Mutation of the two W boxes prevents the binding of OsWRKY71 to the mutated promoter, and releases the suppression of the OsGAMYB-activated Amy32b expression by OsWRKY71, suggesting that OsWRKY71 blocks GA signaling by functionally interfering with OsGAMYB
OsMYBGA|OsGAMYB	ga	Loss-of-function mutations of the rice GAMYB gene impair alpha-amylase expression in aleurone and flower development	No alpha-amylase expression in the endosperm was induced in these mutants in response to GA treatment, indicating that the Tos17 insertion had knocked out OsGAMYB function
OsNAC2|OsTIL1|OMTN2|OsORE1	ga	OsNAC2 encoding a NAC transcription factor affects plant height through mediating the gibberellic acid pathway in rice.	Taken together, we proposed that OsNAC2 is a negative regulator of the plant height and flowering time, which acts by directly regulating key genes of the GA pathway in rice
OsOFP2	ga	Rice Ovate Family Protein 2 (OFP2) alters hormonal homeostasis and vasculature development.	Reduced expression of the gibberellin biosynthesis gene GA 20-oxidase 7 coincided with lower gibberellin content in OsOFP2 overexpression lines
OsPR10a|PBZ1	ga	gid1, a gibberellin-insensitive dwarf mutant, shows altered regulation of probenazole-inducible protein (PBZ1) in response to cold stress and pathogen attack	These results suggest that the expression of PBZ1 is regulated by GA signalling and stress stimuli, and that gid1 is involved in tolerance to cold stress and resistance to blast fungus
OsrbcL1	ga	Rice RING E3 ligase may negatively regulate gamma-ray response to mediate the degradation of photosynthesis-related proteins.	In this study, our findings regarding the regulation of GA irradiation-induced OsGIRP1 in relation to the levels of photosynthesis-related proteins such as OsrbcL1 and OsrbcS1 and hypersensitive responses of overexpressing plants to GR irradiation provide insight into the molecular functions of OsGIRP1 as a negative regulator in response to the stress of radiation
OsrcaA1|OsrcaA2	ga	Involvement of a Ca(2+)-dependent protein kinase component downstream to the gibberellin-binding phosphoprotein, RuBisCO activase, in rice	Kinase activities of these proteins were significantly reduced in the presence of uniconazole, a potent GA biosynthesis inhibitor, but one of them was strongly promoted by GA(3) treatment in transgenic plants carrying a smaller subunit of RuBisCO activase (OsrcaA1) compared to the larger subunit OsrcaA2
OsSIN	ga	Overexpression of OsSIN, encoding a novel small protein, causes short internodes in Oryza sativa	Our results suggest that OsSIN is a new member in the GA pathway regulating rice stem development
OsSIN	ga	Overexpression of OsSIN, encoding a novel small protein, causes short internodes in Oryza sativa	The rice with OsSIN overexpression was less sensitive to GA than the wild type in terms of the second leaf sheath length
OsSPY	ga	The rice SPINDLY gene functions as a negative regulator of gibberellin signaling by controlling the suppressive function of the DELLA protein, SLR1, and modulating brassinosteroid synthesis	In addition to the GA-related phenotypes, OsSPY antisense and RNAi plants showed increased lamina joint bending, which is a brassinosteroid-related phenotype, indicating that OsSPY may play roles both in GA signaling and in the brassinosteroid pathway
OsSPY	ga	The rice SPINDLY gene functions as a negative regulator of gibberellin signaling by controlling the suppressive function of the DELLA protein, SLR1, and modulating brassinosteroid synthesis	In knockdown plants, the enhanced elongation of lower internodes was correlated with decreased levels of OsSPY expression, similar to the spindly phenotype of Arabidopsis spy mutants, suggesting that OsSPY also functions as a negative factor in GA signaling in rice
OsSPY	ga	The rice SPINDLY gene functions as a negative regulator of gibberellin signaling by controlling the suppressive function of the DELLA protein, SLR1, and modulating brassinosteroid synthesis	The suppressive function of OsSPY in GA signaling was supported by the findings that the dwarfism was partially rescued and OsGA20ox2 (GA20 oxidase) expression was reduced in GA-deficient and GA-insensitive mutants by the knockdown of OsSPY function
OsSPY	ga	The rice SPINDLY gene functions as a negative regulator of gibberellin signaling by controlling the suppressive function of the DELLA protein, SLR1, and modulating brassinosteroid synthesis	This indicates that the function of OsSPY in GA signaling is not via changes in the amount or stability of SLR1, but probably involves control of the suppressive function of SLR1
OsSPY	ga	The rice SPINDLY gene functions as a negative regulator of gibberellin signaling by controlling the suppressive function of the DELLA protein, SLR1, and modulating brassinosteroid synthesis	To understand the function of SPY in GA signaling in rice, we isolated a rice SPINDLY homolog (OsSPY) and produced knockdown transgenic plants in which OsSPY expression was reduced by introducing its antisense or RNAi construct
OsWRKY24	ga	A negative regulator encoded by a rice WRKY gene represses both abscisic acid and gibberellins signaling in aleurone cells	As to the GA signaling, OsWRKY24 differs from OsWRKY51 and -71, two negative regulators specifically function in the GA signaling pathway, in several ways
OsWRKY24	ga	A negative regulator encoded by a rice WRKY gene represses both abscisic acid and gibberellins signaling in aleurone cells	Here we report a rice WRKY gene, OsWRKY24, which encodes a protein that functions as a negative regulator of both GA and ABA signaling
OsWRKY24	ga	A negative regulator encoded by a rice WRKY gene represses both abscisic acid and gibberellins signaling in aleurone cells	Third, unlike OsWRKY71, OsWRKY24 is stable upon GA treatment
OsWRKY24	ga	A negative regulator encoded by a rice WRKY gene represses both abscisic acid and gibberellins signaling in aleurone cells	Together, these data demonstrate that OsWRKY24 is a novel type of transcriptional repressor that inhibits both GA and ABA signaling
OsWRKY51	ga	OsWRKY51, a rice transcription factor, functions as a positive regulator in defense response against Xanthomonas oryzae pv. oryzae.	Based on these results, we suggest that OsWRKY51 is a positive transcriptional regulator of defense signaling and has direct DNA binding ability to the promoter of OsPR10a, although it is reported to be a negative regulator in GA signaling
OsWRKY51	ga	Interactions of two abscisic-acid induced WRKY genes in repressing gibberellin signaling in aleurone cells	In contrast, the third non-DNA-binding mutant enhances GA induction of Amy32b-GUS, by interfering with the binding of the wild-type OsWRKY71 or the OsWRKY71/OsWRKY51 repressing complex
OsWRKY51	ga	Interactions of two abscisic-acid induced WRKY genes in repressing gibberellin signaling in aleurone cells	To address the cross-talk of GA and ABA signaling, we studied two rice WRKY genes (OsWRKY51 and OsWRKY71) that are ABA-inducible and GA-repressible in embryos and aleurone cells
OsWRKY71	ga	A rice WRKY gene encodes a transcriptional repressor of the gibberellin signaling pathway in aleurone cells	Exogenous GA treatment decreases the steady-state mRNA level of OsWRKY71 and destabilizes the GFP:OsWRKY71 fusion protein
OsWRKY71	ga	Interactions of two abscisic-acid induced WRKY genes in repressing gibberellin signaling in aleurone cells	However, two of these non-DNA-binding mutants are still able to repress GA induction by enhancing the binding affinity of the wild-type DNA-binding OsWRKY71 repressors
OsWRKY71	ga	Interactions of two abscisic-acid induced WRKY genes in repressing gibberellin signaling in aleurone cells	In contrast, the third non-DNA-binding mutant enhances GA induction of Amy32b-GUS, by interfering with the binding of the wild-type OsWRKY71 or the OsWRKY71/OsWRKY51 repressing complex
OsWRKY71	ga	A rice WRKY gene encodes a transcriptional repressor of the gibberellin signaling pathway in aleurone cells	Mutation of the two W boxes prevents the binding of OsWRKY71 to the mutated promoter, and releases the suppression of the OsGAMYB-activated Amy32b expression by OsWRKY71, suggesting that OsWRKY71 blocks GA signaling by functionally interfering with OsGAMYB
OsWRKY71	ga	A rice WRKY gene encodes a transcriptional repressor of the gibberellin signaling pathway in aleurone cells	These findings suggest that OsWRKY71 encodes a transcriptional repressor of GA signaling in aleurone cells
OsWRKY71	ga	A negative regulator encoded by a rice WRKY gene represses both abscisic acid and gibberellins signaling in aleurone cells	Third, unlike OsWRKY71, OsWRKY24 is stable upon GA treatment
OsWRKY71	ga	Interactions of two abscisic-acid induced WRKY genes in repressing gibberellin signaling in aleurone cells	To address the cross-talk of GA and ABA signaling, we studied two rice WRKY genes (OsWRKY51 and OsWRKY71) that are ABA-inducible and GA-repressible in embryos and aleurone cells
OsYABBY4	ga	The rice YABBY4 gene regulates plant growth and development through modulating the gibberellin pathway.	These data together suggest that OsYABBY4 serves as a DNA-binding intermediate protein for SLR1 and is associated with the GA signaling pathway regulating gene expression during plant growth and development
OsYABBY4	ga	The rice YABBY4 gene regulates plant growth and development through modulating the gibberellin pathway.	We report on an important role for OsYABBY4 in negative control of the expression of a GA biosynthetic gene by binding to the promoter region of the gibberellin 20-oxidase 2 gene (GA20ox2), which is a direct target of SLR1 (the sole DELLA protein negatively controlling GA responses in rice)
PHYA|OsPhyA	ga	The multiple contributions of phytochromes to the control of internode elongation in rice	In addition, the transcription levels of several ethylene- or gibberellin (GA)-related genes were changed in phyAphyBphyC mutants, and measurement of the plant hormone levels indicated low ethylene production and bioactive GA levels in the phyAphyBphyC mutants
PHYB|OsphyB	ga	The multiple contributions of phytochromes to the control of internode elongation in rice	In addition, the transcription levels of several ethylene- or gibberellin (GA)-related genes were changed in phyAphyBphyC mutants, and measurement of the plant hormone levels indicated low ethylene production and bioactive GA levels in the phyAphyBphyC mutants
PHYC	ga	The multiple contributions of phytochromes to the control of internode elongation in rice	In addition, the transcription levels of several ethylene- or gibberellin (GA)-related genes were changed in phyAphyBphyC mutants, and measurement of the plant hormone levels indicated low ethylene production and bioactive GA levels in the phyAphyBphyC mutants
PLA1	ga	Rice PLASTOCHRON genes regulate leaf maturation downstream of the gibberellin signal transduction pathway	GA induced PLA1 and PLA2 expression, and conversely the GA-inhibitor uniconazole suppressed PLA1 and PLA2 expression
PLA1	ga	Rice PLASTOCHRON genes regulate leaf maturation downstream of the gibberellin signal transduction pathway	GA treatment slightly down-regulated the GA biosynthesis gene GA20ox2 and up-regulated the GA-catabolizing gene GA2ox4, whereas the GA biosynthesis inhibitor uniconazole up-regulated GA20ox2 and down-regulated GA2ox4 both in wild-type and pla mutants, suggesting that the GA feedback mechanism is not impaired in pla1 and pla2
PLA1	ga	Rice PLASTOCHRON genes regulate leaf maturation downstream of the gibberellin signal transduction pathway	In pla1-4 and pla2-1 seedlings, expression levels of GA biosynthesis genes and the signal transduction gene were similar to those in wild-type seedlings
PLA1	ga	Rice PLASTOCHRON genes regulate leaf maturation downstream of the gibberellin signal transduction pathway	These results indicate that both PLA1 and PLA2 act downstream of the GA signal transduction pathway to regulate leaf development
PLA1	ga	Rice PLASTOCHRON genes regulate leaf maturation downstream of the gibberellin signal transduction pathway	To reveal how GA signal transduction affects the expression of PLA1 and PLA2, PLA expression in GA-signaling mutants was examined
PLA2|LHD2	ga	Rice PLASTOCHRON genes regulate leaf maturation downstream of the gibberellin signal transduction pathway	GA induced PLA1 and PLA2 expression, and conversely the GA-inhibitor uniconazole suppressed PLA1 and PLA2 expression
PLA2|LHD2	ga	Rice PLASTOCHRON genes regulate leaf maturation downstream of the gibberellin signal transduction pathway	GA treatment slightly down-regulated the GA biosynthesis gene GA20ox2 and up-regulated the GA-catabolizing gene GA2ox4, whereas the GA biosynthesis inhibitor uniconazole up-regulated GA20ox2 and down-regulated GA2ox4 both in wild-type and pla mutants, suggesting that the GA feedback mechanism is not impaired in pla1 and pla2
PLA2|LHD2	ga	Rice PLASTOCHRON genes regulate leaf maturation downstream of the gibberellin signal transduction pathway	In pla1-4 and pla2-1 seedlings, expression levels of GA biosynthesis genes and the signal transduction gene were similar to those in wild-type seedlings
PLA2|LHD2	ga	Rice PLASTOCHRON genes regulate leaf maturation downstream of the gibberellin signal transduction pathway	These results indicate that both PLA1 and PLA2 act downstream of the GA signal transduction pathway to regulate leaf development
PLA2|LHD2	ga	Rice PLASTOCHRON genes regulate leaf maturation downstream of the gibberellin signal transduction pathway	To reveal how GA signal transduction affects the expression of PLA1 and PLA2, PLA expression in GA-signaling mutants was examined
RPBF|OsDof3	ga	Functional dissections between GAMYB and Dof transcription factors suggest a role for protein-protein associations in the gibberellin-mediated expression of the RAmy1A gene in the rice aleurone	The results showed the accessory function of OsDOF3 responsible for a dosage-dependent mediation of GA signaling that leads to high-level expression of physiological target genes
RSG	ga	Expression of OsSPY and 14-3-3 genes involved in plant height variations of ion-beam-induced KDML 105 rice mutants	On the other hand, the 14-3-3 encoded a signaling protein which can bind and prevent the RSG (repression of shoot growth) protein function as a transcriptional repressor of the kaurene oxidase (KO) gene in the GA biosynthetic pathway
sd1|GA20ox2	ga	OsGSR1 is involved in crosstalk between gibberellins and brassinosteroids in rice	Furthermore, OsGSR1 RNAi plants show a reduced sensitivity to GA treatment, an increased expression of the GA biosynthetic gene OsGA20ox2, which is feedback inhibited by GA signaling, and an elevated level of endogenous GA: together, these suggest that OsGSR1 is a positive regulator of GA signaling
sd1|GA20ox2	ga	The rice YABBY1 gene is involved in the feedback regulation of gibberellin metabolism	In this report, we show that a rice (Oryza sativa) YABBY1 (YAB1) gene had a similar expression pattern as key rice GA biosynthetic genes GA3ox2 and GA20ox2
sd1|GA20ox2	ga	Overexpression of a GRAS protein lacking the DELLA domain confers altered gibberellin responses in rice	Moreover, overexpression of SLRL1 in normal rice plants induced a dwarf phenotype with an increased level of OsGA20ox2 gene expression and diminished the GA-induced shoot elongation, suggesting that SLRL1 acts as a repressor of GA signaling
sd1|GA20ox2	ga	The rice SPINDLY gene functions as a negative regulator of gibberellin signaling by controlling the suppressive function of the DELLA protein, SLR1, and modulating brassinosteroid synthesis	The suppressive function of OsSPY in GA signaling was supported by the findings that the dwarfism was partially rescued and OsGA20ox2 (GA20 oxidase) expression was reduced in GA-deficient and GA-insensitive mutants by the knockdown of OsSPY function
SLR1|OsGAI	ga	The Gibberellin Signaling Pathway Is Regulated by the Appearance and Disappearance of SLENDER RICE1 in Nuclei	Application of GA(3) to SLR1-GFP overproducers induced GA actions such as shoot elongation, downregulation of GA 20-oxidase expression, and upregulation of SLR1 expression linked with the disappearance of the nuclear SLR1-GFP protein
SLR1|OsGAI	ga	Overexpression of a GRAS protein lacking the DELLA domain confers altered gibberellin responses in rice	Based on the constitutive GA response phenotype of slr1 mutants, SLR1 has been thought to be the sole DELLA-type protein suppressing GA signals in rice
SLR1|OsGAI	ga	Gibberellin homeostasis and plant height control by EUI and a role for gibberellin in root gravity responses in rice	Disturbing GA homeostasis affected the expression of the GA signaling genes GID1 (GIBBERELLIN INSENSITIVE DWARF 1), GID2 and SLR1
SLR1|OsGAI	ga	Release of the repressive activity of rice DELLA protein SLR1 by gibberellin does not require SLR1 degradation in the gid2 mutant	Evidence for GA signaling without GID2 was also provided by the expression behavior of GA-regulated genes such as GA-20oxidase1, GID1, and SLR1 in the gid2 mutant
SLR1|OsGAI	ga	Rice early flowering1, a CKI, phosphorylates DELLA protein SLR1 to negatively regulate gibberellin signalling	Further studies showed that the phosphorylation of SLR1 is important for maintaining its activity and stability, and mutation of the candidate phosphorylation site of SLR1 results in the altered GA signalling
SLR1|OsGAI	ga	slender Rice, a Constitutive Gibberellin Response Mutant, Is Caused by a Null Mutation of the SLR1 Gene, an Ortholog of the Height-Regulating Gene GAI/RGA/RHT/D8	Furthermore, introduction of a 6-kb genomic DNA fragment containing the wild-type SLR1 gene into the slr1-1 mutant restored GA sensitivity to normal
SLR1|OsGAI	ga	GA Perception and Signal Transduction: Molecular Interactions of the GA Receptor GID1 with GA and the DELLA Protein SLR1 in Rice	GA Perception and Signal Transduction: Molecular Interactions of the GA Receptor GID1 with GA and the DELLA Protein SLR1 in Rice
SLR1|OsGAI	ga	Release of the repressive activity of rice DELLA protein SLR1 by gibberellin does not require SLR1 degradation in the gid2 mutant	GA perception by GID1 causes SLR1 protein degradation involving the F-box protein GID2; this triggers GA-associated responses such as shoot elongation and seed germination
SLR1|OsGAI	ga	Overexpression of a GRAS protein lacking the DELLA domain confers altered gibberellin responses in rice	However, the repressive activity of SLRL1 against GA signaling was much weaker than a truncated SLR1 lacking the DELLA domain
SLR1|OsGAI	ga	The DELLA protein SLR1 integrates and amplifies salicylic acid- and jasmonic acid-dependent innate immunity in rice.	In a reciprocal manner, we found JA and SA treatment to interfere with GA metabolism and stabilize SLR1
SLR1|OsGAI	ga	Release of the repressive activity of rice DELLA protein SLR1 by gibberellin does not require SLR1 degradation in the gid2 mutant	In GA-insensitive and GA biosynthesis mutants, SLENDER RICE1 (SLR1) accumulates to high levels, and the severity of dwarfism is usually correlated with the level of SLR1 accumulation
SLR1|OsGAI	ga	Submergence tolerance conferred by Sub1A is mediated by SLR1 and SLRL1 restriction of gibberellin responses in rice	Notably Sub1A increased the accumulation of the GA signaling repressors Slender Rice-1 (SLR1) and SLR1 Like-1 (SLRL1) and concomitantly diminished GA-inducible gene expression under submerged conditions
SLR1|OsGAI	ga	The suppressive function of the rice DELLA protein SLR1 is dependent on its transcriptional activation activity	Our results indicate that the N-terminal region of SLR1 has two roles in GA signaling: interaction with GID1 and transactivation activity
SLR1|OsGAI	ga	Rice early flowering1, a CKI, phosphorylates DELLA protein SLR1 to negatively regulate gibberellin signalling	Overexpression of SLR1 in wild-type plants caused a severe dwarf phenotype, which was significantly suppressed by EL1 deficiency, indicating the negative effect of SLR1 on GA signalling requires the EL1 function
SLR1|OsGAI	ga	The Gibberellin Signaling Pathway Is Regulated by the Appearance and Disappearance of SLENDER RICE1 in Nuclei	SLR1-GFP worked in nuclei to repress the GA signaling pathway; its overproduction caused a dwarf phenotype
SLR1|OsGAI	ga	The Gibberellin Signaling Pathway Is Regulated by the Appearance and Disappearance of SLENDER RICE1 in Nuclei	The analyses revealed that the SLR1 protein can be divided into four parts: a GA signal perception domain located at the N terminus, a regulatory domain for its repression activity, a dimer formation domain essential for signal perception and repression activity, and a repression domain at the C terminus
SLR1|OsGAI	ga	Analysis of the rice mutant dwarf and gladius leaf 1. Aberrant katanin-mediated microtubule organization causes up-regulation of gibberellin biosynthetic genes independently of gibberellin signaling	The enhanced expression of GA biosynthetic genes in dgl1 is not caused by inappropriate GA signaling because the expression of these genes was repressed by GA3 treatment, and degradation of the rice DELLA protein SLR1 was triggered by GA3 in this mutant
SLR1|OsGAI	ga	Release of the repressive activity of rice DELLA protein SLR1 by gibberellin does not require SLR1 degradation in the gid2 mutant	The level of SLR1 protein in gid2 was decreased by loss of GID1 function or treatment with a GA biosynthesis inhibitor, and dwarfism was enhanced
SLR1|OsGAI	ga	The slender rice mutant, with constitutively activated gibberellin signal transduction, has enhanced capacity for abscisic acid level	The SLR1 gene, with sequence homology to members of the plant-specific GRAS gene family, is a mediator of the GA signal transduction process
SLR1|OsGAI	ga	The slender rice mutant, with constitutively activated gibberellin signal transduction, has enhanced capacity for abscisic acid level	These results indicate that constitutive activation of the GA signal transduction pathway by the slr1-1 mutation promotes the endogenous ABA level
SLR1|OsGAI	ga	Release of the repressive activity of rice DELLA protein SLR1 by gibberellin does not require SLR1 degradation in the gid2 mutant	These results indicate that derepression of SLR1 repressive activity can be accomplished by GA and GID1 alone and does not require F-box (GID2) function
SLR1|OsGAI	ga	slender Rice, a Constitutive Gibberellin Response Mutant, Is Caused by a Null Mutation of the SLR1 Gene, an Ortholog of the Height-Regulating Gene GAI/RGA/RHT/D8	These results indicate that the product of the SLR1 gene is an intermediate of the GA signal transduction pathway
SLR1|OsGAI	ga	The suppressive function of the rice DELLA protein SLR1 is dependent on its transcriptional activation activity	This activity was suppressed by the GA-dependent GID1-SLR1 interaction, which may explain why GA responses are induced in the presence of GA
SLR1|OsGAI	ga	The rice SPINDLY gene functions as a negative regulator of gibberellin signaling by controlling the suppressive function of the DELLA protein, SLR1, and modulating brassinosteroid synthesis	This indicates that the function of OsSPY in GA signaling is not via changes in the amount or stability of SLR1, but probably involves control of the suppressive function of SLR1
SLR1|OsGAI	ga	slender Rice, a Constitutive Gibberellin Response Mutant, Is Caused by a Null Mutation of the SLR1 Gene, an Ortholog of the Height-Regulating Gene GAI/RGA/RHT/D8	Thus, we demonstrate opposite GA response phenotypes depending on the type of mutations in SLR1
SLR1|OsGAI	ga	Submergence tolerance conferred by Sub1A is mediated by SLR1 and SLRL1 restriction of gibberellin responses in rice	Together, these results demonstrate that Sub1A limits ethylene-promoted GA responsiveness during submergence by augmenting accumulation of the GA signaling repressors SLR1 and SLRL1
SLR1|OsGAI	ga	The Gibberellin Signaling Pathway Is Regulated by the Appearance and Disappearance of SLENDER RICE1 in Nuclei	We conclude that GA signal transduction is regulated by the appearance or disappearance of the nuclear SLR1 protein, which is controlled by the upstream GA signal
SMOS1|SHB|RLA1	ga	SHOEBOX Modulates Root Meristem Size in Rice through Dose-Dependent Effects of Gibberellins on Cell Elongation and Proliferation.	SHB encodes an AP2/ERF transcription factor that directly activates transcription of the GA biosynthesis gene KS1
SMOS1|SHB|RLA1	ga	SHOEBOX Modulates Root Meristem Size in Rice through Dose-Dependent Effects of Gibberellins on Cell Elongation and Proliferation.	These defects can be either corrected by exogenous application of bioactive GA or induced in wild-type roots by a dose-dependent inhibitory effect of paclobutrazol on GA biosynthesis, suggesting that GA deficiency is the primary cause of shb mutant phenotypes
Sub1A	ga	Expression of rice SUB1A and SUB1C transcription factors in Arabidopsis uncovers flowering inhibition as a submergence tolerance mechanism	As in rice transgenic plants that ectopically express SUB1A-1, Arabidopsis transgenic plants that constitutively express SUB1A displayed GA insensitivity and abscisic acid hypersensitivity
Sub1A	ga	Submergence tolerance conferred by Sub1A is mediated by SLR1 and SLRL1 restriction of gibberellin responses in rice	In the presence of Sub1A, the increase in these GA signaling repressors and decrease in GA responsiveness were stimulated by ethylene, which promotes Sub1A expression
Sub1A	ga	Submergence tolerance conferred by Sub1A is mediated by SLR1 and SLRL1 restriction of gibberellin responses in rice	Notably Sub1A increased the accumulation of the GA signaling repressors Slender Rice-1 (SLR1) and SLR1 Like-1 (SLRL1) and concomitantly diminished GA-inducible gene expression under submerged conditions
Sub1A	ga	Submergence tolerance conferred by Sub1A is mediated by SLR1 and SLRL1 restriction of gibberellin responses in rice	Together, these results demonstrate that Sub1A limits ethylene-promoted GA responsiveness during submergence by augmenting accumulation of the GA signaling repressors SLR1 and SLRL1
Sub1C	ga	Expression of rice SUB1A and SUB1C transcription factors in Arabidopsis uncovers flowering inhibition as a submergence tolerance mechanism	SUB1C is invariably present and acts downstream of the enhancement of GA responsiveness during submergence
ZFP185	ga	An A20/AN1-type zinc finger protein modulates gibberellins and abscisic acid contents and increases sensitivity to abiotic stress in rice (Oryza sativa L.).	Here we report a novel A20/AN1-type zinc finger protein ZFP185 involved in GA and ABA signaling in the regulation of growth and stress response
ZFP185	ga	An A20/AN1-type zinc finger protein modulates gibberellins and abscisic acid contents and increases sensitivity to abiotic stress in rice (Oryza sativa L.).	Our study suggests that ZFP185 regulates plant growth and stress responses by affecting GA and ABA biosynthesis in rice
ZFP185	ga	An A20/AN1-type zinc finger protein modulates gibberellins and abscisic acid contents and increases sensitivity to abiotic stress in rice (Oryza sativa L.).	The application of exogenous GA3 can fully rescue the semi-dwarfism phenotype of ZFP185 overexpressing plants, suggesting the negative role of ZFP185 in GA biosynthesis
C3H12	ja	A CCCH-type zinc finger nucleic acid-binding protein quantitatively confers resistance against rice bacterial blight disease	Activation of C3H12 partially enhanced resistance to Xoo, accompanied by the accumulation of jasmonic acid (JA) and induced expression of JA signaling genes in rice
C3H12	ja	A CCCH-type zinc finger nucleic acid-binding protein quantitatively confers resistance against rice bacterial blight disease	In contrast, knockout or suppression of C3H12 resulted in partially increased susceptibility to Xoo, accompanied by decreased levels of JA and expression of JA signaling genes in rice
CYP94C2b	ja	Elevated levels of CYP94 family gene expression alleviate the jasmonate response and enhance salt tolerance in rice.	Inactivation of JA was facilitated in a rice line with enhanced CYP94C2b expression, and responses to exogenous JA and wounding were alleviated
OsACS2	ja	OsNPR1 negatively regulates herbivore-induced JA and ethylene signaling and plant resistance to a chewing herbivore in rice	The antisense expression of OsNPR1 (as-npr1), which reduced the expression of the gene by 50%, increased elicited levels of JA and ethylene (ET) as well as of expression of a lipoxygenase gene OsHI-LOX and an ACC synthase gene OsACS2
OsAOS1	ja	OsMPK3 positively regulates the JA signaling pathway and plant resistance to a chewing herbivore in rice	Silencing OsMPK3 (ir-mpk3) reduced the expression of the gene by 50-70 %, decreased elicited levels of JA and diminished the expression of a lipoxygenase gene OsHI-LOX and an allene oxide synthase gene OsAOS1
OsAOS2	ja	Inducible overexpression of a rice allene oxide synthase gene increases the endogenous jasmonic acid level, PR gene expression, and host resistance to fungal infection	Furthermore, we have characterized a pathogen-inducible rice OsAOS2 gene (which encodes allene oxide synthase, a key enzyme in the JA biosynthetic pathway) and examined the role of endogenous JA in rice defense response through transgenic manipulation of the JA biosynthesis
OsATX	ja	Characterization of a novel rice gene OsATX and modulation of its expression by components of the stress signalling pathways	Additionally, co-application of either JA or ABA with SA drastically suppressed the induced OsATX mRNA level
OsATX	ja	Characterization of a novel rice gene OsATX and modulation of its expression by components of the stress signalling pathways	Nipponbare) gene, OsATX, a single copy gene, from the JA treated rice seedling leaves cDNA library
OsBBPI	ja	Characterization of a rice (Oryza sativa L.) Bowman–Birk proteinase inhibitor: tightly light regulated induction in response to cut, jasmonic acid, ethylene and protein phosphatase 2A inhibitors	Taken together, these results suggest that among the phytohormones tested here, JA and ethylene play important role(s) in regulating OsBBPI expression, with an intimate interaction with light signals
OsbHLH1|OsbHLH062	ja	OsJAZ9 acts as a transcriptional regulator in jasmonate signaling and modulates salt stress tolerance in rice.	OsbHLH062 can bind to an E-box in the promoters of the ion transporter genes such as OsHAK21, and most of these ion transporter genes are responsive to JA treatment
OsBRR1	ja	A putative leucine-rich repeat receptor kinase, OsBRR1, is involved in rice blast resistance	OsBRR1 expression was low in leaves and undetectable in roots under normal growth conditions, while its transcript was significantly induced in leaves infected with the blast fungus (Ken 54-04) and was moderately affected by ABA, JA and SA treatment
OsCHX14	ja	OsCHX14 is involved in the K+ homeostasis in rice (Oryza sativa) flowers	Expression profiling confirmed that among 17 CHX genes in rice, OsCHX14 was the only member that showed an expression polymorphism, not only in osjar1 mutants but also in RNAi lines of OsCOI1, another key member of the JA signaling pathway
OsCOI1|OsCOI1a	ja	Jasmonic acid-mediated defense suppresses brassinosteroid-mediated susceptibility to Rice black streaked dwarf virus infection in rice	MeJA application efficiently suppressed the expression of BR pathway genes, and this inhibition depended on the JA coreceptor OsCOI1
OsCOI1|OsCOI1a	ja	silencing COI1 in rice increases susceptibility to chewing insects and impairs inducible defense	Silencing OsCOI1 did not alter LF-induced LOX activity and JA content, but it led to a reduction in the TrypPI content, POD and PPO activity by 62
OsDOS	ja	A novel nuclear-localized CCCH-type zinc finger protein, OsDOS, is involved in delaying leaf senescence in rice	Furthermore, methyl JA treatments of both seeds and detached leaves from the RNAi and the overexpressing transgenic lines showed hyper- and hyporesponses, respectively, consistent with the negative regulation of the JA pathway by OsDOS
OsDOS	ja	A novel nuclear-localized CCCH-type zinc finger protein, OsDOS, is involved in delaying leaf senescence in rice	Together, these results indicate that OsDOS is a novel nuclear protein that delays leaf senescence likely, at least in part, by integrating developmental cues to the JA pathway
OsEDR1|OsACDR1|OsMAPKKK1|SPL3	ja	OsEDR1 negatively regulates rice bacterial resistance via activation of ethylene biosynthesis	ACC treatment was associated with decreased SA and JA biosynthesis in OsEDR1-KO plants
OsEDR1|OsACDR1|OsMAPKKK1|SPL3	ja	OsEDR1 negatively regulates rice bacterial resistance via activation of ethylene biosynthesis	In contrast, aminoethoxyvinylglycine, the inhibitor of ethylene biosynthesis, promoted expression of SA and JA synthesis-related genes in OsEDR1-KO plants
OsEDS1	ja	Protein elicitor PemG1 from Magnaporthe grisea induces systemic acquired resistance (SAR) in plants	In rice, PemG1 induced overexpressions of the SA signal-related genes (OsEDS1, OsPAL1, and OsNH1) but not the JA pathway-related genes (OsLOX2 and OsAOS2)
OsERF1	ja	RSOsPR10 expression in response to environmental stresses is regulated antagonistically by jasmonate/ethylene and salicylic acid signaling pathways in rice roots	Expression of OsERF1, a transcription factor in the JA/ET pathway, was induced earlier than that of RSOsPR10 after salt, JA and ACC treatments
OsGLP2-1	ja	The germin-like protein OsGLP2-1 enhances resistance to fungal blast and bacterial blight in rice.	Higher endogenous level of JA was also identified in OsGLP2-1 overexpressing plants than in control plants both before and after pathogen inoculation
OsHI-LOX	ja	Silencing OsHI-LOX makes rice more susceptible to chewing herbivores, but enhances resistance to a phloem feeder	Antisense expression of OsHI-LOX (as-lox) reduced SSB- or BPH-induced JA and trypsin protease inhibitor (TrypPI) levels, improved the larval performance of SBB as well as that of the rice leaf folder (LF) Cnaphalocrocis medinalis, and increased the damage caused by SSB and LF larvae
OsHI-LOX	ja	OsMPK3 positively regulates the JA signaling pathway and plant resistance to a chewing herbivore in rice	Silencing OsMPK3 (ir-mpk3) reduced the expression of the gene by 50-70 %, decreased elicited levels of JA and diminished the expression of a lipoxygenase gene OsHI-LOX and an allene oxide synthase gene OsAOS1
OsHI-LOX	ja	OsNPR1 negatively regulates herbivore-induced JA and ethylene signaling and plant resistance to a chewing herbivore in rice	The antisense expression of OsNPR1 (as-npr1), which reduced the expression of the gene by 50%, increased elicited levels of JA and ethylene (ET) as well as of expression of a lipoxygenase gene OsHI-LOX and an ACC synthase gene OsACS2
OsHI-LOX	ja	Silencing OsHI-LOX makes rice more susceptible to chewing herbivores, but enhances resistance to a phloem feeder	These results imply that OsHI-LOX is involved in herbivore-induced JA biosynthesis, and plays contrasting roles in controlling rice resistance to chewing and phloem-feeding herbivores
OsJAC1	ja	Overexpression of OsJAC1, a Lectin Gene, Suppresses the Coleoptile and Stem Elongation in Rice	In addition, compared with coleoptiles of wild-type plants, those of OsJAC1 overexpression rice were more sensitive to JA treatment
OsJar1|OsGH3.5|OsGH3-5	ja	Rice JASMONATE RESISTANT 1 is involved in phytochrome and jasmonate signalling	In summary, this paper demonstrated that OsJar1 modulates light and JA signalling in the photomorphogenesis of rice
OsJAZ8|OsTIFY10c	ja	Involvement of OsJAZ8 in jasmonate-induced resistance to bacterial blight in rice	JA treatment caused OsJAZ8 degradation and this degradation was dependent on the 26S proteasome pathway
OsJAZ8|OsTIFY10c	ja	Involvement of OsJAZ8 in jasmonate-induced resistance to bacterial blight in rice	On the basis of these data, we conclude that JA plays an important role in resistance to Xoo, and OsJAZ8 acts as a repressor of JA signaling in rice
OsJAZ9|OsTIFY11a	ja	OsJAZ9 acts as a transcriptional regulator in jasmonate signaling and modulates salt stress tolerance in rice.	OsJAZ9 interacts with OsCOI1a, a component of the SCF(COI1) E3 ubiquitin ligase complex, in a coronatine-dependent manner, suggesting that OsJAZ9 is involved in the regulation of JA signaling
OsJAZ9|OsTIFY11a	ja	OsJAZ9 acts as a transcriptional regulator in jasmonate signaling and modulates salt stress tolerance in rice.	We found that OsJAZ9 can also interact with OsNINJA, a rice homolog of the Arabidopsis thaliana transcriptional repressor NINJA in JA signaling
OsJMT1	ja	Jasmonic acid carboxyl methyltransferase regulates development and herbivory-induced defense response in rice.	After we cloned a rice JMT gene, OsJMT1, whose encoding protein was localized in the cytosol, we found that the recombinant OsJMT1 protein catalyzed JA to MeJA
OsMPK1|OsMAPK6|OsSIPK	ja	Rice OsSIPK and its orthologs: a central master switch for stress responses	In this minireview, we discuss the recent progress on rice OsSIPK and its orthologs as a central master switch for mediating plant responses against ozone, wounding, and JA as examples
OsMYC2	ja	OsMYC2, an essential factor for JA-inductive sakuranetin production in rice, interacts with MYC2-like proteins that enhance its transactivation ability.	Our results indicate that JA signalling via OsMYC2 is reinforced by OsMYL1 and OsMYL2, resulting in the inductive production of sakuranetin during defence responses in rice
OsMYC2	ja	Overexpression of OsMYC2 Results in the Up-Regulation of Early JA-Rresponsive Genes and Bacterial Blight Resistance in Rice.	Overall, we conclude that OsMYC2 acts as a positive regulator of early JA signals in the JA-induced resistance against Xoo in rice
OsMYC2	ja	Overexpression of OsMYC2 Results in the Up-Regulation of Early JA-Rresponsive Genes and Bacterial Blight Resistance in Rice.	The up-regulation of OsMYC2 in response to JA was regulated by OsJAZ8
OsNAP	ja	Identification and functional characterization of a rice NAC gene involved in the regulation of leaf senescence	CONCLUSIONS: These results suggest that OsNAP acts as a positive regulator of leaf senescence and this regulation may occur via the JA pathway
OsNAP	ja	Identification and functional characterization of a rice NAC gene involved in the regulation of leaf senescence	Nevertheless, the leaf senescence process was delayed in OsNAP RNAi transgenic plants with a dramatic drop in JA levels and with decreased expression levels of the JA biosynthesis-related genes AOS2, AOC1 and OPR7
OsNAP	ja	Identification and functional characterization of a rice NAC gene involved in the regulation of leaf senescence	OsNAP-overexpressing transgenic plants displayed an accelerated leaf senescence phenotype at the grain-filling stage, which might be caused by the elevated JA levels and the increased expression of the JA biosynthesis-related genes LOX2 and AOC1, and showed enhanced tolerance ability to MeJA treatment at the seedling stage
OsNPR1|NH1	ja	Functional analysis of rice NPR1-like genes reveals that OsNPR1/NH1 is the rice orthologue conferring disease resistance with enhanced herbivore susceptibility	Different subcellular localizations of OsNPR1 antagonistically regulated SA- and jasmonic acid (JA)-responsive genes, but not SA and JA levels, indicating that OsNPR1 might mediate antagonistic cross-talk between the SA- and JA-dependent pathways in rice
OsNPR1|NH1	ja	OsNPR1 negatively regulates herbivore-induced JA and ethylene signaling and plant resistance to a chewing herbivore in rice	OsNPR1 negatively regulates herbivore-induced JA and ethylene signaling and plant resistance to a chewing herbivore in rice
OsNPR1|NH1	ja	OsNPR1 negatively regulates herbivore-induced JA and ethylene signaling and plant resistance to a chewing herbivore in rice	The antisense expression of OsNPR1 (as-npr1), which reduced the expression of the gene by 50%, increased elicited levels of JA and ethylene (ET) as well as of expression of a lipoxygenase gene OsHI-LOX and an ACC synthase gene OsACS2
OsOPR7	ja	Identification of the OsOPR7 gene encoding 12-oxophytodienoate reductase involved in the biosynthesis of jasmonic acid in rice	Furthermore, complementation analysis using an Arabidopsis opr3 mutant indicated that the OsOPR7 gene, but not OsOPR1, was able to complement the phenotypes of male sterility in the mutant caused by JA deficiency, and that JA production in the opr3 mutant was also restored by the expression of the OsOPR7 gene
OsOPR7	ja	Identification of the OsOPR7 gene encoding 12-oxophytodienoate reductase involved in the biosynthesis of jasmonic acid in rice	Here, we provide evidence that an OPR family gene in rice chromosome 8, designated OsOPR7, encodes the enzyme involved in the JA biosynthesis
OsOPR7	ja	Identification of the OsOPR7 gene encoding 12-oxophytodienoate reductase involved in the biosynthesis of jasmonic acid in rice	We conclude that the OsOPR7 gene encodes the enzyme catalysing the reduction of natural (+)-cis-OPDA for the JA biosynthesis in rice
OsPR1b	ja	The jasmonate pathway is a key player in systemically induced defense against root knot nematodes in rice	Exogenous ET (ethephon) and JA (methyl jasmonate) supply on the shoots induced a strong systemic defense response in the roots, exemplified by a major up-regulation of pathogenesis-related genes OsPR1a and OsPR1b, while the salicylic acid analog BTH (benzo-1,2,3-thiadiazole-7-carbothioic acid S-methyl ester) was a less potent systemic defense inducer from shoot to root
OsPR1b	ja	Screening of rice (Oryza sativa L.) OsPR1b-interacting factors and their roles in resisting bacterial blight.	However, cotreatment with JA or ET and pathogenic bacteria managed to significantly upregulate the expression level of the OsPR1b gene by 4
OsPR1b	ja	Screening of rice (Oryza sativa L.) OsPR1b-interacting factors and their roles in resisting bacterial blight.	Of simultaneous treatments with hormones and pathogenic bacteria, exogenously applying JA and ET significantly increased the expression level of OsPR1b genes in seedlings
OsRING-1	ja	Molecular cloning and characterization of a rice blast-inducible RING-H2 type zinc finger gene	Northern analysis showed that OsRING-1 was induced in different degree by pathogen infections, SA, ABA, JA and ethephon (ET) treatments
OsRMC|OsRLK	ja	RNAi knockdown of Oryza sativa root meander curling gene led to altered root development and coiling which were mediated by jasmonic acid signalling in rice	Our results suggest that OsRMC of the DUF26 subfamily involved in JA signal transduction mediates root development and negatively regulates root curling in rice
OsWRKY30	ja	A comprehensive expression analysis of the WRKY gene superfamily in rice plants during defense response	OsWRKY30 and OsWRKY83 responded to both SA- and JA treatments
OsWRKY42|WRKY42	ja	The WRKY45-2-WRKY13-WRKY42 Transcriptional Regulatory Cascade Is Required for Rice Resistance to Fungal Pathogen.	oryzae by suppressing JA signaling-related genes, and WRKY45-2 transcriptionally activates WRKY13, whose encoding protein in turn transcriptionally suppresses WRKY42 to regulate rice resistance to M
Pi36	ja	The effect of the rice blast resistance gene Pi36 on the expression of disease resistance-related genes	The induction of the expression of genes from both of these families suggests that both the JA and SA pathways are involved in Pi36-mediated defence
RERJ1|OsOsbHLH006	ja	Stress-induced expression of the transcription factor RERJ1 is tightly regulated in response to jasmonic acid accumulation in rice	According to JA measurements of stressed leaves, high accumulation of endogenous JA was only detected around the wound site in a rice leaves, whereas the drought treatment led to uniform accumulation of JA in the entire leaf, suggesting that RERJ1 will be a useful marker gene for studies on localization of JA in rice
RERJ1|OsOsbHLH006	ja	Involvement of the Basic Helix-Loop-Helix Transcription Factor RERJ1 in Wounding and Drought Stress Responses in Rice Plants	It is also suggested that JA but not abscisic acid is involved in the up-regulation of RERJ1 expression caused by wounding and drought stress
RERJ1|OsOsbHLH006	ja	Stress-induced expression of the transcription factor RERJ1 is tightly regulated in response to jasmonic acid accumulation in rice	These results suggest that RERJ1 plays a role as a transcriptional activator for regulating stress-inducible gene expression, with a strong correlation to JA accumulation in the stressed region
RIM1	ja	The NAC transcription factor RIM1 of rice is a new regulator of jasmonate signaling	Here, we report that RIM1 functions as a transcriptional regulator of JA signaling and is degraded in response to JA treatment via a 26S proteasome-dependent pathway
RIM1	ja	The NAC transcription factor RIM1 of rice is a new regulator of jasmonate signaling	The expression of genes encoding JA biosynthetic enzymes (lipoxygenase (LOX), allene oxide synthase 2 (AOS2) and OPDA reductase 7 (OPR7)) was up-regulated in the rim1 mutants under normal conditions, and a rapid and massive accumulation of endogenous JA was detected in the mutants after wounding
RIM1	ja	The NAC transcription factor RIM1 of rice is a new regulator of jasmonate signaling	The expression profiles of the mutants were significantly correlated with those of JA-treated wild-type plants without accumulation of endogenous JA, indicating that RIM1 functions as a component of JA signaling
RIM1	ja	The NAC transcription factor RIM1 of rice is a new regulator of jasmonate signaling	These results suggest that RIM1 may represent a new molecular link in jasmonate signaling, and may thereby provide new insights into the well-established coronatine-insensitive 1 (COI1)-Jasmonate ZIM-domain (JAZ) JA signaling pathway
RSOsPR10|OsPBZ14	ja	RSOsPR10 expression in response to environmental stresses is regulated antagonistically by jasmonate/ethylene and salicylic acid signaling pathways in rice roots	Expression of OsERF1, a transcription factor in the JA/ET pathway, was induced earlier than that of RSOsPR10 after salt, JA and ACC treatments
RSOsPR10|OsPBZ14	ja	RNAi knockdown of Oryza sativa root meander curling gene led to altered root development and coiling which were mediated by jasmonic acid signalling in rice	Expression of RSOsPR10, involved in the JA signalling pathway, was induced in transgenic rice
SLR1|OsGAI	ja	The DELLA protein SLR1 integrates and amplifies salicylic acid- and jasmonic acid-dependent innate immunity in rice.	In a reciprocal manner, we found JA and SA treatment to interfere with GA metabolism and stabilize SLR1
LTN1|OsPHO2	pi	Fine characterization of OsPHO2 knockout mutants reveals its key role in Pi utilization in rice	Fine characterization of OsPHO2 knockout mutants reveals its key role in Pi utilization in rice
LTN1|OsPHO2	pi	A constitutive expressed phosphate transporter, OsPht1;1, modulates phosphate uptake and translocation in phosphate-replete rice	Furthermore, OsPT1 expression was strongly enhanced by the mutation of Phosphate Overaccumulator2 (OsPHO2) but not by Phosphate Starvation Response2, indicating that OsPT1 is involved in the OsPHO2-regulated Pi pathway
LTN1|OsPHO2	pi	Fine characterization of OsPHO2 knockout mutants reveals its key role in Pi utilization in rice	Furthermore, Pi levels in the ospho2 mutants were highest in the oldest leaf and lowest in the youngest leaf, whereas there was no significant difference in the corresponding leaves of wild-type plants
LTN1|OsPHO2	pi	LEAF TIP NECROSIS1 plays a pivotal role in the regulation of multiple phosphate starvation responses in rice	Furthermore, the elongation of primary and adventitious roots was enhanced in the ltn1 mutant under Pi starvation, suggesting that LTN1 is involved in Pi-dependent root architecture alteration
LTN1|OsPHO2	pi	OsSPX1 suppresses the function of OsPHR2 in the regulation of expression of OsPT2 and phosphate homeostasis in shoots of rice	Here we report that OsPHR2 positively regulates the low-affinity Pi transporter gene OsPT2 by physical interaction and upstream regulation of OsPHO2 in roots
LTN1|OsPHO2	pi	LEAF TIP NECROSIS1 plays a pivotal role in the regulation of multiple phosphate starvation responses in rice	In association with enhanced Pi uptake and transport, some Pi transporters were up-regulated in the ltn1 mutant in the presence of sufficient Pi
LTN1|OsPHO2	pi	LEAF TIP NECROSIS1 plays a pivotal role in the regulation of multiple phosphate starvation responses in rice	Map-based cloning identified LTN1 as LOC_Os05g48390, the putative ortholog of Arabidopsis PHO2, which plays important roles in Pi starvation signaling
LTN1|OsPHO2	pi	Molecular mechanisms regulating Pi-signaling and Pi homeostasis under OsPHR2, a central Pi-signaling regulator, in rice	OsPHR2 positively regulates the low-affinity Pi transporter OsPT2 through physical interaction and reciprocal regulation of OsPHO2 in roots
LTN1|OsPHO2	pi	OsSPX1 suppresses the function of OsPHR2 in the regulation of expression of OsPT2 and phosphate homeostasis in shoots of rice	OsSPX1 suppresses the regulation on expression of OsPT2 by OsPHR2 and the accumulation of excess shoot Pi, but it does not suppress induction of OsPT2 or the accumulation of excessive shoot Pi in the Ospho2 mutant
LTN1|OsPHO2	pi	LEAF TIP NECROSIS1 plays a pivotal role in the regulation of multiple phosphate starvation responses in rice	Our results strongly indicate that LTN1 is a crucial Pi starvation signaling component downstream of miR399 involved in the regulation of multiple Pi starvation responses in rice
LTN1|OsPHO2	pi	LEAF TIP NECROSIS1 plays a pivotal role in the regulation of multiple phosphate starvation responses in rice	The ltn1 mutant exhibited increased Pi uptake and translocation, which led to Pi overaccumulation in shoots
LTN1|OsPHO2	pi	Fine characterization of OsPHO2 knockout mutants reveals its key role in Pi utilization in rice	These results suggest that ospho2 mutant phenotype results from a partial defect in Pi translocation and remobilization in the shoot of rice
LTN1|OsPHO2	pi	Fine characterization of OsPHO2 knockout mutants reveals its key role in Pi utilization in rice	This study thus provides evidence that OsPHO2, which functions at the downstream of OsPHF1, modulates Pi utilization by regulating the expression of Pht1 transporters in rice
LTN1|OsPHO2	pi	LEAF TIP NECROSIS1 plays a pivotal role in the regulation of multiple phosphate starvation responses in rice	Under Pi-sufficient conditions, typical Pi starvation responses such as stimulation of phosphatase and RNase activities, lipid composition alteration, nitrogen assimilation repression, and increased metal uptake were also activated in ltn1
OsACP1	pi	A phosphate starvation-induced acid phosphatase from Oryza sativa: phosphate regulation and transgenic expression	OsACP1 expression was responsive to the level of Pi supply, with transcripts of OsACP1 being abundant in Pi-deprived root
OsACP1	pi	A phosphate starvation-induced acid phosphatase from Oryza sativa: phosphate regulation and transgenic expression	The induced expression of OsACP1 was a specific response to Pi starvation, and was not affected by the deprivation of other nutrients
OsARF12	pi	Auxin response factor (OsARF12), a novel regulator for phosphate homeostasis in rice (Oryza sativa)	Here, we report that an auxin response factor, OsARF12, functions in Pi homeostasis
OsARF12	pi	Auxin response factor (OsARF12), a novel regulator for phosphate homeostasis in rice (Oryza sativa)	Measurement of element content, quantitative reverse transcription polymerase chain reaction analysis and acid phosphatases (APases) activity assay showed that the osarf12 mutant and osarf12/25 double mutant with P-intoxicated phenotypes had higher P concentrations, up-regulation of the Pi transporter encoding genes and increased APase activity under Pi-sufficient/-deficient (+Pi/-Pi, 0
OsARF12	pi	Auxin response factor (OsARF12), a novel regulator for phosphate homeostasis in rice (Oryza sativa)	These findings enrich our understanding of the biological functions of OsARF12, which also acts in regulating Pi homeostasis
OsARF16	pi	OsARF16, a transcription factor, is required for auxin and phosphate starvation response in rice (Oryza sativa L.)	In -Pi conditions, the shoot biomass of osarf16 was slightly reduced, and neither root growth nor iron content was induced, indicating that the knockout of OsARF16 led to loss of response to Pi deficiency in rice
OsARF16	pi	OsARF16, a transcription factor, is required for auxin and phosphate starvation response in rice (Oryza sativa L.)	These data first reveal the biological function of OsARF16, provide novel evidence of a linkage between auxin and -Pi responses and facilitate the development of new strategies for the efficient utilization of Pi in rice
OsIPS1	pi	Regulation of the expression of OsIPS1 and OsIPS2 in rice via systemic and local Pi signalling and hormones	Accumulation of the mRNA of OsIPS1/2 was examined by northern blotting and quantitative reverse transcriptase-polymerase chain reaction in whole-root and split-root experiments under treatment with phosphate (Pi) and the Pi analogue phosphite (Phi)
OsIPS1	pi	Regulation of the expression of OsIPS1 and OsIPS2 in rice via systemic and local Pi signalling and hormones	An analysis of transgenic plants showed that OsIPS1/2 are independently responsive to Pi signalling and are mainly expressed in lateral roots and in the vascular cylinder in the primary root
OsIPS1	pi	Regulation of the expression of OsIPS1 and OsIPS2 in rice via systemic and local Pi signalling and hormones	OsIPS1/2 showed both systemic and local responses to Pi starvation, and less than 10% of the overall induced mRNA level was due to the local Pi concentration in roots
OsIPS1	pi	Regulation of the expression of OsIPS1 and OsIPS2 in rice via systemic and local Pi signalling and hormones	Regulation of the expression of OsIPS1 and OsIPS2 in rice via systemic and local Pi signalling and hormones
OsLPR3	pi	Identification and expression analysis of OsLPR family revealed the potential roles of OsLPR3 and 5 in maintaining phosphate homeostasis in rice.	Pi deficiency (-P) triggered significant increases in the relative expression levels of OsLPR3 and 5
OsLPR3	pi	Identification and expression analysis of OsLPR family revealed the potential roles of OsLPR3 and 5 in maintaining phosphate homeostasis in rice.	The results from this study provided insights into the evolutionary expansion and a likely functional divergence of OsLPR family with potential roles of OsLPR3 and 5 in the maintenance of Pi homeostasis in rice
OsLPT1|OsPht1;6|OsPT6	pi	Involvement of OsSPX1 in phosphate homeostasis in rice	In contrast, overexpression of OsSPX1 suppressed the induction of expression by Pi starvation of all 10 phosphate starvation-induced genes tested: IPS1 (induced by phosphate starvation 1), IPS2, OsPAP10 (purple acid phosphatase 10), OsSQD2 (sulfoquinovosyldiacylglycerol 2), miR399d and miR399j (microRNA 399), OsPT2, OsPT3, OsPT6 and OsPT8
OsLPT1|OsPht1;6|OsPT6	pi	Two rice phosphate transporters, OsPht1;2 and OsPht1;6, have different functions and kinetic properties in uptake and translocation	In transgenic rice, the knock-down of either OsPT2 or OsPT6 expression by RNA interference significantly decreased both the uptake and the long-distance transport of Pi from roots to shoots
OsLPT1|OsPht1;6|OsPT6	pi	OsMYB2P-1, an R2R3 MYB transcription factor, is involved in the regulation of phosphate-starvation responses and root architecture in rice	Moreover, expression of OsPT2, which encodes a low-affinity Pi transporter, was up-regulated in OsMYB2P-1-overexpressing plants under Pi-sufficient conditions, whereas expression of the high-affinity Pi transporters OsPT6, OsPT8, and OsPT10 was up-regulated by overexpression of OsMYB2P-1 under Pi-deficient conditions, suggesting that OsMYB2P-1 may act as a Pi-dependent regulator in controlling th…
OsLPT1|OsPht1;6|OsPT6	pi	Two rice phosphate transporters, OsPht1;2 and OsPht1;6, have different functions and kinetic properties in uptake and translocation	OsPT6, but not OsPT2, was able to complement a yeast Pi uptake mutant in the high-affinity concentration range
OsLPT1|OsPht1;6|OsPT6	pi	Two rice phosphate transporters, OsPht1;2 and OsPht1;6, have different functions and kinetic properties in uptake and translocation	Taken together, these data suggest OsPT6 plays a broad role in Pi uptake and translocation throughout the plant, whereas OsPT2 is a low-affinity Pi transporter, and functions in translocation of the stored Pi in the plant
OsLPT1|OsPht1;6|OsPT6	pi	Cloning and characterization of cDNA for the Oryza sativa phosphate transporter	The data suggests that the OsLPT1 protein may be involved in enhancing phosphate uptake under conditions of Pi starvation, and in the translocation of Pi among cells in shoots to increase the efficiency of internal Pi use
OsLPT1|OsPht1;6|OsPT6	pi	Cloning and characterization of cDNA for the Oryza sativa phosphate transporter	The expression of OsLPT1 in the roots was enhanced by Pi deprivation
OsMADS16|SPW1	pi	Functional analysis of the rice AP3 homologue OsMADS16 by RNA interference	Our results demonstrate that OsMADS16 is an AP3/DEF orthologue to specify the identities of lodicules and stamens in rice flower and also support that OsMADS4 is a PI orthologue
OsMADS4	pi	Functional analysis of the rice AP3 homologue OsMADS16 by RNA interference	Our results demonstrate that OsMADS16 is an AP3/DEF orthologue to specify the identities of lodicules and stamens in rice flower and also support that OsMADS4 is a PI orthologue
OsMADS4	pi	Functional analysis of the rice AP3 homologue OsMADS16 by RNA interference	Transcription of a rice PI homologous gene, OsMADS4, was also reduced remarkably in the transgenic plants
OsMRP5	pi	Seed-specific silencing of OsMRP5 reduces seed phytic acid and weight in rice.	Put together, the present study demonstrated that seed specific silencing of OsMRP5 could significantly reduce the PA content and increase Pi levels in seeds; however, it also significantly lowers seed weight in rice
OsMSRMK2|OsMAP1|OsMPK5|OsMAPK2|OsMAPK5|OsBIMK1|OsMPK3	pi	Overexpression of OsMAPK2 Enhances Low Phosphate Tolerance in Rice and Arabidopsis thaliana	Our results indicated that OsMAPK2 enables tolerance phosphate deficiency and is involved in Pi homeostasis
OsMSRMK2|OsMAP1|OsMPK5|OsMAPK2|OsMAPK5|OsBIMK1|OsMPK3	pi	Overexpression of OsMAPK2 Enhances Low Phosphate Tolerance in Rice and Arabidopsis thaliana	Overexpression of OsMAPK2 controlled the expression of several Pi starvation-responsive genes
OsMSRMK2|OsMAP1|OsMPK5|OsMAPK2|OsMAPK5|OsBIMK1|OsMPK3	pi	Overexpression of OsMAPK2 Enhances Low Phosphate Tolerance in Rice and Arabidopsis thaliana	The transgenic rice and Arabidopsis plants overexpressing OsMAPK2 showed affected root development and increased plant Pi content compared with wild-type plants
OsMSRMK2|OsMAP1|OsMPK5|OsMAPK2|OsMAPK5|OsBIMK1|OsMPK3	pi	Overexpression of OsMAPK2 Enhances Low Phosphate Tolerance in Rice and Arabidopsis thaliana	This paper presents evidence that OsMAPK2 (Oryza sativa MAP kinase gene 2) is responsive to Pi deficiency and involved in Pi homeostasis
OsMYB2P-1	pi	OsMYB2P-1, an R2R3 MYB transcription factor, is involved in the regulation of phosphate-starvation responses and root architecture in rice	Expression of OsMYB2P-1 was induced by Pi starvation
OsMYB2P-1	pi	OsMYB2P-1, an R2R3 MYB transcription factor, is involved in the regulation of phosphate-starvation responses and root architecture in rice	Moreover, expression of OsPT2, which encodes a low-affinity Pi transporter, was up-regulated in OsMYB2P-1-overexpressing plants under Pi-sufficient conditions, whereas expression of the high-affinity Pi transporters OsPT6, OsPT8, and OsPT10 was up-regulated by overexpression of OsMYB2P-1 under Pi-deficient conditions, suggesting that OsMYB2P-1 may act as a Pi-dependent regulator in controlling th…
OsMYB2P-1	pi	OsMYB2P-1, an R2R3 MYB transcription factor, is involved in the regulation of phosphate-starvation responses and root architecture in rice	Overexpression of OsMYB2P-1 in Arabidopsis (Arabidopsis thaliana) and rice enhanced tolerance to Pi starvation, while suppression of OsMYB2P-1 by RNA interference in rice rendered the transgenic rice more sensitive to Pi deficiency
OsMYB2P-1	pi	OsMYB2P-1, an R2R3 MYB transcription factor, is involved in the regulation of phosphate-starvation responses and root architecture in rice	These findings demonstrate that OsMYB2P-1 is a novel R2R3 MYB transcriptional factor associated with Pi starvation signaling in rice
OsNLA1	pi	OsNLA1, a RING-type ubiquitin ligase, maintains phosphate homeostasis in Oryza sativa via degradation of phosphate transporters.	In contrast to what has been observed in Arabidopsis, the transcript abundance of OsNLA1 did not decrease under Pi limited conditions or in OsmiR827 (microRNA827)- or OsPHR2 (PHOSPHATE STARVATION RESPONSE 2)-overexpressing transgenic lines
OsNLA1	pi	OsNLA1, a RING-type ubiquitin ligase, maintains phosphate homeostasis in Oryza sativa via degradation of phosphate transporters.	Mutation in OsNLA1 (osnla1) led to significant increase of Pi concentration in leaves in a nitrate-independent manner
OsNLA1	pi	OsNLA1, a RING-type ubiquitin ligase, maintains phosphate homeostasis in Oryza sativa via degradation of phosphate transporters.	Overexpression of OsNLA1 or repression of OsPT2/PT8 restored the high leaf Pi concentration in osnla1 mutants to a level similar to that of wild type plants
OsPAP10a	pi	Overexpression of OsPAP10a, a root-associated acid phosphatase, increased extracellular organic phosphorus utilization in rice	In gel activity assays of root and shoot protein extracts, it was revealed that OsPAP10a is a major acid phosphatase isoform induced by Pi starvation
OsPAP10a	pi	Overexpression of OsPAP10a, a root-associated acid phosphatase, increased extracellular organic phosphorus utilization in rice	The transcript abundance of OsPAP10a is specifically induced by Pi deficiency and is controlled by OsPHR2, the central transcription factor controlling Pi homeostasis
OsPAP10c	pi	OsPAP10c, a novel secreted acid phosphatase in rice, plays an important role in the utilization of external organic phosphorus.	Both the transcript and protein levels of OsPAP10c are strongly induced by Pi starvation
OsPAP10c	pi	OsPAP10c, a novel secreted acid phosphatase in rice, plays an important role in the utilization of external organic phosphorus.	OsPAP10c overexpression increased acid phosphatase (APase) activity by more than 10-fold in the culture media and almost fivefold in both roots and leaves under Pi -sufficient and Pi -deficient conditions
OsPAP21b	pi	Improvement of Phosphate Acquisition and Utilization by a Secretory Purple Acid Phosphatase (OsPAP21b) in Rice.	In light of these evidences, present study strongly proposes OsPAP21b as a useful candidate for improving Pi acquisition and utilization in rice
OsPAP21b	pi	Improvement of Phosphate Acquisition and Utilization by a Secretory Purple Acid Phosphatase (OsPAP21b) in Rice.	Interestingly, OsPAP21b was revealed to be a secretory PAP and encodes a distinguishable major APase (acid phosphatase) isoform under low Pi in roots
OsPHF1	pi	Investigating the contribution of the phosphate transport pathway to arsenic accumulation in rice	In hydroponic experiments, a rice mutant defective in OsPHF1 (for phosphate transporter traffic facilitator1) lost much of the ability to take up Pi and arsenate and to transport them from roots to shoots, whereas transgenic rice overexpressing either the Pi transporter OsPht1;8 (OsPT8) or the transcription factor OsPHR2 (for phosphate starvation response2) had enhanced abilities of Pi and arsena…
OsPHF1	pi	OsPHF1 regulates the plasma membrane localization of low- and high-affinity inorganic phosphate transporters and determines inorganic phosphate uptake and translocation in rice	Mutation of OsPHF1 also reduced Pi accumulation in plants exhibiting excessive shoot Pi accumulation due to the overexpression of OsPHR2
OsPHF1	pi	OsPHF1 regulates the plasma membrane localization of low- and high-affinity inorganic phosphate transporters and determines inorganic phosphate uptake and translocation in rice	OsPHF1, a rice (Oryza sativa) gene homologous to AtPHF1, was isolated and found to regulate the localization of both low- and high-affinity Pi transporters to the plasma membrane
OsPHF1	pi	OsPHF1 regulates the plasma membrane localization of low- and high-affinity inorganic phosphate transporters and determines inorganic phosphate uptake and translocation in rice	Overexpression of OsPHF1 increased Pi accumulation in both roots and shoots in a solution culture with Pi-supplied condition
OsPHF1	pi	OsPHF1 regulates the plasma membrane localization of low- and high-affinity inorganic phosphate transporters and determines inorganic phosphate uptake and translocation in rice	The data indicate that mutation of OsPHF1 results in the endoplasmic reticulum retention of the low-affinity Pi transporter OsPT2 and high-affinity Pi transporter OsPT8
OsPHF1	pi	OsPHF1 regulates the plasma membrane localization of low- and high-affinity inorganic phosphate transporters and determines inorganic phosphate uptake and translocation in rice	These results indicate that the role of OsPHF1 is unique in the localization of both low- and high-affinity Pi transporters on the plasma membrane in rice and determines Pi uptake and translocation in rice
OsPHF1	pi	OsPHF1 regulates the plasma membrane localization of low- and high-affinity inorganic phosphate transporters and determines inorganic phosphate uptake and translocation in rice	Three OsPHF1 allelic mutants carrying one-point mutations at the fifth WD-repeat motif and two at the transmembrane helix, respectively, showed arsenate resistance and severely reduced Pi accumulation
OsPHO1;2	pi	Characterization of the rice PHO1 gene family reveals a key role for OsPHO1;2 in phosphate homeostasis and the evolution of a distinct clade in dicotyledons	Characterization of Ospho1;1 and Ospho1;2 insertion mutants revealed that only Ospho1;2 mutants had defects in Pi homeostasis, namely strong reduction in Pi transfer from root to shoot, which was accompanied by low-shoot and high-root Pi
OsPHO1;2	pi	Characterization of the rice PHO1 gene family reveals a key role for OsPHO1;2 in phosphate homeostasis and the evolution of a distinct clade in dicotyledons	Our data identify OsPHO1;2 as playing a key role in the transfer of Pi from roots to shoots in rice, and indicate that this gene could be regulated by its cis-natural antisense transcripts
OsPHR1|PHR1	pi	OsPHR2 is involved in phosphate-starvation signaling and excessive phosphate accumulation in shoots of plants	Our results showed that both OsPHR1 and OsPHR2 are involved in Pi-starvation signaling pathway by regulation of the expression of Pi-starvation-induced genes, whereas only OsPHR2 overexpression results in the excessive accumulation of Pi in shoots under Pi-sufficient conditions
OsPHR1|PHR1	pi	Role of OsPHR2 on phosphorus homeostasis and root hairs development in rice (Oryza sativa L.)	Transgenic plants with overexpression and repression of OsPHR1 and OsPHR2, respectively, were used for investigation of roles of the genes in Pi-signaling pathway and Pi homeostasis under Pi-sufficient and deficient conditions
OsPHR2	pi	SPX proteins regulate Pi homeostasis and signaling in different subcellular level.	AtPHR1 in Arabidopsis and OsPHR2 in rice are central regulators of Pi signaling, which regulates the expression of phosphate starvation-induced (PSI) genes by binding to the P1BS elements in the promoter of PSI genes
OsPHR2	pi	OsSPX1 suppresses the function of OsPHR2 in the regulation of expression of OsPT2 and phosphate homeostasis in shoots of rice	Here we report that OsPHR2 positively regulates the low-affinity Pi transporter gene OsPT2 by physical interaction and upstream regulation of OsPHO2 in roots
OsPHR2	pi	Investigating the contribution of the phosphate transport pathway to arsenic accumulation in rice	In hydroponic experiments, a rice mutant defective in OsPHF1 (for phosphate transporter traffic facilitator1) lost much of the ability to take up Pi and arsenate and to transport them from roots to shoots, whereas transgenic rice overexpressing either the Pi transporter OsPht1;8 (OsPT8) or the transcription factor OsPHR2 (for phosphate starvation response2) had enhanced abilities of Pi and arsena…
OsPHR2	pi	OsPHR2 is involved in phosphate-starvation signaling and excessive phosphate accumulation in shoots of plants	In OsPHR2-overexpression plants, some Pi transporters were up-regulated under Pi-sufficient conditions, which correlates with the strongly increased content of Pi
OsPHR2	pi	Molecular mechanisms regulating Pi-signaling and Pi homeostasis under OsPHR2, a central Pi-signaling regulator, in rice	Molecular mechanisms regulating Pi-signaling and Pi homeostasis under OsPHR2, a central Pi-signaling regulator, in rice
OsPHR2	pi	OsPHF1 regulates the plasma membrane localization of low- and high-affinity inorganic phosphate transporters and determines inorganic phosphate uptake and translocation in rice	Mutation of OsPHF1 also reduced Pi accumulation in plants exhibiting excessive shoot Pi accumulation due to the overexpression of OsPHR2
OsPHR2	pi	Molecular mechanisms regulating Pi-signaling and Pi homeostasis under OsPHR2, a central Pi-signaling regulator, in rice	OsPHR2 positively regulates the low-affinity Pi transporter OsPT2 through physical interaction and reciprocal regulation of OsPHO2 in roots
OsPHR2	pi	Molecular mechanisms regulating Pi-signaling and Pi homeostasis under OsPHR2, a central Pi-signaling regulator, in rice	OsPT2 is responsible for most of the OsPHR2-mediated accumulation of excess Pi in shoots
OsPHR2	pi	OsSPX1 suppresses the function of OsPHR2 in the regulation of expression of OsPT2 and phosphate homeostasis in shoots of rice	OsSPX1 suppresses the regulation on expression of OsPT2 by OsPHR2 and the accumulation of excess shoot Pi, but it does not suppress induction of OsPT2 or the accumulation of excessive shoot Pi in the Ospho2 mutant
OsPHR2	pi	OsPHR2 is involved in phosphate-starvation signaling and excessive phosphate accumulation in shoots of plants	Our results showed that both OsPHR1 and OsPHR2 are involved in Pi-starvation signaling pathway by regulation of the expression of Pi-starvation-induced genes, whereas only OsPHR2 overexpression results in the excessive accumulation of Pi in shoots under Pi-sufficient conditions
OsPHR2	pi	OsSPX1 suppresses the function of OsPHR2 in the regulation of expression of OsPT2 and phosphate homeostasis in shoots of rice	Previous reports have demonstrated that over-expression of OsPHR2 (the homolog of AtPHR1) and knockdown of OsSPX1 result in accumulation of excessive shoot Pi in rice
OsPHR2	pi	Molecular mechanisms regulating Pi-signaling and Pi homeostasis under OsPHR2, a central Pi-signaling regulator, in rice	Some mutants screened from ethyl methanesulfonate (EMS)-mutagenized M2 population of OsPHR2 overexpression transgenic line removed the growth inhibition, indicating that some unknown factors are crucial for Pi utilization or plant growth under the regulation of OsPHR2
OsPHR2	pi	OsPHR2 is involved in phosphate-starvation signaling and excessive phosphate accumulation in shoots of plants	The mechanism behind the OsPHR2 regulated Pi accumulation will provide useful approaches to develop smart plants with high Pi efficiency
OsPHR2	pi	Role of OsPHR2 on phosphorus homeostasis and root hairs development in rice (Oryza sativa L.)	The results showed that both of the genes are involved in the Pi-signaling pathway, while overexpression of OsPHR2 mimics Pi-starvation stress with enhanced root elongation and proliferated root hairs, and results in the excessive accumulation of Pi in shoots under Pi-sufficient conditions
OsPHR2	pi	Overexpression of OsPAP10a, a root-associated acid phosphatase, increased extracellular organic phosphorus utilization in rice	The transcript abundance of OsPAP10a is specifically induced by Pi deficiency and is controlled by OsPHR2, the central transcription factor controlling Pi homeostasis
OsPHR2	pi	Role of OsPHR2 on phosphorus homeostasis and root hairs development in rice (Oryza sativa L.)	Transgenic plants with overexpression and repression of OsPHR1 and OsPHR2, respectively, were used for investigation of roles of the genes in Pi-signaling pathway and Pi homeostasis under Pi-sufficient and deficient conditions
OsPHR3	pi	Integrative comparison of the role of the PHR1 subfamily in phosphate signaling and homeostasis in rice.	Furthermore, unlike OsPHR2-overexpressing lines, which exhibited growth retardation under normal or Pi-deficient conditions, OsPHR3-overexpressing plants exhibited significant tolerance to low Pi stress but normal growth rates under normal Pi conditions, suggesting that OsPHR3 would be useful for molecular breeding to improve Pi uptake/use efficiency under phosphate-deficient conditions
OsPHR3	pi	Integrative comparison of the role of the PHR1 subfamily in phosphate signaling and homeostasis in rice.	We propose that OsPHR1, OsPHR2 and OsPHR3 form a network and play diverse roles in regulating Pi signaling and homeostasis in rice
OsPHR4	pi	Phosphate starvation induced OsPHR4 mediates Pi-signaling and homeostasis in rice.	Consistent with the positive role of PHR4 in regulating Pi-starvation signaling, the OsPHR4 overexpressors display higher Pi accumulation in the shoot and elevated expression of Pi-starvation induced genes under Pi-sufficient condition
OsPht1;1|OsPT1	pi	A constitutive expressed phosphate transporter, OsPht1;1, modulates phosphate uptake and translocation in phosphate-replete rice	Furthermore, OsPT1 expression was strongly enhanced by the mutation of Phosphate Overaccumulator2 (OsPHO2) but not by Phosphate Starvation Response2, indicating that OsPT1 is involved in the OsPHO2-regulated Pi pathway
OsPht1;1|OsPT1	pi	A constitutive expressed phosphate transporter, OsPht1;1, modulates phosphate uptake and translocation in phosphate-replete rice	In this study, we show that rice (Oryza sativa) Pht1;1 (OsPT1), one of the 13 Pht1 Pi transporters in rice, was expressed abundantly and constitutively in various cell types of both roots and shoots
OsPht1;1|OsPT1	pi	A constitutive expressed phosphate transporter, OsPht1;1, modulates phosphate uptake and translocation in phosphate-replete rice	OsPT1 was able to complement the proton-coupled Pi transporter activities in a yeast mutant defective in Pi uptake
OsPht1;1|OsPT1	pi	A constitutive expressed phosphate transporter, OsPht1;1, modulates phosphate uptake and translocation in phosphate-replete rice	These results indicate that OsPT1 is a key member of the Pht1 family involved in Pi uptake and translocation in rice under Pi-replete conditions
OsPht1;10|OsPT10	pi	Phosphate transporters OsPHT1;9 and OsPHT1;10 are involved in phosphate uptake in rice	Conversely, although no alterations in Pi concentration were found in OsPT9 or OsPT10 knockdown plants, a significant reduction in Pi concentration in both shoots and roots was observed in double-knockdown plants grown under both high- and low-Pi conditions
OsPht1;10|OsPT10	pi	Phosphate transporters OsPHT1;9 and OsPHT1;10 are involved in phosphate uptake in rice	High-affinity Km values for Pi transport of OsPT9 and OsPT10 were determined by yeast experiments and two-electrode voltage clamp analysis of anion transport in Xenopus oocytes expressing OsPT9 and OsPT10
OsPht1;10|OsPT10	pi	OsMYB2P-1, an R2R3 MYB transcription factor, is involved in the regulation of phosphate-starvation responses and root architecture in rice	Moreover, expression of OsPT2, which encodes a low-affinity Pi transporter, was up-regulated in OsMYB2P-1-overexpressing plants under Pi-sufficient conditions, whereas expression of the high-affinity Pi transporters OsPT6, OsPT8, and OsPT10 was up-regulated by overexpression of OsMYB2P-1 under Pi-deficient conditions, suggesting that OsMYB2P-1 may act as a Pi-dependent regulator in controlling th…
OsPht1;10|OsPT10	pi	Phosphate transporters OsPHT1;9 and OsPHT1;10 are involved in phosphate uptake in rice	OsPT9 and OsPT10 were expressed in the root epidermis, root hairs and lateral roots, with their expression being specifically induced by Pi starvation
OsPht1;10|OsPT10	pi	Phosphate transporters OsPHT1;9 and OsPHT1;10 are involved in phosphate uptake in rice	Pi uptake and Pi concentrations in transgenic plants harbouring overexpressed OsPT9 and OsPT10 were determined by Pi concentration analysis and (33) P-labelled Pi uptake rate analysis
OsPht1;10|OsPT10	pi	Phosphate transporters OsPHT1;9 and OsPHT1;10 are involved in phosphate uptake in rice	Taken together, our results suggest that OsPT9 and OsPT10 redundantly function in Pi uptake
OsPht1;2|OsPT2	pi	OsPT2, a phosphate transporter, is involved in the active uptake of selenite in rice	* OsPT2, the most abundantly expressed Pi transporter in the roots, is also significantly up-regulated in ltn1 and dramatically induced by Pi starvation
OsPht1;2|OsPT2	pi	OsPT2, a phosphate transporter, is involved in the active uptake of selenite in rice	* These data strongly demonstrate that selenite and Pi share similar uptake mechanisms and that OsPT2 is involved in selenite uptake, which provides a potential strategy for breeding Se-enriched rice varieties
OsPht1;2|OsPT2	pi	Two rice phosphate transporters, OsPht1;2 and OsPht1;6, have different functions and kinetic properties in uptake and translocation	Both results show that OsPT2 mediated the uptake of Pi in oocytes
OsPht1;2|OsPT2	pi	Involvement of OsSPX1 in phosphate homeostasis in rice	Expression of OsPT2 (phosphate transporter 2) and OsPT8 was significantly induced in OsSPX1-RNAi (OsSPX1-Ri) plants, suggesting that over-accumulation of Pi in OsSPX1-Ri plants results from an increase in Pi transport
OsPht1;2|OsPT2	pi	OsSPX1 suppresses the function of OsPHR2 in the regulation of expression of OsPT2 and phosphate homeostasis in shoots of rice	Here we report that OsPHR2 positively regulates the low-affinity Pi transporter gene OsPT2 by physical interaction and upstream regulation of OsPHO2 in roots
OsPht1;2|OsPT2	pi	Involvement of OsSPX1 in phosphate homeostasis in rice	In contrast, overexpression of OsSPX1 suppressed the induction of expression by Pi starvation of all 10 phosphate starvation-induced genes tested: IPS1 (induced by phosphate starvation 1), IPS2, OsPAP10 (purple acid phosphatase 10), OsSQD2 (sulfoquinovosyldiacylglycerol 2), miR399d and miR399j (microRNA 399), OsPT2, OsPT3, OsPT6 and OsPT8
OsPht1;2|OsPT2	pi	Two rice phosphate transporters, OsPht1;2 and OsPht1;6, have different functions and kinetic properties in uptake and translocation	In transgenic rice, the knock-down of either OsPT2 or OsPT6 expression by RNA interference significantly decreased both the uptake and the long-distance transport of Pi from roots to shoots
OsPht1;2|OsPT2	pi	OsMYB2P-1, an R2R3 MYB transcription factor, is involved in the regulation of phosphate-starvation responses and root architecture in rice	Moreover, expression of OsPT2, which encodes a low-affinity Pi transporter, was up-regulated in OsMYB2P-1-overexpressing plants under Pi-sufficient conditions, whereas expression of the high-affinity Pi transporters OsPT6, OsPT8, and OsPT10 was up-regulated by overexpression of OsMYB2P-1 under Pi-deficient conditions, suggesting that OsMYB2P-1 may act as a Pi-dependent regulator in controlling th…
OsPht1;2|OsPT2	pi	Molecular mechanisms regulating Pi-signaling and Pi homeostasis under OsPHR2, a central Pi-signaling regulator, in rice	OsPHR2 positively regulates the low-affinity Pi transporter OsPT2 through physical interaction and reciprocal regulation of OsPHO2 in roots
OsPht1;2|OsPT2	pi	Molecular mechanisms regulating Pi-signaling and Pi homeostasis under OsPHR2, a central Pi-signaling regulator, in rice	OsPT2 is responsible for most of the OsPHR2-mediated accumulation of excess Pi in shoots
OsPht1;2|OsPT2	pi	Two rice phosphate transporters, OsPht1;2 and OsPht1;6, have different functions and kinetic properties in uptake and translocation	OsPT6, but not OsPT2, was able to complement a yeast Pi uptake mutant in the high-affinity concentration range
OsPht1;2|OsPT2	pi	OsSPX1 suppresses the function of OsPHR2 in the regulation of expression of OsPT2 and phosphate homeostasis in shoots of rice	OsSPX1 suppresses the regulation on expression of OsPT2 by OsPHR2 and the accumulation of excess shoot Pi, but it does not suppress induction of OsPT2 or the accumulation of excessive shoot Pi in the Ospho2 mutant
OsPht1;2|OsPT2	pi	Two rice phosphate transporters, OsPht1;2 and OsPht1;6, have different functions and kinetic properties in uptake and translocation	Taken together, these data suggest OsPT6 plays a broad role in Pi uptake and translocation throughout the plant, whereas OsPT2 is a low-affinity Pi transporter, and functions in translocation of the stored Pi in the plant
OsPht1;2|OsPT2	pi	OsPHF1 regulates the plasma membrane localization of low- and high-affinity inorganic phosphate transporters and determines inorganic phosphate uptake and translocation in rice	The data indicate that mutation of OsPHF1 results in the endoplasmic reticulum retention of the low-affinity Pi transporter OsPT2 and high-affinity Pi transporter OsPT8
OsPht1;2|OsPT2	pi	Two rice phosphate transporters, OsPht1;2 and OsPht1;6, have different functions and kinetic properties in uptake and translocation	Xenopus oocytes injected with OsPT2 mRNA showed increased Pi accumulation and a Pi-elicited depolarization of the cell membrane electrical potential, when supplied with mM external concentrations
OsPht1;3|OsPT3	pi	Involvement of OsSPX1 in phosphate homeostasis in rice	In contrast, overexpression of OsSPX1 suppressed the induction of expression by Pi starvation of all 10 phosphate starvation-induced genes tested: IPS1 (induced by phosphate starvation 1), IPS2, OsPAP10 (purple acid phosphatase 10), OsSQD2 (sulfoquinovosyldiacylglycerol 2), miR399d and miR399j (microRNA 399), OsPT2, OsPT3, OsPT6 and OsPT8
OsPht1;8|OsPT8	pi	The phosphate transporter gene OsPht1;8 is involved in phosphate homeostasis in rice	Altogether, our data suggest that OsPT8 is involved in Pi homeostasis in rice and is critical for plant growth and development
OsPht1;8|OsPT8	pi	The phosphate transporter gene OsPht1;8 is involved in phosphate homeostasis in rice	Expression of a beta-glucuronidase and green fluorescent protein reporter gene driven by the OsPT8 promoter showed that OsPT8 is expressed in various tissue organs from roots to seeds independent of Pi supply
OsPht1;8|OsPT8	pi	Involvement of OsSPX1 in phosphate homeostasis in rice	Expression of OsPT2 (phosphate transporter 2) and OsPT8 was significantly induced in OsSPX1-RNAi (OsSPX1-Ri) plants, suggesting that over-accumulation of Pi in OsSPX1-Ri plants results from an increase in Pi transport
OsPht1;8|OsPT8	pi	The phosphate transporter gene OsPht1;8 is involved in phosphate homeostasis in rice	In contrast, knockdown of OsPT8 by RNA interference decreased Pi uptake and plant growth under both high- and low-Pi conditions
OsPht1;8|OsPT8	pi	Involvement of OsSPX1 in phosphate homeostasis in rice	In contrast, overexpression of OsSPX1 suppressed the induction of expression by Pi starvation of all 10 phosphate starvation-induced genes tested: IPS1 (induced by phosphate starvation 1), IPS2, OsPAP10 (purple acid phosphatase 10), OsSQD2 (sulfoquinovosyldiacylglycerol 2), miR399d and miR399j (microRNA 399), OsPT2, OsPT3, OsPT6 and OsPT8
OsPht1;8|OsPT8	pi	Investigating the contribution of the phosphate transport pathway to arsenic accumulation in rice	In hydroponic experiments, a rice mutant defective in OsPHF1 (for phosphate transporter traffic facilitator1) lost much of the ability to take up Pi and arsenate and to transport them from roots to shoots, whereas transgenic rice overexpressing either the Pi transporter OsPht1;8 (OsPT8) or the transcription factor OsPHR2 (for phosphate starvation response2) had enhanced abilities of Pi and arsena…
OsPht1;8|OsPT8	pi	OsMYB2P-1, an R2R3 MYB transcription factor, is involved in the regulation of phosphate-starvation responses and root architecture in rice	Moreover, expression of OsPT2, which encodes a low-affinity Pi transporter, was up-regulated in OsMYB2P-1-overexpressing plants under Pi-sufficient conditions, whereas expression of the high-affinity Pi transporters OsPT6, OsPT8, and OsPT10 was up-regulated by overexpression of OsMYB2P-1 under Pi-deficient conditions, suggesting that OsMYB2P-1 may act as a Pi-dependent regulator in controlling th…
OsPht1;8|OsPT8	pi	The role of OsPT8 in arsenate uptake and varietal difference in arsenate tolerance in rice.	Nipponbare showed 2- to 3-fold higher expression of the Pi transporter genes OsPT2 and OsPT8 than Kasalath
OsPht1;8|OsPT8	pi	The phosphate transporter gene OsPht1;8 is involved in phosphate homeostasis in rice	OsPT8 was able to complement a yeast Pi-uptake mutant and increase Pi accumulation of Xenopus laevis oocytes when supplied with micromolar (33)Pi concentrations at their external solution, indicating that it has a high affinity for Pi transport
OsPht1;8|OsPT8	pi	Investigating the contribution of the phosphate transport pathway to arsenic accumulation in rice	OsPT8 was found to have a high affinity for both Pi and arsenate, and its overexpression increased the maximum influx by 3- to 5-fold
OsPht1;8|OsPT8	pi	The phosphate transporter gene OsPht1;8 is involved in phosphate homeostasis in rice	Overexpression of OsPT8 resulted in excessive Pi in both roots and shoots and Pi toxic symptoms under the high-Pi supply condition
OsPht1;8|OsPT8	pi	OsPHF1 regulates the plasma membrane localization of low- and high-affinity inorganic phosphate transporters and determines inorganic phosphate uptake and translocation in rice	The data indicate that mutation of OsPHF1 results in the endoplasmic reticulum retention of the low-affinity Pi transporter OsPT2 and high-affinity Pi transporter OsPT8
OsPht1;9|OsPT9	pi	Phosphate transporters OsPHT1;9 and OsPHT1;10 are involved in phosphate uptake in rice	Conversely, although no alterations in Pi concentration were found in OsPT9 or OsPT10 knockdown plants, a significant reduction in Pi concentration in both shoots and roots was observed in double-knockdown plants grown under both high- and low-Pi conditions
OsPht1;9|OsPT9	pi	Phosphate transporters OsPHT1;9 and OsPHT1;10 are involved in phosphate uptake in rice	High-affinity Km values for Pi transport of OsPT9 and OsPT10 were determined by yeast experiments and two-electrode voltage clamp analysis of anion transport in Xenopus oocytes expressing OsPT9 and OsPT10
OsPht1;9|OsPT9	pi	Phosphate transporters OsPHT1;9 and OsPHT1;10 are involved in phosphate uptake in rice	OsPT9 and OsPT10 were expressed in the root epidermis, root hairs and lateral roots, with their expression being specifically induced by Pi starvation
OsPht1;9|OsPT9	pi	Phosphate transporters OsPHT1;9 and OsPHT1;10 are involved in phosphate uptake in rice	Pi uptake and Pi concentrations in transgenic plants harbouring overexpressed OsPT9 and OsPT10 were determined by Pi concentration analysis and (33) P-labelled Pi uptake rate analysis
OsPht1;9|OsPT9	pi	Phosphate transporters OsPHT1;9 and OsPHT1;10 are involved in phosphate uptake in rice	Taken together, our results suggest that OsPT9 and OsPT10 redundantly function in Pi uptake
OsPI4K1	pi	Isolation and functional characterization of the C-terminus of rice phosphatidylinositol 4-kinase in vitro	Further comparison with genomic sequences in databases revealed that OsPI4K1c is located at the 3'-end of a putative rice PI 4-kinase coding gene OsPI4K1, and its coding region corresponded to the C-terminal half of OsPI4K1 protein
OsPOLP1	pi	Biochemical properties of a plastidial DNA polymerase of rice	Here, we propose to rename the plant PolI homologs as DNA polymerase pi (POLP), and investigate the biochemical properties of full-length OsPOLP1
OsPR10a|PBZ1	pi	Multiple Patterns of Regulation and Overexpression of a Ribonuclease-Like Pathogenesis-Related Protein Gene, OsPR10a, Conferring Disease Resistance in Rice and Arabidopsis.	Our findings suggest that gene regulation of OsPR10a could act as a good model system to unravel the mechanisms behind the correlation between Pi starvation and plant-pathogen interactions, and also provides a potential application in crops disease resistance
OsPR1a|OsSCP	pi	A novel rice (Oryza sativa L.) acidic PR1 gene highly responsive to cut, phytohormones, and protein phosphatase inhibitors	The OsPR1a cDNA is 830 bp long and contains an open reading frame of 507 nucleotides encoding 168 amino acid residues with a predicted molecular mass of 17,560 and pI of 4
OsPTF1	pi	OsPTF1, a novel transcription factor involved in tolerance to phosphate starvation in rice	Overexpression of OsPTF1 enhanced tolerance to Pi starvation in transgenic rice
OsPTF1	pi	OsPTF1, a novel transcription factor involved in tolerance to phosphate starvation in rice	The expression of OsPTF1 is Pi starvation induced in roots while constitutively expressed in shoots, as shown by northern-blot analysis
OsSIZ1	pi	OsSIZ1, a SUMO E3 Ligase Gene, is Involved in the Regulation of the Responses to Phosphate and Nitrogen in Rice.	Analysis of mineral contents in ossiz1 mutants indicated that OsSIZ1 functions specifically in Pi and N responses, not those of other nutrients examined, in rice
OsSIZ1	pi	OsSIZ1, a SUMO E3 Ligase Gene, is Involved in the Regulation of the Responses to Phosphate and Nitrogen in Rice.	Further, qRT-PCR analyses revealed that the expression of multiple genes involved in Pi starvation signaling and N transport and assimilation were altered in ossiz1 mutants
OsSIZ1	pi	OsSIZ1, a SUMO E3 Ligase Gene, is Involved in the Regulation of the Responses to Phosphate and Nitrogen in Rice.	Pi concentration in the xylem sap of ossiz1 mutants was significantly higher than that of the wild type under a Pi-sufficient growth regime
OsSIZ1	pi	OsSIZ1, a SUMO E3 Ligase Gene, is Involved in the Regulation of the Responses to Phosphate and Nitrogen in Rice.	Together, these results suggested that OsSIZ1 may act as a regulator of the Pi (N)-dependent responses in rice
OsSIZ1	pi	OsSIZ1, a SUMO E3 Ligase Gene, is Involved in the Regulation of the Responses to Phosphate and Nitrogen in Rice.	Total phosphorus (P) and phosphate (Pi) concentrations in both roots and shoots of ossiz1 mutants were significantly increased irrespective of Pi supply conditions compared with the wild type
OsSPX1	pi	Involvement of OsSPX1 in phosphate homeostasis in rice	Expression of OsPT2 (phosphate transporter 2) and OsPT8 was significantly induced in OsSPX1-RNAi (OsSPX1-Ri) plants, suggesting that over-accumulation of Pi in OsSPX1-Ri plants results from an increase in Pi transport
OsSPX1	pi	Increased expression of OsSPX1 enhances cold/subfreezing tolerance in tobacco and Arabidopsis thaliana	From real-time reverse transcriptase-polymerase chain reaction analysis, several Pi starvation-related genes, such as AtSPX1 (orthologue of OsSPX1), PHO2, PLDZ2 and ATSIZ1, showed differential expression between wild-type and transgenic plants during cold stress
OsSPX1	pi	Involvement of OsSPX1 in phosphate homeostasis in rice	In contrast, overexpression of OsSPX1 suppressed the induction of expression by Pi starvation of all 10 phosphate starvation-induced genes tested: IPS1 (induced by phosphate starvation 1), IPS2, OsPAP10 (purple acid phosphatase 10), OsSQD2 (sulfoquinovosyldiacylglycerol 2), miR399d and miR399j (microRNA 399), OsPT2, OsPT3, OsPT6 and OsPT8
OsSPX1	pi	OsSPX1 suppresses the function of OsPHR2 in the regulation of expression of OsPT2 and phosphate homeostasis in shoots of rice	OsSPX1 suppresses the regulation on expression of OsPT2 by OsPHR2 and the accumulation of excess shoot Pi, but it does not suppress induction of OsPT2 or the accumulation of excessive shoot Pi in the Ospho2 mutant
OsSPX1	pi	Increased expression of OsSPX1 enhances cold/subfreezing tolerance in tobacco and Arabidopsis thaliana	Our results indicate that OsSPX1 may play an important role in linking cold stress and Pi starvation signal transduction pathways
OsSPX1	pi	OsSPX1 suppresses the function of OsPHR2 in the regulation of expression of OsPT2 and phosphate homeostasis in shoots of rice	Previous reports have demonstrated that over-expression of OsPHR2 (the homolog of AtPHR1) and knockdown of OsSPX1 result in accumulation of excessive shoot Pi in rice
OsSPX1	pi	Increased expression of OsSPX1 enhances cold/subfreezing tolerance in tobacco and Arabidopsis thaliana	To further establish a cause-and-effect relationship between intracellular Pi level and cold acclimatization in transgenic plants, we generated transgenic Arabidopsis plants with constitutive expression of OsSPX1
OsSPX1	pi	Involvement of OsSPX1 in phosphate homeostasis in rice	We show here that a rice (Oryza sativa) SPX gene, OsSPX1, is specifically induced by Pi starvation in roots
OsSPX-MFS1|OsPSS1	pi	Functional characterization of the rice SPX-MFS family reveals a key role of OsSPX-MFS1 in controlling phosphate homeostasis in leaves	* The results suggest that OsSPX-MFS1 is a key player in maintaining Pi homeostasis in the leaves, potentially acting as a Pi transporter
OsSPX-MFS1|OsPSS1	pi	Functional characterization of the rice SPX-MFS family reveals a key role of OsSPX-MFS1 in controlling phosphate homeostasis in leaves	* Transcript analyses revealed that members of the SPX-MFS family were mainly expressed in the shoots, with OsSPX-MFS1 and OsSPX-MFS3 being suppressed by Pi deficiency, while OsSPX-MFS2 was induced
OsSPX-MFS1|OsPSS1	pi	Functional characterization of the rice SPX-MFS family reveals a key role of OsSPX-MFS1 in controlling phosphate homeostasis in leaves	Finally, heterologous complementation of a yeast mutant impaired in Pi transporter was used to assess the capacity of OsSPX-MFS1 to transport Pi
OsSPX-MFS1|OsPSS1	pi	Identification of plant vacuolar transporters mediating phosphate storage.	Furthermore, we show that heterologous expression of the rice homologue OsSPX-MFS1 mediates Pi influx to yeast vacuoles
OsSPX-MFS1|OsPSS1	pi	Functional characterization of the rice SPX-MFS family reveals a key role of OsSPX-MFS1 in controlling phosphate homeostasis in leaves	In addition, studies in yeast revealed that OsSPX-MFS1 may be involved in Pi transport
OsSPX-MFS1|OsPSS1	pi	Complex regulation of two target genes encoding SPX-MFS proteins by rice miR827 in response to phosphate starvation	In parallel, we analyzed the responses of the two OsSPX-MFS1 and OsSPX-MFS2 gene targets to Pi starvation
OsSPX-MFS1|OsPSS1	pi	Functional characterization of the rice SPX-MFS family reveals a key role of OsSPX-MFS1 in controlling phosphate homeostasis in leaves	Mutation in OsSPX-MFS1 (mfs1) and overexpression of the upstream miR827 (miR827-Oe) plants impaired Pi homeostasis in the leaves
OsSPX-MFS1|OsPSS1	pi	Complex regulation of two target genes encoding SPX-MFS proteins by rice miR827 in response to phosphate starvation	OsSPX-MFS1 mRNA is mainly expressed in shoots under sufficient Pi supply while its expression is reduced on Pi starvation, revealing a direct relationship between induction of osa-miR827 and down-regulation of OsSPX-MFS1
OsSPX-MFS1|OsPSS1	pi	Functional characterization of the rice SPX-MFS family reveals a key role of OsSPX-MFS1 in controlling phosphate homeostasis in leaves	The function of OsSPX-MFS1 in Pi homeostasis was analysed using an OsSPX-MFS1 mutant (mfs1) and osa-miR827 overexpression line (miR827-Oe)
OsSPX-MFS1|OsPSS1	pi	Complex regulation of two target genes encoding SPX-MFS proteins by rice miR827 in response to phosphate starvation	This suggests that OsSPX-MFS1 and OsSPX-MFS2 are both negatively regulated by osa-miR827 abundance although they respond differently to external Pi conditions
OsSPX-MFS2	pi	Complex regulation of two target genes encoding SPX-MFS proteins by rice miR827 in response to phosphate starvation	In contrast, OsSPX-MFS2 responds in a diametrically opposed manner to Pi starvation
OsSPX-MFS2	pi	Complex regulation of two target genes encoding SPX-MFS proteins by rice miR827 in response to phosphate starvation	In parallel, we analyzed the responses of the two OsSPX-MFS1 and OsSPX-MFS2 gene targets to Pi starvation
OsSPX-MFS2	pi	Complex regulation of two target genes encoding SPX-MFS proteins by rice miR827 in response to phosphate starvation	The accumulation of OsSPX-MFS2 mRNA is dramatically enhanced under Pi starvation, suggesting the involvement of complex regulation of osa-miR827 and its two target genes
OsSPX-MFS2	pi	Complex regulation of two target genes encoding SPX-MFS proteins by rice miR827 in response to phosphate starvation	This suggests that OsSPX-MFS1 and OsSPX-MFS2 are both negatively regulated by osa-miR827 abundance although they respond differently to external Pi conditions
OsSPX-MFS3|OsPSS3	pi	Functional characterization of the rice SPX-MFS family reveals a key role of OsSPX-MFS1 in controlling phosphate homeostasis in leaves	* Transcript analyses revealed that members of the SPX-MFS family were mainly expressed in the shoots, with OsSPX-MFS1 and OsSPX-MFS3 being suppressed by Pi deficiency, while OsSPX-MFS2 was induced
OsSPX-MFS3|OsPSS3	pi	OsSPX-MFS3, a vacuolar phosphate efflux transporter, is involved in maintaining Pi homeostasis in rice.	At high external Pi concentration, OsSPX-MFS3 could partially complement the yeast (Saccharomyces cerevisiae) mutant strain EY917 under pH 5
OsSPX-MFS3|OsPSS3	pi	OsSPX-MFS3, a vacuolar phosphate efflux transporter, is involved in maintaining Pi homeostasis in rice.	In oocytes, OsSPX-MFS3 was shown to facilitate Pi influx or efflux depending on the external pH and Pi concentrations
OsSPX-MFS3|OsPSS3	pi	OsSPX-MFS3, a vacuolar phosphate efflux transporter, is involved in maintaining Pi homeostasis in rice.	Overexpression of OsSPX-MFS3 results in decreased Pi concentration in the vacuole of rice (Oryza sativa) tissues
OsSPX-MFS3|OsPSS3	pi	OsSPX-MFS3, a vacuolar phosphate efflux transporter, is involved in maintaining Pi homeostasis in rice.	We conclude that OsSPX-MFS3 is a low affinity Pi transporter that mediates Pi efflux from the vacuole into cytosol and is coupled to proton movement
OsSQD2	pi	Involvement of OsSPX1 in phosphate homeostasis in rice	In contrast, overexpression of OsSPX1 suppressed the induction of expression by Pi starvation of all 10 phosphate starvation-induced genes tested: IPS1 (induced by phosphate starvation 1), IPS2, OsPAP10 (purple acid phosphatase 10), OsSQD2 (sulfoquinovosyldiacylglycerol 2), miR399d and miR399j (microRNA 399), OsPT2, OsPT3, OsPT6 and OsPT8
OsTrx23|OsTRXh1	pi	Two h-Type Thioredoxins Interact with the E2 Ubiquitin Conjugase PHO2 to Fine-Tune Phosphate Homeostasis in Rice.	Characterization of rice pho2 complemented lines, transformed with an endogenous genomic OsPHO2 or OsPHO2(C445S) (a constitutively reduced form) fragment, indicated that OsPHO2(C445S) restored Pi concentration in rice to statistically significant lower levels compared to native OsPHO2 Moreover, the suppression of OsTrxh1 (knockdown and knockout) resulted in slightly higher Pi concentration than t…
OsWRKY74	pi	OsWRKY74, a WRKY transcription factor, modulates tolerance to phosphate starvation in rice.	Overexpression of OsWRKY74 significantly enhanced tolerance to Pi starvation, whereas transgenic lines with down-regulation of OsWRKY74 were sensitive to Pi starvation
OsWRKY74	pi	OsWRKY74, a WRKY transcription factor, modulates tolerance to phosphate starvation in rice.	These findings highlight the role of OsWRKY74 in modulation of Pi homeostasis and potential crosstalk between P starvation and Fe starvation, and cold stress in rice
DTH2|OsCOL9|OsCCT08	sa	CONSTANS-Like 9 (OsCOL9) Interacts with Receptor for Activated C-Kinase 1(OsRACK1) to Regulate Blast Resistance through Salicylic Acid and Ethylene Signaling Pathways.	Further analysis indicated that OsCOL9 over-expression increased the expressions of phytohormone biosynthetic genes, NPR1, WRKY45, OsACO1 and OsACS1, which were related to SA and ET biosynthesis
DTH2|OsCOL9|OsCCT08	sa	CONSTANS-Like 9 (OsCOL9) Interacts with Receptor for Activated C-Kinase 1(OsRACK1) to Regulate Blast Resistance through Salicylic Acid and Ethylene Signaling Pathways.	Interestingly, we found that OsCOL9 physically interacted with the scaffold protein OsRACK1 through its CCT domain, and the OsRACK1 expression was induced in response to exogenous SA and ACC as well as M
DTH2|OsCOL9|OsCCT08	sa	CONSTANS-Like 9 (OsCOL9) Interacts with Receptor for Activated C-Kinase 1(OsRACK1) to Regulate Blast Resistance through Salicylic Acid and Ethylene Signaling Pathways.	Taken together, these results indicated that the COL protein OsCOL9 interacted with OsRACK1, and it enhanced the rice blast resistance through SA and ET signaling pathways
ICS1|OsVDAC1|OsICS1	sa	Molecular characterization of Oryza sativa WRKY6, which binds to W-box-like element 1 of the Oryza sativa pathogenesis-related (PR) 10a promoter and confers reduced susceptibility to pathogens.	This indicates that OsWRKY6 can directly regulate OsICS1 expression and thereby increase SA concentrations
NLS1	sa	Semi-dominant mutations in the CC-NB-LRR-type R gene, NLS1, lead to constitutive activation of defense responses in rice	In addition, because the morphology and constitutive defense responses of nls1-1D were not suppressed by blocking SA or NPR1 transcript accumulation, we suggest that NLS1 mediates both SA and NPR1-independent defense signaling pathways in rice
OsATX	sa	Characterization of a novel rice gene OsATX and modulation of its expression by components of the stress signalling pathways	Additionally, co-application of either JA or ABA with SA drastically suppressed the induced OsATX mRNA level
OsBBPI	sa	Characterization of a rice (Oryza sativa L.) Bowman–Birk proteinase inhibitor: tightly light regulated induction in response to cut, jasmonic acid, ethylene and protein phosphatase 2A inhibitors	To the best of our knowledge, complete inhibition of JA-induced OsBBPI expression by SA is the first report in monocots, and with ABA in plants
OsBIABP1|SLAC1|OsSLAC1	sa	Molecular characterization of a defense-related AMP-binding protein gene, OsBIABP1, from rice	Our results suggest that OsBIABP1 may be a defense-related AMP-binding protein that is involved in the regulation of defense response through SA and/or JA/ET signaling pathways
OsBRR1	sa	A putative leucine-rich repeat receptor kinase, OsBRR1, is involved in rice blast resistance	OsBRR1 expression was low in leaves and undetectable in roots under normal growth conditions, while its transcript was significantly induced in leaves infected with the blast fungus (Ken 54-04) and was moderately affected by ABA, JA and SA treatment
OsEDR1|OsACDR1|OsMAPKKK1|SPL3	sa	OsEDR1 negatively regulates rice bacterial resistance via activation of ethylene biosynthesis	ACC treatment was associated with decreased SA and JA biosynthesis in OsEDR1-KO plants
OsEDR1|OsACDR1|OsMAPKKK1|SPL3	sa	OsEDR1 negatively regulates rice bacterial resistance via activation of ethylene biosynthesis	In contrast, aminoethoxyvinylglycine, the inhibitor of ethylene biosynthesis, promoted expression of SA and JA synthesis-related genes in OsEDR1-KO plants
OsEDS1	sa	Protein elicitor PemG1 from Magnaporthe grisea induces systemic acquired resistance (SAR) in plants	In rice, PemG1 induced overexpressions of the SA signal-related genes (OsEDS1, OsPAL1, and OsNH1) but not the JA pathway-related genes (OsLOX2 and OsAOS2)
OsERF1	sa	RSOsPR10 expression in response to environmental stresses is regulated antagonistically by jasmonate/ethylene and salicylic acid signaling pathways in rice roots	Simultaneous SA treatment strongly inhibited the induction of RSOsPR10 expression and, to a lesser extent, induction of OsERF1 expression
OsERF1	sa	RSOsPR10 expression in response to environmental stresses is regulated antagonistically by jasmonate/ethylene and salicylic acid signaling pathways in rice roots	These results suggest that JA/ET and SA pathways function in the stress-responsive induction of RSOsPR10, and that OsERF1 may be one of the transcriptional factors in the JA/ET pathway
OsLOL5	sa	A rice LSD1-like-type ZFP gene OsLOL5 enhances saline-alkaline tolerance in transgenic Arabidopsis thaliana, yeast and rice.	Overexpression of OsLOL5 in yeast resulted in SA tolerance at significant level
OsLOL5	sa	A rice LSD1-like-type ZFP gene OsLOL5 enhances saline-alkaline tolerance in transgenic Arabidopsis thaliana, yeast and rice.	The results suggested that OsLOL5 improved SA tolerance in plants, and regulated oxidative and salinity stress retardation via the active oxygen detoxification pathway
OsLOL5	sa	A rice LSD1-like-type ZFP gene OsLOL5 enhances saline-alkaline tolerance in transgenic Arabidopsis thaliana, yeast and rice.	These findings illustrated that OsLOL5 overexpression enhanced yeast resistance for SA stress through active oxygen species
OsMPK6|OsMPK4	sa	Opposite functions of a rice mitogen-activated protein kinase during the process of resistance against Xanthomonas oryzae	The knock-out of OsMPK6 resulted in enhanced Xoo resistance, increased accumulation of SA and enhanced resistance to X
OsNPR1|NH1	sa	Functional analysis of rice NPR1-like genes reveals that OsNPR1/NH1 is the rice orthologue conferring disease resistance with enhanced herbivore susceptibility	Different subcellular localizations of OsNPR1 antagonistically regulated SA- and jasmonic acid (JA)-responsive genes, but not SA and JA levels, indicating that OsNPR1 might mediate antagonistic cross-talk between the SA- and JA-dependent pathways in rice
OsNPR1|NH1	sa	Cytokinins act synergistically with salicylic acid to activate defense gene expression in rice	These effects were diminished by RNAi-knockdown of OsNPR1 or WRKY45, the key regulators of the SA signaling pathway in rice, indicating that the effects of CK depend on these two regulators
OsNPR1|NH1	sa	Overexpression of a rice NPR1 homolog leads to constitutive activation of defense response and hypersensitivity to light	These results indicate that NH1 may be involved in the regulation of SA in response to environmental changes
OsPLS1	sa	A single cytosine deletion in the OsPLS1 gene encoding vacuolar-type H+-ATPase subunit A1 leads to premature leaf senescence and seed dormancy in rice.	Consistent with this, the ospls1 mutant exhibited hypersensitivity to exogenous SA and/or H2O2
OsPR10a|PBZ1	sa	Identification of an OsPR10a promoter region responsive to salicylic acid	We demonstrated the inducibility of OsPR10a promoter by SA using transgenic Arabidopsis carrying OsPR10a:GFP as well as by transient expression assays in rice
OsPR1a|OsSCP	sa	A novel rice (Oryza sativa L.) acidic PR1 gene highly responsive to cut, phytohormones, and protein phosphatase inhibitors	SA and abscisic acid blocked JA-induced OsPR1a transcript
OsPR1b	sa	Screening of rice (Oryza sativa L.) OsPR1b-interacting factors and their roles in resisting bacterial blight.	Compared with the control group that was inoculated with water, inoculation with a mixture of water and pathogenic bacteria hardly affected the expression level of OsPR1b gene, while cotreatment with SA and pathogenic bacteria slightly upregulated the expression level
OsPR1b	sa	Rice (Oryza sativa L.) OsPR1b gene is phytohormonally regulated in close interaction with light signals	The simultaneous application of SA, and ABA, with JA, respectively, showed almost complete inhibition of the JA-induced OsPR1b transcript by 200 microM SA or ABA, but not by 100 microM concentrated solutions, suggesting a potential interaction among JA, SA, and ABA, whereas KN dramatically enhanced JA-induced OsPR1b transcript upon simultaneous application
OsSGT1	sa	Contribution of salicylic acid glucosyltransferase, OsSGT1, to chemically induced disease resistance in rice plants	Cloning and characterization of the most highly activated probenazole-responsive gene revealed that it encodes UDP-glucose:SA glucosyltransferase (OsSGT1), which catalyzes the conversion of free SA into SA O-beta-glucoside (SAG)
OsSGT1	sa	Contribution of salicylic acid glucosyltransferase, OsSGT1, to chemically induced disease resistance in rice plants	The OsSGT1 gene may contribute to the SA signaling mechanism by inducing up-regulation of SAG in rice plants
OsWAK1	sa	A novel wall-associated receptor-like protein kinase gene, OsWAK1, plays important roles in rice blast disease resistance	OsWAK1 was also induced after treatment by mechanical wounding, SA and MeJA, but not by ABA
OsWJUMK1|OsMPK12|OsBWMK1	sa	OsBWMK1 mediates SA-dependent defense responses by activating the transcription factor OsWRKY33	Furthermore, the levels of SA and H(2)O(2) are elevated in 35S-OsBWMK1 transgenic plants that show HR-like cell death
OsWRKY13|WRKY13	sa	OsWRKY13 mediates rice disease resistance by regulating defense-related genes in salicylate- and jasmonate-dependent signaling	These results suggest that OsWRKY13, as an activator of the SA-dependent pathway and a suppressor of JA-dependent pathways, mediates rice resistance by directly or indirectly regulating the expression of a subset of genes acting both upstream and downstream of SA and JA
OsWRKY45|WRKY45	sa	Rice WRKY45 plays important roles in fungal and bacterial disease resistance	We have reported previously that a transcription factor identified in rice, WRKY45 (OsWRKY45), plays a pivotal role in BTH-induced disease resistance by mediating SA signalling
OsWRKY6	sa	Molecular characterization of Oryza sativa WRKY6, which binds to W-box-like element 1 of the Oryza sativa pathogenesis-related (PR) 10a promoter and confers reduced susceptibility to pathogens.	This indicates that OsWRKY6 can directly regulate OsICS1 expression and thereby increase SA concentrations
Pi36	sa	The effect of the rice blast resistance gene Pi36 on the expression of disease resistance-related genes	The induction of the expression of genes from both of these families suggests that both the JA and SA pathways are involved in Pi36-mediated defence
RSOsPR10|OsPBZ14	sa	RSOsPR10 expression in response to environmental stresses is regulated antagonistically by jasmonate/ethylene and salicylic acid signaling pathways in rice roots	Immunohistochemical analyses showed that RSOsPR10 strongly accumulated in cortex cells surrounding the vascular system of roots, and this accumulation was also suppressed when SA was applied simultaneously with stress or hormone treatments
RSOsPR10|OsPBZ14	sa	RSOsPR10 expression in response to environmental stresses is regulated antagonistically by jasmonate/ethylene and salicylic acid signaling pathways in rice roots	Simultaneous SA treatment strongly inhibited the induction of RSOsPR10 expression and, to a lesser extent, induction of OsERF1 expression
RSOsPR10|OsPBZ14	sa	RSOsPR10 expression in response to environmental stresses is regulated antagonistically by jasmonate/ethylene and salicylic acid signaling pathways in rice roots	These results suggest that JA/ET and SA pathways function in the stress-responsive induction of RSOsPR10, and that OsERF1 may be one of the transcriptional factors in the JA/ET pathway
SLR1|OsGAI	sa	The DELLA protein SLR1 integrates and amplifies salicylic acid- and jasmonic acid-dependent innate immunity in rice.	In a reciprocal manner, we found JA and SA treatment to interfere with GA metabolism and stabilize SLR1
C3H12	xoo	A CCCH-type zinc finger nucleic acid-binding protein quantitatively confers resistance against rice bacterial blight disease	These results suggest that C3H12, as a nucleic acid-binding protein, positively and quantitatively regulates rice resistance to Xoo and that its function is likely associated with the JA-dependent pathway
JMJ704	xoo	JMJ704 positively regulates rice defense response against Xanthomonas oryzae pv. oryzae infection via reducing H3K4me2/3 associated with negative disease resistance regulators.	Further functional characterization of JmjC mutants revealed that JMJ704 is a positive regulator of rice bacterial blight resistance as the jmj704 became more susceptible to Xoo than the wild-type
NRR	xoo	Rice NRR, a negative regulator of disease resistance, interacts with Arabidopsis NPR1 and rice NH1	This phenotype was correlated with elevated NRR mRNA and protein levels and increased Xoo growth
Os11N3|OsSWEET14	xoo	A knowledge-based molecular screen uncovers a broad spectrum OsSWEET14 resistance allele to bacterial blight from wild rice.	We show that this allele, which we call xa41(t), confers resistance against half of the tested Xoo strains representative of various geographic origins and genetic lineages, highlighting the selective pressure for the pathogen to accommodate with OsSWEET14 polymorphism and reciprocally the apparent limited possibilities for the host to create variability at this particular S gene
Os8N3|xa13	xoo	Targeting xa13, a recessive gene for bacterial blight resistance in rice	To clone and characterize the recessive R genes, we fine-mapped xa13, a fully recessive gene for Xoo resistance, to a DNA fragment of 14
OsBIANK1|XB25	xoo	The XA21 binding protein XB25 is required for maintaining XA21-mediated disease resistance	Moreover, the accumulation of XB25 is induced by Xoo infection
Oscyp71Z2|CYP71Z2	xoo	Oscyp71Z2 involves diterpenoid phytoalexin biosynthesis that contributes to bacterial blight resistance in rice	Overexpression of Oscyp71Z2 in rice enhanced resistance to Xoo at the booting stage
Oscyp71Z2|CYP71Z2	xoo	Oscyp71Z2 involves diterpenoid phytoalexin biosynthesis that contributes to bacterial blight resistance in rice	We also showed that suppression of Oscyp71Z2 had no significantly effect on disease resistance to Xoo in rice
OsEREBP1	xoo	Overexpression of an AP2/ERF Type Transcription Factor OsEREBP1 Confers Biotic and Abiotic Stress Tolerance in Rice.	A rice AP2/ERF transcription factor, OsEREBP1 is a downstream component of a signal transduction pathway in a specific interaction between rice (Oryza sativa) and its bacterial pathogen, Xoo (Xanthomonas oryzae pv
OsEREBP1	xoo	Overexpression of an AP2/ERF Type Transcription Factor OsEREBP1 Confers Biotic and Abiotic Stress Tolerance in Rice.	Comparative analysis of non-transgenic and OsEREBP1 overexpressing genotypes revealed that OsEREBP1 attenuates disease caused by Xoo and confers drought and submergence tolerance in transgenic rice
OsGF14e|GF14e|GID2	xoo	Rice 14-3-3 protein (GF14e) negatively affects cell death and disease resistance	GF14e-silenced rice plants showed high levels of resistance to a virulent strain of Xoo compared with plants that were not silenced
OsJAZ8|OsTIFY10c	xoo	Involvement of OsJAZ8 in jasmonate-induced resistance to bacterial blight in rice	Furthermore, OsJAZ8DeltaC negatively regulated the JA-induced resistance to Xoo in rice
OsMPK6|OsMPK4	xoo	Opposite functions of a rice mitogen-activated protein kinase during the process of resistance against Xanthomonas oryzae	The knock-out of OsMPK6 resulted in enhanced Xoo resistance, increased accumulation of SA and enhanced resistance to X
OsMPK6|OsMPK4	xoo	Opposite functions of a rice mitogen-activated protein kinase during the process of resistance against Xanthomonas oryzae	Xoo infection induced the expression of PR1a, the marker gene of systemic acquired resistance (SAR), in systemic health tissues of OsMPK6-knock-out plants
OsMYC2	xoo	Overexpression of OsMYC2 Results in the Up-Regulation of Early JA-Rresponsive Genes and Bacterial Blight Resistance in Rice.	Overall, we conclude that OsMYC2 acts as a positive regulator of early JA signals in the JA-induced resistance against Xoo in rice
OsVOZ2	xoo	Xanthomonas oryzae pv. oryzae type III effector XopN targets OsVOZ2 and a putative thiamine synthase as a virulence factor in rice	These results indicate that XopNKXO85 and OsVOZ2 play important roles both individually and together for Xoo virulence in rice
OsWRKY45|WRKY45	xoo	A pair of allelic WRKY genes play opposite roles in rice-bacteria interactions	In contrast, OsWRKY45-2-overexpressing plants showed enhanced resistance and OsWRKY45-2-suppressing plants showed increased susceptibility to Xoo and Xoc
OsWRKY45|WRKY45	xoo	A pair of allelic WRKY genes play opposite roles in rice-bacteria interactions	OsWRKY45-1-overexpressing plants showed increased susceptibility and OsWRKY45-1-knockout plants showed enhanced resistance to Xoo and Xoc
OsWRKY45|WRKY45	xoo	A pair of allelic WRKY genes play opposite roles in rice-bacteria interactions	OsWRKY45-1-regulated Xoo resistance was accompanied by increased accumulation of salicylic acid and jasmonic acid and induced expression of a subset of defense-responsive genes, while OsWRKY45-2-regulated Xoo resistance was accompanied by increased accumulation of jasmonic acid but not salicylic acid and induced expression of another subset of defense-responsive genes
xa21	xoo	XA21-specific induction of stress-related genes following Xanthomonas infection of detached rice leaves.	From this analysis, we identified eight genes that are up-regulated in both in elf18 treated EFR:XA21:GFP rice leaves and Xoo infected XA21 rice leaves
xa21	xoo	Ectopic expression of rice Xa21 overcomes developmentally controlled resistance to Xanthomonas oryzae pv. oryzae	Here we report that Xa21 is induced by Xoo infection and that ectopic expression of Xa21 confers resistance at three leaf stage (three-week-old), overcoming the developmental limitation of XA21-mediated resistance
xa21	xoo	The endoplasmic reticulum-quality control component SDF2 is essential for XA21-mediated immunity in rice	Silencing of the SDF2 genes in the XA21 rice genetic background compromises resistance to Xoo but does not affect plant growth and development
xa21	xoo	Transcriptional characteristics of Xa21-mediated defense responses in rice	The cloned rice gene Xa21 confers resistance to a broad spectrum of Xoo races
xa21	xoo	Plasma membrane localization and potential endocytosis of constitutively expressed XA21 proteins in transgenic rice	The transgenic plants constitutively expressing the wild-type XA21 or its GFP fusion displayed race-specific resistance to Xoo at the adult and seedling stages
xa21	xoo	Ectopic expression of rice Xa21 overcomes developmentally controlled resistance to Xanthomonas oryzae pv. oryzae	These results indicate that altered regulation of Xa21 expression is useful for developing enhanced resistance to Xoo at multiple developmental stages
xa21	xoo	Plasma membrane localization and potential endocytosis of constitutively expressed XA21 proteins in transgenic rice	We also established a root infection system and demonstrated that XA21 also mediated race-specific resistance responses to Xoo in the root
Xa25	xoo	A paralog of the MtN3/saliva family recessively confers race-specific resistance to Xanthomonas oryzae in rice	Here we report the characterization of another recessive resistance gene, xa25, for Xoo resistance
Xa25	xoo	A paralog of the MtN3/saliva family recessively confers race-specific resistance to Xanthomonas oryzae in rice	The expression of dominant Xa25 but not recessive xa25 was rapidly induced by PXO339 but not other Xoo strain infections
Xa25	xoo	A paralog of the MtN3/saliva family recessively confers race-specific resistance to Xanthomonas oryzae in rice	The xa25, localized in the centromeric region of chromosome 12, mediates race-specific resistance to Xoo strain PXO339 at both seedling and adult stages by inhibiting Xoo growth
Xa26|Xa3	xoo	Genetic and physical mapping of a new gene for bacterial blight resistance in rice	A new dominant gene against a Chinese Xoo strain JL691 in both the seedling and adult stages was identified in Minghui 63 and designated as Xa26( t)
Xa26|Xa3	xoo	Xa26, a gene conferring resistance toXanthomonas oryzaepv.oryzaein rice, encodes an LRR receptor kinase-like protein	A rice gene, Xa26, conferring resistance against Xoo at both seedling and adult stages was isolated by map-based cloning strategies from the rice cultivar Minghui 63
Xa26|Xa3	xoo	Xa26, a gene conferring resistance toXanthomonas oryzaepv.oryzaein rice, encodes an LRR receptor kinase-like protein	Sequence analysis revealed that IRBB3 and Zhachanglong lines that are resistant to a broad range of Xoo strains, also carry Xa26
Xa26|Xa3	xoo	Ortholog alleles at Xa3/Xa26 locus confer conserved race-specific resistance against Xanthomonas oryzae in rice	Transgenic plants carrying a single copy of Xa3/Xa26, Xa3/Xa26-2, or Xa3/Xa26-3, in the same genetic background, showed a similar resistance spectrum to a set of Xoo strains, although plants carrying Xa3/Xa26-2 or Xa3/Xa26-3 showed lower resistance levels than the plants carrying Xa3/Xa26
Xa26|Xa3	xoo	Ortholog alleles at Xa3/Xa26 locus confer conserved race-specific resistance against Xanthomonas oryzae in rice	Xa3/Xa26-2 and Xa3/Xa26-3 conferred resistance to 16 of the 18 Xoo strains examined
Xa27	xoo	High-resolution genetic mapping of Xa27(t), a new bacterial blight resistance gene in rice, Oryza sativa L	We performed disease evaluation with an Xa27(t) near-isogenic line, IRBB27, testing 35 Xoo strains collected from 11 countries
GID1|OsGID1	ABA	GID1 modulates stomatal response and submergence tolerance involving ABA and GA signaling in rice.	GID1 modulates stomatal response and submergence tolerance involving ABA and GA signaling in rice.
GID1|OsGID1	ABA	GID1 modulates stomatal response and submergence tolerance involving ABA and GA signaling in rice.	Taken together, these findings suggest GID1 plays distinct roles in stomatal response and submergence tolerance through both the ABA and GA signaling pathways in rice
GID1|OsGID1	ABA	GID1 modulates stomatal response and submergence tolerance involving ABA and GA signaling in rice.	The gid1 mutant showed impaired biosynthesis of endogenous ABA under drought stress condition, but it exhibited enhanced sensitivity to exogenous ABA
HDA705	ABA	Involvement of rice histone deacetylase HDA705 in seed germination and in response to ABA and abiotic stresses.	Delayed seed germination of HDA705 overexpression lines was associated with down-regulated expression of GA biosynthetic genes and up-regulation of ABA biosynthetic genes
HDA705	ABA	Involvement of rice histone deacetylase HDA705 in seed germination and in response to ABA and abiotic stresses.	Involvement of rice histone deacetylase HDA705 in seed germination and in response to ABA and abiotic stresses.
HDA705	ABA	Involvement of rice histone deacetylase HDA705 in seed germination and in response to ABA and abiotic stresses.	Overexpression of HDA705 in rice decreased ABA and salt stress resistance during seed germination
MHZ4	ABA	Ethylene-Induced Inhibition of Root Growth Requires Abscisic Acid Function in Rice (Oryza sativa L.) Seedlings	MHZ4 mutation reduced ABA level, but promoted ethylene production. Ethylene induced MHZ4 expression and promoted ABA accumulation in roots.
MODD	ABA	MODD mediates deactivation and degradation of OsbZIP46 to negatively regulate ABA signaling and drought resistance in rice.	In contrast to OsbZIP46, MODD negatively regulates ABA signaling and drought tolerance, and inhibits the expression of OsbZIP46 target genes
MODD	ABA	MODD mediates deactivation and degradation of OsbZIP46 to negatively regulate ABA signaling and drought resistance in rice.	MODD mediates deactivation and degradation of OsbZIP46 to negatively regulate ABA signaling and drought resistance in rice.
MODD	ABA	MODD mediates deactivation and degradation of OsbZIP46 to negatively regulate ABA signaling and drought resistance in rice.	MODD was induced by ABA and drought stress, but the induction was much slower than that of OsbZIP46
OcXII	ABA	Rice bifunctional phytocystatin is a dual modulator of legumain and papain-like proteases.	Seeds from these plants also exhibited slower growth at germination under ABA or alkaline conditions, while maintaining very high levels of OcXII transcriptional activation
OsABA2	ABA	Functional characterization of xanthoxin dehydrogenase in rice.	Expression analysis of OsABA2 mRNA showed that the transcript level did not change in response to treatment with ABA or dehydration
OsABA2	ABA	Functional characterization of xanthoxin dehydrogenase in rice.	These results indicate that OsABA2 is a rice XanDH that functions in ABA biosynthesis
OsABA8ox3	ABA	A Key ABA Catabolic Gene, OsABA8ox3, Is Involved in Drought Stress Resistance in Rice.	Expression of OsABA8ox3 was promptly induced by rehydration after PEG-mimic dehydration, a tendency opposite to the changes of ABA level
OsABA8ox3	ABA	A Key ABA Catabolic Gene, OsABA8ox3, Is Involved in Drought Stress Resistance in Rice.	We therefore conclude that that OsABA8ox3 gene plays an important role in controlling ABA level and drought stress resistance in rice
OsABIL2	ABA	Abscisic acid regulates subcellular redistribution of OsABI-LIKE2, a negative regulator in ABA signaling, to control root architecture and drought resistance in Oryza Sativa.	Furthermore, OsABIL2 interacts with and co-localized with OsPYL1 mainly in the cytosol, and ABA treatment regulates the nucleus-cytosol distribution of OsABIL2, suggesting a different mechanism for the activation of ABA signaling
OsABIL2	ABA	Abscisic acid regulates subcellular redistribution of OsABI-LIKE2, a negative regulator in ABA signaling, to control root architecture and drought resistance in Oryza Sativa.	Overexpression of OsABIL2 not only led to the ABA insensitivity, but also significantly altered plant developmental phenotypes, including stomata density and root architecture, which likely caused the hypersensitivity to drought stress
OsABIL2	ABA	Abscisic acid regulates subcellular redistribution of OsABI-LIKE2, a negative regulator in ABA signaling, to control root architecture and drought resistance in Oryza Sativa.	Taken together, this study provides significant insights into rice ABA signaling and indicates the important role of OsABIL2 in regulating root development
OsAP77	ABA	Response of an aspartic protease gene OsAP77 to fungal, bacterial and viral infections in rice.	RT-PCR analysis showed that OsAP77 was induced not only by infection with these pathogens, but also after treatment with SA, INA, H2O2 or ABA
OsbZIP23	ABA	Feedback regulation of ABA signaling and biosynthesis by a bZIP transcription factor targets drought resistance related genes.	Among these targets, we found that OsbZIP23 could positively regulate OsPP2C49, and overexpression of OsPP2C49 in rice resulted in significantly decreased sensitivity of the ABA response and rapid dehydration
OsbZIP23	ABA	Feedback regulation of ABA signaling and biosynthesis by a bZIP transcription factor targets drought resistance related genes.	Moreover, OsNCED4 (9-cis-epoxycarotenoid dioxygenase 4), a key gene in ABA biosynthesis, was also positively regulated by OsbZIP23
OsbZIP23	ABA	Enhanced Gene Expression Rather than Natural Polymorphism in Coding Sequence of the OsbZIP23 Determines Drought Tolerance and Yield Improvement in Rice Genotypes.	The OE lines showed higher expression of target genes-OsRab16B, OsRab21 and OsLEA3-1 and increased ABA sensitivity; indicating that OsbZIP23 is a positive transcriptional-regulator of the ABA-signaling pathway
OsbZIP23	ABA	Feedback regulation of ABA signaling and biosynthesis by a bZIP transcription factor targets drought resistance related genes.	Together, our results suggest that OsbZIP23 acts as a central regulator in ABA signaling and biosynthesis, and drought resistance in rice
OsC3H47	ABA	ABA-induced CCCH tandem zinc finger protein OsC3H47 decreases ABA sensitivity and promotes drought tolerance in Oryza sativa.	ABA-induced CCCH tandem zinc finger protein OsC3H47 decreases ABA sensitivity and promotes drought tolerance in Oryza sativa.
OsC3H47	ABA	ABA-induced CCCH tandem zinc finger protein OsC3H47 decreases ABA sensitivity and promotes drought tolerance in Oryza sativa.	However, overexpression of OsC3H47 reduced the ABA sensitivity of rice seedlings
OsC3H47	ABA	ABA-induced CCCH tandem zinc finger protein OsC3H47 decreases ABA sensitivity and promotes drought tolerance in Oryza sativa.	This suggests that OsC3H47 is a newly discovered gene that can control rice drought-stress response, and it may play an important role in ABA feedback and post-transcription processes
OsCCS52A|TAD|TE	ABA	The SnRK2-APC/C(TE) regulatory module mediates the antagonistic action of gibberellic acid and abscisic acid pathways.	Conversely, ABA inhibits APC/C(TE) activity by phosphorylating TE through activating the SNF1-related protein kinases (SnRK2s), which may interrupt the interaction between TE and OsPYL/RCARs and subsequently stabilize OsPYL/RCARs
OsCCS52A|TAD|TE	ABA	The SnRK2-APC/C(TE) regulatory module mediates the antagonistic action of gibberellic acid and abscisic acid pathways.	Genetic analysis also shows OsPYL/RCARs act downstream of TE in mediating ABA responses
OsCCS52A|TAD|TE	ABA	The SnRK2-APC/C(TE) regulatory module mediates the antagonistic action of gibberellic acid and abscisic acid pathways.	We find that TE physically interacts with ABA receptor OsPYL/RCARs and promotes their degradation by the proteasome
OsCPK9	ABA	A rice calcium-dependent protein kinase OsCPK9 positively regulates drought stress tolerance and spikelet fertility.	Our results demonstrated that OsCPK9 is a positive regulator of abiotic stress tolerance, spikelet fertility, and ABA sensitivity
OsCRTISO|ZEBRA2|MHZ5	ABA	Ethylene Responses in Rice Roots and Coleoptiles Are Differentially Regulated by a Carotenoid Isomerase-Mediated Abscisic Acid Pathway.	ABA can largely rescue the ethylene response of the mhz5 mutant
OsCRTISO|ZEBRA2|MHZ5	ABA	Ethylene Responses in Rice Roots and Coleoptiles Are Differentially Regulated by a Carotenoid Isomerase-Mediated Abscisic Acid Pathway.	Ethylene induces MHZ5 expression, the production of neoxanthin, an ABA biosynthesis precursor, and ABA accumulation in roots
OsCRTISO|ZEBRA2|MHZ5	ABA	Ethylene Responses in Rice Roots and Coleoptiles Are Differentially Regulated by a Carotenoid Isomerase-Mediated Abscisic Acid Pathway.	We found that MHZ5 encodes a carotenoid isomerase and that the mutation in mhz5 blocks carotenoid biosynthesis, reduces ABA accumulation, and promotes ethylene production in etiolated seedlings
OsDDB1	ABA	The De-Etiolated 1 Homolog of Arabidopsis Modulates the ABA Signaling Pathway and ABA Biosynthesis in Rice.	Using yeast two-hybrid (Y2H) and bimolecular fluorescence complementation assays, we determined that OsDET1 interacts physically with DAMAGED-SPECIFIC DNA-BINDING PROTEIN1 (OsDDB1) and CONSTITUTIVE PHOTOMORPHOGENIC10 (COP10); DET1- and DDB1-ASSOCIATED1 binds to the ABA receptors OsPYL5 and OsDDB1
OsDET1	ABA	OsDET1 Modulates the ABA Signaling Pathway and ABA Biosynthesis in Rice	Additionally, OsDET1 also modulated ABA biosynthesis, as ABA biosynthesis was inhibited in OsDET1 RNAi plants and promoted in OE-OsDET1 plants
OsDET1	ABA	OsDET1 Modulates the ABA Signaling Pathway and ABA Biosynthesis in Rice	In conclusion, our data suggest that OsDET1 plays an important role in maintaining normal development in rice, and mediates the crosstalk between ABA biosynthesis and ABA signaling pathways in rice
OsDET1	ABA	OsDET1 Modulates the ABA Signaling Pathway and ABA Biosynthesis in Rice	OsDET1 Modulates the ABA Signaling Pathway and ABA Biosynthesis in Rice
OsDET1	ABA	OsDET1 Modulates the ABA Signaling Pathway and ABA Biosynthesis in Rice	OsDET1 RNAi plants exhibited an ABA hypersensitivity phenotype
OsDET1	ABA	OsDET1 Modulates the ABA Signaling Pathway and ABA Biosynthesis in Rice	The repression of OsDET1 had detrimental effects on plant development, and we found that OsDET1 is involved in modulating ABA signaling in rice
OsDET1	ABA	OsDET1 Modulates the ABA Signaling Pathway and ABA Biosynthesis in Rice	These findings suggest that OsDET1 deficiency disturbs the CDD complex, which is responsible for ABA receptor (OsPYL) degradation, eventually leading to ABA sensitivity in rice
OsDET1	ABA	OsDET1 Modulates the ABA Signaling Pathway and ABA Biosynthesis in Rice	Using yeast two-hybrid and BiFC assays, we determined that OsDET1 physically interacts with OsDDB1 and OsCOP10; OsDDA1 binds to the ABA receptors OsPYL5 and OsDDB1
OsDi19-4	ABA	OsDi19-4 acts downstream of OsCDPK14 to positively regulate ABA response in rice.	Additionally, OsCDPK14 was identified to interact with OsDi19-4 and be responsible for the phosphorylation of OsDi19-4, and the phosphorylation of OsDi19-4 was further enhanced after the treatment of ABA
OsDi19-4	ABA	OsDi19-4 acts downstream of OsCDPK14 to positively regulate ABA response in rice.	In this study, we found that overexpressing OsDi19-4 in rice altered the expression of a series of ABA-responsive genes, resulting in strong ABA hypersensitive phenotypes including ABA-induced seed germination inhibition, early seedling growth inhibition and stomatal closure
OsDi19-4	ABA	OsDi19-4 acts downstream of OsCDPK14 to positively regulate ABA response in rice.	On the contrary, OsDi19-4 knock-down lines were less sensitive to ABA
OsDi19-4	ABA	OsDi19-4 acts downstream of OsCDPK14 to positively regulate ABA response in rice.	OsDi19-4 acts downstream of OsCDPK14 to positively regulate ABA response in rice.
OsDi19-4	ABA	OsDi19-4 acts downstream of OsCDPK14 to positively regulate ABA response in rice.	Taken together, these data demonstrate that OsDi19-4 acts downstream of OsCDPK14 to positively regulate ABA response by modulating the expression of ABA-responsive genes in rice
OsDi19-4	ABA	OsDi19-4 acts downstream of OsCDPK14 to positively regulate ABA response in rice.	Transient expression assays confirmed the direct regulation role of OsDi19-4, and the regulation was further enhanced by the increased phosphorylation of OsDi19-4 after the treatment of ABA
OsEDR1|OsACDR1|OsMAPKKK1|SPL3	ABA	Mutation of SPOTTED LEAF3 (SPL3) impairs abscisic acid-responsive signalling and delays leaf senescence in rice	Furthermore, the spl3 mutant had lower transcript levels and activities of catalases, which scavenge hydrogen peroxide, probably due to impairment of ABA-responsive signalling
OsEm|EMP1|OsEm1	ABA	Overexpression of OsEm1 encoding a group I LEA protein confers enhanced drought tolerance in rice.	OsEm1 was shown at vegetative stages to be responsive to various abiotic stresses, including drought, salt, cold and the hormone ABA
OsEm|EMP1|OsEm1	ABA	Overexpression of OsEm1 encoding a group I LEA protein confers enhanced drought tolerance in rice.	Overexpression of OsEm1 increases ABA sensitivity and enhances osmotic tolerance in rice
OsFtsH2	ABA	Involvement of Abscisic Acid in PSII Photodamage and D1 Protein Turnover for Light-Induced Premature Senescence of Rice Flag Leaves.	OsFtsH2 transcriptional expression possibly played an important role in the regulation of D1 protein turnover and PSII repair cycle in relation to ABA mediated leaf senescence
OsGL1-3	ABA	OsGL1-3 is Involved in Cuticular Wax Biosynthesis and Tolerance to Water Deficit in Rice.	OsGL1-3 gene was ubiquitously expressed at different level in rice plants except root and its expression was up-regulated under ABA and PEG treatments
OsHTAS	ABA	The RING Finger Ubiquitin E3 Ligase OsHTAS Enhances Heat Tolerance by Promoting H2O2-Induced Stomatal Closure in Rice	OsHTAS was responsive to multiple stresses and strongly induced by exogenous ABA
OsiSAP7	ABA	Rice OsiSAP7 negatively regulates ABA stress signalling and imparts sensitivity to water-deficit stress in Arabidopsis.	Our study suggests that OsiSAP7 acts as a negative regulator of ABA and water-deficit stress signalling by acting as an E3 ubiquitin ligase
OsiSAP7	ABA	Rice OsiSAP7 negatively regulates ABA stress signalling and imparts sensitivity to water-deficit stress in Arabidopsis.	Rice OsiSAP7 negatively regulates ABA stress signalling and imparts sensitivity to water-deficit stress in Arabidopsis.
OsMPK6|OsMPK4	ABA	Abiotic Stresses Antagonize the Rice Defence Pathway through the Tyrosine-Dephosphorylation of OsMPK6.	An ABA treatment dephosphorylated/inactivated OsMPK6 via protein tyrosine phosphatases, OsPTP1/2, leading to the impaired activation of WRKY45 and a reduction in Magnaporthe oryzae resistance, even after BTH treatment
OsMYB91	ABA	The R2R3-type MYB gene OsMYB91 has a function in coordinating plant growth and salt stress tolerance in rice.	Plants over-expressing OsMYB91 showed reduced plant growth and accumulation of endogenous ABA under control conditions
OsNAC2|OsTIL1|OMTN2|OsORE1	ABA	The NAC-type transcription factor OsNAC2 regulates ABA-dependent genes and abiotic stress tolerance in rice.	Our results suggest that in rice OsNAC2 regulates both abiotic stress responses and ABA-mediated responses, and acts at the junction between the ABA and abiotic stress pathways
OsNAC2|OsTIL1|OMTN2|OsORE1	ABA	The NAC-type transcription factor OsNAC2 regulates ABA-dependent genes and abiotic stress tolerance in rice.	We further confirmed that OsNAC2 directly binds the promoters of LATE EMBRYOGENESIS ABUNDANT 3 (OsLEA3) and Stress-Activated Protein Kinases 1 (OsSAPK1), two marker genes in the abiotic stress and ABA response pathways, respectively
OsNAC52	ABA	OsNAC52, a rice NAC transcription factor, potentially responds to ABA and confers drought tolerance in transgenic plants	Transgenic plants over-expressing OsNAC52 were highly sensitive to ABA (Abscisic acid), and the growth of the 35S-OsNAC52 transgenic seedlings was significantly more restrained by ABA treatment than those of the wild-type seedlings
OsNDPK2|WSL12	ABA	White stripe leaf 12 (WSL12), encoding a nucleoside diphosphate kinase 2 (OsNDPK2), regulates chloroplast development and abiotic stress response in rice (Oryza sativa L.).	In addition, WSL12 also affects the response to abiotic stress, such as ABA and salinity in rice, and is beneficial to molecular breeding of stress tolerance
OsNDPK2|WSL12	ABA	White stripe leaf 12 (WSL12), encoding a nucleoside diphosphate kinase 2 (OsNDPK2), regulates chloroplast development and abiotic stress response in rice (Oryza sativa L.).	The transcription pattern of many genes involved in chlorophyll biosynthesis, ABA synthesis, light signaling pathway, reactive oxygen species-scavenging pathway and the other two OsNDPKs was altered in the wsl12 mutant
OsPIL14|OsPIF14	ABA	Rice phytochrome-interacting factor protein OsPIF14 represses OsDREB1B gene expression through an extended N-box and interacts preferentially with the active form of Phytochrome B.	Moreover, OsPIF14 gene expression was shown to be modulated by different treatments, such as drought, salt, cold and ABA
OsPP2C49	ABA	Feedback regulation of ABA signaling and biosynthesis by a bZIP transcription factor targets drought resistance related genes.	Among these targets, we found that OsbZIP23 could positively regulate OsPP2C49, and overexpression of OsPP2C49 in rice resulted in significantly decreased sensitivity of the ABA response and rapid dehydration
OsPP2C51	ABA	The protein phosphatase 2C clade A protein OsPP2C51 positively regulates seed germination by directly inactivating OsbZIP10.	Analysis of protein interactions between ABA signaling components showed that OsPP2C51 interacts with OsPYL/RCAR5 in an ABA-dependent manner
OsPYL1	ABA	Abscisic acid regulates subcellular redistribution of OsABI-LIKE2, a negative regulator in ABA signaling, to control root architecture and drought resistance in Oryza Sativa.	Furthermore, OsABIL2 interacts with and co-localized with OsPYL1 mainly in the cytosol, and ABA treatment regulates the nucleus-cytosol distribution of OsABIL2, suggesting a different mechanism for the activation of ABA signaling
OsRAV2	ABA	Identification of a regulatory element responsible for salt induction of rice OsRAV2 through ex situ and in situ promoter analysis.	Further expression profile analyses indicated that OsRAV2 is transcriptionally regulated by salt, but not KCl, osmotic stress, cold or ABA (abscisic acid) treatment
OsRAV2	ABA	Identification of a regulatory element responsible for salt induction of rice OsRAV2 through ex situ and in situ promoter analysis.	Transgenic analysis indicated that P OsRAV2 is induced by salt stress but not osmotic stress or ABA treatment
OsRHP1	ABA	Overexpressing a novel RING-H2 finger protein gene, OsRHP1, enhances drought and salt tolerance in rice (Oryza sativa L.)	These results demonstrate that overexpression of OsRHP1 substantially enhances drought and salt tolerance through increased ABA level and enhanced ABA-mediated stress response
OsRZFP34	ABA	Expression of a gene encoding a rice RING zinc-finger protein, OsRZFP34, enhances stomata opening.	As compared with the wild type, rice and Arabidopsis with OsRZFP34 overexpression showed increased relative stomata opening even with ABA treatment
OsRZFP34	ABA	Expression of a gene encoding a rice RING zinc-finger protein, OsRZFP34, enhances stomata opening.	Thus, stomata opening, enhanced leaf cooling, and ABA insensitivity was conserved with OsRZFP34 expression
OsSIPP2C1|OsPP2C68|OsPP108	ABA	ABA inducible rice protein phosphatase 2C confers ABA insensitivity and abiotic stress tolerance in Arabidopsis.	Expression profile of various stress marker genes in OsPP108 overexpressing plants revealed interplay of ABA dependent and independent pathway for abiotic stress tolerance
OsSIPP2C1|OsPP2C68|OsPP108	ABA	ABA inducible rice protein phosphatase 2C confers ABA insensitivity and abiotic stress tolerance in Arabidopsis.	Genetic analysis revealed that Arabidopsis plants overexpressing OsPP108 are highly insensitive to ABA and tolerant to high salt and mannitol stresses during seed germination, root growth and overall seedling growth
OsTSD2	ABA	Rice putative methyltransferase gene OsTSD2 is required for root development involving pectin modification.	Increased endogenous ABA content and opposite roles performed by ABA and IAA in regulating cellular adhesion in the Ostsd2 mutants suggested that OsTSD2 is required for root development in rice through a pathway involving pectin synthesis/modification
OsWRKY45|WRKY45	ABA	Abiotic Stresses Antagonize the Rice Defence Pathway through the Tyrosine-Dephosphorylation of OsMPK6.	An ABA treatment dephosphorylated/inactivated OsMPK6 via protein tyrosine phosphatases, OsPTP1/2, leading to the impaired activation of WRKY45 and a reduction in Magnaporthe oryzae resistance, even after BTH treatment
OsXPB2	ABA	Emerging Importance of Helicases in Plant Stress Tolerance: Characterization of Oryza sativa Repair Helicase XPB2 Promoter and Its Functional Validation in Tobacco under Multiple Stresses.	The promoter region of OsXPB2 contains CACG, GTAACG, CACGTG, CGTCA CCGCCGCGCT cis acting-elements which are reported to be salt, dehydration, cold, MeJA, or ABA responsive, respectively
OsXylT|RCN11	ABA	The rice RCN11 gene encodes β1,2-xylosyltransferase and is required for plant responses to abiotic stresses and phytohormones.	RCN11 also mediates root aerenchyma formation under oxygen-deficient conditions and ABA sensitivity during seed germination
Rcn1|OsABCG5	ABA	Rice stomatal closure requires guard cell plasma membrane ATP-binding cassette transporter RCN1/OsABCG5.	ABA application resulted in a smaller increase in the percentage of guard cell pairs containing ABA in rcn1 mutant (A684P) and RCN1-RNAi than in wild-type plants
Rcn1|OsABCG5	ABA	Rice stomatal closure requires guard cell plasma membrane ATP-binding cassette transporter RCN1/OsABCG5.	Furthermore, polyethylene glycol (drought stress)-inducible ABA accumulation in guard cells did not occur in rcn1 mutants
Rcn1|OsABCG5	ABA	Rice stomatal closure requires guard cell plasma membrane ATP-binding cassette transporter RCN1/OsABCG5.	Stomata closure mediated by exogenous ABA application was strongly reduced in rcn1 mutants
RGB1	ABA	Rice G-protein subunits qPE9-1 and RGB1 play distinct roles in abscisic acid responses and drought adaptation.	Furthermore, the results suggested that qPE9-1 negatively regulates the ABA response by suppressing the expression of key transcription factors involved in ABA and stress responses, while RGB1 positively regulates ABA biosynthesis by upregulating NCED gene expression under both normal and drought stress conditions
RGB1	ABA	Rice G-protein subunits qPE9-1 and RGB1 play distinct roles in abscisic acid responses and drought adaptation.	In contrast, mRNA levels of RGB1 (rice Gβ subunit) were significantly upregulated by ABA treatment and the lack of RGB1 led to reduced drought tolerance
RGB1	ABA	Rice G-protein subunits qPE9-1 and RGB1 play distinct roles in abscisic acid responses and drought adaptation.	Taken together, it is proposed that RGB1 is a positive regulator of the ABA response and drought adaption in rice plants, whereas qPE9-1 is modulated by RGB1 and functions as a negative regulator in the ABA-dependent drought-stress responses
WSL	ABA	A novel chloroplast-localized pentatricopeptide repeat protein involved in splicing affects chloroplast development and abiotic stress response in rice	The wsl shows enhanced sensitivity to ABA, salinity, and sugar, and it accumulates more H2O2 than wild-type.
ZFP185	ABA	An A20/AN1-type zinc finger protein modulates gibberellins and abscisic acid contents and increases sensitivity to abiotic stress in rice (Oryza sativa L.).	Besides GA, overexpression of ZFP185 decreased ABA content and expression of several ABA biosynthesis-related genes
ZFP185	ABA	An A20/AN1-type zinc finger protein modulates gibberellins and abscisic acid contents and increases sensitivity to abiotic stress in rice (Oryza sativa L.).	Here we report a novel A20/AN1-type zinc finger protein ZFP185 involved in GA and ABA signaling in the regulation of growth and stress response
ZFP185	ABA	An A20/AN1-type zinc finger protein modulates gibberellins and abscisic acid contents and increases sensitivity to abiotic stress in rice (Oryza sativa L.).	Our study suggests that ZFP185 regulates plant growth and stress responses by affecting GA and ABA biosynthesis in rice
OsbZIP23	ABA biosynthesis	Feedback regulation of ABA signaling and biosynthesis by a bZIP transcription factor targets drought resistance related genes.	Moreover, OsNCED4 (9-cis-epoxycarotenoid dioxygenase 4), a key gene in ABA biosynthesis, was also positively regulated by OsbZIP23
OsDET1	ABA biosynthesis	OsDET1 Modulates the ABA Signaling Pathway and ABA Biosynthesis in Rice	Additionally, OsDET1 also modulated ABA biosynthesis, as ABA biosynthesis was inhibited in OsDET1 RNAi plants and promoted in OE-OsDET1 plants
OsDET1	ABA biosynthesis	OsDET1 Modulates the ABA Signaling Pathway and ABA Biosynthesis in Rice	In conclusion, our data suggest that OsDET1 plays an important role in maintaining normal development in rice, and mediates the crosstalk between ABA biosynthesis and ABA signaling pathways in rice
OsDET1	ABA biosynthesis	OsDET1 Modulates the ABA Signaling Pathway and ABA Biosynthesis in Rice	OsDET1 Modulates the ABA Signaling Pathway and ABA Biosynthesis in Rice
OsHTAS	ABA biosynthesis	The RING Finger Ubiquitin E3 Ligase OsHTAS Enhances Heat Tolerance by Promoting H2O2-Induced Stomatal Closure in Rice	OsHTAS modulated H2O2 accumulation of shoots thus altered the stomatal aperture status of rice leaves, and promoted ABA biosynthesis
OsABA8ox2	ABA catabolism	Copper suppresses abscisic acid catabolism and catalase activity, and inhibits seed germination of rice	Quantitative real-time PCR (qRT-PCR) revealed that Cu treatment reduced the expression of OsABA8ox2, a key gene of ABA catabolism in rice seeds.
OsABCC1|MRP1	ABC transporter	A rice ABC transporter, OsABCC1, reduces arsenic accumulation in the grain	A rice ABC transporter, OsABCC1, reduces arsenic accumulation in the grain
OsACBP6	ABC transporter	Subcellular localization of rice acyl-CoA-binding proteins (ACBPs) indicates that OsACBP6::GFP is targeted to the peroxisomes.	The function of OsACBP6 was investigated by overexpressing 35S::OsACBP6 in the peroxisomal abc transporter1 (pxa1) mutant defective in peroxisomal fatty acid β-oxidation
AOX1a|OsAOX1a	abiotic stress	Unravelling mitochondrial retrograde regulation in the abiotic stress induction of rice ALTERNATIVE OXIDASE 1 genes	In this study, we analysed the early abiotic stress response of the rice OsAOX1 genes, and the induction of OsAOX1a and OsAOX1b (OsAOX1a/b) was selected as a working model for the stress-induced MRR studies
AOX1a|OsAOX1a	abiotic stress	Unravelling mitochondrial retrograde regulation in the abiotic stress induction of rice ALTERNATIVE OXIDASE 1 genes	Therefore, our findings demonstrate that abiotic stress initiates the MRR on OsAOX1a/b and that mitochondrial O2
AP59|OsBIERF3|OsAP59	abiotic stress	Overexpression of the rice EREBP-like gene OsBIERF3 enhances disease resistance and salt tolerance in transgenic tobacco	The rice OsBIERF3 encodes a protein belonging to the ethylene-responsive element binding protein (EREBP) transcription factor family and was shown to be induced by treatments with chemical inducers of disease resistance response, infection with the blast fungus, Magnaporthe grisea, and by treatments with some abiotic stress conditions, e
Asr3|OsASR3	abiotic stress	Abiotic stress responsive rice ASR1 and ASR3 exhibit different tissue-dependent sugar and hormone-sensitivities	Abiotic stress responsive rice ASR1 and ASR3 exhibit different tissue-dependent sugar and hormone-sensitivities
Asr3|OsASR3	abiotic stress	Abiotic stress responsive rice ASR1 and ASR3 exhibit different tissue-dependent sugar and hormone-sensitivities	Coexpression analysis of OsASR1 and OsASR3 and a comparison of the cis-acting elements upstream of OsASR1 and OsASR3 suggested that their expression is regulated in common by abiotic stresses but differently regulated by hormone and sugar signals
ASR5|OsAsr1	abiotic stress	Abiotic stress responsive rice ASR1 and ASR3 exhibit different tissue-dependent sugar and hormone-sensitivities	Coexpression analysis of OsASR1 and OsASR3 and a comparison of the cis-acting elements upstream of OsASR1 and OsASR3 suggested that their expression is regulated in common by abiotic stresses but differently regulated by hormone and sugar signals
D1|RGA1	abiotic stress	Rice heterotrimeric G-protein alpha subunit (RGA1): in silico analysis of the gene and promoter and its upregulation under abiotic stress	Indica group Swarna [RGA1(I), accession number HQ634688], its promoter and its transcript upregulation in response to abiotic stresses
D1|RGA1	abiotic stress	Rice heterotrimeric G-protein alpha subunit (RGA1): in silico analysis of the gene and promoter and its upregulation under abiotic stress	Rice heterotrimeric G-protein alpha subunit (RGA1): in silico analysis of the gene and promoter and its upregulation under abiotic stress
DCA1	abiotic stress	DCA1 Acts as a Transcriptional Co-activator of DST and Contributes to Drought and Salt Tolerance in Rice.	Moreover, due to the evolutionary and functional conservation of DCA1 and DST in plants, engineering of this pathway has the potential to improve tolerance to abiotic stress in other important crop species
DSM3|OsITPK2	abiotic stress	Characterization of an inositol 1,3,4-trisphosphate 5/6-kinase gene that is essential for drought and salt stress responses in rice	Transcript level analysis of OsITPK genes revealed that they had different tempo-spatial expression patterns, and the responses of DSM3 to abiotic stresses, including drought, salinity, cold, and high temperature, were distinct from the other five members in rice
ENAC1	abiotic stress	ENAC1, a NAC transcription factor, is an early and transient response regulator induced by abiotic stress in rice (Oryza sativa L.)	Comparative time-course expression analysis indicated that ENAC1 expression, similar with OsDREB1A, was induced very quickly by various abiotic stresses including salt, drought, cold, and exogenous abscisic acid
ENAC1	abiotic stress	ENAC1, a NAC transcription factor, is an early and transient response regulator induced by abiotic stress in rice (Oryza sativa L.)	ENAC1, a NAC transcription factor, is an early and transient response regulator induced by abiotic stress in rice (Oryza sativa L.)
ENAC1	abiotic stress	ENAC1, a NAC transcription factor, is an early and transient response regulator induced by abiotic stress in rice (Oryza sativa L.)	However, the induction of ENAC1 by abiotic stress was transient and lasted up to 3 h, whereas that of OsDREB1A maintained longer
ENAC1	abiotic stress	ENAC1, a NAC transcription factor, is an early and transient response regulator induced by abiotic stress in rice (Oryza sativa L.)	In this research, a full-length cDNA named ENAC1 (early NAC-domain protein induced by abiotic stress 1) was isolated from rice
ENAC1	abiotic stress	ENAC1, a NAC transcription factor, is an early and transient response regulator induced by abiotic stress in rice (Oryza sativa L.)	Taken together, ENAC1 may be an early transcription activator of stress responses and function in the regulation of NACRS-mediated gene expression under abiotic stress
gp1	abiotic stress	bZIP transcription factor OsbZIP52/RISBZ5: a potential negative regulator of cold and drought stress response in rice	Real-time PCR analysis revealed that some abiotic stress-related genes, such as OsLEA3, OsTPP1, Rab25, gp1 precursor, β-gal, LOC_Os05g11910 and LOC_Os05g39250, were down-regulated in OsbZIP52 overexpression lines
HDA705	abiotic stress	Involvement of rice histone deacetylase HDA705 in seed germination and in response to ABA and abiotic stresses.	Involvement of rice histone deacetylase HDA705 in seed germination and in response to ABA and abiotic stresses.
HDA705	abiotic stress	Involvement of rice histone deacetylase HDA705 in seed germination and in response to ABA and abiotic stresses.	Our findings demonstrate that HDA705 may play a role in regulating seed germination and the response to abiotic stresses in rice
Hsp90|rHsp90|OSGrp94	abiotic stress	rHsp90 gene expression in response to several environmental stresses in rice (Oryza sativa L.)	Further studies showed that rHsp90 mRNA accumulated following exposure to several abiotic stresses, including salts (NaCl, NaHCO(3) and Na(2)CO(3)), desiccation (using polyethylene glycol), high pH (8
JAmyb|OsJAmyb	abiotic stress	Role of the rice transcription factor JAmyb in abiotic stress response	In rice seedlings, JAmyb expression was induced by high-salinity and high-osmotic stresses and reactive oxygen species (ROS), suggesting that JAmyb is responsible for abiotic stress response
JAmyb|OsJAmyb	abiotic stress	Role of the rice transcription factor JAmyb in abiotic stress response	Our observations suggest that JAmyb plays a role in JA-mediated abiotic stress response in addition to biotic stress response in rice
JAmyb|OsJAmyb	abiotic stress	Role of the rice transcription factor JAmyb in abiotic stress response	Role of the rice transcription factor JAmyb in abiotic stress response
JIOsPR10|OsPR10	abiotic stress	Overexpression of a Pathogenesis-Related Protein 10 Enhances Biotic and Abiotic Stress Tolerance in Rice.	Taken together, our findings suggest that JIOsPR10 plays important roles in biotic and abiotic stresses tolerance probably by activation of stress related proteins
JIOsPR10|OsPR10	abiotic stress	The rice pathogen-related protein 10 (JIOsPR10) is induced by abiotic and biotic stresses and exhibits ribonuclease activity	Taken together, we hypothesize that the JIOsPR10 protein possesses RNase activity that is sensitive to DTT, suggesting the importance of the disulfide bonding between cysteine residues and that it might play a role in constitutive self-defense mechanisms in plants against biotic and abiotic stresses
MAIF1	abiotic stress	Overexpression of an F-box protein gene reduces abiotic stress tolerance and promotes root growth in rice	MAIF1 expression is induced rapidly and strongly by abscisic acid (ABA) and abiotic stresses
MAIF1	abiotic stress	Overexpression of an F-box protein gene reduces abiotic stress tolerance and promotes root growth in rice	Our results also suggest that MAIF1 plays the negative role in response to abiotic stress possibly by regulating root growth
MAIF1	abiotic stress	Overexpression of an F-box protein gene reduces abiotic stress tolerance and promotes root growth in rice	Overexpression of MAIF1 reduces rice ABA sensitivity and abiotic stress tolerance and promotes rice root growth
MID1	abiotic stress	MID1 Plays an Important Role in Response to Drought Stress during Reproductive Development.	MID1 was primarily expressed in root and leaf vascular tissues, with low level in the tapetum, and was induced by drought and other abiotic stresses
MYBS3|OsMYBS3	abiotic stress	A novel MYBS3-dependent pathway confers cold tolerance in rice	Several genes activated by MYBS3 as well as inducible by cold have previously been implicated in various abiotic stress responses and/or tolerance in rice and other plant species
ONAC045	abiotic stress	Overexpression of a NAC transcription factor enhances rice drought and salt tolerance	In this study, a rice NAC gene, ONAC045, was functionally characterized, especially with regard to its role in abiotic stress resistance
OsABF1|OsABI5|OREB1|OsbZIP10	abiotic stress	The bZIP transcription factor OsABF1 is an ABA responsive element binding factor that enhances abiotic stress signaling in rice	Our current results thus suggest that OsABF1 is involved in abiotic stress responses and ABA signaling in rice
OsABF1|OsABI5|OREB1|OsbZIP10	abiotic stress	The bZIP transcription factor OsABF1 is an ABA responsive element binding factor that enhances abiotic stress signaling in rice	The bZIP transcription factor OsABF1 is an ABA responsive element binding factor that enhances abiotic stress signaling in rice
OsABP	abiotic stress	A new DEAD-box helicase ATP-binding protein (OsABP) from rice is responsive to abiotic stress	A new DEAD-box helicase ATP-binding protein (OsABP) from rice is responsive to abiotic stress
OsABP	abiotic stress	A new DEAD-box helicase ATP-binding protein (OsABP) from rice is responsive to abiotic stress	In the present study, we report on the identification of a new DEAD-box helicase ATP-binding protein (OsABP) from rice which is upregulated in response e to multiple abiotic stress treatments including NaCl, dehydration, ABA, blue and red light
OsABP	abiotic stress	A new DEAD-box helicase ATP-binding protein (OsABP) from rice is responsive to abiotic stress	These results imply that OsABP might perform important functions in the cellular response to specific abiotic stress
OsACO1	abiotic stress	Identification and analysis of the mechanism underlying heat-inducible expression of rice aconitase 1.	In this study, we found that expression of the rice Aconitase gene OsACO1 is induced in a time-dependent manner by heat but not other typical abiotic stresses
OsADF3	abiotic stress	Comprehensive analysis of differentially expressed rice actin depolymerizing factor gene family and heterologous overexpression of OsADF3 confers Arabidopsis Thaliana drought tolerance	Under ABA or abiotic stress treatments, OsADF3::GUS activity was enhanced in lateral roots and root tips
OsAIP1|OsBAT1	abiotic stress	Stress-induced Oryza sativa BAT1 dual helicase exhibits unique bipolar translocation.	OsBAT1 transcript levels are enhanced in rice seedlings in response to abiotic stress including salt stress and abscisic acid
OsAIP1|OsBAT1	abiotic stress	Stress-induced Oryza sativa BAT1 dual helicase exhibits unique bipolar translocation.	Overall, this study represents significant contribution in advancing our knowledge regarding functions of OsBAT1 in RNA and DNA metabolism and its putative role in abiotic stress signaling in plants
OsAIP1|OsBAT1	abiotic stress	Stress-induced Oryza sativa BAT1 dual helicase exhibits unique bipolar translocation.	This study demonstrates several unique characteristics of OsBAT1 especially its ability to unwind both DNA and RNA duplexes; bipolar translocation and its transcript upregulation under abiotic stresses indicate that it is a multifunctional protein
OsAIR1	abiotic stress	Molecular characterization of Oryza sativa arsenic-induced RING E3 ligase 1 (OsAIR1): Expression patterns, localization, functional interaction, and heterogeneous overexpression	OsAIR1 expression was induced under abiotic stress conditions, including drought, salt, heat, and As exposure
OsAKR1|OsI_04426	abiotic stress	Overproduction of a rice aldo-keto reductase increases oxidative and heat stress tolerance by malondialdehyde and methylglyoxal detoxification	These results support the positive role of OsAKR1 in abiotic stress-related reactive aldehyde detoxification pathways and its use for improvement of stress tolerance in plants
OsALDH22	abiotic stress	Functional Characterization of an Aldehyde Dehydrogenase Homologue in Rice	Various elevated levels of OsALDH22 expression have been detected when the seedlings exposed to abiotic stresses including dehydration, high salinity and abscisic acid (ABA)
OsALDH7|OsALDH7B6|ALDH7B7	abiotic stress	Rice aldehyde dehydrogenase7 is needed for seed maturation and viability	We obtained T-DNA insertional mutants in OsALDH7, which is remarkably inducible by oxidative and abiotic stresses
OsANN1	abiotic stress	A calcium-binding protein, rice annexin OsANN1, enhances heat stress tolerance by modulating the production of H2O2.	Here it is reported that OsANN1 confers abiotic stress tolerance by modulating antioxidant accumulation under abiotic stress
OsANN1	abiotic stress	A calcium-binding protein, rice annexin OsANN1, enhances heat stress tolerance by modulating the production of H2O2.	Higher expression of OsANN1 can provide overall cellular protection against abiotic stress-induced damage, and a significant accumulation of OsANN1-green fluorescent protein (GFP) signals was found in the cytosol after heat shock treatment
OsANN1	abiotic stress	A calcium-binding protein, rice annexin OsANN1, enhances heat stress tolerance by modulating the production of H2O2.	OsANN1-knockdown [RNA interference (RNAi)] plants were more sensitive to heat and drought stresses, whereas OsANN1-overexpression (OE) lines showed improved growth with higher expression of OsANN1 under abiotic stress
OsANN1	abiotic stress	A calcium-binding protein, rice annexin OsANN1, enhances heat stress tolerance by modulating the production of H2O2.	Overexpression of OsANN1 promoted SOD (superoxide dismutase) and CAT (catalase) activities, which regulate H2O2 content and redox homeostasis, suggesting the existence of a feedback mechanism between OsANN1 and H2O2 production under abiotic stress
OsAOX1b	abiotic stress	Unravelling mitochondrial retrograde regulation in the abiotic stress induction of rice ALTERNATIVE OXIDASE 1 genes	In this study, we analysed the early abiotic stress response of the rice OsAOX1 genes, and the induction of OsAOX1a and OsAOX1b (OsAOX1a/b) was selected as a working model for the stress-induced MRR studies
OsAPX2|APXb	abiotic stress	Gene knockout study reveals that cytosolic ascorbate peroxidase 2(OsAPX2) plays a critical role in growth and reproduction in rice under drought, salt and cold stresses	Osapx2 mutants had lower APX activity and were sensitive to abiotic stresses; overexpression of OsAPX2 increased APX activity and enhanced stress tolerance
OsAPX2|APXb	abiotic stress	Gene knockout study reveals that cytosolic ascorbate peroxidase 2(OsAPX2) plays a critical role in growth and reproduction in rice under drought, salt and cold stresses	Taken together, the cytosolic ascorbate peroxidase OsAPX2 plays an important role in rice growth and development by protecting the seedlings from abiotic stresses through scavenging reactive oxygen species
OsARD|OsARD2	abiotic stress	Identification and characterization of a novel water-deficit-suppressed gene OsARD encoding an aci-reductone-dioxygenase-like protein in rice	Northern blot and reverse transcriptase-polymerase chain reaction (RT-PCR) analysis revealed that the OsARD expression is regulated by abiotic stresses and phytohormones
OsARD|OsARD2	abiotic stress	Identification and characterization of a novel water-deficit-suppressed gene OsARD encoding an aci-reductone-dioxygenase-like protein in rice	These results suggest that OsARD may play a role in the metabolism of methionine and ethylene in response to abiotic stresses
OsAREB8|OsAREB1|OsbZIP46|OsABF2|ABL1	abiotic stress	A novel nuclear protein phosphatase 2C negatively regulated by ABL1 is involved in abiotic stress and panicle development in rice	A novel nuclear protein phosphatase 2C negatively regulated by ABL1 is involved in abiotic stress and panicle development in rice
OsAREB8|OsAREB1|OsbZIP46|OsABF2|ABL1	abiotic stress	The ABRE-binding bZIP transcription factor OsABF2 is a positive regulator of abiotic stress and ABA signaling in rice	Collectively, our present results indicate that OsABF2 functions as a transcriptional regulator that modulates the expression of abiotic stress-responsive genes through an ABA-dependent pathway
OsAREB8|OsAREB1|OsbZIP46|OsABF2|ABL1	abiotic stress	The ABRE-binding bZIP transcription factor OsABF2 is a positive regulator of abiotic stress and ABA signaling in rice	The ABRE-binding bZIP transcription factor OsABF2 is a positive regulator of abiotic stress and ABA signaling in rice
OsAREB8|OsAREB1|OsbZIP46|OsABF2|ABL1	abiotic stress	A novel nuclear protein phosphatase 2C negatively regulated by ABL1 is involved in abiotic stress and panicle development in rice	Together, it is suggested that a nuclear PP2C protein OsSIPP2C1 negatively regulated by ABL1 is involved in abiotic stress and panicle development in rice
OsbHLH148	abiotic stress	OsbHLH148, a basic helix-loop-helix protein, interacts with OsJAZ proteins in a jasmonate signaling pathway leading to drought tolerance in rice	OsbHLH148 transcript levels were rapidly increased by treatment with methyl jasmonate (MeJA) or abscisic acid, and abiotic stresses including dehydration, high salinity, low temperature and wounding
OsBIERF1	abiotic stress	Molecular characterization of four rice genes encoding ethylene-responsive transcriptional factors and their expressions in response to biotic and abiotic stress	We isolated and identified four rice genes, OsBIERF1 to OsBIERF4 (Oryza sativa benzothiadiazole (BTH)-induced ethylene responsive transcriptional factors (ERF)) and analyzed their expressions in rice disease resistance response and under various abiotic stress conditions
OsBIERF4	abiotic stress	Molecular characterization of four rice genes encoding ethylene-responsive transcriptional factors and their expressions in response to biotic and abiotic stress	We isolated and identified four rice genes, OsBIERF1 to OsBIERF4 (Oryza sativa benzothiadiazole (BTH)-induced ethylene responsive transcriptional factors (ERF)) and analyzed their expressions in rice disease resistance response and under various abiotic stress conditions
OsBIHD1	abiotic stress	NBS-LRR Protein Pik-H4 Interacts with OsBIHD1 to Balance Rice Blast Resistance and Growth by Coordinating Ethylene-Brassinosteroid Pathway.	In a large-scale yeast two-hybrid screening for Pik-H4-interacting proteins, a homeodomain transcription factor OsBIHD1 was identified, which is previously known to function in biotic and abiotic stress responses
OsBIHD1	abiotic stress	Overexpression in transgenic tobacco reveals different roles for the rice homeodomain gene OsBIHD1 in biotic and abiotic stress responses	Overexpression in transgenic tobacco reveals different roles for the rice homeodomain gene OsBIHD1 in biotic and abiotic stress responses
OsBIHD1	abiotic stress	Overexpression in transgenic tobacco reveals different roles for the rice homeodomain gene OsBIHD1 in biotic and abiotic stress responses	The results suggested that the OsBIHD1 protein may be positively involved in activating expression of the defence-related genes in disease resistance responses, and is also important in rice development and abiotic stress tolerance
OsBIRH1	abiotic stress	OsBIRH1, a DEAD-box RNA helicase with functions in modulating defence responses against pathogen infection and oxidative stress	The results suggest that OsBIRH1 encodes a functional DEAD-box RNA helicase and plays important roles in defence responses against biotic and abiotic stresses
OsBRXL6	abiotic stress	Systematic identification and expression analysis of BREVIS RADIX-like homologous genes in rice	Except one member (OsBRXL6) that was not expressed in all the tissues and organs investigated, the other five genes were differentially responsive to major stresses including drought, salt, and cold, suggesting that the BRX-like family may also function in abiotic stress responses
OsBURP16	abiotic stress	Overexpression of stress-inducible OsBURP16, the beta subunit of polygalacturonase 1, decreases pectin content and cell adhesion and increases abiotic stress sensitivity in rice	All these results suggested that overexpression of OsBURP16 caused pectin degradation and affected cell wall integrity as well as transpiration rate, which decreased tolerance to abiotic stresses
OsBURP16	abiotic stress	Overexpression of stress-inducible OsBURP16, the beta subunit of polygalacturonase 1, decreases pectin content and cell adhesion and increases abiotic stress sensitivity in rice	Overexpression of stress-inducible OsBURP16, the beta subunit of polygalacturonase 1, decreases pectin content and cell adhesion and increases abiotic stress sensitivity in rice
OsbZIP23	abiotic stress	Characterization of OsbZIP23 as a key player of the basic leucine zipper transcription factor family for conferring abscisic acid sensitivity and salinity and drought tolerance in rice	Collectively, these results indicate that OsbZIP23 functions as a transcriptional regulator that can regulate the expression of a wide spectrum of stress-related genes in response to abiotic stresses through an ABA-dependent regulation pathway
OsbZIP52|RISBZ5	abiotic stress	bZIP transcription factor OsbZIP52/RISBZ5: a potential negative regulator of cold and drought stress response in rice	Real-time PCR analysis revealed that some abiotic stress-related genes, such as OsLEA3, OsTPP1, Rab25, gp1 precursor, beta-gal, LOC_Os05g11910 and LOC_Os05g39250, were down-regulated in OsbZIP52 overexpression lines
OsCBL8	abiotic stress	Preliminary Study on Function of Calcineurin B-Like Protein Gene OsCBL8 in Rice	By evaluation of the tolerance to 150 mmol/L NaCl, 20% PEG6000 and low temperature treatments, and relevant physiological indices, 8F12, a sense transgenic line with high salt tolerance, and 8R14, an antisense transgenic line with high drought tolerance, were obtained, which suggests that the OsCBL8 gene is involved in the response of rice to abiotic stresses
OsCBSX4	abiotic stress	Overexpression of rice CBS domain containing protein improves salinity, oxidative, and heavy metal tolerance in transgenic tobacco	OsCBSX4 overexpressing transgenic plants exhibit higher abiotic stress tolerance than WT plants suggesting its role in abiotic stress tolerance in plants
OsCCX2	abiotic stress	A rice tonoplastic calcium exchanger, OsCCX2 mediates Ca(2+)/cation transport in yeast.	OsCCX2 can be used as potential candidate for enhancing the abiotic stress tolerance in plants as well as for phytoremediation of heavy metal polluted soil
OsCCX2	abiotic stress	A rice tonoplastic calcium exchanger, OsCCX2 mediates Ca(2+)/cation transport in yeast.	Rice genome encode four CCXs and only OsCCX2 transcript showed differential expression under abiotic stresses and Ca(2+) starvation conditions
OsChI1	abiotic stress	Overexpression of the OsChI1 gene, encoding a putative laccase precursor, increases tolerance to drought and salinity stress in transgenic Arabidopsis.	In order to investigate the molecular mechanism underlying chilling tolerance and possible crosstalk with other abiotic stresses, we selected a rice gene, OsChI1 (Os01g61160), for further analysis
OsChI1	abiotic stress	Overexpression of the OsChI1 gene, encoding a putative laccase precursor, increases tolerance to drought and salinity stress in transgenic Arabidopsis.	In silico analysis of OsChI1 suggests that several genes coexpressed with OsChI1 in the root during various abiotic stresses, such as chilling, drought and salt stress, may play an important role in the ROS signaling pathway
OsChI1	abiotic stress	Overexpression of the OsChI1 gene, encoding a putative laccase precursor, increases tolerance to drought and salinity stress in transgenic Arabidopsis.	Potential roles of OsChI1 in response to abiotic stresses are discussed
OsCK1|OsCIPK31|CIPK03	abiotic stress	OsCIPK31, a CBL-interacting protein kinase is involved in germination and seedling growth under abiotic stress conditions in rice plants	In addition, oscipk31::Ds seedlings exhibited enhanced expression of several stress-responsive genes after exposure to these abiotic stresses
OsCK1|OsCIPK31|CIPK03	abiotic stress	OsCIPK31, a CBL-interacting protein kinase is involved in germination and seedling growth under abiotic stress conditions in rice plants	OsCIPK31, a CBL-interacting protein kinase is involved in germination and seedling growth under abiotic stress conditions in rice plants
OsCK1|OsCIPK31|CIPK03	abiotic stress	OsCIPK31, a CBL-interacting protein kinase is involved in germination and seedling growth under abiotic stress conditions in rice plants	This study demonstrated that rice plants use OsCIPK31 to modulate responses to abiotic stresses during the seed germination and seedling stages and to modulate the expression of stress-responsive genes
OsCK1|OsCIPK31|CIPK03	abiotic stress	OsCIPK31, a CBL-interacting protein kinase is involved in germination and seedling growth under abiotic stress conditions in rice plants	To determine the physiological roles of OsCIPK31 in rice plants, the sensitivity of oscipk31::Ds, which is a transposon Ds insertion mutant, to abiotic stresses was examined during germination and seedling stages
OsCPK4	abiotic stress	Enhancing blast disease resistance by overexpression of the calcium-dependent protein kinase OsCPK4 in rice.	Altogether, our findings indicate that OsCPK4 is a potential molecular target to improve not only abiotic stress tolerance, but also blast disease resistance of rice crops
OsCPK4	abiotic stress	Overexpression of a Calcium-Dependent Protein Kinase Confers Salt and Drought Tolerance in Rice by Preventing Membrane Lipid Peroxidation.	Meanwhile, OsCPK4 overexpression has no effect on the expression of well-characterized abiotic stress-associated transcriptional regulatory networks (i
OsCPK9	abiotic stress	A rice calcium-dependent protein kinase OsCPK9 positively regulates drought stress tolerance and spikelet fertility.	Our results demonstrated that OsCPK9 is a positive regulator of abiotic stress tolerance, spikelet fertility, and ABA sensitivity
OscTPI	abiotic stress	Characterization of stress and methylglyoxal inducible triose phosphate isomerase (OscTPI) from rice	Real time PCR analysis revealed that OscTPI transcript level was regulated in response to various abiotic stresses
OsCYP2|OsCyp2-P|LRT2	abiotic stress	Heterologous expression of a salinity and developmentally regulated rice cyclophilin gene (OsCyp2) in E. coli and S. cerevisiae confers tolerance towards multiple abiotic stresses	Based on these results, we propose that OsCyp2 may serve as a 'suitable candidate' for raising transgenic plants for enhanced multiple abiotic stress tolerance
OsCYP2|OsCyp2-P|LRT2	abiotic stress	Heterologous expression of a salinity and developmentally regulated rice cyclophilin gene (OsCyp2) in E. coli and S. cerevisiae confers tolerance towards multiple abiotic stresses	Expression of OsCyp2 enhances the ability of Escherichia coli to survive under diverse abiotic stresses viz
OsCYP2|OsCyp2-P|LRT2	abiotic stress	Heterologous expression of a salinity and developmentally regulated rice cyclophilin gene (OsCyp2) in E. coli and S. cerevisiae confers tolerance towards multiple abiotic stresses	Heterologous expression of a salinity and developmentally regulated rice cyclophilin gene (OsCyp2) in E. coli and S. cerevisiae confers tolerance towards multiple abiotic stresses
OsCYP21-4	abiotic stress	OsCYP21-4, a novel Golgi-resident cyclophilin, increases oxidative stress tolerance in rice.	OsCYP21-4 transcript levels increased in response to treatments with various abiotic stresses and the phytohormone abscisic acid, revealing its stress-responsiveness
OsCYP-25|CYP19-3	abiotic stress	Multiple abiotic stress responsive rice cyclophilin: (OsCYP-25) mediates a wide range of cellular responses	Here, we report on the identification of a new cyclophilin gene OsCYP-25 (LOC_Os09 g39780) from rice which found to be upregulated in response to various abiotic stresses viz
OsCYP-25|CYP19-3	abiotic stress	Multiple abiotic stress responsive rice cyclophilin: (OsCYP-25) mediates a wide range of cellular responses	Multiple abiotic stress responsive rice cyclophilin: (OsCYP-25) mediates a wide range of cellular responses
OsCYP-25|CYP19-3	abiotic stress	Multiple abiotic stress responsive rice cyclophilin: (OsCYP-25) mediates a wide range of cellular responses	These findings suggest that OsCYP-25 might perform an important function in mediating wide range of cellular response under multiple abiotic stresses
OsDEG10	abiotic stress	OsDEG10 encoding a small RNA-binding protein is involved in abiotic stress signaling	Among them, OsDEG10 is predicted to encode a small RNA-binding protein (RBP) and the transcript levels of OsDEG10 strongly increased under most of abiotic stress treatments such as high light, anoxia, NaCl, ABA, MV and cold
OsDEG10	abiotic stress	OsDEG10 encoding a small RNA-binding protein is involved in abiotic stress signaling	OsDEG10 encoding a small RNA-binding protein is involved in abiotic stress signaling
OsDEG10	abiotic stress	OsDEG10 encoding a small RNA-binding protein is involved in abiotic stress signaling	Our results suggest that OsDEG10 is a small RBP involved in the response to various abiotic stresses
OsDhn1|OsLip9	abiotic stress	Characterization of an abiotic stress-inducible dehydrin gene, OsDhn1, in rice (Oryza sativa L.)	Characterization of an abiotic stress-inducible dehydrin gene, OsDhn1, in rice (Oryza sativa L.)
OsDhn1|OsLip9	abiotic stress	Drought inducible OsDhn1 promoter is activated by OsDREB1A and OsDREB1D	Taken together, these suggest that the drought-inducible OsDhn1 gene is regulated by abiotic stress signaling pathway involving CBF/DREB
OsDIL|OsLTP6	abiotic stress	The rice OsDIL gene plays a role in drought tolerance at vegetative and reproductive stages	OsDIL was primarily expressed in the anther and mainly responsive to abiotic stresses, including drought, cold, NaCl, and stress-related plant hormone abscisic acid (ABA)
OsDOG|OsSAP11	abiotic stress	Rice A20/AN1 zinc-finger containing stress-associated proteins (SAP1/11) and a receptor-like cytoplasmic kinase (OsRLCK253) interact via A20 zinc-finger and confer abiotic stress tolerance in transgenic Arabidopsis plants	Their stress-inducible expression provided the protection against yield loss in transgenic plants, indicating the agronomic relevance of OsSAP11 and OsRLCK253 in conferring abiotic stress tolerance
OsDREB1A|OsDREBL|OsCBF3	abiotic stress	ENAC1, a NAC transcription factor, is an early and transient response regulator induced by abiotic stress in rice (Oryza sativa L.)	Comparative time-course expression analysis indicated that ENAC1 expression, similar with OsDREB1A, was induced very quickly by various abiotic stresses including salt, drought, cold, and exogenous abscisic acid
OsDREB1A|OsDREBL|OsCBF3	abiotic stress	ENAC1, a NAC transcription factor, is an early and transient response regulator induced by abiotic stress in rice (Oryza sativa L.)	However, the induction of ENAC1 by abiotic stress was transient and lasted up to 3 h, whereas that of OsDREB1A maintained longer
OsDREB2A	abiotic stress	Induced over-expression of the transcription factor OsDREB2A improves drought tolerance in rice	In this study, the rice OsDREB2A gene was isolated and expressed under the control of a stress-inducible promoter (4ABRC) to improve the abiotic stress tolerance of japonica rice variety TNG67
OsDREB2A	abiotic stress	OsDREB2A, a Rice Transcription Factor, Significantly Affects Salt Tolerance in Transgenic Soybean	OsDREB2A, a member of the DREBP subfamily of AP2/ERF transcription factors in rice (Oryza sativa), is involved in the abiotic stress response
OsDREB2A	abiotic stress	OsDREB2A, a Rice Transcription Factor, Significantly Affects Salt Tolerance in Transgenic Soybean	These results indicate that OsDREB2A may participate in abiotic stress by directly binding with DRE element to regulate the expression of downstream genes
OsDREB2B	abiotic stress	Comprehensive analysis of rice DREB2-type genes that encode transcription factors involved in the expression of abiotic stress-responsive genes	Only OsDREB2A and OsDREB2B showed abiotic stress-inducible gene expression
OsDSR2	abiotic stress	Overexpression of a new stress-repressive gene OsDSR2 encoding a protein with a DUF966 domain increases salt and simulated drought stress sensitivities and reduces ABA sensitivity in rice	These results suggested that OsDSR2 negatively regulated rice response to salt and simulated drought stresses as well as ABA signaling, which provided some useful data for understanding the functional roles of DUF966 family genes in abiotic stress responses in plants
OsECS	abiotic stress	Homologous expression of gamma-glutamylcysteine synthetase increases grain yield and tolerance of transgenic rice plants to environmental stresses	Overall, our results show that OsECS overexpression in transgenic rice increases tolerance and germination rate in the presence of abiotic stress by improving redox homeostasis via an enhanced GSH pool
OsEm|EMP1|OsEm1	abiotic stress	Overexpression of OsEm1 encoding a group I LEA protein confers enhanced drought tolerance in rice.	OsEm1 was shown at vegetative stages to be responsive to various abiotic stresses, including drought, salt, cold and the hormone ABA
OsEREBP1	abiotic stress	Overexpression of an AP2/ERF Type Transcription Factor OsEREBP1 Confers Biotic and Abiotic Stress Tolerance in Rice.	Overexpression of an AP2/ERF Type Transcription Factor OsEREBP1 Confers Biotic and Abiotic Stress Tolerance in Rice.
OsEREBP2|ERF99	abiotic stress	OsRMC, a negative regulator of salt stress response in rice, is regulated by two AP2/ERF transcription factors	On the other hand, the OsEREBP2 transcript level increased after cold, ABA, drought and high salinity treatments, indicating that OsEREBP2 may play a central role mediating the response to different abiotic stresses
OsERF922	abiotic stress	The rice ERF transcription factor OsERF922 negatively regulates resistance to Magnaporthe oryzae and salt tolerance	These results suggest that OsERF922 is integrated into the cross-talk between biotic and abiotic stress-signalling networks perhaps through modulation of the ABA levels
OsETOL1	abiotic stress	A homolog of ETHYLENE OVERPRODUCER, OsETOL1, differentially modulates drought and submergence tolerance in rice	The OsETOL1 transcript was differentially responsive to abiotic stresses.
OsEXPB2	abiotic stress	OsEXPB2, a ?-expansin gene, is involved in rice root system architecture	All these results suggest that OsEXPB2 is a root-predominant gene with a key role in root-hair formation and has the potential to be utilized in transgenic root breeding to improve abiotic stress tolerance
OsEXPB2	abiotic stress	OsEXPB2, a ?-expansin gene, is involved in rice root system architecture	OsEXPB2 expression levels were up-regulated by abiotic stresses, such as phosphate or iron deficiency, and also suppressed by abscisic acid
OsFKBP16-3	abiotic stress	A Rice Immunophilin Gene, OsFKBP16-3, Confers Tolerance to Environmental Stress in Arabidopsis and Rice	Here, we characterized rice OsFKBP16-3 and examined the role of this gene in the regulation of abiotic stress in plants
OsFKBP16-3	abiotic stress	A Rice Immunophilin Gene, OsFKBP16-3, Confers Tolerance to Environmental Stress in Arabidopsis and Rice	OsFKBP16-3 was mainly expressed in rice leaf tissues and was upregulated by various abiotic stresses, including salt, drought, high light, hydrogen peroxide, heat and methyl viologen
OsGIRL1	abiotic stress	Molecular dissection of the response of a rice leucine-rich repeat receptor-like kinase (LRR-RLK) gene to abiotic stresses.	OsGIRL1 was induced on exposure to abiotic stresses such as salt, osmotic, and heat, salicylic acid (SA), and abscisic acid (ABA), but exhibited downregulation in response to jasmonic acid (JA) treatment
OsGLP1	abiotic stress	Transgenically expressed rice germin-like protein1 in tobacco causes hyper-accumulation of H2O2 and reinforcement of the cell wall components	The transgenic tobacco lines expressing SOD-active OsGLP1 showed tolerance against biotic and abiotic stresses mitigated by hyper-accumulating H(2)O(2) upon infection by fungal pathogen (Fusarium solani) and treatment to chemical oxidizing agent (ammonium persulfate), respectively
Osgr-rbp4|Osgrp1	abiotic stress	Molecular characterization of a novel isoform of rice (Oryza sativa L.) glycine rich-RNA binding protein and evidence for its involvement in high temperature stress response	Osgr-rbp4 transcript in rice seedlings is constitutively expressed as well as regulated by different abiotic stresses including high temperature stress
OsGRX8	abiotic stress	Modified expression of an auxin-responsive rice CC-type glutaredoxin gene affects multiple abiotic stress responses	Altogether, these findings suggest the role of OsGRX8 in regulating abiotic stress response and may be used to engineer stress tolerance in crop plants
OsGRX8	abiotic stress	Modified expression of an auxin-responsive rice CC-type glutaredoxin gene affects multiple abiotic stress responses	Further, the transgenic RNAi rice plants exhibited increased susceptibility to various abiotic stresses, which further confirmed the role of OsGRX8 in abiotic stress responses
OsGRX8	abiotic stress	Modified expression of an auxin-responsive rice CC-type glutaredoxin gene affects multiple abiotic stress responses	Here, we report the role of a CC-type GRX gene from rice, OsGRX8, in abiotic stress tolerance
OsGSK1	abiotic stress	T-DNA tagged knockout mutation of rice OsGSK1, an orthologue of Arabidopsis BIN2, with enhanced tolerance to various abiotic stresses	T-DNA tagged knockout mutation of rice OsGSK1, an orthologue of Arabidopsis BIN2, with enhanced tolerance to various abiotic stresses
OsGSTU17	abiotic stress	Biochemical and physiological characterization of a tau class glutathione transferase from rice (Oryza sativa)	The relative transcript levels of OsGSTU17 mRNA varied significantly among the tissues in response to CDNB, hydrogen peroxide and atrazine treatments, indicating the gene has diverse regulation mechanisms in response to abiotic stresses
Osh36|OsAMTR1	abiotic stress	Rice Stress Associated Protein 1 (OsSAP1) Interacts with Aminotransferase (OsAMTR1) and Pathogenesis-Related 1a Protein (OsSCP) and Regulates Abiotic Stress Responses.	The genes encoding OsAMTR1 and OsSCP were stress-responsive and showed higher expression upon abiotic stress treatments
OsHDT1|HDT701	abiotic stress	Expression and functional analysis of the plant-specific histone deacetylase HDT701 in rice.	Taken together, our findings suggested that HDT701 may play an important role in regulating seed germination in response to abiotic stresses in rice
OsHOX24	abiotic stress	Characterization of Rice Homeobox Genes, OsHOX22 and OsHOX24, and Over-expression of OsHOX24 in Transgenic Arabidopsis Suggest Their Role in Abiotic Stress Response.	Characterization of Rice Homeobox Genes, OsHOX22 and OsHOX24, and Over-expression of OsHOX24 in Transgenic Arabidopsis Suggest Their Role in Abiotic Stress Response.
OsHOX24	abiotic stress	Characterization of Rice Homeobox Genes, OsHOX22 and OsHOX24, and Over-expression of OsHOX24 in Transgenic Arabidopsis Suggest Their Role in Abiotic Stress Response.	Over-expression of OsHOX24 imparted higher sensitivity to stress hormone, ABA, and abiotic stresses in the transgenic Arabidopsis plants as revealed by various physiological and phenotypic assays
OsHSP18.2|Oshsp18.0-CII	abiotic stress	Differentially expressed seed aging responsive heat shock protein OsHSP18.2 implicates in seed vigor, longevity and improves germination and seedling establishment under abiotic stress.	Differentially expressed seed aging responsive heat shock protein OsHSP18.2 implicates in seed vigor, longevity and improves germination and seedling establishment under abiotic stress.
OsIBR5	abiotic stress	Rice MAPK phosphatase IBR5 negatively regulates drought stress tolerance in transgenic Nicotiana tabacum	These results indicated that OsIBR5 is a MKP which was induced by abiotic stresses and decreased tolerance to drought stress in transgenic tobacco plants
OsIFL	abiotic stress	Evidence for nuclear interaction of a cytoskeleton protein (OsIFL) with metallothionein and its role in salinity stress tolerance.	Our investigations clearly establish that the heterologous expression of OsIFL in three diverse organisms (bacteria, yeast and tobacco) provides survival advantage towards diverse abiotic stresses
OsiSAP7	abiotic stress	Rice OsiSAP7 negatively regulates ABA stress signalling and imparts sensitivity to water-deficit stress in Arabidopsis.	Abiotic stress responses of OsiSAP7 were assessed by its overexpression in Arabidopsis under the control of a stress inducible promoter rd29A
OsKNOLLE	abiotic stress	Heterologous expression of a rice syntaxin-related protein KNOLLE gene (<I>OsKNOLLE</I>) in yeast and its functional analysis in the role of abiotic stress	Heterologous expression of a rice syntaxin-related protein KNOLLE gene (<I>OsKNOLLE</I>) in yeast and its functional analysis in the role of abiotic stress
OsKNOLLE	abiotic stress	Heterologous expression of a rice syntaxin-related protein KNOLLE gene (<I>OsKNOLLE</I>) in yeast and its functional analysis in the role of abiotic stress	The transformants with OsKNOLLE showed better survival abilities than the transformants with the empty vectors based on their phenotypes in responses to different abiotic stresses such as salt, Cu2+, H2O2, Cd2+, and Hg2+
OsKNOLLE	abiotic stress	Heterologous expression of a rice syntaxin-related protein KNOLLE gene (<I>OsKNOLLE</I>) in yeast and its functional analysis in the role of abiotic stress	These data suggests that OsKNOLLE plays a crucial role in re-sponses to abiotic stresses
OsKNOLLE	abiotic stress	Heterologous expression of a rice syntaxin-related protein KNOLLE gene (<I>OsKNOLLE</I>) in yeast and its functional analysis in the role of abiotic stress	This experimental system sets up a method for studying functions of the OsKNOLLE gene in the future and clarifies the relationship between OsKNOLLE and abiotic stresses
OsLEA1a	abiotic stress	Characterization of OsLEA1a and its inhibitory effect on the resistance of E. coli to diverse abiotic stresses.	Characterization of OsLEA1a and its inhibitory effect on the resistance of E. coli to diverse abiotic stresses.
OsLEA1a	abiotic stress	Characterization of OsLEA1a and its inhibitory effect on the resistance of E. coli to diverse abiotic stresses.	The findings suggested that the OsLEA1a may confor antibacterial activity under abiotic stresses
OsLEA3|OsLEA3-1	abiotic stress	bZIP transcription factor OsbZIP52/RISBZ5: a potential negative regulator of cold and drought stress response in rice	Real-time PCR analysis revealed that some abiotic stress-related genes, such as OsLEA3, OsTPP1, Rab25, gp1 precursor, beta-gal, LOC_Os05g11910 and LOC_Os05g39250, were down-regulated in OsbZIP52 overexpression lines
OsLEA3-2	abiotic stress	OsLEA3-2, an abiotic stress induced gene of rice plays a key role in salt and drought tolerance	OsLEA3-2 was found to be only expressed in the embryo and can be induced by abiotic stresses
OsLEA3-2	abiotic stress	OsLEA3-2, an abiotic stress induced gene of rice plays a key role in salt and drought tolerance	OsLEA3-2, an abiotic stress induced gene of rice plays a key role in salt and drought tolerance
OsLEA3-2	abiotic stress	OsLEA3-2, an abiotic stress induced gene of rice plays a key role in salt and drought tolerance	These results indicated that OsLEA3-2 plays an important role in tolerance to abiotic stresses
OsLEA5	abiotic stress	Molecular characterization and functional analysis by heterologous expression in E. coli under diverse abiotic stresses for OsLEA5, the atypical hydrophobic LEA protein from Oryza sativa L	coli cells producing OsLEA5 fusion protein exhibited improved resistance against diverse abiotic stresses: high salinity, osmotic, freezing, heat, and UV radiation
OsLEA5	abiotic stress	Molecular characterization and functional analysis by heterologous expression in E. coli under diverse abiotic stresses for OsLEA5, the atypical hydrophobic LEA protein from Oryza sativa L	Molecular characterization and functional analysis by heterologous expression in E. coli under diverse abiotic stresses for OsLEA5, the atypical hydrophobic LEA protein from Oryza sativa L
OsLEA5	abiotic stress	Molecular characterization and functional analysis by heterologous expression in E. coli under diverse abiotic stresses for OsLEA5, the atypical hydrophobic LEA protein from Oryza sativa L	The combined results indicated that OsLEA5 protein was a hydrophobic atypical LEA and closely associated with resistance to multiple abiotic stresses
OsLEA5	abiotic stress	Molecular characterization and functional analysis by heterologous expression in E. coli under diverse abiotic stresses for OsLEA5, the atypical hydrophobic LEA protein from Oryza sativa L	The OsLEA5 protein confers stabilization of the LDH under different abiotic stresses, such as heating, freeze-thawing, and drying in vitro
OsLSK1	abiotic stress	Over-expression of an S-domain receptor-like kinase extracellular domain improves panicle architecture and grain yield in rice.	The expression of OsLSK1 responded to the exogenous application of growth hormones, to abiotic stresses, and its extracellular domain could form homodimers or heterodimers with other related SRKs
OsMPG1|OsVTC1-1	abiotic stress	Functional screening of cDNA library from a salt tolerant rice genotype Pokkali identifies mannose-1-phosphate guanyl transferase gene (OsMPG1) as a key member of salinity stress response	These MPG genes showed differential expression under various abiotic stresses with two genes (OsMPG1 and 3) showing high induction in response to multiple stresses
OsMPK1|OsMAPK6|OsSIPK	abiotic stress	Involvement of the OsMKK4-OsMPK1 Cascade and its Downstream Transcription Factor OsWRKY53 in the Wounding Response in Rice	Taken together, components involving in the wounding signaling pathway, OsMKK4-OsMPK1-OsWRKY53, can be important players in regulating crosstalk between abiotic stress and biotic stress.
OsMSRA4.1	abiotic stress	OsMSRA4.1 and OsMSRB1.1, two rice plastidial methionine sulfoxide reductases, are involved in abiotic stress responses	OsMSRA4.1 and OsMSRB1.1, two rice plastidial methionine sulfoxide reductases, are involved in abiotic stress responses
OsMSRB1.1	abiotic stress	OsMSRA4.1 and OsMSRB1.1, two rice plastidial methionine sulfoxide reductases, are involved in abiotic stress responses	OsMSRA4.1 and OsMSRB1.1, two rice plastidial methionine sulfoxide reductases, are involved in abiotic stress responses
OsMSRMK2|OsMAP1|OsMPK5|OsMAPK2|OsMAPK5|OsBIMK1|OsMPK3	abiotic stress	Isolation of novel rice (Oryza sativa L.) multiple stress responsive MAP kinase gene, OsMSRMK2, whose mRNA accumulates rapidly in response to environmental cues	Present results demonstrating dramatic transcriptional and transient regulation of the OsMSRMK2 expression by diverse biotic/abiotic stresses, a first report for any rice (or plant) MAPK to date, suggest a role for OsMSRMK2 in rice defense/stress response pathways
OsMSRMK2|OsMAP1|OsMPK5|OsMAPK2|OsMAPK5|OsBIMK1|OsMPK3	abiotic stress	Overexpression of OsMAPK2 Enhances Low Phosphate Tolerance in Rice and Arabidopsis thaliana	The OsMAPK2 gene has been found to function in plant tolerance to diverse biotic/abiotic stresses
OsMT1a|rgMT	abiotic stress	A metallothionein-like protein of rice (rgMT) functions in E. coli and its gene expression is induced by abiotic stresses	A metallothionein-like protein of rice (rgMT) functions in E. coli and its gene expression is induced by abiotic stresses
OsMT1a|rgMT	abiotic stress	A metallothionein-like protein of rice (rgMT) functions in E. coli and its gene expression is induced by abiotic stresses	The rgMT gene expression was induced in rice leaves and roots under several abiotic stresses from salts (NaCl and NaHCO3), drought (PEG) and metals (CuCl2, ZnCl2, CdCl2)
Osmyb2	abiotic stress	A R2R3-type MYB gene, OsMYB2, is involved in salt, cold, and dehydration tolerance in rice	This study isolated a rice R2R3-type MYB gene, OsMYB2, and functionally characterized its role in tolerance to abiotic stress by generating transgenic rice plants with overexpressing and RNA interference OsMYB2
Osmyb4	abiotic stress	OsbZIP71, a bZIP transcription factor, confers salinity and drought tolerance in rice	Real-time PCR analysis revealed that the abiotic stress-related genes, OsVHA-B, OsNHX1, COR413-TM1, and OsMyb4, were up-regulated in overexpressing lines, while these same genes were down-regulated in RNAi lines
Osmyb4	abiotic stress	The rice Osmyb4 gene enhances tolerance to frost and improves germination under unfavourable conditions in transgenic barley plants	The Osmyb4 rice gene, coding for a transcription factor, proved to be efficient against different abiotic stresses as a trans(cis)gene in several plant species, although the effectiveness was dependent on the host genomic background
OsMYB511	abiotic stress	OsMYB511 encodes a MYB domain transcription activator early regulated by abiotic stress in rice.	OsMYB511 encodes a MYB domain transcription activator early regulated by abiotic stress in rice.
OsMYB91	abiotic stress	The R2R3-type MYB gene OsMYB91 has a function in coordinating plant growth and salt stress tolerance in rice.	In addition, expression of OsMYB91 was also induced by other abiotic stresses and hormone treatment
OsMYB91	abiotic stress	The R2R3-type MYB gene OsMYB91 has a function in coordinating plant growth and salt stress tolerance in rice.	OsMYB91 was induced by abiotic stress, especially by salt stress
OsMYB91	abiotic stress	The R2R3-type MYB gene OsMYB91 has a function in coordinating plant growth and salt stress tolerance in rice.	These results suggested that OsMYB91 was a stress-responsive gene that might be involved in coordinating rice tolerance to abiotic stress and plant growth by regulating SLR1 expression
OsNAC2|OsTIL1|OMTN2|OsORE1	abiotic stress	The NAC-type transcription factor OsNAC2 regulates ABA-dependent genes and abiotic stress tolerance in rice.	Our results suggest that in rice OsNAC2 regulates both abiotic stress responses and ABA-mediated responses, and acts at the junction between the ABA and abiotic stress pathways
OsNAC2|OsTIL1|OMTN2|OsORE1	abiotic stress	The NAC-type transcription factor OsNAC2 regulates ABA-dependent genes and abiotic stress tolerance in rice.	The NAC-type transcription factor OsNAC2 regulates ABA-dependent genes and abiotic stress tolerance in rice.
OsNAC2|OsTIL1|OMTN2|OsORE1	abiotic stress	The NAC-type transcription factor OsNAC2 regulates ABA-dependent genes and abiotic stress tolerance in rice.	We further confirmed that OsNAC2 directly binds the promoters of LATE EMBRYOGENESIS ABUNDANT 3 (OsLEA3) and Stress-Activated Protein Kinases 1 (OsSAPK1), two marker genes in the abiotic stress and ABA response pathways, respectively
OsNAC5	abiotic stress	The abiotic stress-responsive NAC-type transcription factor OsNAC5 regulates stress-inducible genes and stress tolerance in rice	Expression of OsNAC5 is induced by abiotic stresses such as drought, cold, high salinity, abscisic acid and methyl jasmonic acid
OsNAC5	abiotic stress	Physiological mechanisms underlying OsNAC5-dependent tolerance of rice plants to abiotic stress	Physiological mechanisms underlying OsNAC5-dependent tolerance of rice plants to abiotic stress
OsNAC5	abiotic stress	The abiotic stress-responsive NAC-type transcription factor OsNAC5 regulates stress-inducible genes and stress tolerance in rice	The abiotic stress-responsive NAC-type transcription factor OsNAC5 regulates stress-inducible genes and stress tolerance in rice
OsNAC5	abiotic stress	Physiological mechanisms underlying OsNAC5-dependent tolerance of rice plants to abiotic stress	These findings highlight the important role of OsNAC5 played in the tolerance of rice plants to abiotic stress by regulating downstream targets associated with accumulation of compatible solutes, Na(+) ions, H(2)O(2) and malondialdehyde
OsNAC5	abiotic stress	Physiological mechanisms underlying OsNAC5-dependent tolerance of rice plants to abiotic stress	To understand the functions of transcription factor OsNAC5 in response to abiotic stress, we generated transgenic rice plants with knockdown OsNAC5 by RNA-interfered (RNAi) and overexpressing OsNAC5, and investigated the effects of cold, drought and salt stress on wild-type (WT), RNAi and overexpression rice lines
OsNAC52	abiotic stress	OsNAC52, a rice NAC transcription factor, potentially responds to ABA and confers drought tolerance in transgenic plants	The results from this study indicate that this novel rice OsNAC52 gene functions as an important transcriptional activator in ABA-inducible gene expression and may be useful in improving plant tolerance to abiotic stress
OsNAC6|SNAC2	abiotic stress	Functional analysis of a NAC-type transcription factor OsNAC6 involved in abiotic and biotic stress-responsive gene expression in rice	Expression of OsNAC6 is induced by abiotic stresses, including cold, drought and high salinity
OsNAC6|SNAC2	abiotic stress	OsNAC6, a member of the NAC gene family, is induced by various stresses in rice	Our results imply that OsNAC6, besides having a role in plant adaptation to abiotic stresses, also integrates signals derived from both abiotic and biotic stresses
OsNAP	abiotic stress	The NAC family transcription factor OsNAP confers abiotic stress response through the ABA pathway	Analysis of the OsNAP transcript levels in rice showed that this gene was significantly induced by ABA and abiotic stresses, including high salinity, drought and low temperature
OsNAP	abiotic stress	The NAC family transcription factor OsNAP confers abiotic stress response through the ABA pathway	Our data suggest that OsNAP functions as a transcriptional activator that plays a role in mediating abiotic stress responses in rice
OsNAP	abiotic stress	The NAC family transcription factor OsNAP confers abiotic stress response through the ABA pathway	The NAC family transcription factor OsNAP confers abiotic stress response through the ABA pathway
OsNAPL6	abiotic stress	A NAP-family histone chaperone acts in abiotic stress response and adaptation.	These results suggest that the histone chaperone OsNAPL6 may serve a regulatory role in abiotic stress physiology possibly via modulating nucleosome dynamics at various stress-associated genomic loci
OsNAPL6	abiotic stress	A NAP-family histone chaperone acts in abiotic stress response and adaptation.	Utilizing overexpression and knockdown approaches, we found a positive correlation between OsNAPL6 expression levels and adaptation to multiple abiotic stresses
OsNDPK2|WSL12	abiotic stress	White stripe leaf 12 (WSL12), encoding a nucleoside diphosphate kinase 2 (OsNDPK2), regulates chloroplast development and abiotic stress response in rice (Oryza sativa L.).	In addition, WSL12 also affects the response to abiotic stress, such as ABA and salinity in rice, and is beneficial to molecular breeding of stress tolerance
OsNHX1	abiotic stress	OsbZIP71, a bZIP transcription factor, confers salinity and drought tolerance in rice	Real-time PCR analysis revealed that the abiotic stress-related genes, OsVHA-B, OsNHX1, COR413-TM1, and OsMyb4, were up-regulated in overexpressing lines, while these same genes were down-regulated in RNAi lines
Ospdr9	abiotic stress	Ospdr9, which encodes a PDR-type ABC transporter, is induced by heavy metals, hypoxic stress and redox perturbations in rice roots	The results suggested that redox changes may be involved in the abiotic stress response regulation of ospdr9 in rice roots
OsPIL13|OsPIL1	abiotic stress	Double overexpression of DREB and PIF transcription factors improves drought stress tolerance and cell elongation in transgenic plants.	Transcriptome analyses showed increased expression of abiotic stress-inducible DREB1A downstream genes and cell elongation-related OsPIL1 downstream genes in the double overexpressors, which suggests that these two transcription factors function independently in the transgenic plants despite the trade-offs required to balance plant growth and stress tolerance
OsPME1	abiotic stress	Isolation and Expression analysis of OsPME1, encoding for a putative Pectin Methyl Esterase from Oryza sativa (subsp. indica)	Expression pattern analysis revealed that OsPME1 is expressed only in pollen grains, during the later stages of their development and was also regulated by various abiotic stress treatments and phytohormones
OsPYL|RCAR5	abiotic stress	Overexpression of PYL5 in rice enhances drought tolerance, inhibits growth, and modulates gene expression	OsPYL/RCARs thus are considered to be good candidate genes for improvement of abiotic stress tolerance in crops
OsPYL|RCAR5	abiotic stress	Overexpression of PYL5 in rice enhances drought tolerance, inhibits growth, and modulates gene expression	This suggests that, although exogenous expression of OsPYL/RCAR5 is able to improve abiotic stress tolerance in rice, fine regulation of its expression will be required to avoid deleterious effects on agricultural traits
OsRBD1	abiotic stress	OsSRO1a Interacts with RNA Binding Domain-Containing Protein (OsRBD1) and Functions in Abiotic Stress Tolerance in Yeast.	Our study suggests that the interaction of OsSRO1a with OsRBD1 confers enhanced stress tolerance in yeast and may play an important role under abiotic stress responses in plants
OsRBD1	abiotic stress	OsSRO1a Interacts with RNA Binding Domain-Containing Protein (OsRBD1) and Functions in Abiotic Stress Tolerance in Yeast.	Transcript profiling under different stress conditions revealed co-regulation of OsSRO1a and OsRBD1 expression under some abiotic stress conditions
OSRIP18	abiotic stress	Over-expression of OSRIP18 increases drought and salt tolerance in transgenic rice plants	Our data suggested that the increased tolerance to these abiotic stresses in transgenic plants might be due to up-regulation of some stress-dependent/independent genes and OSRIP18 may be potentially useful in further improving plant tolerance to various abiotic stresses by over-expression
OsRLCK253	abiotic stress	Rice A20/AN1 zinc-finger containing stress-associated proteins (SAP1/11) and a receptor-like cytoplasmic kinase (OsRLCK253) interact via A20 zinc-finger and confer abiotic stress tolerance in transgenic Arabidopsis plants	Rice A20/AN1 zinc-finger containing stress-associated proteins (SAP1/11) and a receptor-like cytoplasmic kinase (OsRLCK253) interact via A20 zinc-finger and confer abiotic stress tolerance in transgenic Arabidopsis plants
OsRLCK253	abiotic stress	Rice A20/AN1 zinc-finger containing stress-associated proteins (SAP1/11) and a receptor-like cytoplasmic kinase (OsRLCK253) interact via A20 zinc-finger and confer abiotic stress tolerance in transgenic Arabidopsis plants	Their stress-inducible expression provided the protection against yield loss in transgenic plants, indicating the agronomic relevance of OsSAP11 and OsRLCK253 in conferring abiotic stress tolerance
OsRR6	abiotic stress	Molecular characterization and differential expression of cytokinin-responsive type-A response regulators in rice (Oryza sativa)	The induction of OsRR6 in response to different environmental stimuli indicates its role in cross-talk between abiotic stress and cytokinin signaling
OsSAMDC	abiotic stress	Differential expression of an S-adenosyl-L-methionine decarboxylase gene involved in polyamine biosynthesis under low temperature stress in japonica and indica rice genotypes	We also analyzed the response of OsSAMDC to various abiotic stress treatments and plant hormones
OsSAP1	abiotic stress	Rice A20/AN1 zinc-finger containing stress-associated proteins (SAP1/11) and a receptor-like cytoplasmic kinase (OsRLCK253) interact via A20 zinc-finger and confer abiotic stress tolerance in transgenic Arabidopsis plants	Their stress-inducible expression provided the protection against yield loss in transgenic plants, indicating the agronomic relevance of OsSAP11 and OsRLCK253 in conferring abiotic stress tolerance
OsSFR6	abiotic stress	OsSFR6 is a functional rice orthologue of SENSITIVE TO FREEZING-6 and can act as a regulator of COR gene expression, osmotic stress and freezing tolerance in Arabidopsis	OsSFR6 is an orthologue of AtSFR6, and thus a target for future manipulation to improve tolerance to osmotic and other abiotic stresses
OsSIK2	abiotic stress	An S-domain receptor-like kinase, OsSIK2, confers abiotic stress tolerance and delays dark-induced leaf senescence in rice	An S-domain receptor-like kinase, OsSIK2, confers abiotic stress tolerance and delays dark-induced leaf senescence in rice
OsSIK2	abiotic stress	An S-domain receptor-like kinase, OsSIK2, confers abiotic stress tolerance and delays dark-induced leaf senescence in rice	Here, we report that OsSIK2, an S-domain receptor-like kinase from rice (Oryza sativa), is involved in abiotic stress and the senescence process
OsSIPP2C1|OsPP2C68|OsPP108	abiotic stress	ABA inducible rice protein phosphatase 2C confers ABA insensitivity and abiotic stress tolerance in Arabidopsis.	Expression profile of various stress marker genes in OsPP108 overexpressing plants revealed interplay of ABA dependent and independent pathway for abiotic stress tolerance
OsSIPP2C1|OsPP2C68|OsPP108	abiotic stress	A novel nuclear protein phosphatase 2C negatively regulated by ABL1 is involved in abiotic stress and panicle development in rice	Together, it is suggested that a nuclear PP2C protein OsSIPP2C1 negatively regulated by ABL1 is involved in abiotic stress and panicle development in rice
OsSKIPa	abiotic stress	A homolog of human ski-interacting protein in rice positively regulates cell viability and stress tolerance	The expression OsSKIPa is induced by various abiotic stresses and phytohormone treatments
OsSPL1	abiotic stress	Overexpression of rice sphingosine-1-phoshpate lyase gene OsSPL1 in transgenic tobacco reduces salt and oxidative stress tolerance	In this study, we performed functional analysis of a rice (Oryza sativa) S1P lyase gene OsSPL1 in transgenic tobacco plants and explored its possible involvement in abiotic stress response
OsSPL1	abiotic stress	Overexpression of rice sphingosine-1-phoshpate lyase gene OsSPL1 in transgenic tobacco reduces salt and oxidative stress tolerance	Our results suggest that rice OsSPL1 plays an important role in abiotic stress responses
OsSPO11-1|OsTOP6A1	abiotic stress	Constitutive expression of a meiotic recombination protein gene homolog, OsTOP6A1, from rice confers abiotic stress tolerance in transgenic Arabidopsis plants	Constitutive expression of a meiotic recombination protein gene homolog, OsTOP6A1, from rice confers abiotic stress tolerance in transgenic Arabidopsis plants
OsSRFP1	abiotic stress	Knock-down of stress inducible OsSRFP1 encoding an E3 ubiquitin ligase with transcriptional activation activity confers abiotic stress tolerance through enhancing antioxidant protection in rice.	Knock-down of stress inducible OsSRFP1 encoding an E3 ubiquitin ligase with transcriptional activation activity confers abiotic stress tolerance through enhancing antioxidant protection in rice.
OsSRFP1	abiotic stress	Knock-down of stress inducible OsSRFP1 encoding an E3 ubiquitin ligase with transcriptional activation activity confers abiotic stress tolerance through enhancing antioxidant protection in rice.	Taken together, our results demonstrate that OsSRFP1 may have dual functions in post-translational and transcriptional regulations in modulating abiotic stress responses in rice, at least in part, by negatively regulating antioxidant enzymes-mediated reactive oxygen species removal
OsSRO1a	abiotic stress	OsSRO1a Interacts with RNA Binding Domain-Containing Protein (OsRBD1) and Functions in Abiotic Stress Tolerance in Yeast.	OsSRO1a Interacts with RNA Binding Domain-Containing Protein (OsRBD1) and Functions in Abiotic Stress Tolerance in Yeast.
OsSRO1a	abiotic stress	OsSRO1a Interacts with RNA Binding Domain-Containing Protein (OsRBD1) and Functions in Abiotic Stress Tolerance in Yeast.	Our study suggests that the interaction of OsSRO1a with OsRBD1 confers enhanced stress tolerance in yeast and may play an important role under abiotic stress responses in plants
OsSRO1a	abiotic stress	OsSRO1a Interacts with RNA Binding Domain-Containing Protein (OsRBD1) and Functions in Abiotic Stress Tolerance in Yeast.	Transcript profiling under different stress conditions revealed co-regulation of OsSRO1a and OsRBD1 expression under some abiotic stress conditions
OsSRO1c	abiotic stress	A special member of the rice SRO family, OsSRO1c, mediates responses to multiple abiotic stresses through interaction with various transcription factors	A special member of the rice SRO family, OsSRO1c, mediates responses to multiple abiotic stresses through interaction with various transcription factors
OsSRO1c	abiotic stress	A special member of the rice SRO family, OsSRO1c, mediates responses to multiple abiotic stresses through interaction with various transcription factors	Expression analysis of rice SRO genes in response to various abiotic stresses showed that OsSRO1c, a rice SRO gene which functions downstream of the stress-responsive transcription factor SNAC1, is the major stress-responsive gene in the rice SRO family
OsSRO1c	abiotic stress	A special member of the rice SRO family, OsSRO1c, mediates responses to multiple abiotic stresses through interaction with various transcription factors	Furthermore, ossro1c-1 and rcd1 showed different responses to multiple abiotic stresses
OsSRO1c	abiotic stress	A special member of the rice SRO family, OsSRO1c, mediates responses to multiple abiotic stresses through interaction with various transcription factors	The data presented in this report provide important clues for further elucidating the molecular and biochemical mechanisms of OsSRO1c in mediating responses to multiple abiotic stresses
OsSRO1c	abiotic stress	A special member of the rice SRO family, OsSRO1c, mediates responses to multiple abiotic stresses through interaction with various transcription factors	When compared with the well-characterized Arabidopsis SRO protein radical-induced cell death 1 (RCD1), OsSRO1c has considerable variation in the protein sequence, and the two genes exhibit different expression profiles under abiotic stresses
OsTCP19	abiotic stress	OsTCP19 influences developmental and abiotic stress signaling by modulating ABI4-mediated pathways.	OsTCP19 influences developmental and abiotic stress signaling by modulating ABI4-mediated pathways.
OsTPP1	abiotic stress	Overexpression of the trehalose-6-phosphate phosphatase gene OsTPP1 confers stress tolerance in rice and results in the activation of stress responsive genes	Analysis of the overexpression lines revealed that OsTPP1 triggered abiotic stress response genes, which suggests a possible transcriptional regulation pathway in stress induced reprogramming initiated by OsTPP1
OsTPP1	abiotic stress	bZIP transcription factor OsbZIP52/RISBZ5: a potential negative regulator of cold and drought stress response in rice	Real-time PCR analysis revealed that some abiotic stress-related genes, such as OsLEA3, OsTPP1, Rab25, gp1 precursor, beta-gal, LOC_Os05g11910 and LOC_Os05g39250, were down-regulated in OsbZIP52 overexpression lines
OsTPP1	abiotic stress	Overexpression of the trehalose-6-phosphate phosphatase gene OsTPP1 confers stress tolerance in rice and results in the activation of stress responsive genes	The current study revealed the mechanism of an OsTPP gene involved in stress tolerance in rice and also suggested the use of OsTPP1 in abiotic stress engineering of crops
OsTPP2	abiotic stress	Biochemical characterization of rice trehalose-6-phosphate phosphatases supports distinctive functions of these plant enzymes	OsTPP2 expression is transiently induced in response to chilling and other abiotic stresses
OsTPS1	abiotic stress	Overexpression of the trehalose-6-phosphate synthase gene OsTPS1 enhances abiotic stress tolerance in rice	Overexpression of the trehalose-6-phosphate synthase gene OsTPS1 enhances abiotic stress tolerance in rice
OsTPS1	abiotic stress	Characterization of a drought-responsive gene, OsTPS1, identified by the T-DNA gene-trap system in rice	Therefore, we propose that OsTPS1 plays an important role during the abiotic stress response
OsTPS1	abiotic stress	Overexpression of the trehalose-6-phosphate synthase gene OsTPS1 enhances abiotic stress tolerance in rice	These results demonstrate that OsTPS1 may enhance the abiotic stress tolerance of plants by increasing the amount of trehalose and proline, and regulating the expression of stress-related genes
OsTPS20	abiotic stress	Rice terpene synthase 20 (OsTPS20) plays an important role in producing terpene volatiles in response to abiotic stresses.	Moreover, qRT-PCR revealed that the transcript levels of OsTPS20 were significantly induced in response to oxidative stress, thereby suggesting that OsTPS20 plays a major role in producing terpene volatiles during abiotic stress
OsVTE1	abiotic stress	The role of tocopherol cyclase in salt stress tolerance of rice (Oryza sativa)	OsVTE1 was induced significantly by abiotic stresses such as high salt, H(2)O(2), drought, cold and by the plant hormones ABA and salicylic acid
OsWRKY13|WRKY13	abiotic stress	Exploring transcriptional signalling mediated by OsWRKY13, a potential regulator of multiple physiological processes in rice	BACKGROUND: Rice transcription regulator OsWRKY13 influences the functioning of more than 500 genes in multiple signalling pathways, with roles in disease resistance, redox homeostasis, abiotic stress responses, and development
OsWRKY13|WRKY13	abiotic stress	Rice gene network inferred from expression profiling of plants overexpressing OsWRKY13, a positive regulator of disease resistance	Meanwhile, the OsWRKY13-associated disease resistance pathway appears to interact antagonistically with the SNAC1-mediated abiotic stress defense pathway, jasmonic acid signaling pathway, and terpenoid metabolism pathway via OsWRKY13 to suppress salt and cold defense responses as well as to putatively retard rice growth and development
OsWRKY23	abiotic stress	Heterologous expression of OsWRKY23 gene enhances pathogen defense and dark-induced leaf senescence in Arabidopsis	Under biotic and abiotic stresses treatments, OsWRKY23 was markedly induced by continuous-dark-induced leaf senescence and infection by rice pathogen Pyricularia oryzae Cav as well as salicylic acid (SA)
OsWRKY45|WRKY45	abiotic stress	OsWRKY45 alleles play different roles in abscisic acid signalling and salt stress tolerance but similar roles in drought and cold tolerance in rice	OsWRKY45-1 and OsWRKY45-2 transgenic plants showed differential expression of a set of ABA- and abiotic stress-responsive genes, but they showed similar responses to cold and drought stresses
OsWRKY45|WRKY45	abiotic stress	Over-expression of the stress-induced OsWRKY45 enhances disease resistance and drought tolerance in Arabidopsis	Together, these results indicate that the OsWRKY45 may be involved in the signal pathways of both biotic and abiotic stress response
OsWRKY76	abiotic stress	WRKY76 is a rice transcriptional repressor playing opposite roles in blast disease resistance and cold stress tolerance	Furthermore, overexpression of OsWRKY76 led to the increased expression of abiotic stress-associated genes such as peroxidase and lipid metabolism genes
OsWRKY82	abiotic stress	Isolation and Expression Patterns of Rice WRKY82 Transcription Factor Gene Responsive to Both Biotic and Abiotic Stresses	These indicate that OsWRKY82 is a multiply stress-inducible gene responding to both biotic and abiotic stresses, and may be involved in the regulation of defense response to pathogens and tolerance against abiotic stresses by jasmonic acid/ethylene-dependent signaling pathway
OsWRKY89	abiotic stress	Overexpression of rice WRKY89 enhances ultraviolet B tolerance and disease resistance in rice plants	These results suggest that OsWRKY89 plays an important role in response to biotic and abiotic stresses
OsXPB2	abiotic stress	Emerging Importance of Helicases in Plant Stress Tolerance: Characterization of Oryza sativa Repair Helicase XPB2 Promoter and Its Functional Validation in Tobacco under Multiple Stresses.	The present findings suggest that OsXPB2 promoter is a multi-stress inducible promoter and has potential applications in sustainable crop production under abiotic stresses by regulating desirable pattern of gene expression
OsXPB2	abiotic stress	Emerging Importance of Helicases in Plant Stress Tolerance: Characterization of Oryza sativa Repair Helicase XPB2 Promoter and Its Functional Validation in Tobacco under Multiple Stresses.	The present research revealed that OsXPB2 promoter contains cis-elements accounting for various abiotic stresses (salt, dehydration, or cold) and hormone (Auxin, ABA, or MeJA) induced GUS expression/activity in the promoter-reporter assay
OsXylT|RCN11	abiotic stress	The rice RCN11 gene encodes β1,2-xylosyltransferase and is required for plant responses to abiotic stresses and phytohormones.	The rice RCN11 gene encodes β1,2-xylosyltransferase and is required for plant responses to abiotic stresses and phytohormones.
OsYchF1	abiotic stress	ATP binding by the P-loop NTPase OsYchF1 (an unconventional G protein) contributes to biotic but not abiotic stress responses.	ATP binding by the P-loop NTPase OsYchF1 (an unconventional G protein) contributes to biotic but not abiotic stress responses.
OsYchF1	abiotic stress	ATP binding by the P-loop NTPase OsYchF1 (an unconventional G protein) contributes to biotic but not abiotic stress responses.	Mutation of the noncanonical G4 motif of the OsYchF1 to the canonical sequence for GTP specificity precludes the binding/hydrolysis of ATP and prevents OsYchF1 from functioning as a negative regulator of plant-defense responses, while retaining its ability to bind/hydrolyze GTP and its function as a negative regulator of abiotic stress responses, demonstrating the specific role of ATP-binding/hyd…
PDK1	abiotic stress	Pdk1 Kinase Regulates Basal Disease Resistance Through the OsOxi1-OsPti1a Phosphorylation Cascade in Rice	In Arabidopsis, AtPdk1 directly interacts with phosphatidic acid, which functions as a second messenger in both biotic and abiotic stress responses
PSY1	abiotic stress	PSY3, a new member of the phytoene synthase gene family conserved in the Poaceae and regulator of abiotic stress-induced root carotenogenesis	PSY3 was the only paralog for which transcripts were induced in roots and abiotic stress also affected leaf PSY2 transcript levels; PSY1 mRNA was not elevated in any tissues tested
PSY2	abiotic stress	PSY3, a new member of the phytoene synthase gene family conserved in the Poaceae and regulator of abiotic stress-induced root carotenogenesis	PSY3 was the only paralog for which transcripts were induced in roots and abiotic stress also affected leaf PSY2 transcript levels; PSY1 mRNA was not elevated in any tissues tested
RSOsPR10|OsPBZ14	abiotic stress	A novel rice PR10 protein, RSOsPR10, specifically induced in roots by biotic and abiotic stresses, possibly via the jasmonic acid signaling pathway	A novel rice PR10 protein, RSOsPR10, specifically induced in roots by biotic and abiotic stresses, possibly via the jasmonic acid signaling pathway
SRZ1	abiotic stress	Stress repressive expression of rice SRZ1 and characterization of plant SRZ gene family	Ectopic expression of SRZ1 in tobacco plants repressed expression of abiotic stress-related genes including osmotin, NtERB10B, NtERB10C, and increased plant sensitivity to cold and salt stresses
SRZ1	abiotic stress	Stress repressive expression of rice SRZ1 and characterization of plant SRZ gene family	This study indicates that SRZ1 and its relatives in plants may play negative roles in abiotic stress signaling and the down-regulation of them might be crucial for plant tolerance against stresses
WSL	abiotic stress	A novel chloroplast-localized pentatricopeptide repeat protein involved in splicing affects chloroplast development and abiotic stress response in rice	A novel chloroplast-localized pentatricopeptide repeat protein involved in splicing affects chloroplast development and abiotic stress response in rice
ZFP15	abiotic stress	Rice ZFP15 gene encoding for a novel C2H2-type zinc finger protein lacking DLN box, is regulated by spike development but not by abiotic stresses	Rice ZFP15 gene encoding for a novel C2H2-type zinc finger protein lacking DLN box, is regulated by spike development but not by abiotic stresses
ZFP177	abiotic stress	Expression analysis of rice A20/AN1-type zinc finger genes and characterization of ZFP177 that contributes to temperature stress tolerance	These results suggested that ZFP177 might play crucial but differential roles in plant responses to various abiotic stresses
ZFP182|ZOS3-21	abiotic stress	A TFIIIA-type zinc finger protein confers multiple abiotic stress tolerances in transgenic rice (Oryza sativa L.)	Overexpression of ZFP182 significantly enhanced multiple abiotic stress tolerances, including salt, cold and drought tolerances in transgenic rice
ZFP245	abiotic stress	Increased tolerance of rice to cold, drought and oxidative stresses mediated by the overexpression of a gene that encodes the zinc finger protein ZFP245	Our data suggest that ZFP245 may contribute to the tolerance of rice plants to cold and drought stresses by regulating proline levels and reactive oxygen species-scavenging activities, and therefore may be useful for developing transgenic crops with enhanced tolerance to abiotic stress
GS5	abscisic acid	Differential expression of GS5 regulates grain size in rice.	These two polymorphs altered the responses of the GS5 alleles to abscisic acid (ABA) treatments, resulting in higher expression of GS5-1 than of GS5-2 in developing young panicles
GUDK	abscisic acid	Regulation of grain yield in rice under well-watered and drought stress conditions by GUDK.	GUDK is induced under several stresses and its loss-of-function increased the sensitivity of rice seedlings to salinity, osmotic stress, and abscisic acid treatment
GUDK	abscisic acid	Rice GROWTH UNDER DROUGHT KINASE is required for drought tolerance and grain yield under normal and drought stress conditions.	Loss-of-function gudk mutant lines exhibit sensitivity to salinity, osmotic stress, and abscisic acid treatment at the seedling stage, and a reduction in photosynthesis and plant biomass under controlled drought stress at the vegetative stage
MODD	abscisic acid	MODD mediates deactivation and degradation of OsbZIP46 to negatively regulate ABA signaling and drought resistance in rice.	Here, we report an OsbZIP46-interacting protein, MODD (Mediator of OsbZIP46 deactivation and degradation), which is homologous to the Arabidopsis thaliana ABSCISIC ACID-INSENSITIVE5 (ABI5)-binding protein AFP
ONAC022	abscisic acid	Overexpression of a Stress-Responsive NAC Transcription Factor Gene ONAC022 Improves Drought and Salt Tolerance in Rice.	Expression of ONAC022 was induced by drought, high salinity, and abscisic acid (ABA)
ONAC095	abscisic acid	Rice NAC transcription factor ONAC095 plays opposite roles in drought and cold stress tolerance.	Expression of ONAC095 was up-regulated by drought stress and abscisic acid (ABA) but down-regulated by cold stress
OsABI4	abscisic acid	OsTCP19 influences developmental and abiotic stress signaling by modulating ABI4-mediated pathways.	Interactions of OsTCP19 with OsABI4 and OsULT1 further suggest its function in modulation of abscisic acid pathways and chromatin structure
OsAIP1|OsBAT1	abscisic acid	Stress-induced Oryza sativa BAT1 dual helicase exhibits unique bipolar translocation.	OsBAT1 transcript levels are enhanced in rice seedlings in response to abiotic stress including salt stress and abscisic acid
OsCPK4	abscisic acid	Overexpression of a Calcium-Dependent Protein Kinase Confers Salt and Drought Tolerance in Rice by Preventing Membrane Lipid Peroxidation.	Here, we report that OsCPK4 expression is induced by high salinity, drought, and the phytohormone abscisic acid
OsCPK9	abscisic acid	A rice calcium-dependent protein kinase OsCPK9 positively regulates drought stress tolerance and spikelet fertility.	OsCPK9 transcription was induced by abscisic acid (ABA), PEG6000, and NaCl treatments
OsCYP21-4	abscisic acid	OsCYP21-4, a novel Golgi-resident cyclophilin, increases oxidative stress tolerance in rice.	OsCYP21-4 transcript levels increased in response to treatments with various abiotic stresses and the phytohormone abscisic acid, revealing its stress-responsiveness
OsEDR1|OsACDR1|OsMAPKKK1|SPL3	abscisic acid	Mutation of SPOTTED LEAF3 (SPL3) impairs abscisic acid-responsive signalling and delays leaf senescence in rice.	The spl3 mutant was found to be insensitive to abscisic acid (ABA), showing normal root growth in ABA-containing media and delayed leaf yellowing during dark-induced and natural senescence
OsEREBP1	abscisic acid	Overexpression of an AP2/ERF Type Transcription Factor OsEREBP1 Confers Biotic and Abiotic Stress Tolerance in Rice.	Microarray analysis revealed that over expression of OsEREBP1 caused increased expression of lipid metabolism related genes such as lipase and chloroplastic lipoxygenase as well as several genes related to jasmonate and abscisic acid biosynthesis
OsEREBP1	abscisic acid	Overexpression of an AP2/ERF Type Transcription Factor OsEREBP1 Confers Biotic and Abiotic Stress Tolerance in Rice.	Our results suggest that constitutive expression of OsEREBP1 activates the jasmonate and abscisic acid signalling pathways thereby priming the rice plants for enhanced survival under abiotic or biotic stress conditions
OsEXPB2	abscisic acid	OsEXPB2, a ?-expansin gene, is involved in rice root system architecture	OsEXPB2 expression levels were up-regulated by abiotic stresses, such as phosphate or iron deficiency, and also suppressed by abscisic acid
OsGIRL1	abscisic acid	Molecular dissection of the response of a rice leucine-rich repeat receptor-like kinase (LRR-RLK) gene to abiotic stresses.	OsGIRL1 was induced on exposure to abiotic stresses such as salt, osmotic, and heat, salicylic acid (SA), and abscisic acid (ABA), but exhibited downregulation in response to jasmonic acid (JA) treatment
OsJRL	abscisic acid	OsJRL, a rice jacalin-related mannose-binding lectin gene, enhances Escherichia coli viability under high-salinity stress and improves salinity tolerance of rice.	Real time PCR analyses revealed that OsJRL expression showed tissue specificity in rice and was upregulated under diverse stresses, namely salt, drought, cold, heat and abscisic acid treatments
OsNAC52	abscisic acid	OsNAC52, a rice NAC transcription factor, potentially responds to ABA and confers drought tolerance in transgenic plants	Transgenic plants over-expressing OsNAC52 were highly sensitive to ABA (Abscisic acid), and the growth of the 35S-OsNAC52 transgenic seedlings was significantly more restrained by ABA treatment than those of the wild-type seedlings
OsNAP	abscisic acid	OsNAP connects abscisic acid and leaf senescence by fine-tuning abscisic acid biosynthesis and directly targeting senescence-associated genes in rice	OsNAP connects abscisic acid and leaf senescence by fine-tuning abscisic acid biosynthesis and directly targeting senescence-associated genes in rice
OsNDPK2|WSL12	abscisic acid	White stripe leaf 12 (WSL12), encoding a nucleoside diphosphate kinase 2 (OsNDPK2), regulates chloroplast development and abiotic stress response in rice (Oryza sativa L.).	The wsl12 mutant showed higher superoxide anion level and enhanced sensitivity to abscisic acid (ABA) and salinity
OsNF-YA4	abscisic acid	The NF-YA transcription factor OsNF-YA7 confers drought stress tolerance of rice in an abscisic acid independent manner.	OsNF-YA4 expression was highly induced by the stress-related hormone abscisic acid (ABA), while OsNF-YA7 was not, indicating that OsNF-YA7 mediates drought tolerance in an ABA-independent manner
OsNF-YA7	abscisic acid	The NF-YA transcription factor OsNF-YA7 confers drought stress tolerance of rice in an abscisic acid independent manner.	OsNF-YA4 expression was highly induced by the stress-related hormone abscisic acid (ABA), while OsNF-YA7 was not, indicating that OsNF-YA7 mediates drought tolerance in an ABA-independent manner
OsNF-YA7	abscisic acid	The NF-YA transcription factor OsNF-YA7 confers drought stress tolerance of rice in an abscisic acid independent manner.	The NF-YA transcription factor OsNF-YA7 confers drought stress tolerance of rice in an abscisic acid independent manner.
OsPM19L1	abscisic acid	Characterization of OsPM19L1 encoding an AWPM-19-like family protein that is dramatically induced by osmotic stress in rice.	qRT-PCR analysis indicated that OsPM19L1 was dramatically induced by 20% PEG stress (&gt;600-fold), exogenous abscisic acid (&gt;350-fold), salt and cold stress
OsRAV2	abscisic acid	Identification of a regulatory element responsible for salt induction of rice OsRAV2 through ex situ and in situ promoter analysis.	Further expression profile analyses indicated that OsRAV2 is transcriptionally regulated by salt, but not KCl, osmotic stress, cold or ABA (abscisic acid) treatment
OsREM4.1	abscisic acid	OsREM4.1 Interacts with OsSERK1 to Coordinate the Interlinking between Abscisic Acid and Brassinosteroid Signaling in Rice.	OsREM4.1 Interacts with OsSERK1 to Coordinate the Interlinking between Abscisic Acid and Brassinosteroid Signaling in Rice.
OsRH17	abscisic acid	A rice DEAD-box RNA helicase protein, OsRH17, suppresses 16S ribosomal RNA maturation in Escherichia coli.	OsRH17 was specifically expressed in pollen and differentiated callus and upregulated by application of the plant hormones naphthyl acetic acid (NAA) and abscisic acid (ABA)
OsSIDP366	abscisic acid	OsSIDP366, a DUF1644 gene, positively regulates responses to drought and salt stresses in rice.	The sensitivity to abscisic acid (ABA) treatment was not changed in OsSIDP366-overexpressing plants, and OsSIDP366 expression was not affected in ABA-deficient mutants
OsSRFP1	abscisic acid	Knock-down of stress inducible OsSRFP1 encoding an E3 ubiquitin ligase with transcriptional activation activity confers abiotic stress tolerance through enhancing antioxidant protection in rice.	The transcript of OsSRFP1 was induced by cold, dehydration, salt, H2O2 and abscisic acid treatments
OsTCP19	abscisic acid	OsTCP19 influences developmental and abiotic stress signaling by modulating ABI4-mediated pathways.	Interactions of OsTCP19 with OsABI4 and OsULT1 further suggest its function in modulation of abscisic acid pathways and chromatin structure
OsTCTP	abscisic acid	OsTCTP, encoding a translationally controlled tumor protein, plays an important role in mercury tolerance in rice.	OsTCTP was induced by mercuric chloride, cupric sulfate, abscisic acid, and hydrogen peroxide at the protein level in a time-dependent manner
OsUAP1|SPL29	abscisic acid	Functional inactivation of UDP-N-acetylglucosamine pyrophosphorylase 1 (UAP1) induces early leaf senescence and defence responses in rice	The plant hormones jasmonic acid and abscisic acid also accumulated in spl29 plants.
OsULT1	abscisic acid	OsTCP19 influences developmental and abiotic stress signaling by modulating ABI4-mediated pathways.	Interactions of OsTCP19 with OsABI4 and OsULT1 further suggest its function in modulation of abscisic acid pathways and chromatin structure
OsWRKY45|WRKY45	abscisic acid	Abiotic Stresses Antagonize the Rice Defence Pathway through the Tyrosine-Dephosphorylation of OsMPK6.	The activation of WRKY45 by benzothiadiazole (BTH) was reduced under low temperature and high salinity, probably through abscisic acid (ABA) signalling
RGB1	abscisic acid	Rice G-protein subunits qPE9-1 and RGB1 play distinct roles in abscisic acid responses and drought adaptation.	Rice G-protein subunits qPE9-1 and RGB1 play distinct roles in abscisic acid responses and drought adaptation.
SNAC3	abscisic acid	A stress-responsive NAC transcription factor SNAC3 confers heat and drought tolerance through modulation of reactive oxygen species in rice.	SNAC3 was ubiquitously expressed and its transcript level was induced by drought, high temperature, salinity stress, and abscisic acid (ABA) treatment
OsEREBP1	abscisic acid biosynthesis	Overexpression of an AP2/ERF Type Transcription Factor OsEREBP1 Confers Biotic and Abiotic Stress Tolerance in Rice.	Microarray analysis revealed that over expression of OsEREBP1 caused increased expression of lipid metabolism related genes such as lipase and chloroplastic lipoxygenase as well as several genes related to jasmonate and abscisic acid biosynthesis
OsNAP	abscisic acid biosynthesis	OsNAP connects abscisic acid and leaf senescence by fine-tuning abscisic acid biosynthesis and directly targeting senescence-associated genes in rice	OsNAP connects abscisic acid and leaf senescence by fine-tuning abscisic acid biosynthesis and directly targeting senescence-associated genes in rice
SH5	abscission-zone development	The BEL1-type homeobox gene SH5 induces seed shattering by enhancing abscission-zone development and inhibiting lignin biosynthesis	The BEL1-type homeobox gene SH5 induces seed shattering by enhancing abscission-zone development and inhibiting lignin biosynthesis
AChE	acetylcholinesterase	Overexpression of acetylcholinesterase gene in rice results in enhancement of shoot gravitropism	Overexpression of acetylcholinesterase gene in rice results in enhancement of shoot gravitropism
OsACT1	actin protein	Grain setting defect 1, encoding a remorin protein, affects the grain setting in rice through regulating plasmodesmatal conductance	GSD1 functioned in affecting PD conductance by interacting with OsACT1 in association with the PD callose binding protein PDCB1.
Ghd7	adaptability	Natural variation in Ghd7 is an important regulator of heading date and yield potential in rice	Thus, Ghd7 has played crucial roles for increasing productivity and adaptability of rice globally
CRL1|ARL1	adventitious root	The auxin responsive AP2/ERF transcription factor CROWN ROOTLESS5 is involved in crown root initiation in rice through the induction of OsRR1, a type-A response regulator of cytokinin signaling	A putative auxin response element in the CRL5 promoter region specifically interacted with a rice ARF, demonstrating that CRL5 may be a direct target of an ARF, similar to CRL1/ADVENTITIOUS ROOTLESS1 (ARL1) that also regulates crown root initiation
CRL1|ARL1	adventitious root	ARL1, a LOB-domain protein required for adventitious root formation in rice	ARL1, a LOB-domain protein required for adventitious root formation in rice
CRL1|ARL1	adventitious root	ARL1, a LOB-domain protein required for adventitious root formation in rice	The gene, designated Adventitious rootless1 (ARL1), encodes a protein with a LATERAL ORGAN BOUNDARIES (LOB) domain
CRL4|OsGNOM1	adventitious root	Adventitious root formation in rice requires OsGNOM1 and is mediated by the OsPINs family	Adventitious root formation in rice requires OsGNOM1 and is mediated by the OsPINs family
Crl5	adventitious root	The auxin responsive AP2/ERF transcription factor CROWN ROOTLESS5 is involved in crown root initiation in rice through the induction of OsRR1, a type-A response regulator of cytokinin signaling	A putative auxin response element in the CRL5 promoter region specifically interacted with a rice ARF, demonstrating that CRL5 may be a direct target of an ARF, similar to CRL1/ADVENTITIOUS ROOTLESS1 (ARL1) that also regulates crown root initiation
Crl5	adventitious root	Molecular mechanism of crown root initiation and the different mechanisms between crown root and radicle in rice	CRL5 overexpressing calli formed adventitious roots, although CRL5 overexpressing plants did not induce ectopic roots, suggesting that CRL5, which promotes de novo root initiation, might function only in de-differentiated cells
D1|RGA1	adventitious root	Heterotrimeric G protein signaling is required for epidermal cell death in rice	Analysis of genes encoding proteins related to G protein signaling revealed that four small GTPase genes, two GTPase-activating protein genes, and one GDP dissociation inhibitor gene but not RGA1 were differentially expressed in epidermal cells above adventitious roots, indicating that Galpha activity is regulated posttranscriptionally
[truncated: 20,587 more rows]
