# Supplementary material for: funRiceGenes dataset for comprehensive understanding and application of rice functional genes
Source: Gigascience. 2017 Dec 4;7(1):gix119. doi: 10.1093/gigascience/gix119 (PMC5765555; doi:10.1093/gigascience/gix119)
Supplement: Supplement materials [file gix119_supp.zip › Table_S7.xlsx]

## Sheet: Sheet1
Table S7. Concurrence of the symbols of two or more genes in the same sentence of abstracts or titles of research publications.
Symbol1	Symbol2	Title	Evidence
ACL1	ACL2	Overexpression of ACL1 (abaxially curled leaf 1) increased Bulliform cells and induced Abaxial curling of leaf blades in rice	Overexpression of ACL2, the only homolog of ACL1 in rice, also induced abaxial leaf curling
Adh1	OsHIGD2	A novel rice protein family of OsHIGDs may be involved in early signalling of hypoxia-promoted stem growth in deepwater rice.	Co-expression analysis indicated that OsHIGD2 had a simultaneous expression pattern with fermentation-related genes, such as ADH1 (alcohol dehydrogenase 1) and PDC2 (pyruvate decarboxylase 2)
Adk-a	Adk-b	Molecular characterization of cDNA encoding for adenylate kinase of rice (Oryza sativa L.)	Two types of genes (Adk-a, and Adk-b) encoding for adenylate kinase (AK, EC 2
Adk-a	Adk-b	Molecular characterization of cDNA encoding for adenylate kinase of rice (Oryza sativa L.)	One of the genes, Adk-a, had 1154 bp sequences encoding 241 amino acid residues, while the other type, Adk-b, contained 1085 bp sequences encoding for 243 amino acid residues
Adk-a	Adk-b	Molecular characterization of cDNA encoding for adenylate kinase of rice (Oryza sativa L.)	Homology between Adk-a and Adk-b was 73
ADL1|OsDEK1	OsCR4	Compensation and interaction between RISBZ1 and RPBF during grain filling in rice	Gene expression of DEFECTIVE KERNEL1 (OsDEK1), CRINKLY4 (OsCR4) and SUPERNUMERARY ALEURONE LAYER 1 (OsSAL1) rice homologues was decreased in the KD mutants, suggesting that these genes are regulated by RISBZ1 and RPBF
ADL1|OsDEK1	OsSAL1|RHL	Compensation and interaction between RISBZ1 and RPBF during grain filling in rice	Gene expression of DEFECTIVE KERNEL1 (OsDEK1), CRINKLY4 (OsCR4) and SUPERNUMERARY ALEURONE LAYER 1 (OsSAL1) rice homologues was decreased in the KD mutants, suggesting that these genes are regulated by RISBZ1 and RPBF
ADL1|OsDEK1	RISBZ1|OsbZIP58	Compensation and interaction between RISBZ1 and RPBF during grain filling in rice	Gene expression of DEFECTIVE KERNEL1 (OsDEK1), CRINKLY4 (OsCR4) and SUPERNUMERARY ALEURONE LAYER 1 (OsSAL1) rice homologues was decreased in the KD mutants, suggesting that these genes are regulated by RISBZ1 and RPBF
ADL1|OsDEK1	RPBF|OsDof3	Compensation and interaction between RISBZ1 and RPBF during grain filling in rice	Gene expression of DEFECTIVE KERNEL1 (OsDEK1), CRINKLY4 (OsCR4) and SUPERNUMERARY ALEURONE LAYER 1 (OsSAL1) rice homologues was decreased in the KD mutants, suggesting that these genes are regulated by RISBZ1 and RPBF
AKR4C14|OsI_04428|OsAKR2	OsAKR1|OsI_04426	Cloning and characterization of AKR4C14, a rice aldo-keto reductase, from Thai Jasmine rice	The genes including OsI_04426, OsI_04428 and OsI_04429 were successfully cloned and sequenced by qRT-PCR from leaves of Thai Jasmine rice (KDML105)
AKR4C14|OsI_04428|OsAKR2	OsI_04429|OsAKR3	Cloning and characterization of AKR4C14, a rice aldo-keto reductase, from Thai Jasmine rice	The genes including OsI_04426, OsI_04428 and OsI_04429 were successfully cloned and sequenced by qRT-PCR from leaves of Thai Jasmine rice (KDML105)
ALDH2a|OsALDH2B5	OsALDH2B1|ALDH2b	Organ-specific expressions and chromosomal locations of two mitochondrial aldehyde dehydrogenase genes from rice (Oryza sativa L.), ALDH2a and ALDH2b	Northern blot and immunoblot analyses revealed that ALDH2b was constitutively present in all the organs examined, whereas ALDH2a was expressed in leaves of dark-grown seedlings and panicles
ALDH2a|OsALDH2B5	OsALDH2B1|ALDH2b	Organ-specific expressions and chromosomal locations of two mitochondrial aldehyde dehydrogenase genes from rice (Oryza sativa L.), ALDH2a and ALDH2b	By RFLP linkage mapping, the ALDH2a and ALDH2b genes were mapped to the long arm of chromosome 2 and the short arm of chromosome 6, respectively
ALDH2a|OsALDH2B5	OsALDH2B1|ALDH2b	Organ-specific expressions and chromosomal locations of two mitochondrial aldehyde dehydrogenase genes from rice (Oryza sativa L.), ALDH2a and ALDH2b	We suggest that the rice ALDH2a and ALDH2b genes are orthologues of maize mitochondrial ALDH genes, rf2b and rf2a, respectively
ALDH2a|OsALDH2B5	OsALDH2B1|ALDH2b	Organ-specific expressions and chromosomal locations of two mitochondrial aldehyde dehydrogenase genes from rice (Oryza sativa L.), ALDH2a and ALDH2b	Organ-specific expressions and chromosomal locations of two mitochondrial aldehyde dehydrogenase genes from rice (Oryza sativa L.), ALDH2a and ALDH2b
ALK|SSIIa	BEI|SBE1	OsbZIP58, a basic leucine zipper transcription factor, regulates starch biosynthesis in rice endosperm	Furthermore, OsbZIP58 was shown to bind directly to the promoters of six starch-synthesizing genes, OsAGPL3, Wx, OsSSIIa, SBE1, OsBEIIb, and ISA2, and to regulate their expression
ALK|SSIIa	OsBEIIb	OsbZIP58, a basic leucine zipper transcription factor, regulates starch biosynthesis in rice endosperm	Furthermore, OsbZIP58 was shown to bind directly to the promoters of six starch-synthesizing genes, OsAGPL3, Wx, OsSSIIa, SBE1, OsBEIIb, and ISA2, and to regulate their expression
ALK|SSIIa	OsISA2	OsbZIP58, a basic leucine zipper transcription factor, regulates starch biosynthesis in rice endosperm	Furthermore, OsbZIP58 was shown to bind directly to the promoters of six starch-synthesizing genes, OsAGPL3, Wx, OsSSIIa, SBE1, OsBEIIb, and ISA2, and to regulate their expression
ALK|SSIIa	OsSSIIIa|Flo5	Double repression of soluble starch synthase genes SSIIa and SSIIIa in rice (Oryza sativa L.) uncovers interactive effects on the physicochemical properties of starch	To study the potential functional interactions of SS genes, we generated SSIIa/SSIIIa double repression lines whose kernels displayed a chalky kernel appearance and had increased amylose levels, increased pasting temperatures, and decreased viscosities
ALK|SSIIa	OsSSIIIa|Flo5	Double repression of soluble starch synthase genes SSIIa and SSIIIa in rice (Oryza sativa L.) uncovers interactive effects on the physicochemical properties of starch	Consistent with their expression domains, RNAi repression of genes that encode isozymes SSI, SSIIa, and SSIIIa had strong effects on grain development, whereas no obvious phenotypic changes were observed in transgenic plants with the other SS genes being RNAi repressed, indicating functional redundancies among the genes
ALK|SSIIa	OsSSIIIa|Flo5	Double repression of soluble starch synthase genes SSIIa and SSIIIa in rice (Oryza sativa L.) uncovers interactive effects on the physicochemical properties of starch	The nonadditive nature of the double mutation line suggests that SSIIa and SSIIIa interact with each other during starch synthesis
ALK|SSIIa	OsSSIIIa|Flo5	Double repression of soluble starch synthase genes SSIIa and SSIIIa in rice (Oryza sativa L.) uncovers interactive effects on the physicochemical properties of starch	Collectively, the data showed that SSIIa and SSIIIa play distinctive, but partially overlapping, roles during rice grain starch synthesis
ALK|SSIIa	OsSSIIIa|Flo5	Double repression of soluble starch synthase genes SSIIa and SSIIIa in rice (Oryza sativa L.) uncovers interactive effects on the physicochemical properties of starch	Double repression of soluble starch synthase genes SSIIa and SSIIIa in rice (Oryza sativa L.) uncovers interactive effects on the physicochemical properties of starch
ALK|SSIIa	RISBZ1|OsbZIP58	OsbZIP58, a basic leucine zipper transcription factor, regulates starch biosynthesis in rice endosperm	Furthermore, OsbZIP58 was shown to bind directly to the promoters of six starch-synthesizing genes, OsAGPL3, Wx, OsSSIIa, SBE1, OsBEIIb, and ISA2, and to regulate their expression
ALK|SSIIa	Wx	OsbZIP58, a basic leucine zipper transcription factor, regulates starch biosynthesis in rice endosperm	Furthermore, OsbZIP58 was shown to bind directly to the promoters of six starch-synthesizing genes, OsAGPL3, Wx, OsSSIIa, SBE1, OsBEIIb, and ISA2, and to regulate their expression
alphaAmy3|OsAmy3D|RAmy3D	OsCIPK15	Interference with oxidative phosphorylation enhances anoxic expression of rice alpha-amylase genes through abolishing sugar regulation	Treatment with a respiratory inhibitor or anoxia also relieved the sugar repression of the rice CIPK15 gene, a main upstream positive regulator of SnRK1A that is critical for Amy3D expression in response to sugar starvation
alphaAmy3|OsAmy3D|RAmy3D	OsCIPK15	Regulatory interplay of the Sub1A and CIPK15 pathways in the regulation of alpha-amylase production in flooded rice plants	CIPK15 is likely to play a role in the up-regulation of Ramy3D in flooding-intolerant rice varieties that display fast elongation under flooding and that do not possess Sub1A
alphaAmy3|OsAmy3D|RAmy3D	OsHXK7	Role of rice cytosolic hexokinase OsHXK7 in sugar signaling and metabolism.	According to transient expression assays that used the promoter:luciferase fusion construct, OsHXK7 enhanced the glucose (Glc)-dependent repression of a rice α-amylase gene (RAmy3D) in the mesophyll protoplasts of maize, but its catalytically inactive mutant alleles did not
alphaAmy3|OsAmy3D|RAmy3D	OsMYBS1	Interference with oxidative phosphorylation enhances anoxic expression of rice alpha-amylase genes through abolishing sugar regulation	SnRK1A accumulation was previously shown to be required for MYBS1 expression, which transactivates Amy3D by binding to a cis-acting element found in the proximal region of all Amy3 subfamily gene promoters (the TA box)
alphaAmy3|OsAmy3D|RAmy3D	SnRK1A	Interference with oxidative phosphorylation enhances anoxic expression of rice alpha-amylase genes through abolishing sugar regulation	Treatment with a respiratory inhibitor or anoxia also relieved the sugar repression of the rice CIPK15 gene, a main upstream positive regulator of SnRK1A that is critical for Amy3D expression in response to sugar starvation
alphaAmy3|OsAmy3D|RAmy3D	SnRK1A	Interference with oxidative phosphorylation enhances anoxic expression of rice alpha-amylase genes through abolishing sugar regulation	SnRK1A accumulation was previously shown to be required for MYBS1 expression, which transactivates Amy3D by binding to a cis-acting element found in the proximal region of all Amy3 subfamily gene promoters (the TA box)
alphaAmy3|OsAmy3D|RAmy3D	Sub1A	Regulatory interplay of the Sub1A and CIPK15 pathways in the regulation of alpha-amylase production in flooded rice plants	CIPK15 is likely to play a role in the up-regulation of Ramy3D in flooding-intolerant rice varieties that display fast elongation under flooding and that do not possess Sub1A
AmyI-1|RAmy1A	OsMYBGA|OsGAMYB	Functional dissections between GAMYB and Dof transcription factors suggest a role for protein-protein associations in the gibberellin-mediated expression of the RAmy1A gene in the rice aleurone	In this study, I have evaluated cooperative function of GAMYB and a pyrimidine box-binding protein OsDOF3 that influenced the promoter activity of the most predominant GA-responsive gene (RAmy1A) of rice (Oryza sativa)
AmyI-1|RAmy1A	OsMYBGA|OsGAMYB	Functional dissections between GAMYB and Dof transcription factors suggest a role for protein-protein associations in the gibberellin-mediated expression of the RAmy1A gene in the rice aleurone	Functional dissections between GAMYB and Dof transcription factors suggest a role for protein-protein associations in the gibberellin-mediated expression of the RAmy1A gene in the rice aleurone
AmyI-1|RAmy1A	RPBF|OsDof3	Functional dissections between GAMYB and Dof transcription factors suggest a role for protein-protein associations in the gibberellin-mediated expression of the RAmy1A gene in the rice aleurone	In this study, I have evaluated cooperative function of GAMYB and a pyrimidine box-binding protein OsDOF3 that influenced the promoter activity of the most predominant GA-responsive gene (RAmy1A) of rice (Oryza sativa)
AmyI-1|RAmy1A	RPBF|OsDof3	SALT-RESPONSIVE ERF1 Is a Negative Regulator of Grain Filling and Gibberellin-Mediated Seedling Establishment in Rice	In addition, SERF1 negatively regulates germination by controlling RPBF expression, which mediates the gibberellic acid (GA)-induced expression of RICE AMYLASE1A (RAmy1A)
AmyI-1|RAmy1A	SERF1	SALT-RESPONSIVE ERF1 Is a Negative Regulator of Grain Filling and Gibberellin-Mediated Seedling Establishment in Rice	In addition, SERF1 negatively regulates germination by controlling RPBF expression, which mediates the gibberellic acid (GA)-induced expression of RICE AMYLASE1A (RAmy1A)
An-1	LABA1|OsLOGL6|An-2	An-2 Encodes a Cytokinin Synthesis Enzyme That Regulates Awn Length and Grain Production in Rice.	Expressional analysis demonstrates that An-1 regulates the formation of awn primordial, and An-2 promotes awn elongation
AOX1a|OsAOX1a	DCW11	DCW11, down-regulated gene 11 in CW-type cytoplasmic male sterile rice, encoding mitochondrial protein phosphatase 2c is related to cytoplasmic male sterility	This idea was supported by the up-regulation of alternative oxidase 1a (AOX1a), which is known to be regulated by mitochondrial retrograde signaling, in DCW11 knockdown lines
AOX1a|OsAOX1a	DCW11	DCW11, down-regulated gene 11 in CW-type cytoplasmic male sterile rice, encoding mitochondrial protein phosphatase 2c is related to cytoplasmic male sterility	Down-regulation of DCW11 and up-regulation of AOX1a were also observed in two other types of rice CMS
AOX1a|OsAOX1a	OsAOX1b	Transcript levels of tandem-arranged alternative oxidase genes in rice are increased by low temperature	The predicted AOX1a and AOX1b precursor proteins consist of 332 and 335 amino acid residues, respectively
AOX1a|OsAOX1a	OsAOX1b	Transcript levels of tandem-arranged alternative oxidase genes in rice are increased by low temperature	Steady-state mRNA levels of both of the genes for AOX1a and AOX1b were increased under low temperature (4 degrees C)
AOX1a|OsAOX1a	OsAOX1b	Transcript levels of tandem-arranged alternative oxidase genes in rice are increased by low temperature	However, no difference in the pattern of induction of transcription between the genes for AOX1a and AOX1b was observed
AOX1a|OsAOX1a	OsAOX1b	Unravelling mitochondrial retrograde regulation in the abiotic stress induction of rice ALTERNATIVE OXIDASE 1 genes	In this study, we analysed the early abiotic stress response of the rice OsAOX1 genes, and the induction of OsAOX1a and OsAOX1b (OsAOX1a/b) was selected as a working model for the stress-induced MRR studies
AOX1a|OsAOX1a	OsMSD	Unravelling mitochondrial retrograde regulation in the abiotic stress induction of rice ALTERNATIVE OXIDASE 1 genes	The results suggest that only the mitochondrial SOD, OsMSD, attenuated the stress induction of OsAOX1a/b specifically
AP37|OsERF3	AP59|OsBIERF3|OsAP59	Overexpression of the Transcription Factor AP37 in Rice Improves Grain Yield under Drought Conditions	Two genes, AP37 and AP59, representing subgroups I and II, respectively, were functionally characterized
AP37|OsERF3	AP59|OsBIERF3|OsAP59	Overexpression of the Transcription Factor AP37 in Rice Improves Grain Yield under Drought Conditions	The overexpression of AP37 and AP59 in rice under the control of the constitutive promoter OsCc1 increased the tolerance to drought and high salinity at the vegetative stage
AP37|OsERF3	AP59|OsBIERF3|OsAP59	Overexpression of the Transcription Factor AP37 in Rice Improves Grain Yield under Drought Conditions	Microarray experiments identified 10 and 38 genes that are up-regulated by AP37 and AP59, respectively, in addition to 37 genes that are commonly induced by both factors
AP37|OsERF3	ETR2|Os-ERL1	Identification and characterization of a novel water-deficit-suppressed gene OsARD encoding an aci-reductone-dioxygenase-like protein in rice	Furthermore, the expression of two genes for ethylene signal transduction, ETR2 and EIN3, increased in these RNAi transgenic plants, whereas the expression of ERF3 was suppressed
AP37|OsERF3	OsACS2	EAR motif mutation of rice OsERF3 alters the regulation of ethylene biosynthesis and drought tolerance	Specifically, ACS2 was up-regulated in mEAR lines compared with that in OE lines and WT plants, suggesting that the Leu/Ala substitution within the EAR motif resulted in loss of repression of OsERF3
AP37|OsERF3	OsAP2-39	Transcriptional activation of OsDERF1 in OsERF3 and OsAP2-39 negatively modulates ethylene synthesis and drought tolerance in rice	Biochemical and molecular approaches showed that OsDERF1 at least directly interacted with the GCC box in the promoters of ERF repressors OsERF3 and OsAP2-39
AP37|OsERF3	OsAP2-39	Transcriptional activation of OsDERF1 in OsERF3 and OsAP2-39 negatively modulates ethylene synthesis and drought tolerance in rice	Moreover, overexpression of OsERF3/OsAP2-39 suppressed ethylene synthesis
AP37|OsERF3	OsAP2-39	Transcriptional activation of OsDERF1 in OsERF3 and OsAP2-39 negatively modulates ethylene synthesis and drought tolerance in rice	Transcriptional activation of OsDERF1 in OsERF3 and OsAP2-39 negatively modulates ethylene synthesis and drought tolerance in rice
AP37|OsERF3	OsDERF1	Transcriptional activation of OsDERF1 in OsERF3 and OsAP2-39 negatively modulates ethylene synthesis and drought tolerance in rice	Biochemical and molecular approaches showed that OsDERF1 at least directly interacted with the GCC box in the promoters of ERF repressors OsERF3 and OsAP2-39
AP37|OsERF3	OsDERF1	Transcriptional activation of OsDERF1 in OsERF3 and OsAP2-39 negatively modulates ethylene synthesis and drought tolerance in rice	Transcriptional activation of OsDERF1 in OsERF3 and OsAP2-39 negatively modulates ethylene synthesis and drought tolerance in rice
AP37|OsERF3	OsERF109	The ethylene response factor OsERF109 negatively affects ethylene biosynthesis and drought tolerance in rice.	Quantitative real-time PCR analysis also proved the regulation of OsERF109 in the expression of OSACS6, OSACO2, and OsERF3, which have been identified to play important roles in ethylene biosynthesis
AP37|OsERF3	WOX11	The Interaction between Rice ERF3 and WOX11 Promotes Crown Root Development by Regulating Gene Expression Involved in Cytokinin Signaling	Here, we identified a rice AP2/ERF protein, ERF3, which interacts with WOX11 and was expressed in crown root initials and during crown root growth.
AP37|OsERF3	WOX11	The Interaction between Rice ERF3 and WOX11 Promotes Crown Root Development by Regulating Gene Expression Involved in Cytokinin Signaling	Also, increased expression of ERF3 could partially complement wox11, indicating that the two genes functioned cooperatively to regulate crown root development.
AP37|OsERF3	WOX11	The Interaction between Rice ERF3 and WOX11 Promotes Crown Root Development by Regulating Gene Expression Involved in Cytokinin Signaling	ERF3 and WOX11 shared a common target, the cytokinin-responsive gene RR2.
AP37|OsERF3	WOX11	The Interaction between Rice ERF3 and WOX11 Promotes Crown Root Development by Regulating Gene Expression Involved in Cytokinin Signaling	Furthermore, ERF3-regulated RR2 expression was involved in crown root initiation, while the ERF3/WOX11 interaction likely repressed RR2 during crown root elongation.
AP59|OsBIERF3|OsAP59	OsAP37	Mutation of OsGIGANTEA Leads to Enhanced Tolerance to Polyethylene Glycol-Generated Osmotic Stress in Rice.	In addition, qRT-PCR and microarray analysis revealed that the transcript abundance of some osmotic stress response genes, such as OsDREB1E, OsAP37, OsAP59, OsLIP9, OsLEA3, OsRAB16A, and OsSalT, was significantly higher in osgi than in WT plants, suggesting that OsGI might be a negative regulator in the osmotic stress response in rice
AP59|OsBIERF3|OsAP59	OsBIERF1	Molecular characterization of four rice genes encoding ethylene-responsive transcriptional factors and their expressions in response to biotic and abiotic stress	Expression of OsBIERF1, OsBIERF3 and OsBIERF4 was induced by treatments with BTH and salicylic acid, chemical inducers capable of inducing disease resistance response in rice
AP59|OsBIERF3|OsAP59	OsBIERF1	Molecular characterization of four rice genes encoding ethylene-responsive transcriptional factors and their expressions in response to biotic and abiotic stress	In the BTH-treated rice seedlings, expression of OsBIERF1, OsBIERF3 and OsBIERF4 was further induced by infection with Magnaporthe grisea, the rice blast fungus, as compared with those in water-treated seedlings
AP59|OsBIERF3|OsAP59	OsBIERF1	Molecular characterization of four rice genes encoding ethylene-responsive transcriptional factors and their expressions in response to biotic and abiotic stress	OsBIERF1 and OsBIERF3 were activated in an incompatible interaction but not in compatible interaction between rice and M
AP59|OsBIERF3|OsAP59	OsBIERF1	Molecular characterization of four rice genes encoding ethylene-responsive transcriptional factors and their expressions in response to biotic and abiotic stress	Moreover, OsBIERF1, OsBIERF3 and OsBIERF4 were also up-regulated by salt, cold, drought and wounding
AP59|OsBIERF3|OsAP59	OsBIERF4	Molecular characterization of four rice genes encoding ethylene-responsive transcriptional factors and their expressions in response to biotic and abiotic stress	OsBIERF3 and OsBIERF2 belong to Classes I and II, respectively; while OsBIRERF1 and OsBIERF4 are members of Class IV
AP59|OsBIERF3|OsAP59	OsBIERF4	Molecular characterization of four rice genes encoding ethylene-responsive transcriptional factors and their expressions in response to biotic and abiotic stress	Expression of OsBIERF1, OsBIERF3 and OsBIERF4 was induced by treatments with BTH and salicylic acid, chemical inducers capable of inducing disease resistance response in rice
AP59|OsBIERF3|OsAP59	OsBIERF4	Molecular characterization of four rice genes encoding ethylene-responsive transcriptional factors and their expressions in response to biotic and abiotic stress	In the BTH-treated rice seedlings, expression of OsBIERF1, OsBIERF3 and OsBIERF4 was further induced by infection with Magnaporthe grisea, the rice blast fungus, as compared with those in water-treated seedlings
AP59|OsBIERF3|OsAP59	OsBIERF4	Molecular characterization of four rice genes encoding ethylene-responsive transcriptional factors and their expressions in response to biotic and abiotic stress	Moreover, OsBIERF1, OsBIERF3 and OsBIERF4 were also up-regulated by salt, cold, drought and wounding
AP59|OsBIERF3|OsAP59	OsGI	Mutation of OsGIGANTEA Leads to Enhanced Tolerance to Polyethylene Glycol-Generated Osmotic Stress in Rice.	In addition, qRT-PCR and microarray analysis revealed that the transcript abundance of some osmotic stress response genes, such as OsDREB1E, OsAP37, OsAP59, OsLIP9, OsLEA3, OsRAB16A, and OsSalT, was significantly higher in osgi than in WT plants, suggesting that OsGI might be a negative regulator in the osmotic stress response in rice
AP59|OsBIERF3|OsAP59	OsLEA3|OsLEA3-1	Mutation of OsGIGANTEA Leads to Enhanced Tolerance to Polyethylene Glycol-Generated Osmotic Stress in Rice.	In addition, qRT-PCR and microarray analysis revealed that the transcript abundance of some osmotic stress response genes, such as OsDREB1E, OsAP37, OsAP59, OsLIP9, OsLEA3, OsRAB16A, and OsSalT, was significantly higher in osgi than in WT plants, suggesting that OsGI might be a negative regulator in the osmotic stress response in rice
AP59|OsBIERF3|OsAP59	OsSalT	Mutation of OsGIGANTEA Leads to Enhanced Tolerance to Polyethylene Glycol-Generated Osmotic Stress in Rice.	In addition, qRT-PCR and microarray analysis revealed that the transcript abundance of some osmotic stress response genes, such as OsDREB1E, OsAP37, OsAP59, OsLIP9, OsLEA3, OsRAB16A, and OsSalT, was significantly higher in osgi than in WT plants, suggesting that OsGI might be a negative regulator in the osmotic stress response in rice
APG|OsPIL16	GS3	Antagonistic actions of HLH/bHLH proteins are involved in grain length and weight in rice	Transcription of two known grain-length-related genes, GS3 and SRS3, was largely unaffected in the PGL1-overexpressing and APG-silenced plants
APG|OsPIL16	OsDREB1B	Phytochrome B Negatively Affects Cold Tolerance by Regulating OsDREB1 Gene Expression through Phytochrome Interacting Factor-Like Protein OsPIL16 in Rice.	Chromatin immunoprecipitation (ChIP)-qPCR assay revealed that OsPIL16 can bind to the N-box region of OsDREB1B promoter
APG|OsPIL16	OsPIL11	Characterization of a Set of Phytochrome-Interacting Factor-Like bHLH Proteins inOryza sativa	In this study, we identified and characterized a set of highly homologous members (designated OsPIL11 to OsPIL16) in the model monocotyledon rice (Oryza sativa)
APG|OsPIL16	PGL1	An atypical bHLH protein encoded by POSITIVE REGULATOR OF GRAIN LENGTH 2 is involved in controlling grain length and weight of rice through interaction with a typical bHLH protein APG	Previously, we have shown that an antagonistic pair of basic helix-loop-helix (bHLH) proteins, POSITIVE REGULATOR OF GRAIN LENGTH 1 (PGL1) and ANTAGONIST OF PGL1 (APG), is involved in controlling rice grain length
APG|OsPIL16	PGL1	An atypical bHLH protein encoded by POSITIVE REGULATOR OF GRAIN LENGTH 2 is involved in controlling grain length and weight of rice through interaction with a typical bHLH protein APG	These findings suggest that PGL2 and PGL1 redundantly suppress the function of APG by forming heterodimers to positively regulate the rice grain length, while the pathway through which BU1, the closest homolog of PGL2, controls grain length is independent of APG
APG|OsPIL16	PGL1	Antagonistic actions of HLH/bHLH proteins are involved in grain length and weight in rice	We identified the interaction partner of PGL1 and named it ANTAGONIST OF PGL1 (APG)
APG|OsPIL16	PGL1	Antagonistic actions of HLH/bHLH proteins are involved in grain length and weight in rice	PGL1 and APG interacted in vivo and localized in the nucleus
APG|OsPIL16	PGL1	Antagonistic actions of HLH/bHLH proteins are involved in grain length and weight in rice	As expected, silencing of APG produced the same phenotype as overexpression of PGL1, suggesting antagonistic roles for the two genes
APG|OsPIL16	PGL1	Antagonistic actions of HLH/bHLH proteins are involved in grain length and weight in rice	Transcription of two known grain-length-related genes, GS3 and SRS3, was largely unaffected in the PGL1-overexpressing and APG-silenced plants
APG|OsPIL16	PGL1	Antagonistic actions of HLH/bHLH proteins are involved in grain length and weight in rice	PGL1-APG represents a new grain length and weight-controlling pathway in which APG is a negative regulator whose function is inhibited by PGL1
APG|OsPIL16	PGL2|OsBUL1	An atypical bHLH protein encoded by POSITIVE REGULATOR OF GRAIN LENGTH 2 is involved in controlling grain length and weight of rice through interaction with a typical bHLH protein APG	PGL2 interacts with a typical bHLH protein APG, a negative regulator of rice grain length and weight, in vitro and in vivo
APG|OsPIL16	PGL2|OsBUL1	An atypical bHLH protein encoded by POSITIVE REGULATOR OF GRAIN LENGTH 2 is involved in controlling grain length and weight of rice through interaction with a typical bHLH protein APG	These findings suggest that PGL2 and PGL1 redundantly suppress the function of APG by forming heterodimers to positively regulate the rice grain length, while the pathway through which BU1, the closest homolog of PGL2, controls grain length is independent of APG
APG|OsPIL16	PHYB|OsphyB	Phytochrome B Negatively Affects Cold Tolerance by Regulating OsDREB1 Gene Expression through Phytochrome Interacting Factor-Like Protein OsPIL16 in Rice.	Expression pattern analyses revealed that OsPIL16 transcripts were induced by cold stress and was significantly higher in the phyB mutant than in the WT
APG|OsPIL16	PHYB|OsphyB	Phytochrome B Negatively Affects Cold Tolerance by Regulating OsDREB1 Gene Expression through Phytochrome Interacting Factor-Like Protein OsPIL16 in Rice.	Moreover, yeast two-hybrid assay showed that OsPIL16 can bind to rice PHYB
APG|OsPIL16	PHYB|OsphyB	Phytochrome B Negatively Affects Cold Tolerance by Regulating OsDREB1 Gene Expression through Phytochrome Interacting Factor-Like Protein OsPIL16 in Rice.	Based on these results, we propose that phyB deficiency positively regulates OsDREB1 expression through OsPIL16 to enhance cell membrane integrity and to reduce the malondialdehyde concentration, resulting in the improved cold tolerance of the phyB mutants
APG|OsPIL16	SRS3|OsKINESIN-13A	Antagonistic actions of HLH/bHLH proteins are involved in grain length and weight in rice	Transcription of two known grain-length-related genes, GS3 and SRS3, was largely unaffected in the PGL1-overexpressing and APG-silenced plants
APIP10	Pi9|Piz-t|Pi2	The E3 Ligase APIP10 Connects the Effector AvrPiz-t to the NLR Receptor Piz-t in Rice.	The E3 Ligase APIP10 Connects the Effector AvrPiz-t to the NLR Receptor Piz-t in Rice.
APIP10	Pi9|Piz-t|Pi2	The E3 Ligase APIP10 Connects the Effector AvrPiz-t to the NLR Receptor Piz-t in Rice.	Conversely, silencing of APIP10 in the Piz-t background causes cell death, significant accumulation of Piz-t, and enhanced resistance to M
APIP10	Pi9|Piz-t|Pi2	The E3 Ligase APIP10 Connects the Effector AvrPiz-t to the NLR Receptor Piz-t in Rice.	oryzae, suggesting that APIP10 is a negative regulator of Piz-t
APIP10	Pi9|Piz-t|Pi2	The E3 Ligase APIP10 Connects the Effector AvrPiz-t to the NLR Receptor Piz-t in Rice.	We show that APIP10 promotes degradation of Piz-t via the 26S proteasome system
APIP10	Pi9|Piz-t|Pi2	The E3 Ligase APIP10 Connects the Effector AvrPiz-t to the NLR Receptor Piz-t in Rice.	Together, our results show that APIP10 is a novel E3 ligase that functionally connects the fungal effector AvrPiz-t to its NLR receptor Piz-t in rice
APIP12	APIP6	The Nup98 Homolog APIP12 Targeted by the Effector AvrPiz-t is Involved in Rice Basal Resistance Against Magnaporthe oryzae.	APIP12 significantly bound to AvrPiz-t and APIP6 in its middle portion and N-terminus, respectively, in yeast two-hybrid assay
APIP12	APIP6	The Nup98 Homolog APIP12 Targeted by the Effector AvrPiz-t is Involved in Rice Basal Resistance Against Magnaporthe oryzae.	Glutathione S-transferase (GST) pull-down assay further verified the interactions of APIP12 with AvrPiz-t and APIP6
APIP12	Pi9|Piz-t|Pi2	The Nup98 Homolog APIP12 Targeted by the Effector AvrPiz-t is Involved in Rice Basal Resistance Against Magnaporthe oryzae.	It is worth noting that neither knockout/knockdown nor overexpression of APIP12 attenuates Piz-t resistance
APIP5|OsbZIP53	Pi9|Piz-t|Pi2	Immunity to Rice Blast Disease by Suppression of Effector-Triggered Necrosis.	Conversely, Piz-t interacts with and stabilizes APIP5 to prevent necrosis at the necrotrophic stage
APIP5|OsbZIP53	Pi9|Piz-t|Pi2	Immunity to Rice Blast Disease by Suppression of Effector-Triggered Necrosis.	At the same time, APIP5 is essential for Piz-t stability
APIP6	OsEF3|OsELF3-2|OsELF3.2	OsELF3-2, an ortholog of Arabidopsis ELF3, interacts with the E3 ligase APIP6 and negatively regulates immunity against Magnaporthe oryzae in rice	OsELF3-2 interacts with APIP6 and negatively regulates basal resistance against Magnaporthe oryzae.
APO1|OsAPO1|SCM2	RFL|APO2	ABERRANT PANICLE ORGANIZATION 2/RFL, the rice ortholog of Arabidopsis LEAFY, suppresses the transition from inflorescence meristem to floral meristem through interaction with APO1	Further analysis indicated that APO2/RFL and APO1, the rice ortholog of Arabidopsis UNUSUAL FLORAL ORGANS, act cooperatively to control inflorescence and flower development
APO1|OsAPO1|SCM2	RFL|APO2	ABERRANT PANICLE ORGANIZATION 2/RFL, the rice ortholog of Arabidopsis LEAFY, suppresses the transition from inflorescence meristem to floral meristem through interaction with APO1	ABERRANT PANICLE ORGANIZATION 2/RFL, the rice ortholog of Arabidopsis LEAFY, suppresses the transition from inflorescence meristem to floral meristem through interaction with APO1
ARF8	OsGH3-2	'Evidence of an auxin signal pathway, microRNA167-ARF8-GH3, and its response to exogenous auxin in cultured rice cells'	It was also shown that expression of OsGH3-2, an rice IAA-conjugating enzyme, was positively regulated by ARF8
ARF8	OsGH3-2	'Evidence of an auxin signal pathway, microRNA167-ARF8-GH3, and its response to exogenous auxin in cultured rice cells'	Delivery of synthesized miR167 into cells led to decrease of both ARF8 mRNA and OsGH3-2 mRNA
ARF8	OsGH3-2	'Evidence of an auxin signal pathway, microRNA167-ARF8-GH3, and its response to exogenous auxin in cultured rice cells'	This study provides an evidence in which the exogeneous auxin signal is transduced to OsGH3-2 through miR167 and ARF8 in sequence
ARF8	OsGH3-2	'Evidence of an auxin signal pathway, microRNA167-ARF8-GH3, and its response to exogenous auxin in cultured rice cells'	This proposed auxin signal transduction pathway, auxin-miR167-ARF8-OsGH3-2, could be, in conjunction with the other microRNA-mediated auxin signals, an important one for responding to exogeneous auxin and for determining the cellular free auxin level which guides appropriate auxin responses
ART1	Nrat1	Plasma membrane-localized transporter for aluminum in rice	Expression of Nrat1 is up-regulated by Al in the roots and regulated by a C2H2 zinc finger transcription factor (ART1)
ART1	OsCDT3	A plasma membrane-localized small peptide is involved in rice aluminum tolerance	A transcription factor for Al tolerance, ART1, regulates the expression of at least 30 genes in rice. Here we functionally characterized one of the downstream genes, OsCDT3, which encodes a predicted peptide of only 53 amino acid residues rich in cysteine.
ART1	OsEXPA10	An Al-inducible expansin gene, OsEXPA10 is involved in root cell elongation of rice.	Here, we functionally characterized an Al-inducible expansin gene, OsEXPA10, which is regulated by a C2H2-type zinc finger transcription factor, ART1 in rice
ART1	OsFRDL2	Functional analysis of a MATE gene OsFRDL2 revealed its involvement in Al-induced secretion of citrate, but less contribution to Al tolerance in rice.	Furthermore, the expression of OsFRDL2 was regulated by ART1, a C2H2-type Zn-finger transcription factor for Al tolerance
ART1	OsFRDL4	An Al-inducible MATE gene is involved in external detoxification of Al in rice	Furthermore, the OsFRDL4 expression was regulated by ART1, a C2H2-type zinc finger transcription factor for Al tolerance
ART1	OsFRDL4	Retrotransposon-mediated aluminum tolerance through enhanced expression of the citrate transporter OsFRDL4.	2-kb insertion in the OsFRDL4 promoter region in japonica subspecies is responsible for their higher expression level of OsFRDL4 due to the increased number of cis-acting elements of ART1
ART1	STAR1	A zinc finger transcription factor ART1 regulates multiple genes implicated in aluminum tolerance in rice	A yeast one-hybrid assay showed that ART1 has a transcriptional activation potential and interacts with the promoter region of STAR1, an important factor in rice Al tolerance
ART1	STAR1	A zinc finger transcription factor ART1 regulates multiple genes implicated in aluminum tolerance in rice	Microarray analysis revealed 31 downstream transcripts regulated by ART1, including STAR1 and 2 and a couple of homologs of Al tolerance genes in other plants
Asr3|OsASR3	ASR5|OsAsr1	Abiotic stress responsive rice ASR1 and ASR3 exhibit different tissue-dependent sugar and hormone-sensitivities	OsASR1 and OsASR3 are the most abundant and are found in most tissues; they are enriched in the leaves and roots, respectively
Asr3|OsASR3	ASR5|OsAsr1	Abiotic stress responsive rice ASR1 and ASR3 exhibit different tissue-dependent sugar and hormone-sensitivities	Coexpression analysis of OsASR1 and OsASR3 and a comparison of the cis-acting elements upstream of OsASR1 and OsASR3 suggested that their expression is regulated in common by abiotic stresses but differently regulated by hormone and sugar signals
Asr3|OsASR3	ASR5|OsAsr1	Abiotic stress responsive rice ASR1 and ASR3 exhibit different tissue-dependent sugar and hormone-sensitivities	The results of quantitative real-time PCR analyses of OsASR1 and OsASR3 expression under various conditions further support this model
Asr3|OsASR3	ASR5|OsAsr1	Abiotic stress responsive rice ASR1 and ASR3 exhibit different tissue-dependent sugar and hormone-sensitivities	The expression of both OsASR1 and OsASR3 was induced by drought stress, which is a major regulator of the expression of all ASR genes in rice
Asr3|OsASR3	ASR5|OsAsr1	Abiotic stress responsive rice ASR1 and ASR3 exhibit different tissue-dependent sugar and hormone-sensitivities	OsASR1 transcription was highly induced by ABA, whereas OsASR3 transcription was strongly induced by GA
Asr3|OsASR3	ASR5|OsAsr1	Abiotic stress responsive rice ASR1 and ASR3 exhibit different tissue-dependent sugar and hormone-sensitivities	In addition, OsASR1 and OsASR3 expression was significantly induced by sucrose and sucrose/glucose treatments, respectively
Asr3|OsASR3	ASR5|OsAsr1	Abiotic stress responsive rice ASR1 and ASR3 exhibit different tissue-dependent sugar and hormone-sensitivities	Our data also showed that the overexpression of either OsASR1 or OsASR3 in transgenic rice plants increased their tolerance to drought and cold stress
Asr3|OsASR3	ASR5|OsAsr1	Abiotic stress responsive rice ASR1 and ASR3 exhibit different tissue-dependent sugar and hormone-sensitivities	Abiotic stress responsive rice ASR1 and ASR3 exhibit different tissue-dependent sugar and hormone-sensitivities
BAD1|OsBADH1	OsBADH2|fgr	OsBADH1 is possibly involved in acetaldehyde oxidation in rice plant peroxisomes	We found that OsBADH1 catalyzes the oxidation of acetaldehyde efficiently, while the activity of OsBADH2 is extremely low
BAD1|OsBADH1	OsBADH2|fgr	Dissecting substrate specificity of two rice BADH isoforms: Enzyme kinetics, docking and molecular dynamics simulation studies	Fragrance rice (Oryza sativa) contains two isoforms of BADH, named OsBADH1 and OsBADH2
BAD1|OsBADH1	OsBADH2|fgr	Dissecting substrate specificity of two rice BADH isoforms: Enzyme kinetics, docking and molecular dynamics simulation studies	OsBADH1 is implicated in acetaldehyde oxidation in rice plant peroxisomes, while the non-functional OsBADH2 is believed to be involved in the accumulation of 2-acetyl-1-pyrroline, the major compound of aroma in fragrance rice
BAD1|OsBADH1	OsBADH2|fgr	Dissecting substrate specificity of two rice BADH isoforms: Enzyme kinetics, docking and molecular dynamics simulation studies	Consistent with our previous study, kinetics data indicated that the enzymes catalyze the oxidation of GAB-ald more efficiently than Bet-ald and the OsBADH1 W172F and OsBADH2 W170F mutants displayed a higher catalytic efficiency towards GAB-ald
BAD1|OsBADH1	OsBADH2|fgr	Dissecting substrate specificity of two rice BADH isoforms: Enzyme kinetics, docking and molecular dynamics simulation studies	The amino acid residues, E262, L263, C296 and W461 of OsBADH1 and E260, L261, C294 and W459 of OsBADH2 located within 5 A of the OsBADH active site mainly interacted with GAB-ald forming strong hydrogen bonds in both OsBADH isoforms
BAD1|OsBADH1	OsBADH2|fgr	Dissecting substrate specificity of two rice BADH isoforms: Enzyme kinetics, docking and molecular dynamics simulation studies	Residues W163, N164, Q294, C296 and F397 of OsBADH1-Bet-ald and Y163, M167, W170, E260, S295 and C453 of OsBADH2-Bet-ald formed the main interaction sites while E260 showed an interaction energy of -14
BAD1|OsBADH1	OsBADH2|fgr	Dissecting substrate specificity of two rice BADH isoforms: Enzyme kinetics, docking and molecular dynamics simulation studies	Unconserved A290 in OsBADH1 and W288 in OsBADH2 appeared to be important for substrate recognition similar to that observed in PsAMADHs
BC1	OsMYB103L|CEF1	CEF1/OsMYB103L is involved in GA-mediated regulation of secondary wall biosynthesis in rice.	OsMYB103L mediates cellulose biosynthesis and secondary walls formation mainly through directly binding the CESA4, CESA7, CESA9 and BC1 promoters and regulating their expression
BC3|OsDRP2B	OsCesA4|Bc7|bc11	The rice dynamin-related protein DRP2B mediates membrane trafficking, and thereby plays a critical role in secondary cell wall cellulose biosynthesis	BC3 mutation and overexpression altered the abundance of cellulose synthase catalytic subunit 4 (OsCESA4) in the PM and in the endomembrane systems
Bc6|OsCesA9	OsCesA4|Bc7|bc11	Three Distinct Rice Cellulose Synthase Catalytic Subunit Genes Required for Cellulose Synthesis in the Secondary Wall	We show here that the genes responsible for three distinct brittle mutations of rice, induced by the insertion of the endogenous retrotransposon Tos17, correspond to CesA (cellulose synthase catalytic subunit) genes, OsCesA4, OsCesA7 and OsCesA9
Bc6|OsCesA9	OsCesA7	Three Distinct Rice Cellulose Synthase Catalytic Subunit Genes Required for Cellulose Synthesis in the Secondary Wall	We show here that the genes responsible for three distinct brittle mutations of rice, induced by the insertion of the endogenous retrotransposon Tos17, correspond to CesA (cellulose synthase catalytic subunit) genes, OsCesA4, OsCesA7 and OsCesA9
Bc6|OsCesA9	OsMYB103L|CEF1	CEF1/OsMYB103L is involved in GA-mediated regulation of secondary wall biosynthesis in rice	OsMYB103L mediates cellulose biosynthesis and secondary walls formation mainly through directly binding the CESA4, CESA7, CESA9 and BC1 promoters and regulating their expression
BEI|SBE1	OsBEIIb	OsbZIP58, a basic leucine zipper transcription factor, regulates starch biosynthesis in rice endosperm	Furthermore, OsbZIP58 was shown to bind directly to the promoters of six starch-synthesizing genes, OsAGPL3, Wx, OsSSIIa, SBE1, OsBEIIb, and ISA2, and to regulate their expression
BEI|SBE1	OsISA2	OsbZIP58, a basic leucine zipper transcription factor, regulates starch biosynthesis in rice endosperm	Furthermore, OsbZIP58 was shown to bind directly to the promoters of six starch-synthesizing genes, OsAGPL3, Wx, OsSSIIa, SBE1, OsBEIIb, and ISA2, and to regulate their expression
BEI|SBE1	RISBZ1|OsbZIP58	OsbZIP58, a basic leucine zipper transcription factor, regulates starch biosynthesis in rice endosperm	Furthermore, OsbZIP58 was shown to bind directly to the promoters of six starch-synthesizing genes, OsAGPL3, Wx, OsSSIIa, SBE1, OsBEIIb, and ISA2, and to regulate their expression
BEI|SBE1	Wx	OsbZIP58, a basic leucine zipper transcription factor, regulates starch biosynthesis in rice endosperm	Furthermore, OsbZIP58 was shown to bind directly to the promoters of six starch-synthesizing genes, OsAGPL3, Wx, OsSSIIa, SBE1, OsBEIIb, and ISA2, and to regulate their expression
bel|CYP81A6|bsl	CYP72A31	A novel rice cytochrome P450 gene, CYP72A31, confers tolerance to acetolactate synthase-inhibiting herbicides in rice and Arabidopsis	On the other hand, we showed that the cytochrome P450 monooxygenase CYP81A6, which has been reported to confer BSM tolerance, is barely involved, if at all, in BS tolerance, suggesting that the CYP72A31 enzyme has different herbicide specificities compared to CYP81A6
BG1	OsMADS34|PAP2	Regulatory Role of OsMADS34 in the Determination of Glumes Fate, Grain Yield, and Quality in Rice.	Interesting, transcriptional activity analysis revealed that OsMADS34 protein was a transcription repressor and it may influence grain yield by suppressing the expressions of BG1, GW8, GW2, and GL7 in the m34-z mutant
BLS1|BSG1|OsG1L6|TH1|AFD1	EG1	A role for TRIANGULAR HULL1 in fine-tuning spikelet morphogenesis in rice.	We then examined the effect of th1 mutation on the lemma-like structure formed in the long sterile lemma/glume1 (g1) and extra glume1 (eg1) mutants
BLS1|BSG1|OsG1L6|TH1|AFD1	EG1	A role for TRIANGULAR HULL1 in fine-tuning spikelet morphogenesis in rice.	The result showed that the th1 mutation strongly affected the morphology of the extra lemma of eg1, but had no significant effect on the transformed lemma of g1
BLS1|BSG1|OsG1L6|TH1|AFD1	G1	A role for TRIANGULAR HULL1 in fine-tuning spikelet morphogenesis in rice.	We then examined the effect of th1 mutation on the lemma-like structure formed in the long sterile lemma/glume1 (g1) and extra glume1 (eg1) mutants
BLS1|BSG1|OsG1L6|TH1|AFD1	G1	A role for TRIANGULAR HULL1 in fine-tuning spikelet morphogenesis in rice.	The result showed that the th1 mutation strongly affected the morphology of the extra lemma of eg1, but had no significant effect on the transformed lemma of g1
BLS1|BSG1|OsG1L6|TH1|AFD1	GW2	Beak-shaped grain 1/TRIANGULAR HULL 1, a DUF640 gene, is associated with grain shape, size and weight in rice	The BSG1 mutation affected the expression of genes potentially involved in the cell cycle and GW2, an important regulator of grain size in rice
Bphi008a	OsbZIP60	The Bphi008a gene interacts with the ethylene pathway and transcriptionally regulates MAPK genes in the response of rice to brown planthopper feeding	Finally, yeast two-hybrid screening results showed that Bphi008a is able to interact with a b-ZIP transcription factor (OsbZIP60) and a RNA polymerase polypeptide (SDRP)
Bphi008a	OsMPK13|OsBIMK2	The Bphi008a gene interacts with the ethylene pathway and transcriptionally regulates MAPK genes in the response of rice to brown planthopper feeding	Subsequently, we found that Bphi008a up-regulation and down-regulation were accompanied by different changes in transcription levels of OsMPK5, OsMPK12, OsMPK13, and OsMPK17 in transgenic plants
Bphi008a	OsMPK17	The Bphi008a gene interacts with the ethylene pathway and transcriptionally regulates MAPK genes in the response of rice to brown planthopper feeding	Subsequently, we found that Bphi008a up-regulation and down-regulation were accompanied by different changes in transcription levels of OsMPK5, OsMPK12, OsMPK13, and OsMPK17 in transgenic plants
Bphi008a	OsMSRMK2|OsMAP1|OsMPK5|OsMAPK2|OsMAPK5|OsBIMK1|OsMPK3	The Bphi008a gene interacts with the ethylene pathway and transcriptionally regulates MAPK genes in the response of rice to brown planthopper feeding	In vitro kinase assays showed that Bphi008a can be phosphorylated by rice Mitogen-activated Protein Kinase5 (OsMPK5), and yeast two-hybrid assays demonstrated that the carboxyl-terminal proline-rich region of Bphi008a interacts directly with this kinase
Bphi008a	OsMSRMK2|OsMAP1|OsMPK5|OsMAPK2|OsMAPK5|OsBIMK1|OsMPK3	The Bphi008a gene interacts with the ethylene pathway and transcriptionally regulates MAPK genes in the response of rice to brown planthopper feeding	Subsequently, we found that Bphi008a up-regulation and down-regulation were accompanied by different changes in transcription levels of OsMPK5, OsMPK12, OsMPK13, and OsMPK17 in transgenic plants
Bphi008a	OsWJUMK1|OsMPK12|OsBWMK1	The Bphi008a gene interacts with the ethylene pathway and transcriptionally regulates MAPK genes in the response of rice to brown planthopper feeding	Subsequently, we found that Bphi008a up-regulation and down-regulation were accompanied by different changes in transcription levels of OsMPK5, OsMPK12, OsMPK13, and OsMPK17 in transgenic plants
Bphi008a	SDRP	The Bphi008a gene interacts with the ethylene pathway and transcriptionally regulates MAPK genes in the response of rice to brown planthopper feeding	Finally, yeast two-hybrid screening results showed that Bphi008a is able to interact with a b-ZIP transcription factor (OsbZIP60) and a RNA polymerase polypeptide (SDRP)
brd2|DIM|DWF1|LHDD10	OsMADS50|OsSOC1|DTH3	Brassinosteroid (BR) biosynthetic gene lhdd10 controls late heading and plant height in rice (Oryza sativa L.).	Our data showed that lhdd10 influences heading date by controlling the expression of heading date regulators, such as OsMADS50 in both LD and SD conditions
BU1	D1|RGA1	BRASSINOSTEROID UPREGULATED1, encoding a helix-loop-helix protein, is a novel gene involved in brassinosteroid signaling and controls bending of the lamina joint in rice	In addition, compared to the wild type, the induction of BU1 by exogenous brassinolide did not require de novo protein synthesis and it was weaker in a BR receptor mutant OsbriI (Oryza sativa brassinosteroid insensitive1, d61) and a rice G protein alpha subunit (RGA1) mutant d1
BU1	D1|RGA1	BRASSINOSTEROID UPREGULATED1, encoding a helix-loop-helix protein, is a novel gene involved in brassinosteroid signaling and controls bending of the lamina joint in rice	These results indicate that BU1 protein is a positive regulator of BR response: it controls bending of the lamina joint in rice and it is a novel primary response gene that participates in two BR signaling pathways through OsBRI1 and RGA1
BU1	D11|CPB1|CYP724B1	H3K36 methylation is critical for brassinosteroid-regulated plant growth and development in rice	Consistently, transcriptome analyses revealed that SDG725 depletion results in down-regulation by more than two-fold of over 1000 genes, including D11, BRI1 and BU1, which are known to be involved in brassinosteroid biosynthesis or signaling pathways
BU1	D61|OsBRI1	H3K36 methylation is critical for brassinosteroid-regulated plant growth and development in rice	Consistently, transcriptome analyses revealed that SDG725 depletion results in down-regulation by more than two-fold of over 1000 genes, including D11, BRI1 and BU1, which are known to be involved in brassinosteroid biosynthesis or signaling pathways
BU1	D61|OsBRI1	BRASSINOSTEROID UPREGULATED1, encoding a helix-loop-helix protein, is a novel gene involved in brassinosteroid signaling and controls bending of the lamina joint in rice	In addition, compared to the wild type, the induction of BU1 by exogenous brassinolide did not require de novo protein synthesis and it was weaker in a BR receptor mutant OsbriI (Oryza sativa brassinosteroid insensitive1, d61) and a rice G protein alpha subunit (RGA1) mutant d1
BU1	D61|OsBRI1	BRASSINOSTEROID UPREGULATED1, encoding a helix-loop-helix protein, is a novel gene involved in brassinosteroid signaling and controls bending of the lamina joint in rice	These results indicate that BU1 protein is a positive regulator of BR response: it controls bending of the lamina joint in rice and it is a novel primary response gene that participates in two BR signaling pathways through OsBRI1 and RGA1
BU1	MRG702	MRG702, a reader protein of H3K4me3 and H3K36me3, is involved in brassinosteroid-regulated growth and flowering time control in rice.	Gene transcription analyses showed that MRG702 knock-down resulted in the down-regulation of BR-related genes, including D11, BRI1, and BU1, and several flowering genes including Ehd1, Ehd2/OsID1/RID1, Ehd3,OsMADS50, Hd3a, and RFT1
BU1	SDG725	H3K36 methylation is critical for brassinosteroid-regulated plant growth and development in rice	Consistently, transcriptome analyses revealed that SDG725 depletion results in down-regulation by more than two-fold of over 1000 genes, including D11, BRI1 and BU1, which are known to be involved in brassinosteroid biosynthesis or signaling pathways
CCP1|DFO1|EMF1	OSMADS58	CURVED CHIMERIC PALEA 1 encoding an EMF1-like protein maintains epigenetic repression of OsMADS58 in rice palea development.	We found that OsMADS58, a C-class gene responsible for carpel morphogenesis, was ectopically expressed in the ccp1palea, indicating that the ccp1 palea was misspecified and partially acquired carpel-like identity
CCP1|DFO1|EMF1	OSMADS58	CURVED CHIMERIC PALEA 1 encoding an EMF1-like protein maintains epigenetic repression of OsMADS58 in rice palea development.	Constitutive expression of OsMADS58 in the wild-type rice plants caused morphological abnormality of palea similar to that of ccp1, whereas OsMADS58 knockdown by RNAi in ccp1 could rescue the abnormal phenotype of mutant palea, suggesting that the repression of OsMADS58 expression by CCP1 is critical for palea development
CCP1|DFO1|EMF1	OSMADS58	CURVED CHIMERIC PALEA 1 encoding an EMF1-like protein maintains epigenetic repression of OsMADS58 in rice palea development.	Taken together, our results show that CCP1 plays an important role in palea development through maintaining H3K27me3-mediated epigenetic silence of the carpel identity-specifying gene OsMADS58, shedding light on the epigenetic mechanism in floral organ development
cdc2Os-1|CDKA1	cdc2Os-2|CDKA2	Isolation and characterization of cDNA clones encoding cdc2 homologues from Oryza sativa: a functional homologue and cognate variants	Using probes obtained by PCR amplification, we have isolated two cognate rice cDNAs (cdc2Os-1 and cdc2Os-2) encoding structural homologues of the cdc2+/CDC28 (cdc2) protein kinase from a cDNA library prepared from cultured rice cells
cdc2Os-1|CDKA1	cdc2Os-2|CDKA2	Isolation and characterization of cDNA clones encoding cdc2 homologues from Oryza sativa: a functional homologue and cognate variants	Comparison of the deduced amino acid sequences of cdc2Os-1 and cdc2Os-2 showed that they are 83% identical
cdc2Os-1|CDKA1	cdc2Os-2|CDKA2	Isolation and characterization of cDNA clones encoding cdc2 homologues from Oryza sativa: a functional homologue and cognate variants	Southern blot analysis indicated that the three rice clones (cdc2Os-1, cdc2Os-2 and R2) are derived from distinct genes and are each found in a single copy per rice haploid genome
cdc2Os-1|CDKA1	R2	Isolation and characterization of cDNA clones encoding cdc2 homologues from Oryza sativa: a functional homologue and cognate variants	Southern blot analysis indicated that the three rice clones (cdc2Os-1, cdc2Os-2 and R2) are derived from distinct genes and are each found in a single copy per rice haploid genome
cdc2Os-2|CDKA2	R2	Isolation and characterization of cDNA clones encoding cdc2 homologues from Oryza sativa: a functional homologue and cognate variants	Southern blot analysis indicated that the three rice clones (cdc2Os-1, cdc2Os-2 and R2) are derived from distinct genes and are each found in a single copy per rice haploid genome
cdc2Os-2|CDKA2	R2	Isolation and characterization of cDNA clones encoding cdc2 homologues from Oryza sativa: a functional homologue and cognate variants	However, despite the similarity in structure, both cdc2Os-2 and R2 were unable to complement the same mutant
CDKB2;1|cdc2Os3|CDKB2	R2	Differential expression of genes for cyclin-dependent protein kinases in rice plants	We have analyzed the expression of four rice (Oryza sativa) CDK genes, cdc2Os1, cdc2Os2, cdc2Os3, and R2, by in situ hybridization of sections of root apices
CEBiP|OsCEBiP	LYP4|OsLYP4	OsLYP4 and OsLYP6 play critical roles in rice defense signal transduction	Moreover, we found that OsLYP4 and OsLYP6 could form homo- and hetero-dimers, and could interact with CEBiP, suggesting an unexpected complexity of chitin perception in rice
CEBiP|OsCEBiP	LYP6|OsLYP6	OsLYP4 and OsLYP6 play critical roles in rice defense signal transduction	Moreover, we found that OsLYP4 and OsLYP6 could form homo- and hetero-dimers, and could interact with CEBiP, suggesting an unexpected complexity of chitin perception in rice
CEBiP|OsCEBiP	OsCERK1	Two LysM receptor molecules, CEBiP and OsCERK1, cooperatively regulate chitin elicitor signaling in rice	A plasma membrane glycoprotein, CEBiP (chitin elicitor binding protein) and a receptor kinase, CERK1 (chitin elicitor receptor kinase) (also known as LysM-RLK1), were identified as critical components for chitin signaling in rice and Arabidopsis, respectively
CEBiP|OsCEBiP	OsCERK1	Two LysM receptor molecules, CEBiP and OsCERK1, cooperatively regulate chitin elicitor signaling in rice	We report here that rice cells require a LysM receptor-like kinase, OsCERK1, in addition to CEBiP, for chitin signaling
CEBiP|OsCEBiP	OsCERK1	Two LysM receptor molecules, CEBiP and OsCERK1, cooperatively regulate chitin elicitor signaling in rice	The results of a yeast two-hybrid assay indicated that both CEBiP and OsCERK1 have the potential to form hetero- or homo-oligomers
CEBiP|OsCEBiP	OsCERK1	Two LysM receptor molecules, CEBiP and OsCERK1, cooperatively regulate chitin elicitor signaling in rice	Immunoprecipitation using a membrane preparation from rice cells treated with chitin oligosaccharides suggested the ligand-induced formation of a receptor complex containing both CEBiP and OsCERK1
CEBiP|OsCEBiP	OsCERK1	Two LysM receptor molecules, CEBiP and OsCERK1, cooperatively regulate chitin elicitor signaling in rice	Two LysM receptor molecules, CEBiP and OsCERK1, cooperatively regulate chitin elicitor signaling in rice
CEBiP|OsCEBiP	OsCERK1	OsCERK1 and OsRLCK176 play important roles in peptidoglycan and chitin signaling in rice innate immunity	OsCERK1 associated with OsLYP4 or OsLYP6 when induced by PGN but it associated with OsLYP4, OsLYP6, or CEBiP under chitin treatment, suggesting the presence of different patterns of ligand-induced heterooligomeric receptor complexes.
CEBiP|OsCEBiP	OsCERK1	The bifunctional plant receptor, OsCERK1, regulates both chitin-triggered immunity and arbuscular mycorrhizal symbiosis in rice.	On the other hand, a KO mutant of OsCEBiP, which forms a receptor complex with OsCERK1 and is essential for chitin-triggered immunity, established mycorrhizal symbiosis normally
CEBiP|OsCEBiP	OsRacGEF1	An OsCEBiP/OsCERK1-OsRacGEF1-OsRac1 module is an essential early component of chitin-induced rice immunity.	Collectively, our results suggest that OsCEBiP, OsCERK1, OsRacGEF1, and OsRac1 function as key components of a &quot;defensome&quot; critically engaged early during chitin-induced immunity
CFO1|OsMADS32	DL	CHIMERIC FLORAL ORGANS1, encoding a monocot-specific MADS box protein, regulates floral organ identity in rice	The floral organ identity gene DROOPING LEAF (DL) was expressed ectopically in all defective organs of cfo1 flowers
CFO1|OsMADS32	DL	CHIMERIC FLORAL ORGANS1, encoding a monocot-specific MADS box protein, regulates floral organ identity in rice	Double mutant analysis revealed that loss of DL function mitigated some of the defects of floral organs in cfo1 flowers
CFO1|OsMADS32	DL	CHIMERIC FLORAL ORGANS1, encoding a monocot-specific MADS box protein, regulates floral organ identity in rice	We propose that the CFO1 gene plays a pivotal role in maintaining floral organ identity through negative regulation of DL expression
CFO1|OsMADS32	OsMADS1|LHS1|AFO	Genome-wide targets regulated by the OsMADS1 transcription factor reveals its DNA recognition properties.	We show that the expression status of these nodal factors can be altered by inducing the OsMADS1-GR fusion protein and present a model for a regulatory cascade where the direct targets of OsMADS1, OsbHLH108/SPT, OsERF034 and OsHSF24, in turn control genes such as OsMADS32 and OsYABBY5
CFO1|OsMADS32	OsMADS2	OsMADS32 interacts with PI-like proteins and regulates rice flower development.	By yeast two hybrid and bimolecular fluorescence complementation assays, we revealed that the insertion of eight amino acids or deletion of the internal region in the K1 subdomain of OsMADS32 affects the interaction between OsMADS32 with PISTILLATA (PI)-like proteins OsMADS2 and OsMADS4
CFO1|OsMADS32	OsMADS4	OsMADS32 interacts with PI-like proteins and regulates rice flower development.	By yeast two hybrid and bimolecular fluorescence complementation assays, we revealed that the insertion of eight amino acids or deletion of the internal region in the K1 subdomain of OsMADS32 affects the interaction between OsMADS32 with PISTILLATA (PI)-like proteins OsMADS2 and OsMADS4
Chl1|OsChlD	Chl9|OsChlI	Rice Chlorina-1 and Chlorina-9 encode ChlD and ChlI subunits of Mg-chelatase, a key enzyme for chlorophyll synthesis and chloroplast development	Rice Chl1 and Chl9 genes were mapped to chromosome 3 and isolated by map-based cloning
Chl1|OsChlD	Chl9|OsChlI	Rice Chlorina-1 and Chlorina-9 encode ChlD and ChlI subunits of Mg-chelatase, a key enzyme for chlorophyll synthesis and chloroplast development	A missense mutation occurred in a highly conserved amino acid of ChlD in the chl1 mutant and ChlI in the chl9 mutant
Chl1|OsChlD	Chl9|OsChlI	Rice Chlorina-1 and Chlorina-9 encode ChlD and ChlI subunits of Mg-chelatase, a key enzyme for chlorophyll synthesis and chloroplast development	In the seedlings fed with aminolevulinate-dipyridyl in darkness, MgProto levels in the chl1 and chl9 mutants decreased up to 25% and 31% of that in wild-type, respectively, indicating that the Mg-chelatase activity is significantly reduced, causing the eventual decrease in chlorophyll synthesis
Chl1|OsChlD	Chl9|OsChlI	Rice Chlorina-1 and Chlorina-9 encode ChlD and ChlI subunits of Mg-chelatase, a key enzyme for chlorophyll synthesis and chloroplast development	Furthermore, Northern blot analysis indicated that the nuclear genes encoding the three subunits of Mg-chelatase and LhcpII in chl1 mutant are expressed about 2-fold higher than those in WT, but are not altered in the chl9 mutant
Chl1|OsChlD	Chl9|OsChlI	Rice Chlorina-1 and Chlorina-9 encode ChlD and ChlI subunits of Mg-chelatase, a key enzyme for chlorophyll synthesis and chloroplast development	Mg-protoporphyrin IX chelatase (Mg-chelatase) comprises three subunits (ChlH, ChlD and ChlI) and catalyzes the insertion of Mg(2+) into protoporphyrin IX, the last common intermediate precursor in both chlorophyll and heme biosyntheses, to produce Mg-protoporphyrin IX (MgProto)
Chl1|OsChlD	Chl9|OsChlI	Rice Chlorina-1 and Chlorina-9 encode ChlD and ChlI subunits of Mg-chelatase, a key enzyme for chlorophyll synthesis and chloroplast development	This result indicates that the ChlD subunit participates in negative feedback regulation of plastid-to-nucleus in the expression of nuclear genes encoding chloroplast proteins, but not the ChlI subunit
Chl1|OsChlD	Chl9|OsChlI	Rice Chlorina-1 and Chlorina-9 encode ChlD and ChlI subunits of Mg-chelatase, a key enzyme for chlorophyll synthesis and chloroplast development	Rice Chlorina-1 and Chlorina-9 encode ChlD and ChlI subunits of Mg-chelatase, a key enzyme for chlorophyll synthesis and chloroplast development
CHR729|OsCHD3|CRL6	OsCLF|SDG711	Histone H3K4me3 and H3K27me3 regulatory genes control stable transmission of an epimutation in rice.	Here we show that maintenance of a stably hypomethylated active epiallele in rice required a CHD3 protein (CHR729) and that over-expression of an H3K4me3 demethylase (JMJ703) or H3K27me3 methyltransferase (SDG711) could stably resilence the epiallele
Cht-2	Cht-3	Enhanced resistance to blast (Magnaporthe grisea) in transgenic Japonica rice by constitutive expression of rice chitinase	By an Agrobacterium-mediated transformation method, we reintroduced a rice class-I chitinase gene, Cht-2 or Cht-3, under the control of the enhanced CaMV 35S promoter and a hygromycin phosphotransferase gene, as a selection marker into the Japonica rice varieties Nipponbare and Koshihikari, which have retained the best popularity over a long period in Japan
Cht-2	Cht-3	Enhanced resistance to blast (Magnaporthe grisea) in transgenic Japonica rice by constitutive expression of rice chitinase	In regenerated plants (R(0)), the Cht-2 product was found to accumulate intracellularly whereas the Cht-3 product was found to be targeted extracellularly
CIGR2	OsHsf23	The elicitor-responsive gene for a GRAS family protein, CIGR2, suppresses cell death in rice inoculated with rice blast fungus via activation of a heat shock transcription factor, OsHsf23.	The elicitor-responsive gene for a GRAS family protein, CIGR2, suppresses cell death in rice inoculated with rice blast fungus via activation of a heat shock transcription factor, OsHsf23.
CIGR2	OsHsf23	The elicitor-responsive gene for a GRAS family protein, CIGR2, suppresses cell death in rice inoculated with rice blast fungus via activation of a heat shock transcription factor, OsHsf23.	We show that a rice GRAS family protein, CIGR2, is a bonafide transcriptional activator, and through this function, targets the B-type heat shock protein-encoding gene OsHsf23 (Os09g0456800)
CIGR2	OsHsf23	The elicitor-responsive gene for a GRAS family protein, CIGR2, suppresses cell death in rice inoculated with rice blast fungus via activation of a heat shock transcription factor, OsHsf23.	CIGR2 (Os07g0583600) is an N-acetylchitooligosaccharide elicitor-responsive gene whose activity, through the direct transcriptional control of OsHsf23, is required for mediating hypersensitive cell death activation during pathogen infection
CIGR2	OsHsf23	The elicitor-responsive gene for a GRAS family protein, CIGR2, suppresses cell death in rice inoculated with rice blast fungus via activation of a heat shock transcription factor, OsHsf23.	RNAi lines of CIGR2 and OsHsf23 similarly exhibited the higher level of granulation in the epidermal cells of leaf sheath inoculated with an avirulent isolate of rice blast fungus
CIGR2	OsHsf23	The elicitor-responsive gene for a GRAS family protein, CIGR2, suppresses cell death in rice inoculated with rice blast fungus via activation of a heat shock transcription factor, OsHsf23.	Interestingly, we did not observe altered levels of resistance, suggesting that CIGR2 suppresses excessive cell death in the incompatible interaction with blast fungus via activation of OsHsf23
CKI|EL1|Hd16	Ehd1	Hd16, a gene for casein kinase I, is involved in the control of rice flowering time by modulating the day-length response	In a near-isogenic line with the weak-photoperiod-sensitivity allele of Hd16, transcription levels of Ehd1, Hd3a, and RFT1 increased under long-day conditions, and transcription levels of Hd3a and RFT1 decreased under short-day conditions
CKI|EL1|Hd16	Ghd7	Genetic interactions involved in the inhibition of heading by heading date QTL, Hd2 in rice under long-day conditions	Combinations of several QTLs near Hd1, Hd2, Ghd7, Hd5, and Hd16 were detected under these four conditions
CKI|EL1|Hd16	Ghd7	Genetic interactions involved in the inhibition of heading by heading date QTL, Hd2 in rice under long-day conditions	Analysis of advanced backcross progenies revealed genetic interactions between Hd2 and Hd16 and between Hd2 and Ghd7
CKI|EL1|Hd16	Ghd7	Genetic interactions involved in the inhibition of heading by heading date QTL, Hd2 in rice under long-day conditions	In addition, QTLs near Hd2, Hd16, and Ghd7, which are involved in inhibition of heading under long-day conditions, function in the same pathway that controls heading date
CKI|EL1|Hd16	Ghd7	Hd16, a gene for casein kinase I, is involved in the control of rice flowering time by modulating the day-length response	By using near-isogenic lines with functional or deficient alleles of several rice flowering-time genes, we observed significant digenetic interactions between Hd16 and four other flowering-time genes (Ghd7, Hd1, DTH8 and Hd2)
CKI|EL1|Hd16	Ghd7	Hd16, a gene for casein kinase I, is involved in the control of rice flowering time by modulating the day-length response	Biochemical characterization indicated that the functional Hd16 recombinant protein specifically phosphorylated Ghd7
CKI|EL1|Hd16	Ghd7	Hd16, a gene for casein kinase I, is involved in the control of rice flowering time by modulating the day-length response	These results demonstrate that Hd16 acts as an inhibitor in the rice flowering pathway by enhancing the photoperiod response as a result of the phosphorylation of Ghd7
CKI|EL1|Hd16	Ghd7	Casein Kinases I and 2α Phosphorylate Oryza Sativa Pseudo-Response Regulator 37 (OsPRR37) in Photoperiodic Flowering in Rice	In floral induction, Hd16 acts upstream of Ghd7 and CKI interacts with and phosphorylates Ghd7
CKI|EL1|Hd16	Ghd7.1|Hd2|OsPRR37|DTH7	Casein Kinases I and 2α Phosphorylate Oryza Sativa Pseudo-Response Regulator 37 (OsPRR37) in Photoperiodic Flowering in Rice	Casein Kinases I and 2α Phosphorylate Oryza Sativa Pseudo-Response Regulator 37 (OsPRR37) in Photoperiodic Flowering in Rice
CKI|EL1|Hd16	HAZ1|HOX1a	Rice homeobox transcription factor HOX1a positively regulates gibberellin responses by directly suppressing EL1	In addition, HOX1a suppresses the transcription of early flowering1 (EL1), a negative regulator of GA signaling, and further electrophoretic mobility shift assay and chromatin immunoprecipitation analysis revealed that HOX1a directly bound to the promoter region of EL1 to suppress its expression and stimulate GA signaling
CKI|EL1|Hd16	HAZ1|HOX1a	Rice homeobox transcription factor HOX1a positively regulates gibberellin responses by directly suppressing EL1	These results demonstrate that HOX1a functions as a positive regulator of GA signaling by suppressing EL1, providing informative hints on the study of GA signaling
CKI|EL1|Hd16	HAZ1|HOX1a	Rice homeobox transcription factor HOX1a positively regulates gibberellin responses by directly suppressing EL1	Rice homeobox transcription factor HOX1a positively regulates gibberellin responses by directly suppressing EL1
CKI|EL1|Hd16	Hd1	Genetic interactions involved in the inhibition of heading by heading date QTL, Hd2 in rice under long-day conditions	Combinations of several QTLs near Hd1, Hd2, Ghd7, Hd5, and Hd16 were detected under these four conditions
CKI|EL1|Hd16	Hd1	Hd16, a gene for casein kinase I, is involved in the control of rice flowering time by modulating the day-length response	By using near-isogenic lines with functional or deficient alleles of several rice flowering-time genes, we observed significant digenetic interactions between Hd16 and four other flowering-time genes (Ghd7, Hd1, DTH8 and Hd2)
CKI|EL1|Hd16	Hd3a	Hd16, a gene for casein kinase I, is involved in the control of rice flowering time by modulating the day-length response	In a near-isogenic line with the weak-photoperiod-sensitivity allele of Hd16, transcription levels of Ehd1, Hd3a, and RFT1 increased under long-day conditions, and transcription levels of Hd3a and RFT1 decreased under short-day conditions
CKI|EL1|Hd16	Hd5|DTH8|Ghd8|OsHAP3H|LHD1|EF8|CAR8	Genetic interactions involved in the inhibition of heading by heading date QTL, Hd2 in rice under long-day conditions	Combinations of several QTLs near Hd1, Hd2, Ghd7, Hd5, and Hd16 were detected under these four conditions
CKI|EL1|Hd16	Hd5|DTH8|Ghd8|OsHAP3H|LHD1|EF8|CAR8	Hd16, a gene for casein kinase I, is involved in the control of rice flowering time by modulating the day-length response	By using near-isogenic lines with functional or deficient alleles of several rice flowering-time genes, we observed significant digenetic interactions between Hd16 and four other flowering-time genes (Ghd7, Hd1, DTH8 and Hd2)
CKI|EL1|Hd16	RFT1	Hd16, a gene for casein kinase I, is involved in the control of rice flowering time by modulating the day-length response	In a near-isogenic line with the weak-photoperiod-sensitivity allele of Hd16, transcription levels of Ehd1, Hd3a, and RFT1 increased under long-day conditions, and transcription levels of Hd3a and RFT1 decreased under short-day conditions
CKI|EL1|Hd16	SLR1|OsGAI	Rice early flowering1, a CKI, phosphorylates DELLA protein SLR1 to negatively regulate gibberellin signalling	Biochemical characterization showed that EL1 specifically phosphorylates the rice DELLA protein SLR1, proving a direct evidence for SLR1 phosphorylation
CKI|EL1|Hd16	SLR1|OsGAI	Rice early flowering1, a CKI, phosphorylates DELLA protein SLR1 to negatively regulate gibberellin signalling	Overexpression of SLR1 in wild-type plants caused a severe dwarf phenotype, which was significantly suppressed by EL1 deficiency, indicating the negative effect of SLR1 on GA signalling requires the EL1 function
CLPP4	OsClpP5	A rice virescent-yellow leaf mutant reveals new insights into the role and assembly of plastid caseinolytic protease in higher plants	Furthermore, we found that OsClpP3 directly interacts with OsClpT, that OsClpP4 directly interacts with OsClpP5 and OsClpT, and that both OsClpP4 and OsClpT can homodimerize
CLPP4	VYL	A rice virescent-yellow leaf mutant reveals new insights into the role and assembly of plastid caseinolytic protease in higher plants	Using a tandem affinity purification approach and mass spectrometry analysis, we identified OsClpP4 as a VYL-associated protein in vivo
CLPP4	VYL	A rice virescent-yellow leaf mutant reveals new insights into the role and assembly of plastid caseinolytic protease in higher plants	In addition, yeast two-hybrid assays demonstrated that VYL directly interacts with OsClpP3 and OsClpP4
COE1	OsBISERK1|OsSERK1|OsBAK1	COE1, an LRR-RLK responsible for commissural vein pattern formation in rice	COE1 encodes a leucine-rich repeat receptor-like kinase, whose amino acid sequence is similar to that of brassinosteroid-insensitive 1-associated receptor kinase 1 (BAK1), and which is localized at the plasma membrane
COE1	OsBISERK1|OsSERK1|OsBAK1	COE1, an LRR-RLK responsible for commissural vein pattern formation in rice	Because of the sequence similarity of COE1 to BAK1, we also examined the involvement of brassinosteroids in CV formation
COPT1	COPT5	Molecular and functional analyses of COPT/Ctr-type copper transporter-like gene family in rice	However, only two, COPT1 and COPT5, have been characterized for their functions in Cu transport
COPT1	COPT5	Molecular and functional analyses of COPT/Ctr-type copper transporter-like gene family in rice	Among the proteins encoded by rice COPTs, COPT2, COPT3, and COPT4 physically interacted with COPT6, respectively, except for the known interaction between COPT1 and COPT5
CP29	Stn7	The STN8 kinase-PBCP phosphatase system is responsible for high-light-induced reversible phosphorylation of the PSII inner antenna subunit CP29 in rice.	Different from the case of the major LHCII antenna complex, the STN7 kinase and its related PPH1 phosphatase were proven not to be involved in CP29 phosphorylation, indicating that a different set of enzymes act in the high-light response
CPD|OsCPDP|qUVR-10	OsMeCP	Methyl-CpG binding domain protein acts to regulate the repair of cyclobutane pyrimidine dimers on rice DNA.	Overexpression of OsMeCP led to lower Os10g0167600 transcript levels and a higher CPD content than in the WT, but the reverse was true in the OsMeCP-RNAi line
CPT1	CycB1;1|OsCycB1;1	Enhanced tolerance to chilling stress in OsMYB3R-2 transgenic rice is mediated by alteration in cell cycle and ectopic expression of stress genes	OsCPT1, which may be involved in the dehydration-responsive element-binding factor 1A pathway, showed the same transcription pattern in response to cold as did OsCycB1;1 in transgenic rice
CRC1	PAIR1	Central region component1, a novel synaptonemal complex component, is essential for meiotic recombination initiation in rice	CRC1 interacts with homologous pairing aberration in rice meiosis1 (PAIR1) in vitro, suggesting that these proteins act as a complex to promote DSB formation
CRC1	PAIR2	Central region component1, a novel synaptonemal complex component, is essential for meiotic recombination initiation in rice	We found that CRC1 is also essential for the recruitment of PAIR2 onto meiotic chromosomes
CRC1	ZEP1	Central region component1, a novel synaptonemal complex component, is essential for meiotic recombination initiation in rice	CRC1 colocalizes with ZEP1, the rice SC transverse filament protein, to the central region of SCs in a mutually dependent fashion
CRC1	ZEP1	Central region component1, a novel synaptonemal complex component, is essential for meiotic recombination initiation in rice	Consistent with this colocalization, CRC1 interacts with ZEP1 in yeast two-hybrid assays
CRK10	OsNPR1|NH1	A Genetic Screen Identifies a Requirement for Cysteine-Rich-Receptor-Like Kinases in Rice NH1 (OsNPR1)-Mediated Immunity.	We also show that elevated levels of NH1 expression lead to enhanced CRK10 expression and that the rice TGA2
CRK10	OsNPR1|NH1	A Genetic Screen Identifies a Requirement for Cysteine-Rich-Receptor-Like Kinases in Rice NH1 (OsNPR1)-Mediated Immunity.	These experiments demonstrate a requirement for CRKs in NH1-mediated immunity and establish a molecular link between NH1 and induction of CRK10 expression
CRL1|ARL1	Crl5	The auxin responsive AP2/ERF transcription factor CROWN ROOTLESS5 is involved in crown root initiation in rice through the induction of OsRR1, a type-A response regulator of cytokinin signaling	A putative auxin response element in the CRL5 promoter region specifically interacted with a rice ARF, demonstrating that CRL5 may be a direct target of an ARF, similar to CRL1/ADVENTITIOUS ROOTLESS1 (ARL1) that also regulates crown root initiation
CRL1|ARL1	Crl5	The auxin responsive AP2/ERF transcription factor CROWN ROOTLESS5 is involved in crown root initiation in rice through the induction of OsRR1, a type-A response regulator of cytokinin signaling	A crl1 crl5 double mutant displayed an additive phenotype, indicating that these two genes function in different genetic pathways for crown root initiation
CRL1|ARL1	OsIAA4	Constitutive expression of pathogen-inducible OsWRKY31 enhances disease resistance and affects root growth and auxin response in transgenic rice plants	The lines with overexpression showed constitutive expression of many defense-related genes, such as PBZ1 and OsSci2, as well as early auxin-response genes, such as OsIAA4 and OsCrl1 genes
CRL1|ARL1	OsPR10a|PBZ1	Constitutive expression of pathogen-inducible OsWRKY31 enhances disease resistance and affects root growth and auxin response in transgenic rice plants	The lines with overexpression showed constitutive expression of many defense-related genes, such as PBZ1 and OsSci2, as well as early auxin-response genes, such as OsIAA4 and OsCrl1 genes
CRL1|ARL1	QHB	Identification of CROWN ROOTLESS1-regulated genes in rice reveals specific and conserved elements of postembryonic root formation.	We show that CRL1 positively regulates 277 genes, including key genes involved in meristem patterning (such as QUIESCENT-CENTER SPECIFIC HOMEOBOX; QHB), cell proliferation and hormone homeostasis
Crl5	OsRR1	The auxin responsive AP2/ERF transcription factor CROWN ROOTLESS5 is involved in crown root initiation in rice through the induction of OsRR1, a type-A response regulator of cytokinin signaling	In addition, ProACT:CRL5/WT showed a cytokinin-resistant phenotype for crown root initiation, and also up-regulated the expression of two negative regulators of cytokinin signaling, OsRR1 and OsRR2, which were downregulated in crl5
Crl5	OsRR1	The auxin responsive AP2/ERF transcription factor CROWN ROOTLESS5 is involved in crown root initiation in rice through the induction of OsRR1, a type-A response regulator of cytokinin signaling	Transgenic plants that over-expressed OsRR1 under the control of the CRL5 promoter in a crl5 mutant background produced a higher number of crown roots than the crl5 plant
Crl5	OsRR1	The auxin responsive AP2/ERF transcription factor CROWN ROOTLESS5 is involved in crown root initiation in rice through the induction of OsRR1, a type-A response regulator of cytokinin signaling	Taken together, these results indicate that auxin-induced CRL5 promotes crown root initiation through repression of cytokinin signaling by positively regulating type-A RR, OsRR1
Crl5	OsRR2	The auxin responsive AP2/ERF transcription factor CROWN ROOTLESS5 is involved in crown root initiation in rice through the induction of OsRR1, a type-A response regulator of cytokinin signaling	In addition, ProACT:CRL5/WT showed a cytokinin-resistant phenotype for crown root initiation, and also up-regulated the expression of two negative regulators of cytokinin signaling, OsRR1 and OsRR2, which were downregulated in crl5
CSA	OsBZR1	Brassinosteroids Promote Development of Rice Pollen Grains and Seeds by Triggering Expression of CSA, a MYB Domain Protein.	Mechanically, OsBZR1 directly promotes CSA expression and CSA directly triggers expression of sugar partitioning and metabolic genes during pollen and seed development
CSA	OsMST8	Carbon starved anther encodes a MYB domain protein that regulates sugar partitioning required for rice pollen development	In addition, the expression of MST8, encoding a monosaccharide transporter, was greatly reduced in csa anthers
CSA	OsMST8	Carbon starved anther encodes a MYB domain protein that regulates sugar partitioning required for rice pollen development	Furthermore, CSA was found to be associated in vivo and in vitro with the promoter of MST8
CSN6	IDEF1	CSN6, a subunit of the COP9 signalosome, is involved in early response to iron deficiency in Oryza sativa.	In contrast to CSN6, the IDEF1 protein and expression of several iron uptake/utilisation-related genes are increased in response to -Fe
CSN6	IDEF1	CSN6, a subunit of the COP9 signalosome, is involved in early response to iron deficiency in Oryza sativa.	Thus, we constructed CSN6 transgenic sense and antisense lines and found that experimental depletion of CSN6 results in accumulation of the IDEF1 protein and up-regulation of several iron uptake/utilisation-related genes
CSN6	IDEF1	CSN6, a subunit of the COP9 signalosome, is involved in early response to iron deficiency in Oryza sativa.	Collectively, the cellular CSN6 level is decreased during early stages of -Fe to ensure the rapid accumulation of IDEF1, which in turn up-regulates several iron uptake/utilisation-related genes to help overcome -Fe stress in rice
CycB1;1|OsCycB1;1	OsMYB3R-2	Enhanced tolerance to chilling stress in OsMYB3R-2 transgenic rice is mediated by alteration in cell cycle and ectopic expression of stress genes	We show that OsMYB3R-2 specifically bound to a mitosis-specific activator cis-element, (T/C)C(T/C)AACGG(T/C)(T/C)A, a conserved sequence that was found in promoters of cyclin genes such as OsCycB1;1 and OsKNOLLE2
CycB1;1|OsCycB1;1	OsMYB3R-2	Enhanced tolerance to chilling stress in OsMYB3R-2 transgenic rice is mediated by alteration in cell cycle and ectopic expression of stress genes	In addition, overexpression of OsMYB3R-2 in rice led to higher transcript levels of several G2/M phase-specific genes, including OsCycB1;1, OsCycB2;1, OsCycB2;2, and OsCDC20
CycB1;1|OsCycB1;1	OsMYB3R-2	Enhanced tolerance to chilling stress in OsMYB3R-2 transgenic rice is mediated by alteration in cell cycle and ectopic expression of stress genes	The level of cellular free proline was increased in the overexpressed rice lines of OsMYB3R-2 and OsCycB1;1 transgenic plants compared with wild-type plants under the cold treatment
CycB1;1|OsCycB1;1	OsMYB3R-2	Enhanced tolerance to chilling stress in OsMYB3R-2 transgenic rice is mediated by alteration in cell cycle and ectopic expression of stress genes	These results suggest that OsMYB3R-2 targets OsCycB1;1 and regulates the progress of the cell cycle during chilling stress
Cyclin-T1;3	GL3.1|qGL3-1|qGL3|OsPPKL1	The novel quantitative trait locus GL3.1 controls rice grain size and yield by regulating Cyclin-T1;3	The novel quantitative trait locus GL3.1 controls rice grain size and yield by regulating Cyclin-T1;3
CYCLOPS|OsIPD3	OsCCaMK|OsDMI3	CYCLOPS, a mediator of symbiotic intracellular accommodation	We observed colocalization and physical interaction between CCaMK and CYCLOPS in plant and yeast cell nuclei in the absence of symbiotic stimulation
CYCLOPS|OsIPD3	OsCCaMK|OsDMI3	CYCLOPS, a mediator of symbiotic intracellular accommodation	Importantly, CYCLOPS is a phosphorylation substrate of CCaMK in vitro
CYCLOPS|OsIPD3	OsCCaMK|OsDMI3	CYCLOPS, a mediator of symbiotic intracellular accommodation	Our results suggest that CYCLOPS forms an ancient, preassembled signal transduction complex with CCaMK that is specifically required for infection, whereas organogenesis likely requires additional yet-to-be identified CCaMK interactors or substrates
CYP703A3	OsMYBGA|OsGAMYB	Gibberellin modulates anther development in rice via the transcriptional regulation of GAMYB	Together, these results suggest that GA regulates exine formation and the PCD of tapetal cells and that direct activation of CYP703A3 by GAMYB is key to exine formation
CYP704B2	OsABCG15	The ATP-binding cassette transporter OsABCG15 is required for anther development and pollen fertility in rice	Two genes CYP704B2 and WDA1, involved in the biosynthesis of very-long-chain fatty acids for the establishment of the anther cuticle and pollen exine, were downregulated in osabcg15 mutant, suggesting that OsABCG15 may play a key function in the processes related to sporopollenin biosynthesis or sporopollenin transfer from tapetal cells to anther locules
CYP704B2	OsABCG26	An ABC transporter, OsABCG26, is required for anther cuticle and pollen exine formation and pollen-pistil interactions in rice	Expression of some key genes involved in lipid metabolism and transport, such as UDT1, WDA1, CYP704B2, OsABCG15, OsC4 and OsC6, was significantly altered in osabcg26 anther, possibly due to a disturbance in the homeostasis of anther lipid metabolism and transport
CYP704B2	WDA1	The ATP-binding cassette transporter OsABCG15 is required for anther development and pollen fertility in rice	Two genes CYP704B2 and WDA1, involved in the biosynthesis of very-long-chain fatty acids for the establishment of the anther cuticle and pollen exine, were downregulated in osabcg15 mutant, suggesting that OsABCG15 may play a key function in the processes related to sporopollenin biosynthesis or sporopollenin transfer from tapetal cells to anther locules
CYP714B1	CYP714B2	CYP714B1 and CYP714B2 encode gibberellin 13-oxidases that reduce gibberellin activity in rice	Here, we report that two cytochrome P450 genes, CYP714B1 and CYP714B2, encode GA 13-oxidase in rice
CYP714B1	CYP714B2	CYP714B1 and CYP714B2 encode gibberellin 13-oxidases that reduce gibberellin activity in rice	Transgenic Arabidopsis plants that overexpress CYP714B1 or CYP714B2 show semidwarfism
CYP714B1	CYP714B2	CYP714B1 and CYP714B2 encode gibberellin 13-oxidases that reduce gibberellin activity in rice	Functional analysis using yeast or insect cells shows that recombinant CYP714B1 and CYP714B2 proteins can convert GA(12) into GA(53) (13-OH GA(12)) in vitro
CYP714B1	CYP714B2	CYP714B1 and CYP714B2 encode gibberellin 13-oxidases that reduce gibberellin activity in rice	Moreover, the levels of 13-OH GAs including GA(1) were decreased, whereas those of 13-H GAs including GA(4) (which is more active than GA(1)) were increased, in the rice cyp714b1 cyp714b2 double mutant
CYP714B1	CYP714B2	CYP714B1 and CYP714B2 encode gibberellin 13-oxidases that reduce gibberellin activity in rice	These results indicate that CYP714B1 and CYP714B2 play a predominant role in GA 13-hydroxylation in rice
CYP714B1	CYP714B2	CYP714B1 and CYP714B2 encode gibberellin 13-oxidases that reduce gibberellin activity in rice	Moreover, CYP714B1 and CYP714B2 expression was up-regulated by exogenous application of bioactive GAs
CYP714B1	CYP714B2	CYP714B1 and CYP714B2 encode gibberellin 13-oxidases that reduce gibberellin activity in rice	CYP714B1 and CYP714B2 encode gibberellin 13-oxidases that reduce gibberellin activity in rice
CYP734A2	OsBIHD1	NBS-LRR Protein Pik-H4 Interacts with OsBIHD1 to Balance Rice Blast Resistance and Growth by Coordinating Ethylene-Brassinosteroid Pathway.	Furthermore, OsBIHD1 was found to be capable of binding to the sequence-specific cis-elements on the promoters of CYP734A2 to suppress the plant growth under fungal invasion
CYP734A2	OSH1|Oskn1	Genome-Wide Study of KNOX Regulatory Network Reveals Brassinosteroid Catabolic Genes Important for Shoot Meristem Function in Rice	Among these targets, BR catabolism genes CYP734A2, CYP734A4, and CYP734A6 were rapidly upregulated by OSH1 induction.
CYP734A4	OSH1|Oskn1	Genome-Wide Study of KNOX Regulatory Network Reveals Brassinosteroid Catabolic Genes Important for Shoot Meristem Function in Rice	Among these targets, BR catabolism genes CYP734A2, CYP734A4, and CYP734A6 were rapidly upregulated by OSH1 induction.
CYP734A6	OSH1|Oskn1	Genome-Wide Study of KNOX Regulatory Network Reveals Brassinosteroid Catabolic Genes Important for Shoot Meristem Function in Rice	Among these targets, BR catabolism genes CYP734A2, CYP734A4, and CYP734A6 were rapidly upregulated by OSH1 induction.
CYP76M6	CYP76M8	Picking sides: distinct roles for CYP76M6 and CYP76M8 in rice oryzalexin biosynthesis	In particular, CYP76M5, CYP76M6 and CYP76M8 were all shown to carry out C-7beta hydroxylation, whereas CYP701A8 catalyses C-3alpha hydroxylation, with oxy groups found at both positions in oryzalexins A-D, suggesting that these may act consecutively in oryzalexin biosynthesis
CYP76M6	CYP76M8	Picking sides: distinct roles for CYP76M6 and CYP76M8 in rice oryzalexin biosynthesis	In the present paper, we report that, although CYP701A8 only poorly reacts with 7beta-hydroxy-ent-sandaracopimaradiene, CYP76M6 and CYP76M8 readily react with 3alpha-hydroxy-ent-sandaracopimaradiene
CYP76M6	CYP76M8	Picking sides: distinct roles for CYP76M6 and CYP76M8 in rice oryzalexin biosynthesis	Notably, their activity yields distinct products, resulting from hydroxylation at C-9beta by CYP76M6 or C-7beta by CYP76M8, on different sides of the core tricyclic ring structure
CYP76M6	CYP76M8	Picking sides: distinct roles for CYP76M6 and CYP76M8 in rice oryzalexin biosynthesis	Thus CYP76M6 and CYP76M8 have distinct non-redundant roles in orzyalexin biosynthesis
CYP76M6	CYP76M8	Picking sides: distinct roles for CYP76M6 and CYP76M8 in rice oryzalexin biosynthesis	Picking sides: distinct roles for CYP76M6 and CYP76M8 in rice oryzalexin biosynthesis
CYP90D3	D2|CYP90D2|SMG11	Rice CYP90D2 and CYP90D3 catalyze C-23 hydroxylation of brassinosteroids in vitro	We report the biochemical characterization of two brassinosteroid-biosynthetic P450s from rice: CYP90D2 and CYP90D3
CYP90D3	D2|CYP90D2|SMG11	Rice CYP90D2 and CYP90D3 catalyze C-23 hydroxylation of brassinosteroids in vitro	However, in vitro biochemical assays using baculovirus/insect cell-produced proteins revealed that both CYP90D2 and CYP90D3 catalyze C-23 hydroxylation of various 22-hydroxylated brassinosteroids, but with markedly different catalytic efficiencies
CYP90D3	D2|CYP90D2|SMG11	Rice CYP90D2 and CYP90D3 catalyze C-23 hydroxylation of brassinosteroids in vitro	These results indicate that CYP90D2 and CYP90D3 can act as brassinosteroid C-23 hydroxylases in rice
CYP90D3	D2|CYP90D2|SMG11	Rice CYP90D2 and CYP90D3 catalyze C-23 hydroxylation of brassinosteroids in vitro	Rice CYP90D2 and CYP90D3 catalyze C-23 hydroxylation of brassinosteroids in vitro
CYP93G1	CYP93G2	Cytochrome P450 93G1 Is a Flavone Synthase II That Channels Flavanones to the Biosynthesis of Tricin O-Linked Conjugates in Rice.	In this study, we demonstrate that CYP93G1, the closest homolog of CYP93G2 in rice, is a bona fide flavone synthase II (FNSII) that catalyzes the direct conversion of flavanones to flavones
CYP93G2	OsCGT	CYP93G2 is a flavanone 2-hydroxylase required for C-glycosylflavone biosynthesis in rice	Coexpression of CYP93G2 and OsCGT in Arabidopsis resulted in the production of C-glucosyl-2-hydroxyflavanones in the dibenzoylmethane tautomeric form
CYP93G2	OsCGT	CYP93G2 is a flavanone 2-hydroxylase required for C-glycosylflavone biosynthesis in rice	Thus, CYP93G2 generates 2-hydroxyflavanone substrates from flavanones for C-glucosylation by OsCGT in planta
CYP99A2	CYP99A3	OsTGAP1, a bZIP transcription factor, coordinately regulates the inductive production of diterpenoid phytoalexins in rice	The knock-out mutant for OsTGAP1 had almost no expression of the five clustered genes (OsCPS4, OsKSL4, CYP99A2, CYP99A3, and OsMAS) or production of momilactones upon elicitor treatment
CYP99A2	CYP99A3	CYP99A3: functional identification of a diterpene oxidase from the momilactone biosynthetic gene cluster in rice	Strikingly, the rice genome contains a biosynthetic gene cluster for momilactone production, located on rice chromosome 4, which contains two cytochrome P450 (CYP) mono-oxygenases, CYP99A2 and CYP99A3, with undefined roles; although it has been previously shown that RNA interference double knock-down of this pair of closely related CYPs reduced momilactone accumulation
CYP99A2	CYP99A3	CYP99A3: functional identification of a diterpene oxidase from the momilactone biosynthetic gene cluster in rice	Here we attempted biochemical characterization of CYP99A2 and CYP99A3, which was ultimately achieved by complete gene recoding, enabling functional recombinant expression in bacteria
CYP99A2	CYP99A3	CYP99A3: functional identification of a diterpene oxidase from the momilactone biosynthetic gene cluster in rice	With these synthetic gene constructs it was possible to demonstrate that while CYP99A2 does not exhibit significant activity with diterpene substrates, CYP99A3 catalyzes consecutive oxidations of the C19 methyl group of the momilactone precursor syn-pimara-7,15-diene to form, sequentially, syn-pimaradien-19-ol, syn-pimaradien-19-al, and syn-pimaradien-19-oic acid
CYP99A2	DPF	Diterpenoid Phytoalexin Factor, a bHLH Transcription Factor, Plays a Central Role in the Biosynthesis of Diterpenoid Phytoalexins in Rice.	In addition, DPF partly regulates CYP99A2 through the N-box
CYP99A2	MAS	OsTGAP1, a bZIP transcription factor, coordinately regulates the inductive production of diterpenoid phytoalexins in rice	The knock-out mutant for OsTGAP1 had almost no expression of the five clustered genes (OsCPS4, OsKSL4, CYP99A2, CYP99A3, and OsMAS) or production of momilactones upon elicitor treatment
CYP99A2	OsCPS4|OsCyc1	OsTGAP1, a bZIP transcription factor, coordinately regulates the inductive production of diterpenoid phytoalexins in rice	The knock-out mutant for OsTGAP1 had almost no expression of the five clustered genes (OsCPS4, OsKSL4, CYP99A2, CYP99A3, and OsMAS) or production of momilactones upon elicitor treatment
CYP99A2	OsDTS2|OsKSL4|OsKS4	OsTGAP1, a bZIP transcription factor, coordinately regulates the inductive production of diterpenoid phytoalexins in rice	The knock-out mutant for OsTGAP1 had almost no expression of the five clustered genes (OsCPS4, OsKSL4, CYP99A2, CYP99A3, and OsMAS) or production of momilactones upon elicitor treatment
CYP99A2	OsTGAP1|OsbZIP37	OsTGAP1, a bZIP transcription factor, coordinately regulates the inductive production of diterpenoid phytoalexins in rice	The knock-out mutant for OsTGAP1 had almost no expression of the five clustered genes (OsCPS4, OsKSL4, CYP99A2, CYP99A3, and OsMAS) or production of momilactones upon elicitor treatment
CYP99A3	MAS	OsTGAP1, a bZIP transcription factor, coordinately regulates the inductive production of diterpenoid phytoalexins in rice	The knock-out mutant for OsTGAP1 had almost no expression of the five clustered genes (OsCPS4, OsKSL4, CYP99A2, CYP99A3, and OsMAS) or production of momilactones upon elicitor treatment
CYP99A3	OsCPS4|OsCyc1	OsTGAP1, a bZIP transcription factor, coordinately regulates the inductive production of diterpenoid phytoalexins in rice	The knock-out mutant for OsTGAP1 had almost no expression of the five clustered genes (OsCPS4, OsKSL4, CYP99A2, CYP99A3, and OsMAS) or production of momilactones upon elicitor treatment
CYP99A3	OsDTS2|OsKSL4|OsKS4	OsTGAP1, a bZIP transcription factor, coordinately regulates the inductive production of diterpenoid phytoalexins in rice	The knock-out mutant for OsTGAP1 had almost no expression of the five clustered genes (OsCPS4, OsKSL4, CYP99A2, CYP99A3, and OsMAS) or production of momilactones upon elicitor treatment
CYP99A3	OsTGAP1|OsbZIP37	OsTGAP1, a bZIP transcription factor, coordinately regulates the inductive production of diterpenoid phytoalexins in rice	The knock-out mutant for OsTGAP1 had almost no expression of the five clustered genes (OsCPS4, OsKSL4, CYP99A2, CYP99A3, and OsMAS) or production of momilactones upon elicitor treatment
CysP13|CpP13|PG5a|Prol-06	PG5b|Prol-08	The same nuclear proteins bind to the 5?-flanking regions of genes for the rice seed storage protein: 16 kDa albumin, 13 kDa prolamin and type II glutelin	We isolated two novel genomic genes for prolamins (PG5a and PG5b) and obtained the promoter region of the glutelin gene by PCR
CysR10|crP10	PDIL2;3	Distinct roles of protein disulfide isomerase and P5 sulfhydryl oxidoreductases in multiple pathways for oxidation of structurally diverse storage proteins in rice	PDIL2;3 knockdown inhibited the accumulation of Cys-rich 10-kD prolamin (crP10) in the core of PB-I
CysR10|crP10	PDIL2;3	Distinct roles of protein disulfide isomerase and P5 sulfhydryl oxidoreductases in multiple pathways for oxidation of structurally diverse storage proteins in rice	Conversely, crP10 knockdown dispersed PDIL2;3 into the ER lumen
CysR10|crP10	PDIL2;3	Distinct roles of protein disulfide isomerase and P5 sulfhydryl oxidoreductases in multiple pathways for oxidation of structurally diverse storage proteins in rice	We discuss PDIL2;3-dependent and PDIL2;3-independent oxidation pathways that sustain disulfide bonds of crP10 in PB-I
cZOGT1	cZOGT2	Cytokinin activity of cis-zeatin and phenotypic alterations induced by overexpression of putative cis-Zeatin-O-glucosyltransferase in rice	We identified three putative cZ-O-glucosyltransferases (cZOGT1, cZOGT2, and cZOGT3) in rice
cZOGT1	cZOGT2	Cytokinin activity of cis-zeatin and phenotypic alterations induced by overexpression of putative cis-Zeatin-O-glucosyltransferase in rice	Transgenic rice lines ectopically overexpressing the cZOGT1 and cZOGT2 genes exhibited short-shoot phenotypes, delay of leaf senescence, and decrease in crown root number, while cZOGT3 overexpressor lines did not show shortened shoots
cZOGT1	cZOGT3	Cytokinin activity of cis-zeatin and phenotypic alterations induced by overexpression of putative cis-Zeatin-O-glucosyltransferase in rice	We identified three putative cZ-O-glucosyltransferases (cZOGT1, cZOGT2, and cZOGT3) in rice
cZOGT1	cZOGT3	Cytokinin activity of cis-zeatin and phenotypic alterations induced by overexpression of putative cis-Zeatin-O-glucosyltransferase in rice	Transgenic rice lines ectopically overexpressing the cZOGT1 and cZOGT2 genes exhibited short-shoot phenotypes, delay of leaf senescence, and decrease in crown root number, while cZOGT3 overexpressor lines did not show shortened shoots
cZOGT2	cZOGT3	Cytokinin activity of cis-zeatin and phenotypic alterations induced by overexpression of putative cis-Zeatin-O-glucosyltransferase in rice	We identified three putative cZ-O-glucosyltransferases (cZOGT1, cZOGT2, and cZOGT3) in rice
cZOGT2	cZOGT3	Cytokinin activity of cis-zeatin and phenotypic alterations induced by overexpression of putative cis-Zeatin-O-glucosyltransferase in rice	Transgenic rice lines ectopically overexpressing the cZOGT1 and cZOGT2 genes exhibited short-shoot phenotypes, delay of leaf senescence, and decrease in crown root number, while cZOGT3 overexpressor lines did not show shortened shoots
D1|RGA1	D61|OsBRI1	BRASSINOSTEROID UPREGULATED1, encoding a helix-loop-helix protein, is a novel gene involved in brassinosteroid signaling and controls bending of the lamina joint in rice	In addition, compared to the wild type, the induction of BU1 by exogenous brassinolide did not require de novo protein synthesis and it was weaker in a BR receptor mutant OsbriI (Oryza sativa brassinosteroid insensitive1, d61) and a rice G protein alpha subunit (RGA1) mutant d1
D1|RGA1	D61|OsBRI1	BRASSINOSTEROID UPREGULATED1, encoding a helix-loop-helix protein, is a novel gene involved in brassinosteroid signaling and controls bending of the lamina joint in rice	These results indicate that BU1 protein is a positive regulator of BR response: it controls bending of the lamina joint in rice and it is a novel primary response gene that participates in two BR signaling pathways through OsBRI1 and RGA1
D1|RGA1	OsFtsH2	Involvement of Abscisic Acid in PSII Photodamage and D1 Protein Turnover for Light-Induced Premature Senescence of Rice Flag Leaves.	The participation of ABA in the timing of senescence initiation and in the subsequent rate of leaf senescence was closely associated with PSII photodamage and D1 protein turnover during leaf senescence, in which the transcriptional expression of several key genes (psbA, psbB, psbC and OsFtsH2) involved in D1 protein biosynthesis and PSII repair cycle was seriously suppressed by the significantly …
D1|RGA1	OsFtsH2	Involvement of Abscisic Acid in PSII Photodamage and D1 Protein Turnover for Light-Induced Premature Senescence of Rice Flag Leaves.	OsFtsH2 transcriptional expression possibly played an important role in the regulation of D1 protein turnover and PSII repair cycle in relation to ABA mediated leaf senescence
D1|RGA1	OsMYBGA|OsGAMYB	Rice dwarf mutantd1, which is defective in the a subunit of the heterotrimeric G protein, affects gibberellin signal transduction	Relative to the wild type, the GA(3)-treated aleurone layer of d1 had lower expression of Ramy1A, which encodes alpha-amylase, and OsGAMYB, which encodes a GA-inducible transcriptional factor, and no increase in expression of Ca(2 +)-ATPase
D1|RGA1	OsRac1	The heterotrimeric G protein alpha subunit acts upstream of the small GTPase Rac in disease resistance of rice	Expression of the constitutively active OsRac1, a small GTPase Rac of rice, in d1 mutants restored SE-dependent defense signaling and resistance to rice blast
D1|RGA1	RGB1	Suppression of the rice heterotrimeric G protein beta-subunit gene, RGB1, causes dwarfism and browning of internodes and lamina joint regions	RGB1 knock-down lines were generated in the wild type and d1-5, a mutant deficient for the heterotrimeric G protein alpha-subunit (Galpha) gene (RGA1)
D1|RGA1	RGB1	Suppression of the rice heterotrimeric G protein beta-subunit gene, RGB1, causes dwarfism and browning of internodes and lamina joint regions	Both transgenic lines showed browning of the lamina joint regions and nodes that could be attributed to a reduction of RGB1 function, as the abnormality was not observed in d1-5
D1|RGA1	RGB1	Suppression of the rice heterotrimeric G protein beta-subunit gene, RGB1, causes dwarfism and browning of internodes and lamina joint regions	The RGB1 knock-down lines generated in d1-5 were shorter, suggesting RGB1 to be a positive regulator of cellular proliferation, in addition to RGA1
D1|RGA1	TUD1|DSG1	The U-box E3 ubiquitin ligase TUD1 functions with a heterotrimeric G alpha subunit to regulate Brassinosteroid-mediated growth in rice	In this study, we report a D1 genetic interactor Taihu Dwarf1 (TUD1) that encodes a functional U-box E3 ubiquitin ligase
D1|RGA1	TUD1|DSG1	The U-box E3 ubiquitin ligase TUD1 functions with a heterotrimeric G alpha subunit to regulate Brassinosteroid-mediated growth in rice	Genetic, phenotypic, and physiological analyses have shown that tud1 is epistatic to d1 and is less sensitive to BR treatment
D1|RGA1	TUD1|DSG1	The U-box E3 ubiquitin ligase TUD1 functions with a heterotrimeric G alpha subunit to regulate Brassinosteroid-mediated growth in rice	Furthermore, we found that D1 directly interacts with TUD1
D1|RGA1	TUD1|DSG1	The U-box E3 ubiquitin ligase TUD1 functions with a heterotrimeric G alpha subunit to regulate Brassinosteroid-mediated growth in rice	Taken together, these results demonstrate that D1 and TUD1 act together to mediate a BR-signaling pathway
D10|OsCCD8|OsCCD8b	D27	DWARF10, an RMS1/MAX4/DAD1 ortholog, controls lateral bud outgrowth in rice	Moreover, D10 expression is upregulated in six branching mutants, d3, d10, d14, d17, d27 and high tillering dwarf (htd1)
D10|OsCCD8|OsCCD8b	D3	Identification and characterization of HTD2: a novel gene negatively regulating tiller bud outgrowth in rice	Loss of function of HTD2 resulted in a significantly increased expression of HTD1, D10 and D3, which were involved in the strigolactone biosynthetic pathway
D10|OsCCD8|OsCCD8b	D3	Rice tillering dwarf mutant dwarf3 has increased leaf longevity during darkness-induced senescence or hydrogen peroxide-induced cell death	Moreover, the mRNA levels of D3, HTD1 and D10, which are orthologs of Arabidopsis MAX2/ORE9, MAX3 and MAX4, respectively, increased during cell death
D10|OsCCD8|OsCCD8b	D3	DWARF10, an RMS1/MAX4/DAD1 ortholog, controls lateral bud outgrowth in rice	Moreover, D10 expression is upregulated in six branching mutants, d3, d10, d14, d17, d27 and high tillering dwarf (htd1)
D10|OsCCD8|OsCCD8b	HTD1|OsCCD7	Identification and characterization of HTD2: a novel gene negatively regulating tiller bud outgrowth in rice	Loss of function of HTD2 resulted in a significantly increased expression of HTD1, D10 and D3, which were involved in the strigolactone biosynthetic pathway
D10|OsCCD8|OsCCD8b	HTD1|OsCCD7	Rice tillering dwarf mutant dwarf3 has increased leaf longevity during darkness-induced senescence or hydrogen peroxide-induced cell death	Moreover, the mRNA levels of D3, HTD1 and D10, which are orthologs of Arabidopsis MAX2/ORE9, MAX3 and MAX4, respectively, increased during cell death
D10|OsCCD8|OsCCD8b	HTD1|OsCCD7	DWARF10, an RMS1/MAX4/DAD1 ortholog, controls lateral bud outgrowth in rice	Moreover, D10 expression is upregulated in six branching mutants, d3, d10, d14, d17, d27 and high tillering dwarf (htd1)
D10|OsCCD8|OsCCD8b	HTD1|OsCCD7	Carotenoid oxygenases involved in plant branching catalyse a highly specific conserved apocarotenoid cleavage reaction	The synthesis of this inhibitor is initiated by the two CCDs [carotenoid-cleaving (di)oxygenases] OsCCD7/OsCCD8b, MAX3/MAX4 and RMS5/RMS1 in rice, Arabidopsis and pea respectively
D10|OsCCD8|OsCCD8b	HTD2|D88|D14	Identification and characterization of HTD2: a novel gene negatively regulating tiller bud outgrowth in rice	Loss of function of HTD2 resulted in a significantly increased expression of HTD1, D10 and D3, which were involved in the strigolactone biosynthetic pathway
D10|OsCCD8|OsCCD8b	HTD2|D88|D14	DWARF10, an RMS1/MAX4/DAD1 ortholog, controls lateral bud outgrowth in rice	Moreover, D10 expression is upregulated in six branching mutants, d3, d10, d14, d17, d27 and high tillering dwarf (htd1)
D10|OsCCD8|OsCCD8b	HTD2|D88|D14	d14, a strigolactone-insensitive mutant of rice, shows an accelerated outgrowth of tillers	The d14 mutant exhibits increased shoot branch-ing with reduced plant height like the previously characterized strigolactone-deficient and -insensitive mutants d10 and d3, respectively
D10|OsCCD8|OsCCD8b	HTD2|D88|D14	d14, a strigolactone-insensitive mutant of rice, shows an accelerated outgrowth of tillers	The d10-1 d14-1 double mutant is phenotypically indistinguishable from the d10-1 and d14-1 single mutants, consistent with the idea that D10 and D14 function in the same pathway
D10|OsCCD8|OsCCD8b	HTD2|D88|D14	d14, a strigolactone-insensitive mutant of rice, shows an accelerated outgrowth of tillers	However, unlike with d10, the d14 branching phenotype could not be rescued by exogenous strigolactones
D11|CPB1|CYP724B1	D2|CYP90D2|SMG11	RAV-Like1 maintains brassinosteroid homeostasis via the coordinated activation of BRI1 and biosynthetic genes in rice	Furthermore, RAVL1 is also required for the expression of the BR biosynthetic genes D2, D11, and BRD1 that are subject to BR negative feedback
D11|CPB1|CYP724B1	D61|OsBRI1	H3K36 methylation is critical for brassinosteroid-regulated plant growth and development in rice	Consistently, transcriptome analyses revealed that SDG725 depletion results in down-regulation by more than two-fold of over 1000 genes, including D11, BRI1 and BU1, which are known to be involved in brassinosteroid biosynthesis or signaling pathways
D11|CPB1|CYP724B1	MRG702	MRG702, a reader protein of H3K4me3 and H3K36me3, is involved in brassinosteroid-regulated growth and flowering time control in rice.	Gene transcription analyses showed that MRG702 knock-down resulted in the down-regulation of BR-related genes, including D11, BRI1, and BU1, and several flowering genes including Ehd1, Ehd2/OsID1/RID1, Ehd3,OsMADS50, Hd3a, and RFT1
D11|CPB1|CYP724B1	OsDWARF4|CYP90B2	Erect leaves caused by brassinosteroid deficiency increase biomass production and grain yield in rice	Molecular and biochemical studies reveal that two different cytochrome P450s, CYP90B2/OsDWARF4 and CYP724B1/D11, function redundantly in C-22 hydroxylation, the rate-limiting step of brassinosteroid biosynthesis
D11|CPB1|CYP724B1	RAVL1	RAV-Like1 maintains brassinosteroid homeostasis via the coordinated activation of BRI1 and biosynthetic genes in rice	Furthermore, RAVL1 is also required for the expression of the BR biosynthetic genes D2, D11, and BRD1 that are subject to BR negative feedback
D11|CPB1|CYP724B1	SDG725	H3K36 methylation is critical for brassinosteroid-regulated plant growth and development in rice	Consistently, transcriptome analyses revealed that SDG725 depletion results in down-regulation by more than two-fold of over 1000 genes, including D11, BRI1 and BU1, which are known to be involved in brassinosteroid biosynthesis or signaling pathways
D14L	HTD2|D88|D14	Downregulation of Rice DWARF 14 LIKE Suppress Mesocotyl Elongation via a Strigolactone Independent Pathway in the Dark.	In this study, we examined the function of another D14 family gene in rice, D14 LIKE (D14L), focusing on mesocotyl growth
D14L	HTD2|D88|D14	Downregulation of Rice DWARF 14 LIKE Suppress Mesocotyl Elongation via a Strigolactone Independent Pathway in the Dark.	This phenotype is enhanced when the D14L RNAi lines are combined with the d14 mutation, suggesting that D14 and D14L work independently to inhibit mesocotyl elongation
D14L	HTD2|D88|D14	Downregulation of Rice DWARF 14 LIKE Suppress Mesocotyl Elongation via a Strigolactone Independent Pathway in the Dark.	Our results suggest that D14L and D14 confer their effects via an SL independent pathway and an SL signaling pathway respectively
d18|OsGA3ox2	GA2OX3|OsGA2OX3	OsDOG, a gibberellin-induced A20/AN1 zinc-finger protein, negatively regulates gibberellin-mediated cell elongation in rice	Additional GA(1) and real-time PCR quantitative assay analyses confirmed that the decrease of GA(1) in the overexpression lines resulted from reduced expression of GA3ox2 and enhanced expression of GA2ox1 and GA2ox3
d18|OsGA3ox2	GD1	The rice GERMINATION DEFECTIVE 1, encoding a B3 domain transcriptional repressor, regulates seed germination and seedling development by integrating GA and carbohydrate metabolism	Consistent with the dwarf phenotype of gd1, expression of the gibberelic acid (GA) inactivation gene OsGA2ox3 is increased dramatically, accompanied by reduced expression of GA biosynthetic genes including OsGA20ox1, OsGA20ox2 and OsGA3ox2 in gd1, resulting in a decreased endogenous GA(4) level
d18|OsGA3ox2	OsACO1	The multiple contributions of phytochromes to the control of internode elongation in rice	These findings indicate that phytochromes contribute to multiple steps in the control of internode elongation, such as the expression of the GA biosynthesis gene OsGA3ox2, ACO1 expression, and the onset of internode elongation
d18|OsGA3ox2	OsGA20ox1|GNP1	The rice GERMINATION DEFECTIVE 1, encoding a B3 domain transcriptional repressor, regulates seed germination and seedling development by integrating GA and carbohydrate metabolism	Consistent with the dwarf phenotype of gd1, expression of the gibberelic acid (GA) inactivation gene OsGA2ox3 is increased dramatically, accompanied by reduced expression of GA biosynthetic genes including OsGA20ox1, OsGA20ox2 and OsGA3ox2 in gd1, resulting in a decreased endogenous GA(4) level
d18|OsGA3ox2	OsGA2ox1	OsDOG, a gibberellin-induced A20/AN1 zinc-finger protein, negatively regulates gibberellin-mediated cell elongation in rice	Additional GA(1) and real-time PCR quantitative assay analyses confirmed that the decrease of GA(1) in the overexpression lines resulted from reduced expression of GA3ox2 and enhanced expression of GA2ox1 and GA2ox3
d18|OsGA3ox2	OsGA3ox1	Cloning and functional analysis of two gibberellin 3 beta -hydroxylase genes that are differently expressed during the growth of rice	Molecular and linkage analysis maps the OsGA3ox1 gene to the distal end of the short arm of chromosome 5; the OsGA3ox2 gene maps to the distal end of the short arm of chromosome 1 that corresponds to the D18 locus
d18|OsGA3ox2	OsGA3ox1	Cloning and functional analysis of two gibberellin 3 beta -hydroxylase genes that are differently expressed during the growth of rice	We have cloned two gibberellin (GA) 3 beta-hydroxylase genes, OsGA3ox1 and OsGA3ox2, from rice by screening a genomic library with a DNA fragment obtained by PCR using degenerate primers
d18|OsGA3ox2	OsYABBY1|OsYAB1	The rice YABBY1 gene is involved in the feedback regulation of gibberellin metabolism	In this report, we show that a rice (Oryza sativa) YABBY1 (YAB1) gene had a similar expression pattern as key rice GA biosynthetic genes GA3ox2 and GA20ox2
d18|OsGA3ox2	OsYABBY1|OsYAB1	The rice YABBY1 gene is involved in the feedback regulation of gibberellin metabolism	Cosuppression of YAB1 in transgenic plants induced expression of GA3ox2
d18|OsGA3ox2	OsYABBY1|OsYAB1	The rice YABBY1 gene is involved in the feedback regulation of gibberellin metabolism	The repression of GA3ox2 could be obtained upon treatment by dexamethasone of transgenic plants expressing a YAB1-glucocorticoid receptor fusion
d18|OsGA3ox2	OsYABBY1|OsYAB1	The rice YABBY1 gene is involved in the feedback regulation of gibberellin metabolism	Importantly, we show that YAB1 bound to a GA-responsive element within the GA3ox2 promoter
d18|OsGA3ox2	OsYABBY1|OsYAB1	The rice YABBY1 gene is involved in the feedback regulation of gibberellin metabolism	Finally, either overexpression or cosuppression of YAB1 impaired GA-mediated repression of GA3ox2
d18|OsGA3ox2	sd1|GA20ox2	The rice YABBY1 gene is involved in the feedback regulation of gibberellin metabolism	In this report, we show that a rice (Oryza sativa) YABBY1 (YAB1) gene had a similar expression pattern as key rice GA biosynthetic genes GA3ox2 and GA20ox2
D2|CYP90D2|SMG11	LPA1	Loose Plant Architecture1 (LPA1) determines lamina joint bending by suppressing auxin signalling that interacts with C-22-hydroxylated and 6-deoxo brassinosteroids in rice.	A strong synergic effect is detected between lpa1 and d2 (the defective mutant for catalysis of C-23-hydroxylated BRs) during IAA-mediated lamina inclination
D2|CYP90D2|SMG11	RAVL1	RAV-Like1 maintains brassinosteroid homeostasis via the coordinated activation of BRI1 and biosynthetic genes in rice	Furthermore, RAVL1 is also required for the expression of the BR biosynthetic genes D2, D11, and BRD1 that are subject to BR negative feedback
D2|CYP90D2|SMG11	TAC3	A Novel Tiller Angle Gene, TAC3, together with TAC1 and D2 Largely Determine the Natural Variation of Tiller Angle in Rice Cultivars.	A Novel Tiller Angle Gene, TAC3, together with TAC1 and D2 Largely Determine the Natural Variation of Tiller Angle in Rice Cultivars.
D2|CYP90D2|SMG11	TAC3	A Novel Tiller Angle Gene, TAC3, together with TAC1 and D2 Largely Determine the Natural Variation of Tiller Angle in Rice Cultivars.	A nucleotide diversity analysis revealed that TAC3, D2 and TAC1 have been subjected to selection during japonica domestication
D2|CYP90D2|SMG11	TAC3	A Novel Tiller Angle Gene, TAC3, together with TAC1 and D2 Largely Determine the Natural Variation of Tiller Angle in Rice Cultivars.	A haplotype analysis identified favorable alleles of TAC3, D2 and TAC1, which may be used for breeding plants with an ideal architecture
D2|CYP90D2|SMG11	TAC3	A Novel Tiller Angle Gene, TAC3, together with TAC1 and D2 Largely Determine the Natural Variation of Tiller Angle in Rice Cultivars.	In conclusion, there is a diverse genetic basis for tiller angle between the two subpopulations, and it is the novel gene TAC3 together with TAC1, D2, and other newly identified genes in this study that controls tiller angle in rice cultivars
D27	D3	DWARF10, an RMS1/MAX4/DAD1 ortholog, controls lateral bud outgrowth in rice	Moreover, D10 expression is upregulated in six branching mutants, d3, d10, d14, d17, d27 and high tillering dwarf (htd1)
D27	HTD1|OsCCD7	DWARF10, an RMS1/MAX4/DAD1 ortholog, controls lateral bud outgrowth in rice	Moreover, D10 expression is upregulated in six branching mutants, d3, d10, d14, d17, d27 and high tillering dwarf (htd1)
D27	HTD2|D88|D14	DWARF10, an RMS1/MAX4/DAD1 ortholog, controls lateral bud outgrowth in rice	Moreover, D10 expression is upregulated in six branching mutants, d3, d10, d14, d17, d27 and high tillering dwarf (htd1)
D3	D53	DWARF 53 acts as a repressor of strigolactone signalling in rice	Here we report the characterization of a dominant SL-insensitive rice (Oryza sativa) mutant dwarf 53 (d53) and the cloning of D53, which encodes a substrate of the SCF(D3) ubiquitination complex and functions as a repressor of SL signalling
D3	D53	DWARF 53 acts as a repressor of strigolactone signalling in rice	Treatments with GR24, a synthetic SL analogue, cause D53 degradation via the proteasome in a manner that requires D14 and the SCF(D3) ubiquitin ligase, whereas the dominant form of D53 is resistant to SL-mediated degradation
D3	D53	DWARF 53 acts as a repressor of strigolactone signalling in rice	Our results suggest a model of SL signalling that involves SL-dependent degradation of the D53 repressor mediated by the D14-D3 complex
D3	D53	D14-SCF(D3)-dependent degradation of D53 regulates strigolactone signalling	The D53 gene product shares predicted features with the class I Clp ATPase proteins and can form a complex with the alpha/beta hydrolase protein DWARF 14 (D14) and the F-box protein DWARF 3 (D3), two previously identified signalling components potentially responsible for SL perception
D3	D53	D14-SCF(D3)-dependent degradation of D53 regulates strigolactone signalling	We demonstrate that, in a D14- and D3-dependent manner, SLs induce D53 degradation by the proteasome and abrogate its activity in promoting axillary bud outgrowth
D3	D53	D14-SCF(D3)-dependent degradation of D53 regulates strigolactone signalling	D14-SCF(D3)-dependent degradation of D53 regulates strigolactone signalling
D3	HTD1|OsCCD7	Identification and characterization of HTD2: a novel gene negatively regulating tiller bud outgrowth in rice	Loss of function of HTD2 resulted in a significantly increased expression of HTD1, D10 and D3, which were involved in the strigolactone biosynthetic pathway
D3	HTD1|OsCCD7	Rice tillering dwarf mutant dwarf3 has increased leaf longevity during darkness-induced senescence or hydrogen peroxide-induced cell death	Moreover, the mRNA levels of D3, HTD1 and D10, which are orthologs of Arabidopsis MAX2/ORE9, MAX3 and MAX4, respectively, increased during cell death
D3	HTD1|OsCCD7	The rice HIGH-TILLERING DWARF1 encoding an ortholog of Arabidopsis MAX3 is required for negative regulation of the outgrowth of axillary buds	In addition, the expression of HTD1, D3 and OsCCD8a in the htd1 and d3 mutants suggests a feedback mechanism may exist for the synthesis and perception of the carotenoid-derived signal in rice
D3	HTD1|OsCCD7	DWARF10, an RMS1/MAX4/DAD1 ortholog, controls lateral bud outgrowth in rice	Moreover, D10 expression is upregulated in six branching mutants, d3, d10, d14, d17, d27 and high tillering dwarf (htd1)
D3	HTD1|OsCCD7	DWARF10, an RMS1/MAX4/DAD1 ortholog, controls lateral bud outgrowth in rice	No such effects were found for D3 or HTD1, the MAX2 and MAX3 orthologs, respectively, of rice
D3	HTD2|D88|D14	Identification and characterization of HTD2: a novel gene negatively regulating tiller bud outgrowth in rice	Loss of function of HTD2 resulted in a significantly increased expression of HTD1, D10 and D3, which were involved in the strigolactone biosynthetic pathway
D3	HTD2|D88|D14	DWARF10, an RMS1/MAX4/DAD1 ortholog, controls lateral bud outgrowth in rice	Moreover, D10 expression is upregulated in six branching mutants, d3, d10, d14, d17, d27 and high tillering dwarf (htd1)
D3	HTD2|D88|D14	DWARF 53 acts as a repressor of strigolactone signalling in rice	SL signalling requires the hormone-dependent interaction of DWARF 14 (D14), a probable candidate SL receptor, with DWARF 3 (D3), an F-box component of the Skp-Cullin-F-box (SCF) E3 ubiquitin ligase complex
D3	HTD2|D88|D14	DWARF 53 acts as a repressor of strigolactone signalling in rice	Treatments with GR24, a synthetic SL analogue, cause D53 degradation via the proteasome in a manner that requires D14 and the SCF(D3) ubiquitin ligase, whereas the dominant form of D53 is resistant to SL-mediated degradation
D3	HTD2|D88|D14	DWARF 53 acts as a repressor of strigolactone signalling in rice	Our results suggest a model of SL signalling that involves SL-dependent degradation of the D53 repressor mediated by the D14-D3 complex
D3	HTD2|D88|D14	D14-SCF(D3)-dependent degradation of D53 regulates strigolactone signalling	The D53 gene product shares predicted features with the class I Clp ATPase proteins and can form a complex with the alpha/beta hydrolase protein DWARF 14 (D14) and the F-box protein DWARF 3 (D3), two previously identified signalling components potentially responsible for SL perception
D3	HTD2|D88|D14	D14-SCF(D3)-dependent degradation of D53 regulates strigolactone signalling	We demonstrate that, in a D14- and D3-dependent manner, SLs induce D53 degradation by the proteasome and abrogate its activity in promoting axillary bud outgrowth
D3	HTD2|D88|D14	D14-SCF(D3)-dependent degradation of D53 regulates strigolactone signalling	D14-SCF(D3)-dependent degradation of D53 regulates strigolactone signalling
D3	HTD2|D88|D14	Destabilization of strigolactone receptor DWARF14 by binding of ligand and E3-ligase signaling effector DWARF3.	Key mediators of the SL signaling pathway in rice include the α/β-fold hydrolase DWARF 14 (D14) and the F-box component DWARF 3 (D3) of the ubiquitin ligase SCF(D3) that mediate ligand-dependent degradation of downstream signaling repressors
D3	HTD2|D88|D14	Destabilization of strigolactone receptor DWARF14 by binding of ligand and E3-ligase signaling effector DWARF3.	More importantly, D14 is destabilized upon the binding of ligands and D3, thus revealing an unusual mechanism of SL recognition and signaling, in which the hormone, the receptor, and the downstream effectors are systematically destabilized during the signal transduction process
D3	Rcn1|OsABCG5	Genetic interaction between 2 tillering genes, reduced culm number 1 (rcn1) and tillering dwarf gene d3, in rice	Mutant genes, reduced culm number 1 (rcn1) and bunketsuwaito tillering dwarf (d3), affect tiller number in rice (Oryza sativa L
D3	Rcn1|OsABCG5	Genetic interaction between 2 tillering genes, reduced culm number 1 (rcn1) and tillering dwarf gene d3, in rice	Our objective was to compare the phenotype of the d3rcn1 double mutant with each single mutant and parental rice cultivar ""Shiokari"" and to clarify whether the Rcn1 gene interacted with the D3 gene
D3	Rcn1|OsABCG5	Genetic interaction between 2 tillering genes, reduced culm number 1 (rcn1) and tillering dwarf gene d3, in rice	We recovered a new rcn1 mutant from Shiokari and developed d3rcn1 double mutant with Shiokari genetic background
D3	Rcn1|OsABCG5	Genetic interaction between 2 tillering genes, reduced culm number 1 (rcn1) and tillering dwarf gene d3, in rice	Three near-isogenic lines, rcn1 mutant, d3 mutant, and d3rcn1 double mutant, were grown together with the parental Shiokari
D3	Rcn1|OsABCG5	Genetic interaction between 2 tillering genes, reduced culm number 1 (rcn1) and tillering dwarf gene d3, in rice	The reduction in tillering by the rcn1 mutation was independent of the d3 genotype, and tillering number of d3rcn1 double mutant was between those of the d3 and rcn1 mutants
D3	Rcn1|OsABCG5	Genetic interaction between 2 tillering genes, reduced culm number 1 (rcn1) and tillering dwarf gene d3, in rice	These results demonstrated that the Rcn1 gene was not involved in the D3-associated pathway in tillering control
D3	Rcn1|OsABCG5	Genetic interaction between 2 tillering genes, reduced culm number 1 (rcn1) and tillering dwarf gene d3, in rice	Genetic interaction between 2 tillering genes, reduced culm number 1 (rcn1) and tillering dwarf gene d3, in rice
D3	RFL|APO2	Functions for rice RFL in vegetative axillary meristem specification and outgrowth.	The relationship between RFL, strigolactone signalling, and bud outgrowth was studied by transcript analyses and by the tillering phenotype of transgenic plants knocked down for both RFL and D3
D35|OsKOS3|OsKO2	OsKOS1|OsKOL4|CYP701A8	CYP701A8: a rice ent-kaurene oxidase paralog diverted to more specialized diterpenoid metabolism	In particular, under conditions where OsKO2 catalyzes the expected conversion of ent-kaurene to ent-kaurenoic acid required for GA biosynthesis, OsKOL4 instead efficiently reacts with ent-sandaracopimaradiene and ent-cassadiene to produce the corresponding C3alpha-hydroxylated diterpenoids
D35|OsKOS3|OsKO2	OsNAC2|OsTIL1|OMTN2|OsORE1	OsNAC2 encoding a NAC transcription factor affects plant height through mediating the gibberellic acid pathway in rice.	Dual-luciferase reporter analyses, yeast one-hybrid assays and ChIP-qPCR suggested that OsNAC2 directly interacted with the promoter of OsEATB and OsKO2
D53	HTD2|D88|D14	DWARF 53 acts as a repressor of strigolactone signalling in rice	Treatments with GR24, a synthetic SL analogue, cause D53 degradation via the proteasome in a manner that requires D14 and the SCF(D3) ubiquitin ligase, whereas the dominant form of D53 is resistant to SL-mediated degradation
D53	HTD2|D88|D14	DWARF 53 acts as a repressor of strigolactone signalling in rice	Our results suggest a model of SL signalling that involves SL-dependent degradation of the D53 repressor mediated by the D14-D3 complex
D53	HTD2|D88|D14	D14-SCF(D3)-dependent degradation of D53 regulates strigolactone signalling	The D53 gene product shares predicted features with the class I Clp ATPase proteins and can form a complex with the alpha/beta hydrolase protein DWARF 14 (D14) and the F-box protein DWARF 3 (D3), two previously identified signalling components potentially responsible for SL perception
D53	HTD2|D88|D14	D14-SCF(D3)-dependent degradation of D53 regulates strigolactone signalling	We demonstrate that, in a D14- and D3-dependent manner, SLs induce D53 degradation by the proteasome and abrogate its activity in promoting axillary bud outgrowth
D53	HTD2|D88|D14	D14-SCF(D3)-dependent degradation of D53 regulates strigolactone signalling	D14-SCF(D3)-dependent degradation of D53 regulates strigolactone signalling
D6|OSH15|Oskn3	OSH1|Oskn1	Isolation and characterization of a rice homebox gene, OSH15	We analyzed the in situ mRNA localization of OSH15 through the whole plant life cycle, comparing the expression pattern with that of another rice homeobox gene, OSH1
D6|OSH15|Oskn3	OSH1|Oskn1	Isolation and characterization of a rice homebox gene, OSH15	Whereas the expression of OSH1 continued within the shoot apical meristem, OSH15 expression within the shoot apical meristem ceased but became observable in a ring shaped pattern at the boundaries of some embryonic organs
D6|OSH15|Oskn3	OSH1|Oskn1	Characterization of the KNOX class homeobox genes Oskn2 and Oskn3 identified in a collection of cDNA libraries covering the early stages of rice embryogenesis	Two of these, Oskn2 and Oskn3, encode newly described KNOX genes, whereas the third (Oskn1) corresponds to the previously described OSH1 gene
D6|OSH15|Oskn3	OSH1|Oskn1	Characterization of the KNOX class homeobox genes Oskn2 and Oskn3 identified in a collection of cDNA libraries covering the early stages of rice embryogenesis	Whereas OSH1 was previously proposed to function also in SAM maintenance, Oskn3 may be involved in patterning organ positions, as its expression was found to mark the boundaries of different embryonic organs following SAM formation
D6|OSH15|Oskn3	OSH1|Oskn1	Characterization of the KNOX class homeobox genes Oskn2 and Oskn3 identified in a collection of cDNA libraries covering the early stages of rice embryogenesis	Transgenic expression of Oskn2 and Oskn3 in tobacco further supported their involvement in cell fate determination, like previously reported for Knotted1 and OSH1 ectopic expression
D6|OSH15|Oskn3	OSH1|Oskn1	KNOX homeobox genes are sufficient in maintaining cultured cells in an undifferentiated state in rice	We produced transgenic rice calli, which constitutively express each of four KNOX family class 1 homeobox genes of rice, OSH1, OSH16, OSH15, and OSH71, and found that constitutive and ectopic expression of such genes inhibits normal regeneration from transformed calli, which showed continuous growth around their shoot-regenerating stages
D6|OSH15|Oskn3	OSH1|Oskn1	Positive autoregulation of a KNOX gene is essential for shoot apical meristem maintenance in rice	Double mutants of osh1 and d6, a loss-of-function mutant of OSH15, fail to establish the SAM both in embryogenesis and regeneration
D6|OSH15|Oskn3	OSH1|Oskn1	Positive autoregulation of a KNOX gene is essential for shoot apical meristem maintenance in rice	We demonstrate that OSH1 directly binds to five KNOX loci, including OSH1 and OSH15, through evolutionarily conserved cis-elements and that the positive autoregulation of OSH1 is indispensable for its own expression and SAM maintenance
D6|OSH15|Oskn3	OSH71|Oskn2	Characterization of the KNOX class homeobox genes Oskn2 and Oskn3 identified in a collection of cDNA libraries covering the early stages of rice embryogenesis	Two of these, Oskn2 and Oskn3, encode newly described KNOX genes, whereas the third (Oskn1) corresponds to the previously described OSH1 gene
D6|OSH15|Oskn3	OSH71|Oskn2	Characterization of the KNOX class homeobox genes Oskn2 and Oskn3 identified in a collection of cDNA libraries covering the early stages of rice embryogenesis	Transgenic expression of Oskn2 and Oskn3 in tobacco further supported their involvement in cell fate determination, like previously reported for Knotted1 and OSH1 ectopic expression
D6|OSH15|Oskn3	OSH71|Oskn2	Characterization of the KNOX class homeobox genes Oskn2 and Oskn3 identified in a collection of cDNA libraries covering the early stages of rice embryogenesis	Whereas Oskn3 transformants showed the most pronounced phenotypic effects during vegetative development, Oskn2 transformants showed relatively mild alterations in the vegetative phase but a more severely affected flower morphology
D6|OSH15|Oskn3	OSH71|Oskn2	Characterization of the KNOX class homeobox genes Oskn2 and Oskn3 identified in a collection of cDNA libraries covering the early stages of rice embryogenesis	Characterization of the KNOX class homeobox genes Oskn2 and Oskn3 identified in a collection of cDNA libraries covering the early stages of rice embryogenesis
D6|OSH15|Oskn3	OSH71|Oskn2	Developmental regulation and downstream effects of the knox class homeobox genes Oskn2 and Oskn3 from rice	Here, the transcriptional control of two rice knox genes, Oskn2 and Oskn3, was addressed, showing that the promoter sequences of both genes mediate the initial down-regulation during lateral organ formation, but are insufficient to keep expression in lateral organs stably off
D6|OSH15|Oskn3	OSH71|Oskn2	Developmental regulation and downstream effects of the knox class homeobox genes Oskn2 and Oskn3 from rice	Ectopic expression of Oskn2 or Oskn3 induced similar defects in panicle branching
D6|OSH15|Oskn3	OSH71|Oskn2	Developmental regulation and downstream effects of the knox class homeobox genes Oskn2 and Oskn3 from rice	This was supported by the observation that Oskn3 protein but not Oskn2 could interact with two reported recognition sequences of a KNOX protein from barley
D6|OSH15|Oskn3	OSH71|Oskn2	Developmental regulation and downstream effects of the knox class homeobox genes Oskn2 and Oskn3 from rice	Finally, protein-protein interactions may contribute to the functioning of KNOX proteins, as the ability of Oskn3 and Oskn2 to form heterodimers could be demonstrated
D6|OSH15|Oskn3	OSH71|Oskn2	Developmental regulation and downstream effects of the knox class homeobox genes Oskn2 and Oskn3 from rice	Developmental regulation and downstream effects of the knox class homeobox genes Oskn2 and Oskn3 from rice
D6|OSH15|Oskn3	OSH71|Oskn2	KNOX homeobox genes are sufficient in maintaining cultured cells in an undifferentiated state in rice	We produced transgenic rice calli, which constitutively express each of four KNOX family class 1 homeobox genes of rice, OSH1, OSH16, OSH15, and OSH71, and found that constitutive and ectopic expression of such genes inhibits normal regeneration from transformed calli, which showed continuous growth around their shoot-regenerating stages
D6|OSH15|Oskn3	OsSUI1|OsPSS	SUI-family genes encode phosphatidylserine synthases and regulate stem development in rice	Overexpression of SUI1 and SUI2 caused outgrowths of internodes during vegetative development, and we showed that expression patterns of Oryza Sativa Homeobox 15 (OSH15) and Histone4 were impaired
D6|OSH15|Oskn3	SUI2	SUI-family genes encode phosphatidylserine synthases and regulate stem development in rice	Overexpression of SUI1 and SUI2 caused outgrowths of internodes during vegetative development, and we showed that expression patterns of Oryza Sativa Homeobox 15 (OSH15) and Histone4 were impaired
D61|OsBRI1	LPA1	Loose Plant Architecture1 (LPA1) determines lamina joint bending by suppressing auxin signalling that interacts with C-22-hydroxylated and 6-deoxo brassinosteroids in rice.	Genetic and biochemical data indicate that LPA1 suppresses the auxin signalling that interacts with C-22-hydroxylated and 6-deoxo BRs, which regulates lamina inclination independently of OsBRI1
D61|OsBRI1	LPA1	Loose Plant Architecture1 (LPA1) determines lamina joint bending by suppressing auxin signalling that interacts with C-22-hydroxylated and 6-deoxo brassinosteroids in rice.	No significant interaction between LPA1 and OsBRI1 was identified
D61|OsBRI1	OsARF19	The auxin response factor, OsARF19, controls rice leaf angles through positively regulating OsGH3-5 and OsBRI1.	The auxin response factor, OsARF19, controls rice leaf angles through positively regulating OsGH3-5 and OsBRI1.
D61|OsBRI1	OsARF19	The auxin response factor, OsARF19, controls rice leaf angles through positively regulating OsGH3-5 and OsBRI1.	Chromatin immunoprecipitation (ChIP) and yeast one-hybrid assays demonstrate that OsARF19 binds to the promoter of OsGH3-5 and brassinosteroid insensitive 1 (OsBRI1) directing their expression
D61|OsBRI1	OsBISERK1|OsSERK1|OsBAK1	OsSERK1 regulates rice development but not immunity to Xanthomonas oryzae pv. oryzae or Magnaporthe oryzae	In yeast, OsSERK1 interacts with itself forming homodimers, and also interacts with the kinase domains of OsSERK2 and BRI1, respectively.
D61|OsBRI1	OsBLE3	OsBLE3, a brassinolide-enhanced gene, is involved in the growth of rice	In OsBRI1 antisense transgenic rice and OsBLE3, the BR-insensitive mutant expression of OsBLE3 in response to exogenous BL treatment was significantly lower compared to that in control plants transformed with a vacant vector
D61|OsBRI1	OsBRL1	The role of OsBRI1 and its homologous genes, OsBRL1 and OsBRL3, in rice	The homologous genes for OsBRI1, OsBRL1 and OsBRL3, were highly expressed in roots but weakly expressed in shoots, and their expression was higher in d61-4 than in the wild type
D61|OsBRI1	OsBRL1	The role of OsBRI1 and its homologous genes, OsBRL1 and OsBRL3, in rice	The role of OsBRI1 and its homologous genes, OsBRL1 and OsBRL3, in rice
D61|OsBRI1	OsBRL3	The role of OsBRI1 and its homologous genes, OsBRL1 and OsBRL3, in rice	The homologous genes for OsBRI1, OsBRL1 and OsBRL3, were highly expressed in roots but weakly expressed in shoots, and their expression was higher in d61-4 than in the wild type
D61|OsBRI1	OsBRL3	The role of OsBRI1 and its homologous genes, OsBRL1 and OsBRL3, in rice	The role of OsBRI1 and its homologous genes, OsBRL1 and OsBRL3, in rice
D61|OsBRI1	OsBSK3	OsBRI1 activates BR signaling by preventing binding between the TPR and kinase domains of OsBSK3 via phosphorylation.	OsBRI1 activates BR signaling by preventing binding between the TPR and kinase domains of OsBSK3 via phosphorylation.
D61|OsBRI1	OsBSK3	OsBRI1 activates BR signaling by preventing binding between the TPR and kinase domains of OsBSK3 via phosphorylation.	Genetic studies revealed that OsBSK3 is a positive regulator of BR signaling in rice, while in vivo and in vitro assays demonstrated that OsBRI1 interacts directly with and phosphorylates OsBSK3
D61|OsBRI1	OsBSK3	OsBRI1 activates BR signaling by preventing binding between the TPR and kinase domains of OsBSK3 via phosphorylation.	Phosphorylation of OsBSK3 by OsBRI1 disrupts the interaction between its TPR and kinase domains, thereby increasing the binding between OsBSK3's kinase domain and BSU1
D61|OsBRI1	OsDof12|OsCDF1	Overexpression of OsDof12 affects plant architecture in rice (Oryza sativa L.).	Of note, in WT plants the expression of OsDof12 was found up-regulated by BR treatment while in OsDof12 overexpression plants two positive BR signaling regulators, OsBRI1 and OsBZR1, were significantly down-regulated, indicating that OsDof12 may act as a negative BR regulator in rice
D61|OsBRI1	OsPRA2	A Small G Protein as a Novel Component of the Rice Brassinosteroid Signal Transduction.	More importantly, OsPRA2 was found to co-localize with and directly bind to rice BR receptor BRASSINOSTEROID-INSENSITIVE 1 (OsBRI1) on the plasma membrane
D61|OsBRI1	OsPRA2	A Small G Protein as a Novel Component of the Rice Brassinosteroid Signal Transduction.	Together, these results revealed a possible working mechanism of OsPRA2 as a novel negative regulator on OsBRI1 and OsBZR1 in the BR signaling pathway in rice, and further extended the knowledge about the regulatory mechanism of rice BR signaling
D61|OsBRI1	RPL1	RPL1, a gene involved in epigenetic processes regulates phenotypic plasticity in rice	Analysis of the putative rice brassinosteroid receptor OsBRI1, a key hormone signaling gene, indicated that RPL1 may be involved in the regulation of epigenomic modification of the gene
D61|OsBRI1	SDG725	H3K36 methylation is critical for brassinosteroid-regulated plant growth and development in rice	Consistently, transcriptome analyses revealed that SDG725 depletion results in down-regulation by more than two-fold of over 1000 genes, including D11, BRI1 and BU1, which are known to be involved in brassinosteroid biosynthesis or signaling pathways
D61|OsBRI1	TID1|SRS5	Small and round seed 5 gene encodes alpha-tubulin regulating seed cell elongation in rice	Seeds of the double mutant of Srs5 and d61-2 were smaller than those of Srs5 or d61-2
D61|OsBRI1	TID1|SRS5	Small and round seed 5 gene encodes alpha-tubulin regulating seed cell elongation in rice	Furthermore, SRS5 and BRI1 genes were highly expressed in Srs5 and d61-2 mutants
DAO	OsYUCCA1	A role for a dioxygenase in auxin metabolism and reproductive development in rice	Furthermore, exogenous application of IAA or overexpression of the auxin biosynthesis gene OsYUCCA1 phenocopies the dao mutants
DAO	OsYUCCA1|OsYUC1	A role for a dioxygenase in auxin metabolism and reproductive development in rice	Furthermore, exogenous application of IAA or overexpression of the auxin biosynthesis gene OsYUCCA1 phenocopies the dao mutants
DCA1	DST	DCA1 Acts as a Transcriptional Co-activator of DST and Contributes to Drought and Salt Tolerance in Rice.	DCA1 Acts as a Transcriptional Co-activator of DST and Contributes to Drought and Salt Tolerance in Rice.
DCA1	DST	DCA1 Acts as a Transcriptional Co-activator of DST and Contributes to Drought and Salt Tolerance in Rice.	In the present study, we demonstrated that DST Co-activator 1 (DCA1), a previously unknown CHY zinc finger protein, acts as an interacting co-activator of DST
DCA1	DST	DCA1 Acts as a Transcriptional Co-activator of DST and Contributes to Drought and Salt Tolerance in Rice.	DST was found to physically interact with itself and to form a heterologous tetramer with DCA1
DCA1	DST	DCA1 Acts as a Transcriptional Co-activator of DST and Contributes to Drought and Salt Tolerance in Rice.	Moreover, due to the evolutionary and functional conservation of DCA1 and DST in plants, engineering of this pathway has the potential to improve tolerance to abiotic stress in other important crop species
DCW11	OsNek3	Cytoplasmic male sterility-related protein kinase, OsNek3, is regulated downstream of mitochondrial protein phosphatase 2C, DCW11	Here we show the relationship between OsNek3 and DCW11
DCW11	OsNek3	Cytoplasmic male sterility-related protein kinase, OsNek3, is regulated downstream of mitochondrial protein phosphatase 2C, DCW11	OsNek3 was shown to be down-regulated in DCW11-knockdown lines, whereas osnek3 mutation did not result in DCW11 down-regulation
DCW11	OsNek3	Cytoplasmic male sterility-related protein kinase, OsNek3, is regulated downstream of mitochondrial protein phosphatase 2C, DCW11	These results suggest that OsNek3 is downstream of DCW11 in retrograde signaling from the mitochondria to the nucleus and is involved in CW-CMS
DCW11	OsNek3	Cytoplasmic male sterility-related protein kinase, OsNek3, is regulated downstream of mitochondrial protein phosphatase 2C, DCW11	Cytoplasmic male sterility-related protein kinase, OsNek3, is regulated downstream of mitochondrial protein phosphatase 2C, DCW11
DDF1	OsMADS16|SPW1	Dwarf and deformed flower 1, encoding an F-box protein, is critical for vegetative and floral development in rice (Oryza sativa L.)	Consistent with the mutant floral phenotype, DDF1 positively regulates B-class genes OsMADS4 and OsMADS16, and negatively regulates pistil specification gene DL
DDF1	OsMADS4	Dwarf and deformed flower 1, encoding an F-box protein, is critical for vegetative and floral development in rice (Oryza sativa L.)	Consistent with the mutant floral phenotype, DDF1 positively regulates B-class genes OsMADS4 and OsMADS16, and negatively regulates pistil specification gene DL
DDF1	RFL|APO2	Dwarf and deformed flower 1, encoding an F-box protein, is critical for vegetative and floral development in rice (Oryza sativa L.)	In addition, DDF1 also negatively regulates the Arabidopsis LFY ortholog APO2, implying a functional connection between DDF1 and APO2
DEP1|DN1|qPE9-1|OsDEP1	Gn1a|OsCKX2	A loss-of-function mutation of rice DENSE PANICLE 1 causes semi-dwarfness and slightly increased number of spikelets	The expression level of OsCKX2 in the shoot apex of Dn1-1 plants is similar to that in the wild type, indicating that OsCKX2 does not contribute to an increased number of spikelets
DEP1|DN1|qPE9-1|OsDEP1	RGB1	Rice G-protein subunits qPE9-1 and RGB1 play distinct roles in abscisic acid responses and drought adaptation.	Rice G-protein subunits qPE9-1 and RGB1 play distinct roles in abscisic acid responses and drought adaptation.
DEP1|DN1|qPE9-1|OsDEP1	RGB1	Rice G-protein subunits qPE9-1 and RGB1 play distinct roles in abscisic acid responses and drought adaptation.	Furthermore, the results suggested that qPE9-1 negatively regulates the ABA response by suppressing the expression of key transcription factors involved in ABA and stress responses, while RGB1 positively regulates ABA biosynthesis by upregulating NCED gene expression under both normal and drought stress conditions
DEP1|DN1|qPE9-1|OsDEP1	RGB1	Rice G-protein subunits qPE9-1 and RGB1 play distinct roles in abscisic acid responses and drought adaptation.	Taken together, it is proposed that RGB1 is a positive regulator of the ABA response and drought adaption in rice plants, whereas qPE9-1 is modulated by RGB1 and functions as a negative regulator in the ABA-dependent drought-stress responses
DEP1|DN1|qPE9-1|OsDEP1	RGG1	Function of heterotrimeric G-protein gamma subunit RGG1 in providing salinity stress tolerance in rice by elevating detoxification of ROS.	In salinity-stressed RGG1 transgenic lines, the transcript levels of RGG2, RGB, RGA, DEP1, and GS3 also increased in addition to RGG1
DGL1|OsKTN60	OsKTN80a	Overexpression of OsKTN80a, a katanin P80 ortholog, caused the repressed cell elongation and stalled cell division mediated by microtubule apparatus defects in primary root in Oryza sativa	We prove that OsKTN80a, possibly associated with OsKTN60, is involved in root growth via regulating the cell elongation and division
DGL1|OsKTN60	SLR1|OsGAI	Analysis of the rice mutant dwarf and gladius leaf 1. Aberrant katanin-mediated microtubule organization causes up-regulation of gibberellin biosynthetic genes independently of gibberellin signaling	The enhanced expression of GA biosynthetic genes in dgl1 is not caused by inappropriate GA signaling because the expression of these genes was repressed by GA3 treatment, and degradation of the rice DELLA protein SLR1 was triggered by GA3 in this mutant
DL	FCP1|OsCLE402	Overexpression analysis suggests that FON2-LIKE CLE PROTEIN1 is involved in rice leaf development	Spatial expression patterns of developmental genes DROOPING LEAF (DL) and OsPINHEAD1 (OsPNH1) were severely affected in the FCP1-overexpressing shoots
DL	OsETT2|OsETTIN2	The DROOPING LEAF and OsETTIN2 genes promote awn development in rice	Here, we found that the genes DROOPING LEAF (DL) and OsETTIN2 (OsETT2) are involved in awn development in the awned indica strain Kasalath
DL	OsETT2|OsETTIN2	The DROOPING LEAF and OsETTIN2 genes promote awn development in rice	Genetic analyses and RNA-silencing experiments indicate that DL and OsETT2 act independently in awn formation, and that either gene alone is not sufficient for awn development
DL	OsMADS13	Genetic interaction of OsMADS3, DROOPING LEAF, and OsMADS13 in specifying rice floral organ identities and meristem determinacy	Here, we report the interactions of rice (Oryza sativa) floral homeotic genes, OsMADS3 (a C-class gene), OsMADS13 (a D-class gene), and DROOPING LEAF (DL), in specifying floral organ identities and floral meristem determinacy
DL	OsMADS13	Genetic interaction of OsMADS3, DROOPING LEAF, and OsMADS13 in specifying rice floral organ identities and meristem determinacy	Furthermore, the defects of osmads13-3 dl-sup6 flowers appeared identical to those of dl-sup6, and the OsMADS13 expression was undetectable in dl-sup6 flowers
DL	OsMADS13	Genetic interaction of OsMADS3, DROOPING LEAF, and OsMADS13 in specifying rice floral organ identities and meristem determinacy	These observations suggest that DL and OsMADS13 may function in the same pathway specifying the identity of carpel/ovule and floral meristem
DL	OsMADS13	Genetic interaction of OsMADS3, DROOPING LEAF, and OsMADS13 in specifying rice floral organ identities and meristem determinacy	Collectively, we propose a model to illustrate the role of OsMADS3, DL, and OsMADS13 in the specification of flower organ identity and meristem determinacy in rice
DL	OsMADS16|SPW1	SUPERWOMAN1 and DROOPING LEAF genes control floral organ identity in rice	We analyzed recessive mutants of two homeotic genes in rice, SUPERWOMAN1 (SPW1) and DROOPING LEAF (DL)
DL	OsMADS16|SPW1	SUPERWOMAN1 and DROOPING LEAF genes control floral organ identity in rice	The flower of the double mutant, spw1 dl-sup, produces incompletely differentiated organs indefinitely after palea-like organs are produced in the position where lodicules are formed in the wild-type flower
DL	OsMADS16|SPW1	SUPERWOMAN1 and DROOPING LEAF genes control floral organ identity in rice	Based on genetic and molecular results, we postulate a model of stamen and carpel specification in rice, with DL as a novel gene controlling carpel identity and acting mutually and antagonistically to the class B gene, SPW1
DL	OSMADS3	Genetic interaction of OsMADS3, DROOPING LEAF, and OsMADS13 in specifying rice floral organ identities and meristem determinacy	Here, we report the interactions of rice (Oryza sativa) floral homeotic genes, OsMADS3 (a C-class gene), OsMADS13 (a D-class gene), and DROOPING LEAF (DL), in specifying floral organ identities and floral meristem determinacy
DL	OSMADS3	Genetic interaction of OsMADS3, DROOPING LEAF, and OsMADS13 in specifying rice floral organ identities and meristem determinacy	Strikingly, osmads3-4 dl-sup6 displayed a severe loss of floral meristem determinacy and produced supernumerary whorls of lodicule-like organs at the forth whorl, suggesting that OsMADS3 and DL synergistically terminate the floral meristem
DL	OSMADS3	Genetic interaction of OsMADS3, DROOPING LEAF, and OsMADS13 in specifying rice floral organ identities and meristem determinacy	Collectively, we propose a model to illustrate the role of OsMADS3, DL, and OsMADS13 in the specification of flower organ identity and meristem determinacy in rice
DLT|OsGRAS-32|D62|GS6|SMOS2	GSK2	DWARF AND LOW-TILLERING acts as a direct downstream target of a GSK3/SHAGGY-like kinase to mediate brassinosteroid responses in rice	Suppression of DLT can enhance the phenotypes of BR receptor mutant d61-1, and overexpression of DLT obviously suppressed the BR loss-of-function phenotypes of both d61-1 and Go, suggesting that DLT functions downstream of GSK2 to modulate BR responses
DLT|OsGRAS-32|D62|GS6|SMOS2	GSK2	DWARF AND LOW-TILLERING acts as a direct downstream target of a GSK3/SHAGGY-like kinase to mediate brassinosteroid responses in rice	Indeed, GSK2 can interact with DLT and phosphorylate DLT
DLT|OsGRAS-32|D62|GS6|SMOS2	GSK2	DWARF AND LOW-TILLERING acts as a direct downstream target of a GSK3/SHAGGY-like kinase to mediate brassinosteroid responses in rice	In GSK2 transgenic plants, the DLT phosphorylation level is dictated by the GSK2 level
DLT|OsGRAS-32|D62|GS6|SMOS2	GSK2	DWARF AND LOW-TILLERING acts as a direct downstream target of a GSK3/SHAGGY-like kinase to mediate brassinosteroid responses in rice	These results demonstrate that DLT is a GSK2 substrate, further reinforcing that the BIN2/GSK2 kinase has multiple substrates that carry out various BR responses
DLT|OsGRAS-32|D62|GS6|SMOS2	OsBZR1	DWARF AND LOW-TILLERING, a new member of the GRAS family, plays positive roles in brassinosteroid signaling in rice	Finally, consistent with the fact that DLT is also negatively feedback-regulated by BR treatment, a gel mobility shift assay showed that OsBZR1 can bind to the DLT promoter through the BR-response element
DLT|OsGRAS-32|D62|GS6|SMOS2	OsCPS|OsCPS1	Identification and characterization of dwarf 62, a loss-of-function mutation in DLT/OsGRAS-32 affecting gibberellin metabolism in rice	The expression levels of gibberellin (GA) biosynthetic genes including OsCPS1, OsKS1, OsKO1, OsKAO, OsGA20ox2/SD1 and OsGA2ox3 were significantly increased in d62 mutant
DLT|OsGRAS-32|D62|GS6|SMOS2	OsKOS4|OsKO1	Identification and characterization of dwarf 62, a loss-of-function mutation in DLT/OsGRAS-32 affecting gibberellin metabolism in rice	The expression levels of gibberellin (GA) biosynthetic genes including OsCPS1, OsKS1, OsKO1, OsKAO, OsGA20ox2/SD1 and OsGA2ox3 were significantly increased in d62 mutant
DLT|OsGRAS-32|D62|GS6|SMOS2	OsKS1	Identification and characterization of dwarf 62, a loss-of-function mutation in DLT/OsGRAS-32 affecting gibberellin metabolism in rice	The expression levels of gibberellin (GA) biosynthetic genes including OsCPS1, OsKS1, OsKO1, OsKAO, OsGA20ox2/SD1 and OsGA2ox3 were significantly increased in d62 mutant
DLT|OsGRAS-32|D62|GS6|SMOS2	sd1|GA20ox2	Identification and characterization of dwarf 62, a loss-of-function mutation in DLT/OsGRAS-32 affecting gibberellin metabolism in rice	The expression levels of gibberellin (GA) biosynthetic genes including OsCPS1, OsKS1, OsKO1, OsKAO, OsGA20ox2/SD1 and OsGA2ox3 were significantly increased in d62 mutant
DMC1A|DMC1	DMC1B	Filament formation and robust strand exchange activities of the rice DMC1A and DMC1B proteins.	Filament formation and robust strand exchange activities of the rice DMC1A and DMC1B proteins.
DMC1A|DMC1	DMC1B	Filament formation and robust strand exchange activities of the rice DMC1A and DMC1B proteins.	In rice, two Dmc1 genes, Dmc1A and Dmc1B, have been reported
DMC1A|DMC1	DMC1B	Filament formation and robust strand exchange activities of the rice DMC1A and DMC1B proteins.	Although the Oryza sativa DMC1A protein has been partially characterized, however the biochemical properties of the DMC1B protein have not been defined
DMC1A|DMC1	DMC1B	Filament formation and robust strand exchange activities of the rice DMC1A and DMC1B proteins.	In the present study, we expressed the Oryza sativa DMC1A and DMC1B proteins in bacteria and purified them
DMC1A|DMC1	DMC1B	Filament formation and robust strand exchange activities of the rice DMC1A and DMC1B proteins.	The purified DMC1A and DMC1B proteins formed helical filaments along single-stranded DNA (ssDNA) and double-stranded DNA (dsDNA), and promoted robust strand exchange between ssDNA and dsDNA over five thousand base pairs in the presence of RPA, as a co-factor
DMC1A|DMC1	DMC1B	Filament formation and robust strand exchange activities of the rice DMC1A and DMC1B proteins.	The DMC1A and DMC1B proteins also promoted strand exchange in the absence of RPA with long DNA substrates containing several thousand base pairs
DMC1A|DMC1	DMC1B	Filament formation and robust strand exchange activities of the rice DMC1A and DMC1B proteins.	The strand-exchange activity of the Oryza sativa DMC1A protein was much higher than that of the DMC1B protein
DMC1A|DMC1	DMC1B	Filament formation and robust strand exchange activities of the rice DMC1A and DMC1B proteins.	Consistently, the DNA-binding activity of the DMC1A protein was higher than that of the DMC1B protein
DMC1A|DMC1	DMC1B	Filament formation and robust strand exchange activities of the rice DMC1A and DMC1B proteins.	These biochemical differences between the DMC1A and DMC1B proteins may provide important insight into their functional differences during meiosis in rice
DMC1A|DMC1	OsDMC1|DMC1B	Filament formation and robust strand exchange activities of the rice DMC1A and DMC1B proteins.	Filament formation and robust strand exchange activities of the rice DMC1A and DMC1B proteins.
DMC1A|DMC1	OsDMC1|DMC1B	Filament formation and robust strand exchange activities of the rice DMC1A and DMC1B proteins.	In rice, two Dmc1 genes, Dmc1A and Dmc1B, have been reported
DMC1A|DMC1	OsDMC1|DMC1B	Filament formation and robust strand exchange activities of the rice DMC1A and DMC1B proteins.	Although the Oryza sativa DMC1A protein has been partially characterized, however the biochemical properties of the DMC1B protein have not been defined
DMC1A|DMC1	OsDMC1|DMC1B	Filament formation and robust strand exchange activities of the rice DMC1A and DMC1B proteins.	In the present study, we expressed the Oryza sativa DMC1A and DMC1B proteins in bacteria and purified them
DMC1A|DMC1	OsDMC1|DMC1B	Filament formation and robust strand exchange activities of the rice DMC1A and DMC1B proteins.	The purified DMC1A and DMC1B proteins formed helical filaments along single-stranded DNA (ssDNA) and double-stranded DNA (dsDNA), and promoted robust strand exchange between ssDNA and dsDNA over five thousand base pairs in the presence of RPA, as a co-factor
DMC1A|DMC1	OsDMC1|DMC1B	Filament formation and robust strand exchange activities of the rice DMC1A and DMC1B proteins.	The DMC1A and DMC1B proteins also promoted strand exchange in the absence of RPA with long DNA substrates containing several thousand base pairs
DMC1A|DMC1	OsDMC1|DMC1B	Filament formation and robust strand exchange activities of the rice DMC1A and DMC1B proteins.	The strand-exchange activity of the Oryza sativa DMC1A protein was much higher than that of the DMC1B protein
DMC1A|DMC1	OsDMC1|DMC1B	Filament formation and robust strand exchange activities of the rice DMC1A and DMC1B proteins.	Consistently, the DNA-binding activity of the DMC1A protein was higher than that of the DMC1B protein
DMC1A|DMC1	OsDMC1|DMC1B	Filament formation and robust strand exchange activities of the rice DMC1A and DMC1B proteins.	These biochemical differences between the DMC1A and DMC1B proteins may provide important insight into their functional differences during meiosis in rice
DMC1A|DMC1	OsDMC1|DMC1B	OsDMC1 is not required for homologous pairing in rice meiosis.	Taken together, these results suggest that during meiosis, OsDMC1 is dispensable for homologous pairing in rice, which is quite different from the DMC1 homologs identified so far in other organisms
DMC1A|DMC1	XRCC3	XRCC3 is essential for proper double-strand break repair and homologous recombination in rice meiosis.	Moreover, abnormal chromosome localization of RAD51C, DMC1, ZEP1, ZIP4, and MER3 was observed in xrcc3
DP1	REP1	An AT-hook gene is required for palea formation and floral organ number control in rice	The DP1 enhancer SDP1 was also positional cloned, and was found identical to the recently reported RETARDED PALEA1 (REP1) gene encoding a TCP family transcription factor
DP1	REP1	An AT-hook gene is required for palea formation and floral organ number control in rice	We further found that SDP1/REP1 is downstreamly regulated by DP1
DPE1	Pho1	Rice endosperm starch phosphorylase (Pho1) assembles with disproportionating enzyme (Dpe1) to form a protein complex that enhances synthesis of malto-oligosaccharides.	Rice endosperm starch phosphorylase (Pho1) assembles with disproportionating enzyme (Dpe1) to form a protein complex that enhances synthesis of malto-oligosaccharides.
DPF	OsCPS2|OsCyc2	Diterpenoid Phytoalexin Factor, a bHLH Transcription Factor, Plays a Central Role in the Biosynthesis of Diterpenoid Phytoalexins in Rice	Furthermore, DPF activated the promoters of COPALYL DIPHOSPHATE SYNTHASE2 (CPS2) and CYTOCHROME P450 MONOOXIGENASE (CYP) 99A2, which are implicated in the biosynthesis of PCs and MLs, respectively.
DPL1	DPL2	Rice pollen hybrid incompatibility caused by reciprocal gene loss of duplicated genes	We detected only one reproducible interaction, and identified paralogous hybrid incompatibility genes, DOPPELGANGER1 (DPL1) and DOPPELGANGER2 (DPL2), by positional cloning
DPL1	DPL2	Rice pollen hybrid incompatibility caused by reciprocal gene loss of duplicated genes	Independent disruptions of DPL1 and DPL2 occurred in indica and japonica, respectively
DST	Gn1a|OsCKX2	Rice zinc finger protein DST enhances grain production through controlling Gn1a/OsCKX2 expression	Here, we report that the zinc finger transcription factor DROUGHT AND SALT TOLERANCE (DST) directly regulates OsCKX2 expression in the reproductive meristem
DST	Gn1a|OsCKX2	Rice zinc finger protein DST enhances grain production through controlling Gn1a/OsCKX2 expression	DST-directed expression of OsCKX2 regulates CK accumulation in the SAM and, therefore, controls the number of the reproductive organs
DST	Gn1a|OsCKX2	Rice zinc finger protein DST enhances grain production through controlling Gn1a/OsCKX2 expression	We identify that DST(reg1), a semidominant allele of the DST gene, perturbs DST-directed regulation of OsCKX2 expression and elevates CK levels in the reproductive SAM, leading to increased meristem activity, enhanced panicle branching, and a consequent increase of grain number
DST	Gn1a|OsCKX2	Rice zinc finger protein DST enhances grain production through controlling Gn1a/OsCKX2 expression	Importantly, the DST(reg1) allele provides an approach to pyramid the Gn1a-dependent and Gn1a-independent effects on grain production
DST	Gn1a|OsCKX2	Rice zinc finger protein DST enhances grain production through controlling Gn1a/OsCKX2 expression	Rice zinc finger protein DST enhances grain production through controlling Gn1a/OsCKX2 expression
DST	LP2	Plasma membrane receptor-like kinase leaf panicle 2 acts downstream of the DROUGHT AND SALT TOLERANCE transcription factor to regulate drought sensitivity in rice	Further investigation revealed that transcription of LP2 was directly regulated by the zinc finger transcription factor DROUGHT AND SALT TOLERANCE (DST)
DST	LP2	Plasma membrane receptor-like kinase leaf panicle 2 acts downstream of the DROUGHT AND SALT TOLERANCE transcription factor to regulate drought sensitivity in rice.	Further investigation revealed that transcription of LP2 was directly regulated by the zinc finger transcription factor DROUGHT AND SALT TOLERANCE (DST)
DST	LP2	Plasma membrane receptor-like kinase leaf panicle 2 acts downstream of the DROUGHT AND SALT TOLERANCE transcription factor to regulate drought sensitivity in rice.	Thus, the findings provided evidence that the LRR-RLK LP2, transcriptionally regulated by the drought-related transcription factor DST, served as a negative regulator in drought response
DST	OsNAC19|SNAC1|OsNAC9	The SNAC1-targeted gene OsSRO1c modulates stomatal closure and oxidative stress tolerance by regulating hydrogen peroxide in rice	The results suggest that OsSRO1c has dual roles in drought and oxidative stress tolerance of rice by promoting stomatal closure and H(2)O(2) accumulation through a novel pathway involving regulators SNAC1 and DST
DST	OsSRO1c	The SNAC1-targeted gene OsSRO1c modulates stomatal closure and oxidative stress tolerance by regulating hydrogen peroxide in rice	The results suggest that OsSRO1c has dual roles in drought and oxidative stress tolerance of rice by promoting stomatal closure and H(2)O(2) accumulation through a novel pathway involving regulators SNAC1 and DST
DTC1	DTD|EAT1	Defective Tapetum Cell Death 1 (DTC1) Regulates ROS Levels by Binding to Metallothionein during Tapetum Degeneration.	Moreover, levels of DTC1 transcripts are diminished in udt1, tdr, and eat1 anthers
DTC1	OsMT2b	Defective Tapetum Cell Death 1 (DTC1) Regulates ROS Levels by Binding to Metallothionein during Tapetum Degeneration.	DTC1 protein interacts with OsMT2b, a ROS-scavenger
DTC1	TDR	Defective Tapetum Cell Death 1 (DTC1) Regulates ROS Levels by Binding to Metallothionein during Tapetum Degeneration.	Moreover, levels of DTC1 transcripts are diminished in udt1, tdr, and eat1 anthers
DTC1	Udt1	Defective Tapetum Cell Death 1 (DTC1) Regulates ROS Levels by Binding to Metallothionein during Tapetum Degeneration.	Moreover, levels of DTC1 transcripts are diminished in udt1, tdr, and eat1 anthers
DTD|EAT1	OsTDF1	The functional analysis of OsTDF1 reveals a conserved genetic pathway for tapetal development between rice and Arabidopsis	The qRT-PCR analysis revealed that OsTDF1 acts downstream of UDT1 and upstream of TDR, EAT1, OsMYB103 and PTC1 in rice, suggesting that the genetic pathway for tapetum development is generally conserved between rice and Arabidopsis
DTD|EAT1	TIP2|bHLH142	The Rice Basic Helix-Loop-Helix Transcription Factor TDR INTERACTING PROTEIN2 Is a Central Switch in Early Anther Development.	We revealed that TIP2 acts upstream of TDR and EAT1 and directly regulates the expression of TDR and EAT1.
DTH2|OsCOL9|OsCCT08	Ehd1	CONSTANS-like 9 (COL9) delays the flowering time in Oryza sativa by repressing the Ehd1 pathway.	Our data showed that overexpression of OsCOL9 delayed the flowering time under both short-day (SD) and long-day (LD) conditions, leading to suppressed expressions of EHd1, RFT and Hd3a at the mRNA Level
DTH2|OsCOL9|OsCCT08	Ehd1	CONSTANS-like 9 (COL9) delays the flowering time in Oryza sativa by repressing the Ehd1 pathway.	OsCOL9 expression exhibited two types of circadian patterns under different daylight conditions, and it could delay the heading date by suppressing the Ehd1 photoperiodic flowering pathway
DTH2|OsCOL9|OsCCT08	Ehd1	CONSTANS-like 9 (COL9) delays the flowering time in Oryza sativa by repressing the Ehd1 pathway.	Taken together, our results revealed that OsCOL9 could delay the flowering time in rice by repressing the Ehd1 pathway
DTH2|OsCOL9|OsCCT08	Hd3a	CONSTANS-like 9 (COL9) delays the flowering time in Oryza sativa by repressing the Ehd1 pathway.	Our data showed that overexpression of OsCOL9 delayed the flowering time under both short-day (SD) and long-day (LD) conditions, leading to suppressed expressions of EHd1, RFT and Hd3a at the mRNA Level
DTH2|OsCOL9|OsCCT08	OsACO1	CONSTANS-Like 9 (OsCOL9) Interacts with Receptor for Activated C-Kinase 1(OsRACK1) to Regulate Blast Resistance through Salicylic Acid and Ethylene Signaling Pathways.	Further analysis indicated that OsCOL9 over-expression increased the expressions of phytohormone biosynthetic genes, NPR1, WRKY45, OsACO1 and OsACS1, which were related to SA and ET biosynthesis
DTH2|OsCOL9|OsCCT08	OsACS1	CONSTANS-Like 9 (OsCOL9) Interacts with Receptor for Activated C-Kinase 1(OsRACK1) to Regulate Blast Resistance through Salicylic Acid and Ethylene Signaling Pathways.	Further analysis indicated that OsCOL9 over-expression increased the expressions of phytohormone biosynthetic genes, NPR1, WRKY45, OsACO1 and OsACS1, which were related to SA and ET biosynthesis
DTH2|OsCOL9|OsCCT08	OsWRKY45|WRKY45	CONSTANS-Like 9 (OsCOL9) Interacts with Receptor for Activated C-Kinase 1(OsRACK1) to Regulate Blast Resistance through Salicylic Acid and Ethylene Signaling Pathways.	Further analysis indicated that OsCOL9 over-expression increased the expressions of phytohormone biosynthetic genes, NPR1, WRKY45, OsACO1 and OsACS1, which were related to SA and ET biosynthesis
DTM1	MEL1	The rice gene DEFECTIVE TAPETUM AND MEIOCYTES 1 (DTM1) is required for early tapetum development and meiosis	However, expression of MSP1 and MEL1, which function in anther wall specification and germ cell division, respectively, was not altered in the dtm1 mutant
DTM1	MEL1	The rice gene DEFECTIVE TAPETUM AND MEIOCYTES 1 (DTM1) is required for early tapetum development and meiosis	These results, together with their mutant phenotypes, suggest that DTM1 plays important roles in the ER membrane during early tapetum development, functioning after MSP1 and before UDT1, and also in meiocyte development, after MEL1 and before PAIR1
DTM1	OsMSP1	The rice gene DEFECTIVE TAPETUM AND MEIOCYTES 1 (DTM1) is required for early tapetum development and meiosis	However, expression of MSP1 and MEL1, which function in anther wall specification and germ cell division, respectively, was not altered in the dtm1 mutant
DTM1	OsMSP1	The rice gene DEFECTIVE TAPETUM AND MEIOCYTES 1 (DTM1) is required for early tapetum development and meiosis	Moreover, transcripts of DTM1 were reduced in msp1 mutant anthers, but not in udt1 and pair1 mutants
DTM1	OsMSP1	The rice gene DEFECTIVE TAPETUM AND MEIOCYTES 1 (DTM1) is required for early tapetum development and meiosis	These results, together with their mutant phenotypes, suggest that DTM1 plays important roles in the ER membrane during early tapetum development, functioning after MSP1 and before UDT1, and also in meiocyte development, after MEL1 and before PAIR1
DTM1	PAIR1	The rice gene DEFECTIVE TAPETUM AND MEIOCYTES 1 (DTM1) is required for early tapetum development and meiosis	Transcripts of UDT1, which functions in tapetum development during early meiosis, were reduced in dtm1 anthers, as were those of PAIR1, which is involved in chromosome pairing and synapsis during meiosis
DTM1	PAIR1	The rice gene DEFECTIVE TAPETUM AND MEIOCYTES 1 (DTM1) is required for early tapetum development and meiosis	Moreover, transcripts of DTM1 were reduced in msp1 mutant anthers, but not in udt1 and pair1 mutants
DTM1	PAIR1	The rice gene DEFECTIVE TAPETUM AND MEIOCYTES 1 (DTM1) is required for early tapetum development and meiosis	These results, together with their mutant phenotypes, suggest that DTM1 plays important roles in the ER membrane during early tapetum development, functioning after MSP1 and before UDT1, and also in meiocyte development, after MEL1 and before PAIR1
DTM1	Udt1	The rice gene DEFECTIVE TAPETUM AND MEIOCYTES 1 (DTM1) is required for early tapetum development and meiosis	Transcripts of UDT1, which functions in tapetum development during early meiosis, were reduced in dtm1 anthers, as were those of PAIR1, which is involved in chromosome pairing and synapsis during meiosis
DTM1	Udt1	The rice gene DEFECTIVE TAPETUM AND MEIOCYTES 1 (DTM1) is required for early tapetum development and meiosis	Moreover, transcripts of DTM1 were reduced in msp1 mutant anthers, but not in udt1 and pair1 mutants
DTM1	Udt1	The rice gene DEFECTIVE TAPETUM AND MEIOCYTES 1 (DTM1) is required for early tapetum development and meiosis	These results, together with their mutant phenotypes, suggest that DTM1 plays important roles in the ER membrane during early tapetum development, functioning after MSP1 and before UDT1, and also in meiocyte development, after MEL1 and before PAIR1
Du1	Wx	Du1, encoding a novel Prp1 protein, regulates starch biosynthesis through affecting the splicing of Wxb pre-mRNAs in rice (Oryza sativa L.)	Du1 specifically affects the splicing efficiency of Wx(b) and regulates starch biosynthesis by mediating the expression of starch biosynthesis genes
Du1	Wx	Du1, encoding a novel Prp1 protein, regulates starch biosynthesis through affecting the splicing of Wxb pre-mRNAs in rice (Oryza sativa L.)	Analysis of du1wx shows that Du1 acts upstream of Wx(b)
Du1	Wx	Du1, encoding a novel Prp1 protein, regulates starch biosynthesis through affecting the splicing of Wxb pre-mRNAs in rice (Oryza sativa L.)	These results strongly suggest that Du1 may function as a regulator of the starch biosynthesis by affecting the splicing of Wx(b) and the expression of other genes involved in the rice starch biosynthetic pathways
Du1	Wx	Du1, encoding a novel Prp1 protein, regulates starch biosynthesis through affecting the splicing of Wxb pre-mRNAs in rice (Oryza sativa L.)	Du1, encoding a novel Prp1 protein, regulates starch biosynthesis through affecting the splicing of Wxb pre-mRNAs in rice (Oryza sativa L.)
DWF1|DIM;DWF1|DIM	OsGSR1	OsGSR1 is involved in crosstalk between gibberellins and brassinosteroids in rice	The yeast two-hybrid assay revealed that OsGSR1 interacts with DIM/DWF1, an enzyme that catalyzes the conversion from 24-methylenecholesterol to campesterol in BR biosynthesis
EBL1	OsACO1	Phytochrome-regulated EBL1 contributes to ACO1 upregulation in rice	Since the OsEREBP1-like gene EBL1 (OsEREBP1-LIKE 1) was significantly downregulated in phyAphyBphyC mutants, EBL1 was suspected to repress ACO1 expression in wild-type plants
EBL1	OsACO1	Phytochrome-regulated EBL1 contributes to ACO1 upregulation in rice	However, ACO1 was downregulated in EBL1 RNA interference plants, and the total length of these plants was slightly shorter than that of wild-type plants
EBL1	OsACO1	Phytochrome-regulated EBL1 contributes to ACO1 upregulation in rice	This study shows that EBL1 is positively regulated by phytochrome B and associated with ACO1 upregulation
EBL1	OsACO1	Phytochrome-regulated EBL1 contributes to ACO1 upregulation in rice	Phytochrome-regulated EBL1 contributes to ACO1 upregulation in rice
EBL1	OsEREBP1	Phytochrome-regulated EBL1 contributes to ACO1 upregulation in rice	Since the OsEREBP1-like gene EBL1 (OsEREBP1-LIKE 1) was significantly downregulated in phyAphyBphyC mutants, EBL1 was suspected to repress ACO1 expression in wild-type plants
EBR1	OsBAG4	An E3 Ubiquitin Ligase-BAG Protein Module Controls Plant Innate Immunity and Broad-Spectrum Disease Resistance	EBR1 encodes an E3 ubiquitin ligase that interacts with OsBAG4, which belongs to the BAG (Bcl-2-associated athanogene) family that functions in cell death, growth arrest, and immune responses in mammals.
EBR1	OsBAG4	An E3 Ubiquitin Ligase-BAG Protein Module Controls Plant Innate Immunity and Broad-Spectrum Disease Resistance	EBR1 directly targets OsBAG4 for ubiquitination-mediated degradation.
EG1	Osg1	A High Temperature-Dependent Mitochondrial Lipase EXTRA GLUME1 Promotes Floral Phenotypic Robustness against Temperature Fluctuation in Rice (Oryza sativa L.).	Furthermore, we found that numerous environmentally responsive genes including many floral identity genes are transcriptionally repressed in eg1 mutants and OsMADS1, OsMADS6 and OsG1 genetically act downstream of EG1 to maintain floral robustness
EG1	OsIG1	Down-regulation of a LBD-like gene, OsIG1, leads to occurrence of unusual double ovules and developmental abnormalities of various floral organs and megagametophyte in rice	Additionally, down-regulation of OsIG1 differentially affected the expression of genes associated with the floral organ development including EG1, OsMADS6 and OsMADS1.
EG1	OsMADS1|LHS1|AFO	A putative lipase gene EXTRA GLUME1 regulates both empty-glume fate and spikelet development in rice	We also found that the floral meristem and organ identity gene OsLHS1 showed altered expression with respect to both pattern and levels in the eg1 mutant, and is probably responsible for the pleiotropic floral defects in eg1
EG1	OsMADS1|LHS1|AFO	A High Temperature-Dependent Mitochondrial Lipase EXTRA GLUME1 Promotes Floral Phenotypic Robustness against Temperature Fluctuation in Rice (Oryza sativa L.).	Furthermore, we found that numerous environmentally responsive genes including many floral identity genes are transcriptionally repressed in eg1 mutants and OsMADS1, OsMADS6 and OsG1 genetically act downstream of EG1 to maintain floral robustness
EG1	OsMADS6|MFO1	A High Temperature-Dependent Mitochondrial Lipase EXTRA GLUME1 Promotes Floral Phenotypic Robustness against Temperature Fluctuation in Rice (Oryza sativa L.).	Furthermore, we found that numerous environmentally responsive genes including many floral identity genes are transcriptionally repressed in eg1 mutants and OsMADS1, OsMADS6 and OsG1 genetically act downstream of EG1 to maintain floral robustness
Ehd1	Ehd2|RID1	Ehd2, a rice ortholog of the maize INDETERMINATE1 gene, promotes flowering by up-regulating Ehd1	To assign the position of Ehd2 within the flowering pathway of rice, we compared transcript levels of previously isolated flowering-time genes, such as Ehd1, a member of the unique pathway, Hd3a, and Rice FT-like1 (RFT1; rice florigens), between the wild-type plants and the ehd2 mutants
Ehd1	Ehd2|RID1	Ehd2, a rice ortholog of the maize INDETERMINATE1 gene, promotes flowering by up-regulating Ehd1	Severely reduced expression of these genes in ehd2 under both short- and long-day conditions suggests that Ehd2 acts as a flowering promoter mainly by up-regulating Ehd1 and by up-regulating the downstream Hd3a and RFT1 genes in the unique genetic network of photoperiodic flowering in rice
Ehd1	Ehd2|RID1	Ehd2, a rice ortholog of the maize INDETERMINATE1 gene, promotes flowering by up-regulating Ehd1	Ehd2, a rice ortholog of the maize INDETERMINATE1 gene, promotes flowering by up-regulating Ehd1
Ehd1	Ehd3	Ehd3, encoding a plant homeodomain finger-containing protein, is a critical promoter of rice flowering	Increased transcription of Ghd7 under LD conditions and reduced transcription of downstream Ehd1 and FT-like genes in the ehd3 mutants suggested that Ehd3 normally functions as an LD downregulator of Ghd7 in floral induction
Ehd1	Ehd3	Ehd3, encoding a plant homeodomain finger-containing protein, is a critical promoter of rice flowering	Furthermore, Ehd3 ghd7 plants flowered earlier and show higher Ehd1 transcript levels than ehd3 ghd7 plants, suggesting a Ghd7-independent role of Ehd3 in the upregulation of Ehd1
Ehd1	Ehd4	Ehd4 encodes a novel and Oryza-genus-specific regulator of photoperiodic flowering in rice	Here, we report isolation and characterization of a positive regulator of Ehd1, Early heading date 4 (Ehd4)
Ehd1	Ehd4	Ehd4 encodes a novel and Oryza-genus-specific regulator of photoperiodic flowering in rice	Ehd4 expression is most active in young leaves with a diurnal expression pattern similar to that of Ehd1 under both short-day and long-day conditions
Ehd1	Ehd4	Ehd4 encodes a novel and Oryza-genus-specific regulator of photoperiodic flowering in rice	We show that Ehd4 up-regulates the expression of the ""florigen"" genes Hd3a and RFT1 through Ehd1, but it acts independently of other known Ehd1 regulators
Ehd1	Ehd4	Ehd4 encodes a novel and Oryza-genus-specific regulator of photoperiodic flowering in rice	We conclude that Ehd4 is a novel Oryza-genus-specific regulator of Ehd1, and it plays an essential role in photoperiodic control of flowering time in rice
Ehd1	FKF1|OsFKF1	Rice FLAVIN-BINDING, KELCH REPEAT, F-BOX 1 (OsFKF1) promotes flowering independent of photoperiod.	Transcriptional analysis revealed that OsFKF1 up-regulates expression of the floral activator Ehd2 and down-regulates expression of the floral repressor Ghd7; these regulators up- and down-regulate Ehd1 expression, respectively
Ehd1	FKF1|OsFKF1	Rice FLAVIN-BINDING, KELCH REPEAT, F-BOX 1 (OsFKF1) promotes flowering independent of photoperiod.	Moreover, OsFKF1 can upregulate Ehd1 expression under blue light treatment, without affecting the expression of Ehd2 and Ghd7
Ehd1	FKF1|OsFKF1	Rice FLAVIN-BINDING, KELCH REPEAT, F-BOX 1 (OsFKF1) promotes flowering independent of photoperiod.	In contrast to the LD-specific floral activator Arabidopsis FKF1, OsFKF1 likely acts as an autonomous floral activator because it promotes flowering independent of photoperiod, probably via its distinct roles in controlling expression of rice-specific genes including Ehd2, Ghd7, and Ehd1
Ehd1	Ghd7	A gene network for long-day flowering activates RFT1 encoding a mobile flowering signal in rice	We propose that both positive (OsMADS50 and Ehd1) and negative (Hd1, phyB and Ghd7) regulators of RFT1 form a gene network that regulates LD flowering in rice
Ehd1	Ghd7	Ehd3, encoding a plant homeodomain finger-containing protein, is a critical promoter of rice flowering	On the other hand, under long-day (LD) conditions, flowering is delayed by the repressive function of Hd1 on FT-like genes and by downregulation of Ehd1 by the flowering repressor Ghd7 - a unique pathway in rice
Ehd1	Ghd7	Ehd3, encoding a plant homeodomain finger-containing protein, is a critical promoter of rice flowering	Increased transcription of Ghd7 under LD conditions and reduced transcription of downstream Ehd1 and FT-like genes in the ehd3 mutants suggested that Ehd3 normally functions as an LD downregulator of Ghd7 in floral induction
Ehd1	Ghd7	Ehd3, encoding a plant homeodomain finger-containing protein, is a critical promoter of rice flowering	Furthermore, Ehd3 ghd7 plants flowered earlier and show higher Ehd1 transcript levels than ehd3 ghd7 plants, suggesting a Ghd7-independent role of Ehd3 in the upregulation of Ehd1
Ehd1	Ghd7	A pair of floral regulators sets critical day length for Hd3a florigen expression in rice	Ghd7 (Grain number, plant height and heading date 7) was acutely induced when phytochrome signals coincided with a photosensitive phase set differently by distinct photoperiods and this induction repressed Ehd1 the next morning
Ehd1	Ghd7	A pair of floral regulators sets critical day length for Hd3a florigen expression in rice	Thus, two distinct gating mechanisms--of the floral promoter Ehd1 and the floral repressor Ghd7--could enable manipulation of slight differences in day length to control Hd3a transcription with a critical day-length threshold
Ehd1	Ghd7	DTH8 suppresses flowering in rice, influencing plant height and yield potential simultaneously	Ehd1 and Hd3a can also be down-regulated by the photoperiodic flowering genes Ghd7 and Hd1 (a rice ortholog of CONSTANS)
Ehd1	Ghd7	Hd1,a CONSTANS Orthlog in Rice, Functions as an Ehd1 Repressor Through Interaction with Monocot-Specific CCT-Domain Protein Ghd7.	Hd1,a CONSTANS Orthlog in Rice, Functions as an Ehd1 Repressor Through Interaction with Monocot-Specific CCT-Domain Protein Ghd7.
Ehd1	Ghd7	Hd1,a CONSTANS Orthlog in Rice, Functions as an Ehd1 Repressor Through Interaction with Monocot-Specific CCT-Domain Protein Ghd7.	Here, we report biological interactions between Ghd7 and Hd1, which together repress Early heading date 1 (Ehd1), a key floral inducer under non-inductive long-day (LD) conditions
Ehd1	Ghd7.1|Hd2|OsPRR37|DTH7	Days to heading 7, a major quantitative locus determining photoperiod sensitivity and regional adaptation in rice.	We show that in long days DTH7 acts downstream of the photoreceptor phytochrome B to repress the expression of Ehd1, an up-regulator of the &quot;florigen&quot; genes (Hd3a and RFT1), leading to delayed flowering
Ehd1	Hd1	Epistasis among the three major flowering time genes in rice: coordinate changes of photoperiod sensitivity, basic vegetative growth and optimum photoperiod	Since the two genes Se1 (= Hd1) and Ef1 (= Ehd1) are known to up-regulate the rice homolog of Arabidopsis FT, it is suggested that the detected epistasis may respond to diverse environments by modulating the CO/FT system conserved in flowering plants
Ehd1	Hd1	A gene network for long-day flowering activates RFT1 encoding a mobile flowering signal in rice	We propose that both positive (OsMADS50 and Ehd1) and negative (Hd1, phyB and Ghd7) regulators of RFT1 form a gene network that regulates LD flowering in rice
Ehd1	Hd1	Ehd3, encoding a plant homeodomain finger-containing protein, is a critical promoter of rice flowering	Under SD conditions, flowering is promoted through the activation of FT-like genes (rice florigens) by Heading date 1 (Hd1, a rice CONSTANS homolog) and Early heading date 1 (Ehd1, with no ortholog in the Arabidopsis genome)
Ehd1	Hd1	Ehd3, encoding a plant homeodomain finger-containing protein, is a critical promoter of rice flowering	On the other hand, under long-day (LD) conditions, flowering is delayed by the repressive function of Hd1 on FT-like genes and by downregulation of Ehd1 by the flowering repressor Ghd7 - a unique pathway in rice
Ehd1	Hd1	Footprints of natural and artificial selection for photoperiod pathway genes in Oryza	We examined the footprints of natural and artificial selections for four major genes of the photoperiod pathway, namely PHYTOCHROME B (PhyB), HEADING DATE 1 (Hd1), HEADING DATE 3a (Hd3a), and EARLY HEADING DATE 1 (Ehd1), by investigation of the patterns of nucleotide polymorphisms in cultivated and wild rice
Ehd1	Hd1	Flowering time genes Heading date 1 and Early heading date 1 together control panicle development in rice	We grew four rice lines having different flowering time genotypes (hd1 ehd1, hd1 Ehd1, Hd1 ehd1 and Hd1 Ehd1) under distinct photoperiod conditions
Ehd1	Hd1	Flowering time genes Heading date 1 and Early heading date 1 together control panicle development in rice	The results revealed that the combination of Heading-date 1 (Hd1) and Early heading date 1 (Ehd1) can reduce the number of primary branches in a panicle, resulting in smaller spikelet numbers per panicle; this occurs independently of the control of flowering time
Ehd1	Hd1	Flowering time genes Heading date 1 and Early heading date 1 together control panicle development in rice	In addition, expression of the Hd3a and Rice Flowering-locus T 1 (RFT1) florigen genes was up-regulated in leaves of the Hd1 Ehd1 line at the time of the floral transition
Ehd1	Hd1	Flowering time genes Heading date 1 and Early heading date 1 together control panicle development in rice	We further revealed that Hd1 and/or Ehd1 caused up-regulation of Terminal Flower 1-like genes and precocious expression of panicle formation-related genes at shoot apical meristems during panicle development
Ehd1	Hd1	Flowering time genes Heading date 1 and Early heading date 1 together control panicle development in rice	Therefore, two key flowering time genes, Hd1 and Ehd1, can control panicle development in rice; this may affect crop yields in the field through florigen expression in leaf
Ehd1	Hd1	DTH8 suppresses flowering in rice, influencing plant height and yield potential simultaneously	Ehd1 and Hd3a can also be down-regulated by the photoperiodic flowering genes Ghd7 and Hd1 (a rice ortholog of CONSTANS)
Ehd1	Hd1	Variations in Hd1 proteins, Hd3a promoters, and Ehd1 expression levels contribute to diversity of flowering time in cultivated rice	Variations in Hd1 proteins, Hd3a promoters, and Ehd1 expression levels contribute to diversity of flowering time in cultivated rice
Ehd1	Hd1	Both Hd1 and Ehd1 are important for artificial selection of flowering time in cultivated rice.	Both Hd1 and Ehd1 are important for artificial selection of flowering time in cultivated rice.
Ehd1	Hd1	Both Hd1 and Ehd1 are important for artificial selection of flowering time in cultivated rice.	These varieties contain loss-of-function of two important flowering-time related genes, Heading date 1 (Hd1) and Early heading date 1 (Ehd1), and are mainly from a mega variety, Taichung 65
Ehd1	Hd1	Both Hd1 and Ehd1 are important for artificial selection of flowering time in cultivated rice.	Both Hd1 and Ehd1 may be important during artificial selection for flowering time, especially in a subtropical region such as Taiwan
Ehd1	Hd17|Ef7|OsELF3-1|OsELF3.1	OsELF3-1, an ortholog of Arabidopsis early flowering 3, regulates rice circadian rhythm and photoperiodic flowering	In addition, OsELF3-1 is involved in blue light signaling by activating early heading date 1 (Ehd1) expression to promote rice flowering under short-day (SD) conditions
Ehd1	Hd18	Hd18, encoding histone acetylase related to Arabidopsis FLOWERING LOCUS D, is involved in the control of flowering time in rice.	Compared with those in Koshihikari, the expression levels of the flowering-time genes Early heading date 1 (Ehd1), Heading date 3a (Hd3a), and Rice flowering locus T1 (RFT1) were lower in a near-isogenic line with the Hayamasari Hd18 allele in a Koshihikari genetic background
Ehd1	Hd3a	Knockdown of SAMS genes encoding S-adenosyl-l-methionine synthetases causes methylation alterations of DNAs and histones and leads to late flowering in rice	Knockdown of OsSAMS1, 2 and 3 led to distinguished late flowering and greatly reduced the expression of the flowering key genes, Early heading date 1 (Ehd1), Hd3a and RFT1 (rice FT-like genes)
Ehd1	Hd3a	OsCO3, a CONSTANS-LIKE gene, controls flowering by negatively regulating the expression of FT-like genes under SD conditions in rice	The expression of Hd3a and FTL decreased in these transgenic plants, whereas the expression of Hd1, Early heading date 1 (Ehd1), OsMADS51, and OsMADS50 did not significantly change
Ehd1	Hd3a	Functional characterization of rice OsDof12	In transgenic lines overexpressing OsDof12, the transcription levels of Hd3a and OsMADS14 were up-regulated under LD conditions but not SD conditions, whereas the expression of Hd1, OsMADS51, Ehd1 and OsGI did not change under LD and SD conditions
Ehd1	Hd3a	OsMADS50 and OsMADS56 function antagonistically in regulating long day (LD)-dependent flowering in rice	In the osmads50 mutants and 56OX transgenic plants, transcripts of Ehd1, Hd3a and RFT1 were reduced, although that of OsLFL1 increased
Ehd1	Hd3a	OsCOL4 is a constitutive flowering repressor upstream of Ehd1 and downstream of OsphyB	Transcripts of Ehd1, Hd3a, and RFT1 were increased in the oscol4 mutants, but reduced in the OsCOL4-D mutants
Ehd1	Hd3a	Footprints of natural and artificial selection for photoperiod pathway genes in Oryza	We examined the footprints of natural and artificial selections for four major genes of the photoperiod pathway, namely PHYTOCHROME B (PhyB), HEADING DATE 1 (Hd1), HEADING DATE 3a (Hd3a), and EARLY HEADING DATE 1 (Ehd1), by investigation of the patterns of nucleotide polymorphisms in cultivated and wild rice
Ehd1	Hd3a	LHD1, an allele of DTH8/Ghd8, controls late heading date in common wild rice (Oryza rufipogon)	We also found that LHD1 could down-regulate the expression of several floral transition activators such as Ehd1, Hd3a and RFT1 under long-day conditions, but not under short-day conditions
Ehd1	Hd3a	LHD1, an allele of DTH8/Ghd8, controls late heading date in common wild rice (Oryza rufipogon)	This indicates that LHD1 may delay flowering by repressing the expression of Ehd1, Hd3a and RFT1 under long-day conditions
Ehd1	Hd3a	Ehd4 encodes a novel and Oryza-genus-specific regulator of photoperiodic flowering in rice	We show that Ehd4 up-regulates the expression of the ""florigen"" genes Hd3a and RFT1 through Ehd1, but it acts independently of other known Ehd1 regulators
Ehd1	Hd3a	A major QTL, Ghd8, plays pleiotropic roles in regulating grain productivity, plant height, and heading date in rice	By regulating Ehd1, RFT1, and Hd3a, Ghd8 delayed flowering under long-day conditions, but promoted flowering under short-day conditions
Ehd1	Hd3a	A pair of floral regulators sets critical day length for Hd3a florigen expression in rice	Hd3a expression is induced by Ehd1 (Early heading date 1) expression when blue light coincides with the morning phase set by OsGIGANTEA(OsGI)-dependent circadian clocks
Ehd1	Hd3a	A pair of floral regulators sets critical day length for Hd3a florigen expression in rice	Thus, two distinct gating mechanisms--of the floral promoter Ehd1 and the floral repressor Ghd7--could enable manipulation of slight differences in day length to control Hd3a transcription with a critical day-length threshold
Ehd1	Hd3a	Flowering time genes Heading date 1 and Early heading date 1 together control panicle development in rice	In addition, expression of the Hd3a and Rice Flowering-locus T 1 (RFT1) florigen genes was up-regulated in leaves of the Hd1 Ehd1 line at the time of the floral transition
Ehd1	Hd3a	OsMADS51 is a short-day flowering promoter that functions upstream of Ehd1, OsMADS14, and Hd3a	Transcript levels of three flowering regulators-Ehd1, OsMADS14, and Hd3a-were decreased in these mutants, whereas those of OsGI and Hd1 were unchanged
Ehd1	Hd3a	OsMADS51 is a short-day flowering promoter that functions upstream of Ehd1, OsMADS14, and Hd3a	In ectopic expression lines, transcript levels of Ehd1, OsMADS14, and Hd3a were increased, but those of OsGI and Hd1 remained the same
Ehd1	Hd3a	OsMADS51 is a short-day flowering promoter that functions upstream of Ehd1, OsMADS14, and Hd3a	These results indicate that OsMADS51 is a flowering promoter, particularly in SDs, and that this gene functions upstream of Ehd1, OsMADS14, and Hd3a
Ehd1	Hd3a	OsMADS51 is a short-day flowering promoter that functions upstream of Ehd1, OsMADS14, and Hd3a	OsMADS51 is a short-day flowering promoter that functions upstream of Ehd1, OsMADS14, and Hd3a
Ehd1	Hd3a	Ehd2, a rice ortholog of the maize INDETERMINATE1 gene, promotes flowering by up-regulating Ehd1	To assign the position of Ehd2 within the flowering pathway of rice, we compared transcript levels of previously isolated flowering-time genes, such as Ehd1, a member of the unique pathway, Hd3a, and Rice FT-like1 (RFT1; rice florigens), between the wild-type plants and the ehd2 mutants
Ehd1	Hd3a	Ehd2, a rice ortholog of the maize INDETERMINATE1 gene, promotes flowering by up-regulating Ehd1	Severely reduced expression of these genes in ehd2 under both short- and long-day conditions suggests that Ehd2 acts as a flowering promoter mainly by up-regulating Ehd1 and by up-regulating the downstream Hd3a and RFT1 genes in the unique genetic network of photoperiodic flowering in rice
Ehd1	Hd3a	DTH8 suppresses flowering in rice, influencing plant height and yield potential simultaneously	The quantitative real-time PCR assay revealed that DTH8 could down-regulate the transcriptions of Ehd1 (for Early heading date1) and Hd3a (for Heading date3a; a rice ortholog of FLOWERING LOCUS T) under long-day conditions
Ehd1	Hd3a	DTH8 suppresses flowering in rice, influencing plant height and yield potential simultaneously	Ehd1 and Hd3a can also be down-regulated by the photoperiodic flowering genes Ghd7 and Hd1 (a rice ortholog of CONSTANS)
Ehd1	Hd3a	Variations in Hd1 proteins, Hd3a promoters, and Ehd1 expression levels contribute to diversity of flowering time in cultivated rice	We also found that the type of Hd3a promoter and the level of Ehd1 expression contribute to the diversity in flowering time and Hd3a expression level
Ehd1	Hd3a	Variations in Hd1 proteins, Hd3a promoters, and Ehd1 expression levels contribute to diversity of flowering time in cultivated rice	Variations in Hd1 proteins, Hd3a promoters, and Ehd1 expression levels contribute to diversity of flowering time in cultivated rice
Ehd1	Hd3a	OsVIL2 functions with PRC2 to induce flowering by repressing OsLFL1 in rice	In osvil2 mutants OsLFL1 expression was increased, but that of Ehd1, Hd3a and RFT1 was reduced
Ehd1	Hd3a	Hd16, a gene for casein kinase I, is involved in the control of rice flowering time by modulating the day-length response	In a near-isogenic line with the weak-photoperiod-sensitivity allele of Hd16, transcription levels of Ehd1, Hd3a, and RFT1 increased under long-day conditions, and transcription levels of Hd3a and RFT1 decreased under short-day conditions
Ehd1	Hd3a	Genetic interactions between diverged alleles of Early heading date 1 (Ehd1) and Heading date 3a (Hd3a)/ RICE FLOWERING LOCUS T1 (RFT1) control differential heading and contribute to regional adaptation in rice (Oryza sativa).	Early heading date 1 (Ehd1) regulates Hd3a and RFT1
Ehd1	Hd3a	Genetic interactions between diverged alleles of Early heading date 1 (Ehd1) and Heading date 3a (Hd3a)/ RICE FLOWERING LOCUS T1 (RFT1) control differential heading and contribute to regional adaptation in rice (Oryza sativa).	We demonstrated that, in an ehd1 mutant background, Hd3a was silenced, but RFT1 was expressed (although at lower levels than in plants with a functional Ehd1) under short-day (SD) and long-day (LD) conditions
Ehd1	Hd3a	Hd3a, RFT1 and Ehd1 integrate photoperiodic and drought stress signals to delay the floral transition in rice.	Hd3a, RFT1 and Ehd1 integrate photoperiodic and drought stress signals to delay the floral transition in rice.
Ehd1	Hd3a	Hd3a, RFT1 and Ehd1 integrate photoperiodic and drought stress signals to delay the floral transition in rice.	Exposure to drought stress under floral-inductive photoperiods strongly reduced transcription of EARLY HEADING DATE 1 (Ehd1), HEADING DATE 3a (Hd3a) and RICE FLOWERING LOCUS T 1 (RFT1), primary integrators of day length signals, providing a molecular connection between stress and the photoperiodic pathway
Ehd1	Hd5|DTH8|Ghd8|OsHAP3H|LHD1|EF8|CAR8	LHD1, an allele of DTH8/Ghd8, controls late heading date in common wild rice (Oryza rufipogon)	We also found that LHD1 could down-regulate the expression of several floral transition activators such as Ehd1, Hd3a and RFT1 under long-day conditions, but not under short-day conditions
Ehd1	Hd5|DTH8|Ghd8|OsHAP3H|LHD1|EF8|CAR8	LHD1, an allele of DTH8/Ghd8, controls late heading date in common wild rice (Oryza rufipogon)	This indicates that LHD1 may delay flowering by repressing the expression of Ehd1, Hd3a and RFT1 under long-day conditions
Ehd1	Hd5|DTH8|Ghd8|OsHAP3H|LHD1|EF8|CAR8	A major QTL, Ghd8, plays pleiotropic roles in regulating grain productivity, plant height, and heading date in rice	By regulating Ehd1, RFT1, and Hd3a, Ghd8 delayed flowering under long-day conditions, but promoted flowering under short-day conditions
Ehd1	Hd5|DTH8|Ghd8|OsHAP3H|LHD1|EF8|CAR8	DTH8 suppresses flowering in rice, influencing plant height and yield potential simultaneously	The quantitative real-time PCR assay revealed that DTH8 could down-regulate the transcriptions of Ehd1 (for Early heading date1) and Hd3a (for Heading date3a; a rice ortholog of FLOWERING LOCUS T) under long-day conditions
Ehd1	HDR1	The Oryza sativa Regulator HDR1 Associates with the Kinase OsK4 to Control Photoperiodic Flowering.	We determined that HDR1 is a novel suppressor of flowering that upregulates Hd1 and downregulates Ehd1, leading to the downregulation of Hd3a and RFT1 under LDs
Ehd1	HDR1	The Oryza sativa Regulator HDR1 Associates with the Kinase OsK4 to Control Photoperiodic Flowering.	OsK4 acts similarly to HDR1, suppressing flowering by upregulating Hd1 and downregulating Ehd1 under LDs, and OsK4 can phosphorylate HD1 with HDR1 presents
Ehd1	MRG702	MRG702, a reader protein of H3K4me3 and H3K36me3, is involved in brassinosteroid-regulated growth and flowering time control in rice.	Gene transcription analyses showed that MRG702 knock-down resulted in the down-regulation of BR-related genes, including D11, BRI1, and BU1, and several flowering genes including Ehd1, Ehd2/OsID1/RID1, Ehd3,OsMADS50, Hd3a, and RFT1
Ehd1	OsABF1|OsABI5|OREB1|OsbZIP10	A Drought-inducible bZIP Transcription Factor OsABF1 Delays Reproductive Timing in Rice.	Molecular and genetic analyses demonstrate that a drought regime enhances expression of the OsABF1 gene, which indirectly suppresses expression of the Early heading date 1 (Ehd1) gene that encodes a key activator of rice flowering
Ehd1	OsBBX14	OsBBX14 delays heading date by repressing florigen gene expression under long and short-day conditions in rice	Under SD conditions, Ehd1 expression was reduced in OsBBX14-OX lines, but Hd1 and circadian clock gene expressions were unaffected, indicating that OsBBX14 acts as a repressor of Ehd1
Ehd1	OsCCT01	Three CCT domain-containing genes were identified to regulate heading date by candidate gene-based association mapping and transformation in rice.	The overexpression of OsCCT01 delayed flowering through suppressing the expression of Ehd1, Hd3a and RFT1 under both long day and short day conditions
Ehd1	OsCLF|SDG711		SDG711 was also found to be involved in the repression of Ehd1 in LD.
Ehd1	OsCLF|SDG711		SDG711 was shown to directly target to OsLF and Ehd1 loci to mediate H3K27me3 and gene repression.
Ehd1	OsCOL10	OsCOL10, a CONSTANS-like gene, functions as a flowering-time repressor downstream of Ghd7 in rice.	Further studies show that OsCOL10 represses the expression of the FT-like genes RFT1 and Hd3a through Ehd1
Ehd1	OsCOL10	OsCOL10, a CONSTANS-like gene, functions as a flowering-time repressor downstream of Ghd7 in rice.	Together, we conclude that OsCOL10 functions as a flowering-time repressor that links between Ghd7 and Ehd1 in rice
Ehd1	OsCOL10	Flowering time regulation by the CONSTANS-Like gene OsCOL10.	Through transgenic analysis, we have showed that OsCOL10 repress flowering by reducing expression of the FT-like genes RFT1 and Hd3a through Ehd1
Ehd1	OsCOL10	Flowering time regulation by the CONSTANS-Like gene OsCOL10.	Moreover, we also showed that OsCOL10 acts downstream of Ghd7, a key LD-specific flowering repressor by reducing expression of Ehd1
Ehd1	OsCOL10	Flowering time regulation by the CONSTANS-Like gene OsCOL10.	Collectively, our finding identifies OsCOL10 functioning as a flowering-time repressor that links between Ghd7 and Ehd1 in rice
Ehd1	OsCOL13	A CONSTANS-like transcriptional activator, OsCOL13, functions as a negative regulator of flowering downstream of OsphyB and upstream of Ehd1 in rice.	A CONSTANS-like transcriptional activator, OsCOL13, functions as a negative regulator of flowering downstream of OsphyB and upstream of Ehd1 in rice.
Ehd1	OsCOL13	A CONSTANS-like transcriptional activator, OsCOL13, functions as a negative regulator of flowering downstream of OsphyB and upstream of Ehd1 in rice.	OsCOL13 suppresses the florigen genes Hd3a and RFT1 by repressing Ehd1, but has no relationship with other known Ehd1 regulators as determined by using mutants or near isogenic lines
Ehd1	OsCOL13	A CONSTANS-like transcriptional activator, OsCOL13, functions as a negative regulator of flowering downstream of OsphyB and upstream of Ehd1 in rice.	Thus, we conclude that OsCOL13 functions as a negative regulator downstream of OsphyB and upstream of Ehd1 in the photoperiodic flowering in rice
Ehd1	OsCOL4	OsCOL4 is a constitutive flowering repressor upstream of Ehd1 and downstream of OsphyB	Transcripts of Ehd1, Hd3a, and RFT1 were increased in the oscol4 mutants, but reduced in the OsCOL4-D mutants
Ehd1	OsCOL4	OsCOL4 is a constitutive flowering repressor upstream of Ehd1 and downstream of OsphyB	This finding indicates that OsCOL4 is a constitutive repressor functioning upstream of Ehd1
Ehd1	OsCOL4	OsCOL4 is a constitutive flowering repressor upstream of Ehd1 and downstream of OsphyB	These pathways are: (i) night break-sensitive, which does not need OsCOL4; and (ii) night break-insensitive, in which OsCOL4 functions between OsphyB and Ehd1
Ehd1	OsCOL4	OsCOL4 is a constitutive flowering repressor upstream of Ehd1 and downstream of OsphyB	OsCOL4 is a constitutive flowering repressor upstream of Ehd1 and downstream of OsphyB
Ehd1	OsDof12|OsCDF1	Functional characterization of rice OsDof12	In transgenic lines overexpressing OsDof12, the transcription levels of Hd3a and OsMADS14 were up-regulated under LD conditions but not SD conditions, whereas the expression of Hd1, OsMADS51, Ehd1 and OsGI did not change under LD and SD conditions
Ehd1	OsEMF2b	OsVIL2 functions with PRC2 to induce flowering by repressing OsLFL1 in rice	As observed from osvil2, a null mutation of OsEMF2b caused late flowering by increasing OsLFL1 expression and decreasing Ehd1 expression
Ehd1	OsGI	Functional characterization of rice OsDof12	In transgenic lines overexpressing OsDof12, the transcription levels of Hd3a and OsMADS14 were up-regulated under LD conditions but not SD conditions, whereas the expression of Hd1, OsMADS51, Ehd1 and OsGI did not change under LD and SD conditions
Ehd1	OsGI	A pair of floral regulators sets critical day length for Hd3a florigen expression in rice	Hd3a expression is induced by Ehd1 (Early heading date 1) expression when blue light coincides with the morning phase set by OsGIGANTEA(OsGI)-dependent circadian clocks
Ehd1	OsGI	OsMADS51 is a short-day flowering promoter that functions upstream of Ehd1, OsMADS14, and Hd3a	Transcript levels of three flowering regulators-Ehd1, OsMADS14, and Hd3a-were decreased in these mutants, whereas those of OsGI and Hd1 were unchanged
Ehd1	OsGI	OsMADS51 is a short-day flowering promoter that functions upstream of Ehd1, OsMADS14, and Hd3a	In ectopic expression lines, transcript levels of Ehd1, OsMADS14, and Hd3a were increased, but those of OsGI and Hd1 remained the same
Ehd1	OsGI	OsMADS51 is a short-day flowering promoter that functions upstream of Ehd1, OsMADS14, and Hd3a	To further investigate the relationship with other flowering promoters, we generated transgenic plants in which expression of Ehd1 or OsGI was suppressed
Ehd1	OsGI	OsMADS51 is a short-day flowering promoter that functions upstream of Ehd1, OsMADS14, and Hd3a	In summary, OsMADS51 is a novel flowering promoter that transmits a SD promotion signal from OsGI to Ehd1
Ehd1	OsHAPL1	The OsHAPL1-DTH8-Hd1 complex functions as the transcription regulator to repress heading date in rice.	Further studies showed that OsHAPL1 represses the expression of the florigen genes and FLOWERING LOCUS T 1 (RFT1) and Hd3a through Early heading date 1 (Ehd1)
Ehd1	OsHAPL1	The OsHAPL1-DTH8-Hd1 complex functions as the transcription regulator to repress heading date in rice.	We propose that OsHAPL1 functions as a transcriptional regulator and, together with DTH8, Hd1, the HAP complex, and general transcription factors, regulates the expression of target genes and then affects heading date by influencing the expression of Hd3a and RFT1 through Ehd1
Ehd1	OsLFL1	Ectopic expression of OsLFL1 in rice represses Ehd1 by binding on its promoter	In this study, it was found that the flowering promoting gene Ehd1 and its putative downstream genes were all repressed by OsLFL1
Ehd1	OsLFL1	Ectopic expression of OsLFL1 in rice represses Ehd1 by binding on its promoter	Electrophoretic mobility shift assays (EMSA) and chromatin immunoprecipitation (ChIP) analyses suggest that OsLFL1 binds to the RY cis-elements (CATGCATG) in the promoter of the Ehd1 gene
Ehd1	OsLFL1	Ectopic expression of OsLFL1 in rice represses Ehd1 by binding on its promoter	Thus, ectopically expressed OsLFL1 might repress Ehd1 via binding directly to the RY cis-elements in its promoter
Ehd1	OsLFL1	Ectopic expression of OsLFL1 in rice represses Ehd1 by binding on its promoter	Ectopic expression of OsLFL1 in rice represses Ehd1 by binding on its promoter
Ehd1	OsLFL1	OsMADS50 and OsMADS56 function antagonistically in regulating long day (LD)-dependent flowering in rice	In the osmads50 mutants and 56OX transgenic plants, transcripts of Ehd1, Hd3a and RFT1 were reduced, although that of OsLFL1 increased
Ehd1	OsLFL1	OsMADS50 and OsMADS56 function antagonistically in regulating long day (LD)-dependent flowering in rice	These observations imply that OsMADS50 and OsMADS56 function antagonistically through OsLFL1-Ehd1 in regulating LD-dependent flowering
Ehd1	OsLFL1	OsVIL2 functions with PRC2 to induce flowering by repressing OsLFL1 in rice	In osvil2 mutants OsLFL1 expression was increased, but that of Ehd1, Hd3a and RFT1 was reduced
Ehd1	OsLFL1	OsVIL2 functions with PRC2 to induce flowering by repressing OsLFL1 in rice	As observed from osvil2, a null mutation of OsEMF2b caused late flowering by increasing OsLFL1 expression and decreasing Ehd1 expression
Ehd1	OsMADS14	Functional characterization of rice OsDof12	In transgenic lines overexpressing OsDof12, the transcription levels of Hd3a and OsMADS14 were up-regulated under LD conditions but not SD conditions, whereas the expression of Hd1, OsMADS51, Ehd1 and OsGI did not change under LD and SD conditions
Ehd1	OsMADS14	OsMADS51 is a short-day flowering promoter that functions upstream of Ehd1, OsMADS14, and Hd3a	Transcript levels of three flowering regulators-Ehd1, OsMADS14, and Hd3a-were decreased in these mutants, whereas those of OsGI and Hd1 were unchanged
Ehd1	OsMADS14	OsMADS51 is a short-day flowering promoter that functions upstream of Ehd1, OsMADS14, and Hd3a	In ectopic expression lines, transcript levels of Ehd1, OsMADS14, and Hd3a were increased, but those of OsGI and Hd1 remained the same
Ehd1	OsMADS14	OsMADS51 is a short-day flowering promoter that functions upstream of Ehd1, OsMADS14, and Hd3a	These results indicate that OsMADS51 is a flowering promoter, particularly in SDs, and that this gene functions upstream of Ehd1, OsMADS14, and Hd3a
Ehd1	OsMADS14	OsMADS51 is a short-day flowering promoter that functions upstream of Ehd1, OsMADS14, and Hd3a	OsMADS51 is a short-day flowering promoter that functions upstream of Ehd1, OsMADS14, and Hd3a
Ehd1	OsMADS50|OsSOC1|DTH3	Heading date gene, dth3 controlled late flowering in O. Glaberrima Steud. by down-regulating Ehd1	The Early heading date 1 (Ehd1) which promotes the RFT1, was up-regulated by DTH3 in both LD and SD conditions
Ehd1	OsMADS50|OsSOC1|DTH3	Heading date gene, dth3 controlled late flowering in O. Glaberrima Steud. by down-regulating Ehd1	Heading date gene, dth3 controlled late flowering in O. Glaberrima Steud. by down-regulating Ehd1
Ehd1	OsMADS50|OsSOC1|DTH3	OsCO3, a CONSTANS-LIKE gene, controls flowering by negatively regulating the expression of FT-like genes under SD conditions in rice	The expression of Hd3a and FTL decreased in these transgenic plants, whereas the expression of Hd1, Early heading date 1 (Ehd1), OsMADS51, and OsMADS50 did not significantly change
Ehd1	OsMADS50|OsSOC1|DTH3	A gene network for long-day flowering activates RFT1 encoding a mobile flowering signal in rice	We propose that both positive (OsMADS50 and Ehd1) and negative (Hd1, phyB and Ghd7) regulators of RFT1 form a gene network that regulates LD flowering in rice
Ehd1	OsMADS50|OsSOC1|DTH3	OsMADS50 and OsMADS56 function antagonistically in regulating long day (LD)-dependent flowering in rice	In the osmads50 mutants and 56OX transgenic plants, transcripts of Ehd1, Hd3a and RFT1 were reduced, although that of OsLFL1 increased
Ehd1	OsMADS50|OsSOC1|DTH3	OsMADS50 and OsMADS56 function antagonistically in regulating long day (LD)-dependent flowering in rice	These observations imply that OsMADS50 and OsMADS56 function antagonistically through OsLFL1-Ehd1 in regulating LD-dependent flowering
Ehd1	OsMADS51|OsMADS65	OsCO3, a CONSTANS-LIKE gene, controls flowering by negatively regulating the expression of FT-like genes under SD conditions in rice	The expression of Hd3a and FTL decreased in these transgenic plants, whereas the expression of Hd1, Early heading date 1 (Ehd1), OsMADS51, and OsMADS50 did not significantly change
Ehd1	OsMADS51|OsMADS65	Functional characterization of rice OsDof12	In transgenic lines overexpressing OsDof12, the transcription levels of Hd3a and OsMADS14 were up-regulated under LD conditions but not SD conditions, whereas the expression of Hd1, OsMADS51, Ehd1 and OsGI did not change under LD and SD conditions
Ehd1	OsMADS51|OsMADS65	Rice Indeterminate 1 (OsId1) is necessary for the expression of Ehd1 (Early heading date 1) regardless of photoperiod	In rice, the expression of Ehd1 is also controlled by the photoperiodic flowering genes OsGI (a rice ortholog of GI) and OsMADS51
Ehd1	OsMADS51|OsMADS65	OsMADS51 is a short-day flowering promoter that functions upstream of Ehd1, OsMADS14, and Hd3a	These results indicate that OsMADS51 is a flowering promoter, particularly in SDs, and that this gene functions upstream of Ehd1, OsMADS14, and Hd3a
Ehd1	OsMADS51|OsMADS65	OsMADS51 is a short-day flowering promoter that functions upstream of Ehd1, OsMADS14, and Hd3a	In Ehd1 RNA interference plants, OsMADS51 expression was not affected, supporting our conclusion that the MADS-box gene functions upstream of Ehd1
Ehd1	OsMADS51|OsMADS65	OsMADS51 is a short-day flowering promoter that functions upstream of Ehd1, OsMADS14, and Hd3a	In summary, OsMADS51 is a novel flowering promoter that transmits a SD promotion signal from OsGI to Ehd1
Ehd1	OsMADS51|OsMADS65	OsMADS51 is a short-day flowering promoter that functions upstream of Ehd1, OsMADS14, and Hd3a	OsMADS51 is a short-day flowering promoter that functions upstream of Ehd1, OsMADS14, and Hd3a
Ehd1	OsMADS56	OsMADS50 and OsMADS56 function antagonistically in regulating long day (LD)-dependent flowering in rice	These observations imply that OsMADS50 and OsMADS56 function antagonistically through OsLFL1-Ehd1 in regulating LD-dependent flowering
Ehd1	OsRR1	Homodimerization of Ehd1 is required to induce flowering in rice.	A type-A RR, OsRR1, physically interacts with Ehd1 to form a heterodimer
Ehd1	OsRR1	Homodimerization of Ehd1 is required to induce flowering in rice.	Based on these observations, we conclude that OsRR1 inhibits Ehd1 activity by binding to form an inactive complex
Ehd1	OsSAMS1	Knockdown of SAMS genes encoding S-adenosyl-l-methionine synthetases causes methylation alterations of DNAs and histones and leads to late flowering in rice	Knockdown of OsSAMS1, 2 and 3 led to distinguished late flowering and greatly reduced the expression of the flowering key genes, Early heading date 1 (Ehd1), Hd3a and RFT1 (rice FT-like genes)
Ehd1	OsVIL2	OsVIL2 functions with PRC2 to induce flowering by repressing OsLFL1 in rice	In osvil2 mutants OsLFL1 expression was increased, but that of Ehd1, Hd3a and RFT1 was reduced
Ehd1	OsVIL2	OsVIL2 functions with PRC2 to induce flowering by repressing OsLFL1 in rice	As observed from osvil2, a null mutation of OsEMF2b caused late flowering by increasing OsLFL1 expression and decreasing Ehd1 expression
Ehd1	PHYB|OsphyB	A gene network for long-day flowering activates RFT1 encoding a mobile flowering signal in rice	We propose that both positive (OsMADS50 and Ehd1) and negative (Hd1, phyB and Ghd7) regulators of RFT1 form a gene network that regulates LD flowering in rice
Ehd1	PHYB|OsphyB	OsCOL4 is a constitutive flowering repressor upstream of Ehd1 and downstream of OsphyB	These pathways are: (i) night break-sensitive, which does not need OsCOL4; and (ii) night break-insensitive, in which OsCOL4 functions between OsphyB and Ehd1
Ehd1	PHYB|OsphyB	OsCOL4 is a constitutive flowering repressor upstream of Ehd1 and downstream of OsphyB	OsCOL4 is a constitutive flowering repressor upstream of Ehd1 and downstream of OsphyB
Ehd1	PHYB|OsphyB	Footprints of natural and artificial selection for photoperiod pathway genes in Oryza	We examined the footprints of natural and artificial selections for four major genes of the photoperiod pathway, namely PHYTOCHROME B (PhyB), HEADING DATE 1 (Hd1), HEADING DATE 3a (Hd3a), and EARLY HEADING DATE 1 (Ehd1), by investigation of the patterns of nucleotide polymorphisms in cultivated and wild rice
Ehd1	RFT1	Knockdown of SAMS genes encoding S-adenosyl-l-methionine synthetases causes methylation alterations of DNAs and histones and leads to late flowering in rice	Knockdown of OsSAMS1, 2 and 3 led to distinguished late flowering and greatly reduced the expression of the flowering key genes, Early heading date 1 (Ehd1), Hd3a and RFT1 (rice FT-like genes)
Ehd1	RFT1	Heading date gene, dth3 controlled late flowering in O. Glaberrima Steud. by down-regulating Ehd1	The Early heading date 1 (Ehd1) which promotes the RFT1, was up-regulated by DTH3 in both LD and SD conditions
Ehd1	RFT1	A gene network for long-day flowering activates RFT1 encoding a mobile flowering signal in rice	We propose that both positive (OsMADS50 and Ehd1) and negative (Hd1, phyB and Ghd7) regulators of RFT1 form a gene network that regulates LD flowering in rice
Ehd1	RFT1	A gene network for long-day flowering activates RFT1 encoding a mobile flowering signal in rice	Among these regulators, Ehd1, a rice-specific floral inducer, integrates multiple pathways to regulate RFT1, leading to flowering under appropriate photoperiod conditions
Ehd1	RFT1	OsMADS50 and OsMADS56 function antagonistically in regulating long day (LD)-dependent flowering in rice	In the osmads50 mutants and 56OX transgenic plants, transcripts of Ehd1, Hd3a and RFT1 were reduced, although that of OsLFL1 increased
Ehd1	RFT1	Rice Indeterminate 1 (OsId1) is necessary for the expression of Ehd1 (Early heading date 1) regardless of photoperiod	OsId1 regulates the expression of Ehd1 (Early heading date 1) and its downstream genes, including Hd3a (a rice ortholog of FT) and RFT1 (Rice Flowering Locus T1), under both SD and LD conditions
Ehd1	RFT1	OsCOL4 is a constitutive flowering repressor upstream of Ehd1 and downstream of OsphyB	Transcripts of Ehd1, Hd3a, and RFT1 were increased in the oscol4 mutants, but reduced in the OsCOL4-D mutants
Ehd1	RFT1	LHD1, an allele of DTH8/Ghd8, controls late heading date in common wild rice (Oryza rufipogon)	We also found that LHD1 could down-regulate the expression of several floral transition activators such as Ehd1, Hd3a and RFT1 under long-day conditions, but not under short-day conditions
Ehd1	RFT1	LHD1, an allele of DTH8/Ghd8, controls late heading date in common wild rice (Oryza rufipogon)	This indicates that LHD1 may delay flowering by repressing the expression of Ehd1, Hd3a and RFT1 under long-day conditions
Ehd1	RFT1	Ehd4 encodes a novel and Oryza-genus-specific regulator of photoperiodic flowering in rice	We show that Ehd4 up-regulates the expression of the ""florigen"" genes Hd3a and RFT1 through Ehd1, but it acts independently of other known Ehd1 regulators
Ehd1	RFT1	A major QTL, Ghd8, plays pleiotropic roles in regulating grain productivity, plant height, and heading date in rice	By regulating Ehd1, RFT1, and Hd3a, Ghd8 delayed flowering under long-day conditions, but promoted flowering under short-day conditions
Ehd1	RFT1	Flowering time genes Heading date 1 and Early heading date 1 together control panicle development in rice	In addition, expression of the Hd3a and Rice Flowering-locus T 1 (RFT1) florigen genes was up-regulated in leaves of the Hd1 Ehd1 line at the time of the floral transition
Ehd1	RFT1	Ehd2, a rice ortholog of the maize INDETERMINATE1 gene, promotes flowering by up-regulating Ehd1	To assign the position of Ehd2 within the flowering pathway of rice, we compared transcript levels of previously isolated flowering-time genes, such as Ehd1, a member of the unique pathway, Hd3a, and Rice FT-like1 (RFT1; rice florigens), between the wild-type plants and the ehd2 mutants
Ehd1	RFT1	Ehd2, a rice ortholog of the maize INDETERMINATE1 gene, promotes flowering by up-regulating Ehd1	Severely reduced expression of these genes in ehd2 under both short- and long-day conditions suggests that Ehd2 acts as a flowering promoter mainly by up-regulating Ehd1 and by up-regulating the downstream Hd3a and RFT1 genes in the unique genetic network of photoperiodic flowering in rice
Ehd1	RFT1	OsVIL2 functions with PRC2 to induce flowering by repressing OsLFL1 in rice	In osvil2 mutants OsLFL1 expression was increased, but that of Ehd1, Hd3a and RFT1 was reduced
Ehd1	RFT1	Hd16, a gene for casein kinase I, is involved in the control of rice flowering time by modulating the day-length response	In a near-isogenic line with the weak-photoperiod-sensitivity allele of Hd16, transcription levels of Ehd1, Hd3a, and RFT1 increased under long-day conditions, and transcription levels of Hd3a and RFT1 decreased under short-day conditions
Ehd1	RFT1	Genetic interactions between diverged alleles of Early heading date 1 (Ehd1) and Heading date 3a (Hd3a)/ RICE FLOWERING LOCUS T1 (RFT1) control differential heading and contribute to regional adaptation in rice (Oryza sativa).	Genetic interactions between diverged alleles of Early heading date 1 (Ehd1) and Heading date 3a (Hd3a)/ RICE FLOWERING LOCUS T1 (RFT1) control differential heading and contribute to regional adaptation in rice (Oryza sativa).
Ehd1	RFT1	Genetic interactions between diverged alleles of Early heading date 1 (Ehd1) and Heading date 3a (Hd3a)/ RICE FLOWERING LOCUS T1 (RFT1) control differential heading and contribute to regional adaptation in rice (Oryza sativa).	Early heading date 1 (Ehd1) regulates Hd3a and RFT1
Ehd1	RFT1	Genetic interactions between diverged alleles of Early heading date 1 (Ehd1) and Heading date 3a (Hd3a)/ RICE FLOWERING LOCUS T1 (RFT1) control differential heading and contribute to regional adaptation in rice (Oryza sativa).	We demonstrated that, in an ehd1 mutant background, Hd3a was silenced, but RFT1 was expressed (although at lower levels than in plants with a functional Ehd1) under short-day (SD) and long-day (LD) conditions
Ehd1	RFT1	Genetic interactions between diverged alleles of Early heading date 1 (Ehd1) and Heading date 3a (Hd3a)/ RICE FLOWERING LOCUS T1 (RFT1) control differential heading and contribute to regional adaptation in rice (Oryza sativa).	We identified a nonfunctional RFT1 allele (rft1); the lines carrying homozygous ehd1 and Hd3a/rft1 failed to induce the floral transition under SD and LD conditions
Ehd1	SDG708	SET DOMAIN GROUP 708, a histone H3 lysine 36-specific methyltransferase, controls flowering time in rice (Oryza sativa)	Compared with the wild-type, SDG708-knockdown rice mutants displayed a late-flowering phenotype under both long-day and short-day conditions because of the down-regulation of the key flowering regulatory genes Heading date 3a (Hd3a), RICE FLOWERING LOCUS T1 (RFT1), and Early heading date 1 (Ehd1).
Ehd1	Se5|OsHY1|OsHO1|YGL2	Analysis of PHOTOPERIOD SENSITIVITY5 sheds light on the role of phytochromes in photoperiodic flowering in rice	Early heading date1 (Ehd1), an additional rice floral activator, was also highly expressed in the s73 mutant, suggesting that SE5 represses Ehd1 in wild-type plants
Ehd1	Se5|OsHY1|OsHO1|YGL2	Analysis of PHOTOPERIOD SENSITIVITY5 sheds light on the role of phytochromes in photoperiodic flowering in rice	Silencing of Ehd1 in both Bahia and s73 backgrounds indicated that SE5 regulates Ehd1 expression
Ehd1	SNB	Rice miR172 induces flowering by suppressing OsIDS1 and SNB, two AP2 genes that negatively regulate expression of Ehd1 and florigens.	Rice miR172 induces flowering by suppressing OsIDS1 and SNB, two AP2 genes that negatively regulate expression of Ehd1 and florigens.
Ehd1	SNB	Rice miR172 induces flowering by suppressing OsIDS1 and SNB, two AP2 genes that negatively regulate expression of Ehd1 and florigens.	We revealed that miR172d developmentally induced flowering via repressing OsIDS1 and SNB, which suppressed Ehd1
Ehd1	SnRK1B|OsK4	The Oryza sativa Regulator HDR1 Associates with the Kinase OsK4 to Control Photoperiodic Flowering.	OsK4 acts similarly to HDR1, suppressing flowering by upregulating Hd1 and downregulating Ehd1 under LDs, and OsK4 can phosphorylate HD1 with HDR1 presents
Ehd2|RID1	FKF1|OsFKF1	Rice FLAVIN-BINDING, KELCH REPEAT, F-BOX 1 (OsFKF1) promotes flowering independent of photoperiod.	Transcriptional analysis revealed that OsFKF1 up-regulates expression of the floral activator Ehd2 and down-regulates expression of the floral repressor Ghd7; these regulators up- and down-regulate Ehd1 expression, respectively
Ehd2|RID1	FKF1|OsFKF1	Rice FLAVIN-BINDING, KELCH REPEAT, F-BOX 1 (OsFKF1) promotes flowering independent of photoperiod.	Moreover, OsFKF1 can upregulate Ehd1 expression under blue light treatment, without affecting the expression of Ehd2 and Ghd7
Ehd2|RID1	FKF1|OsFKF1	Rice FLAVIN-BINDING, KELCH REPEAT, F-BOX 1 (OsFKF1) promotes flowering independent of photoperiod.	In contrast to the LD-specific floral activator Arabidopsis FKF1, OsFKF1 likely acts as an autonomous floral activator because it promotes flowering independent of photoperiod, probably via its distinct roles in controlling expression of rice-specific genes including Ehd2, Ghd7, and Ehd1
Ehd2|RID1	Hd1	Ehd2, a rice ortholog of the maize INDETERMINATE1 gene, promotes flowering by up-regulating Ehd1	We discovered an early heading date2 (ehd2) mutant that shows extremely late flowering under both short- and long-day conditions in line with a background deficient in Heading date1 (Hd1), a rice CONSTANS ortholog that belongs to the conserved pathway
Ehd2|RID1	Hd3a	Ehd2, a rice ortholog of the maize INDETERMINATE1 gene, promotes flowering by up-regulating Ehd1	To assign the position of Ehd2 within the flowering pathway of rice, we compared transcript levels of previously isolated flowering-time genes, such as Ehd1, a member of the unique pathway, Hd3a, and Rice FT-like1 (RFT1; rice florigens), between the wild-type plants and the ehd2 mutants
Ehd2|RID1	Hd3a	Ehd2, a rice ortholog of the maize INDETERMINATE1 gene, promotes flowering by up-regulating Ehd1	Severely reduced expression of these genes in ehd2 under both short- and long-day conditions suggests that Ehd2 acts as a flowering promoter mainly by up-regulating Ehd1 and by up-regulating the downstream Hd3a and RFT1 genes in the unique genetic network of photoperiodic flowering in rice
Ehd2|RID1	OsIDD1	Suppressor of rid1 (SID1) shares common targets with RID1 on florigen genes to initiate floral transition in rice.	Gain-of-function of SID1, OsIDD1, or OsIDD6 could restore the rid1 to flowering
Ehd2|RID1	OsIDD6	Suppressor of rid1 (SID1) shares common targets with RID1 on florigen genes to initiate floral transition in rice.	Gain-of-function of SID1, OsIDD1, or OsIDD6 could restore the rid1 to flowering
Ehd2|RID1	RFT1	Ehd2, a rice ortholog of the maize INDETERMINATE1 gene, promotes flowering by up-regulating Ehd1	To assign the position of Ehd2 within the flowering pathway of rice, we compared transcript levels of previously isolated flowering-time genes, such as Ehd1, a member of the unique pathway, Hd3a, and Rice FT-like1 (RFT1; rice florigens), between the wild-type plants and the ehd2 mutants
Ehd2|RID1	RFT1	Ehd2, a rice ortholog of the maize INDETERMINATE1 gene, promotes flowering by up-regulating Ehd1	Severely reduced expression of these genes in ehd2 under both short- and long-day conditions suggests that Ehd2 acts as a flowering promoter mainly by up-regulating Ehd1 and by up-regulating the downstream Hd3a and RFT1 genes in the unique genetic network of photoperiodic flowering in rice
Ehd2|RID1	SID1|OsIDD4	Suppressor of rid1 (SID1) shares common targets with RID1 on florigen genes to initiate floral transition in rice.	Suppressor of rid1 (SID1) shares common targets with RID1 on florigen genes to initiate floral transition in rice.
Ehd2|RID1	SID1|OsIDD4	Suppressor of rid1 (SID1) shares common targets with RID1 on florigen genes to initiate floral transition in rice.	Here, we identified a Suppressor of rid1 (SID1), which rescues the never-flowering phenotype of rid1
Ehd2|RID1	SID1|OsIDD4	Suppressor of rid1 (SID1) shares common targets with RID1 on florigen genes to initiate floral transition in rice.	Gain-of-function of SID1, OsIDD1, or OsIDD6 could restore the rid1 to flowering
Ehd2|RID1	SID1|OsIDD4	Suppressor of rid1 (SID1) shares common targets with RID1 on florigen genes to initiate floral transition in rice.	Further analyses showed SID1 and RID1 directly target the promoter regions of Hd3a and RFT1, two florigen genes in rice
Ehd3	Ghd7	Ehd3, encoding a plant homeodomain finger-containing protein, is a critical promoter of rice flowering	Increased transcription of Ghd7 under LD conditions and reduced transcription of downstream Ehd1 and FT-like genes in the ehd3 mutants suggested that Ehd3 normally functions as an LD downregulator of Ghd7 in floral induction
Ehd3	Ghd7	Ehd3, encoding a plant homeodomain finger-containing protein, is a critical promoter of rice flowering	Furthermore, Ehd3 ghd7 plants flowered earlier and show higher Ehd1 transcript levels than ehd3 ghd7 plants, suggesting a Ghd7-independent role of Ehd3 in the upregulation of Ehd1
Ehd3	Ghd7	Trithorax group protein Oryza sativa Trithorax1 controls flowering time in rice via interaction with early heading date3	Transcript levels of OsGI, phytochrome genes, and Early heading date3 (Ehd3), which function upstream of Ghd7, were unchanged in the mutant
Ehd3	Hd1	Ehd3, encoding a plant homeodomain finger-containing protein, is a critical promoter of rice flowering	We report here that an early heading date 3 (ehd3) mutant flowered later than wild-type plants, particularly under LD conditions, regardless of the Hd1-deficient background
Ehd3	OsGI	Trithorax group protein Oryza sativa Trithorax1 controls flowering time in rice via interaction with early heading date3	Transcript levels of OsGI, phytochrome genes, and Early heading date3 (Ehd3), which function upstream of Ghd7, were unchanged in the mutant
Ehd3	OsTrx1|SDG723	Trithorax group protein Oryza sativa Trithorax1 controls flowering time in rice via interaction with early heading date3	We demonstrated that the plant homeodomain motif of OsTrx1 binds to native histone H3 from the calf thymus and that OsTrx1 binds to Ehd3 through the region between the plant homeodomain and SET domains
Ehd4	Hd3a	Ehd4 encodes a novel and Oryza-genus-specific regulator of photoperiodic flowering in rice	We show that Ehd4 up-regulates the expression of the ""florigen"" genes Hd3a and RFT1 through Ehd1, but it acts independently of other known Ehd1 regulators
Ehd4	RFT1	Ehd4 encodes a novel and Oryza-genus-specific regulator of photoperiodic flowering in rice	We show that Ehd4 up-regulates the expression of the ""florigen"" genes Hd3a and RFT1 through Ehd1, but it acts independently of other known Ehd1 regulators
EIF3H	OseIF3e|EIF3E	Inhibition of a basal transcription factor 3-like gene Osj10gBTF3 in rice results in significant plant miniaturization and typical pollen abortion	Furthermore, the pollen that developed was completely sterile, which was correlated with the altered expression of two Rf (fertility restorer)-like genes that encode pentatricopeptide repeat-containing proteins OsPPR676 and OsPPR920, translational initiation factors OseIF3e and OseIF3h, and the heat shock protein OsHSP82
EIF3H	OseIF3f	The Rice Eukaryotic Translation Initiation Factor 3 Subunit f (OseIF3f) Is Involved in Microgametogenesis.	Immunoprecipitation combined with mass spectrometry confirmed that OseIF3f was a subunit of rice eIF3, which consisted of at least 12 subunits including eIF3a, eIF3b, eIF3c, eIF3d, eIF3e, eIF3f, eIF3g, eIF3h, eIF3i, eIF3k, eIF3l, and eIF3m
EL5	OsGapC2	Rice ubiquitin ligase EL5 prevents root meristematic cell death under high nitrogen conditions and interacts with a cytosolic GAPDH.	Physical interaction between the EL5 C-terminal region and a cytosolic glyceraldehyde-3-phosphate dehydrogenase, OsGapC2, was demonstrated in vitro and in vivo
EL5	OsUBC5b	EL5, a rice N-acetylchitooligosaccharide elicitor-responsive RING-H2 finger protein, is a ubiquitin ligase which functions in vitro in co-operation with an elicitor-responsive ubiquitin-conjugating enzyme, OsUBC5b	We also show that two rice E2s (OsUBC5a, OsUBC5b) of the Ubc4/5 subfamily function as E2 which catalyses EL5-mediated ubiquitination, and OsUBC5b was induced by elicitor, as well as EL5
EL5	OsUBC5b	EL5, a rice N-acetylchitooligosaccharide elicitor-responsive RING-H2 finger protein, is a ubiquitin ligase which functions in vitro in co-operation with an elicitor-responsive ubiquitin-conjugating enzyme, OsUBC5b	These results strongly suggest that EL5 and OsUBC5b have roles in plant defense response through the turnover of protein(s) via the ubiquitin/proteasome system
EL5	OsUBC5b	EL5, a rice N-acetylchitooligosaccharide elicitor-responsive RING-H2 finger protein, is a ubiquitin ligase which functions in vitro in co-operation with an elicitor-responsive ubiquitin-conjugating enzyme, OsUBC5b	EL5, a rice N-acetylchitooligosaccharide elicitor-responsive RING-H2 finger protein, is a ubiquitin ligase which functions in vitro in co-operation with an elicitor-responsive ubiquitin-conjugating enzyme, OsUBC5b
ELIP	HSP70	Overexpression of the trehalose-6-phosphate synthase gene OsTPS1 enhances abiotic stress tolerance in rice.	In transgenic lines overexpressing OsTPS1, trehalose and proline concentrations were higher than in the wild type and some stress-related genes were up-regulated, including WSI18, RAB16C, HSP70, and ELIP
ELIP	OsTPS1	Overexpression of the trehalose-6-phosphate synthase gene OsTPS1 enhances abiotic stress tolerance in rice	In transgenic lines overexpressing OsTPS1, trehalose and proline concentrations were higher than in the wild type and some stress-related genes were up-regulated, including WSI18, RAB16C, HSP70, and ELIP
ELIP	pwsi18|WSI18	Overexpression of the trehalose-6-phosphate synthase gene OsTPS1 enhances abiotic stress tolerance in rice	In transgenic lines overexpressing OsTPS1, trehalose and proline concentrations were higher than in the wild type and some stress-related genes were up-regulated, including WSI18, RAB16C, HSP70, and ELIP
ENAC1	OsDREB1A|OsDREBL|OsCBF3	ENAC1, a NAC transcription factor, is an early and transient response regulator induced by abiotic stress in rice (Oryza sativa L.)	Comparative time-course expression analysis indicated that ENAC1 expression, similar with OsDREB1A, was induced very quickly by various abiotic stresses including salt, drought, cold, and exogenous abscisic acid
ENAC1	OsDREB1A|OsDREBL|OsCBF3	ENAC1, a NAC transcription factor, is an early and transient response regulator induced by abiotic stress in rice (Oryza sativa L.)	However, the induction of ENAC1 by abiotic stress was transient and lasted up to 3 h, whereas that of OsDREB1A maintained longer
EP3|LP	Gn1a|OsCKX2	Mutations in the F-box gene LARGER PANICLE improve the panicle architecture and enhance the grain yield in rice	Quantitative real-time PCR results show that OsCKX2, which encodes cytokinin oxidase/dehydrogenase, is down-regulated evidently in mutants, implying that LP might be involved in modulating cytokinin level in plant tissues
ERS1	ERS2	Differential expression of three genes encoding an ethylene receptor in rice during development, and in response to indole-3-acetic acid and silver ions	Five ethylene receptor genes, OS-ERS1, OS-ERS2, OS-ETR2, OS-ETR3, and OS-ETR4 were isolated and characterized from rice
ERS1	ERS2	Differential expression of three genes encoding an ethylene receptor in rice during development, and in response to indole-3-acetic acid and silver ions	The genomic structure of OS-ERS1 and OS-ERS2 revealed that the introns within the coding sequences occurred in conserved positions to those of At-ETR1 and At-ERS1, whereas each of the OS-ETR2, OS-ETR3, and OS-ETR4 genes contained 1 intron within its coding region located at a position equivalent to those of At-ERS2, At-ETR2, and At-EIN4
ERS1	ERS2	Differential expression of three genes encoding an ethylene receptor in rice during development, and in response to indole-3-acetic acid and silver ions	Deduced amino acid sequences of OS-ERS1, OS-ERS2, OS-ETR2, OS-ETR3, and OS-ETR4 showed that they exhibited significant homology to the prokaryotic two-component signal transducer and a wide range of ethylene receptors in a variety of plant species
ERS1	ERS2	Differential expression of three genes encoding an ethylene receptor in rice during development, and in response to indole-3-acetic acid and silver ions	Analysis of the expression of the three ethylene receptor genes in different tissues of rice has unravelled their corresponding tissue-specificity in which OS-ERS1 was constitutively expressed in considerable amounts in all tissues studied, while OS-ERS2 and OS-ETR2 exhibited differential expression patterns in different tissues of rice
ERS1	ETR3	Differential expression of three genes encoding an ethylene receptor in rice during development, and in response to indole-3-acetic acid and silver ions	Five ethylene receptor genes, OS-ERS1, OS-ERS2, OS-ETR2, OS-ETR3, and OS-ETR4 were isolated and characterized from rice
ERS1	ETR3	Differential expression of three genes encoding an ethylene receptor in rice during development, and in response to indole-3-acetic acid and silver ions	The genomic structure of OS-ERS1 and OS-ERS2 revealed that the introns within the coding sequences occurred in conserved positions to those of At-ETR1 and At-ERS1, whereas each of the OS-ETR2, OS-ETR3, and OS-ETR4 genes contained 1 intron within its coding region located at a position equivalent to those of At-ERS2, At-ETR2, and At-EIN4
ERS1	ETR3	Differential expression of three genes encoding an ethylene receptor in rice during development, and in response to indole-3-acetic acid and silver ions	Deduced amino acid sequences of OS-ERS1, OS-ERS2, OS-ETR2, OS-ETR3, and OS-ETR4 showed that they exhibited significant homology to the prokaryotic two-component signal transducer and a wide range of ethylene receptors in a variety of plant species
ERS1	ETR4	Differential expression of three genes encoding an ethylene receptor in rice during development, and in response to indole-3-acetic acid and silver ions	Five ethylene receptor genes, OS-ERS1, OS-ERS2, OS-ETR2, OS-ETR3, and OS-ETR4 were isolated and characterized from rice
ERS1	ETR4	Differential expression of three genes encoding an ethylene receptor in rice during development, and in response to indole-3-acetic acid and silver ions	The genomic structure of OS-ERS1 and OS-ERS2 revealed that the introns within the coding sequences occurred in conserved positions to those of At-ETR1 and At-ERS1, whereas each of the OS-ETR2, OS-ETR3, and OS-ETR4 genes contained 1 intron within its coding region located at a position equivalent to those of At-ERS2, At-ETR2, and At-EIN4
ERS1	ETR4	Differential expression of three genes encoding an ethylene receptor in rice during development, and in response to indole-3-acetic acid and silver ions	Deduced amino acid sequences of OS-ERS1, OS-ERS2, OS-ETR2, OS-ETR3, and OS-ETR4 showed that they exhibited significant homology to the prokaryotic two-component signal transducer and a wide range of ethylene receptors in a variety of plant species
ERS2	ETR3	Differential expression of three genes encoding an ethylene receptor in rice during development, and in response to indole-3-acetic acid and silver ions	Five ethylene receptor genes, OS-ERS1, OS-ERS2, OS-ETR2, OS-ETR3, and OS-ETR4 were isolated and characterized from rice
ERS2	ETR3	Differential expression of three genes encoding an ethylene receptor in rice during development, and in response to indole-3-acetic acid and silver ions	The genomic structure of OS-ERS1 and OS-ERS2 revealed that the introns within the coding sequences occurred in conserved positions to those of At-ETR1 and At-ERS1, whereas each of the OS-ETR2, OS-ETR3, and OS-ETR4 genes contained 1 intron within its coding region located at a position equivalent to those of At-ERS2, At-ETR2, and At-EIN4
ERS2	ETR3	Differential expression of three genes encoding an ethylene receptor in rice during development, and in response to indole-3-acetic acid and silver ions	Deduced amino acid sequences of OS-ERS1, OS-ERS2, OS-ETR2, OS-ETR3, and OS-ETR4 showed that they exhibited significant homology to the prokaryotic two-component signal transducer and a wide range of ethylene receptors in a variety of plant species
ERS2	ETR4	Differential expression of three genes encoding an ethylene receptor in rice during development, and in response to indole-3-acetic acid and silver ions	Five ethylene receptor genes, OS-ERS1, OS-ERS2, OS-ETR2, OS-ETR3, and OS-ETR4 were isolated and characterized from rice
ERS2	ETR4	Differential expression of three genes encoding an ethylene receptor in rice during development, and in response to indole-3-acetic acid and silver ions	The genomic structure of OS-ERS1 and OS-ERS2 revealed that the introns within the coding sequences occurred in conserved positions to those of At-ETR1 and At-ERS1, whereas each of the OS-ETR2, OS-ETR3, and OS-ETR4 genes contained 1 intron within its coding region located at a position equivalent to those of At-ERS2, At-ETR2, and At-EIN4
ERS2	ETR4	Differential expression of three genes encoding an ethylene receptor in rice during development, and in response to indole-3-acetic acid and silver ions	Deduced amino acid sequences of OS-ERS1, OS-ERS2, OS-ETR2, OS-ETR3, and OS-ETR4 showed that they exhibited significant homology to the prokaryotic two-component signal transducer and a wide range of ethylene receptors in a variety of plant species
ETR2|Os-ERL1	Rcn1|OsABCG5	The ethylene receptor ETR2 delays floral transition and affects starch accumulation in rice	The GIGANTEA and TERMINAL FLOWER1/CENTRORADIALIS homolog (RCN1) that cause delayed flowering were upregulated in ETR2-overexpressing plants but downregulated in the etr2 mutant
ETR3	ETR4	Differential expression of three genes encoding an ethylene receptor in rice during development, and in response to indole-3-acetic acid and silver ions	Five ethylene receptor genes, OS-ERS1, OS-ERS2, OS-ETR2, OS-ETR3, and OS-ETR4 were isolated and characterized from rice
ETR3	ETR4	Differential expression of three genes encoding an ethylene receptor in rice during development, and in response to indole-3-acetic acid and silver ions	The genomic structure of OS-ERS1 and OS-ERS2 revealed that the introns within the coding sequences occurred in conserved positions to those of At-ETR1 and At-ERS1, whereas each of the OS-ETR2, OS-ETR3, and OS-ETR4 genes contained 1 intron within its coding region located at a position equivalent to those of At-ERS2, At-ETR2, and At-EIN4
ETR3	ETR4	Differential expression of three genes encoding an ethylene receptor in rice during development, and in response to indole-3-acetic acid and silver ions	Deduced amino acid sequences of OS-ERS1, OS-ERS2, OS-ETR2, OS-ETR3, and OS-ETR4 showed that they exhibited significant homology to the prokaryotic two-component signal transducer and a wide range of ethylene receptors in a variety of plant species
ETR3	ETR4	Differential expression of three genes encoding an ethylene receptor in rice during development, and in response to indole-3-acetic acid and silver ions	Among the five ethylene receptor genes, the expression levels of both OS-ETR3 and OS-ETR4 were too low to be detected by the northern blot analysis
EUI1	HOX12	Rice HOX12 Regulates Panicle Exsertion by Directly Modulating the Expression of ELONGATED UPPERMOST INTERNODE1.	In this study, we identified a dominant panicle enclosure mutant regulator of eui1 (ree1-D), which is caused by the activation of a homeodomain-leucine zipper transcription factor HOX12
EUI1	HOX12	Rice HOX12 Regulates Panicle Exsertion by Directly Modulating the Expression of ELONGATED UPPERMOST INTERNODE1.	Diminished HOX12 expression by RNA interference enhances the panicle exsertion, mimicking the eui1 phenotype
EUI1	HOX12	Rice HOX12 Regulates Panicle Exsertion by Directly Modulating the Expression of ELONGATED UPPERMOST INTERNODE1.	The expression of EUI1 is elevated in the ree1-D mutant but lowered in HOX12 knockdown plants
EUI1	HOX12	Rice HOX12 Regulates Panicle Exsertion by Directly Modulating the Expression of ELONGATED UPPERMOST INTERNODE1.	Interestingly, both HOX12 and EUI1 genes are predominantly expressed in panicles, where GA4 is highly accumulated
EUI1	HOX12	Rice HOX12 Regulates Panicle Exsertion by Directly Modulating the Expression of ELONGATED UPPERMOST INTERNODE1.	Yeast one-hybrid, electrophoretic mobility shift assay, and chromatin immunoprecipitation analyses showed that HOX12 physically interacts with EUI1 promoter both in vitro and in vivo
EUI1	HOX12	Rice HOX12 Regulates Panicle Exsertion by Directly Modulating the Expression of ELONGATED UPPERMOST INTERNODE1.	Furthermore, overexpression of HOX12 in eui1 mutant background remains the elongated uppermost internode phenotype
EUI1	HOX12	Rice HOX12 Regulates Panicle Exsertion by Directly Modulating the Expression of ELONGATED UPPERMOST INTERNODE1.	These results reveal a novel regulatory module that HOX12 acts directly through EUI1 to regulate panicle exsertion in rice
EUI1	SLR1|OsGAI	EUI1, encoding a putative cytochrome P450 monooxygenase, regulates internode elongation by modulating gibberellin responses in rice	Furthermore, apart from the alteration of expression levels of the gibberellin biosynthesis genes, accumulation of SLR1 protein was found in the overexpressing transgenic plants, indicating that the expression level of EUI1 is implicated in both gibberellin-mediated SLR1 destruction and a feedback regulation in gibberellin biosynthesis
FCA|OsFCA	OsFY	OsFY, a Homolog of AtFY, Encodes a Protein that Can Interact with OsFCA-γ in Rice (Oryza sativa L.)	FCA and FY are flowering time related genes involved in the autonomous flowering pathway in Arabidopsis
FCA|OsFCA	OsFY	OsFY, a Homolog of AtFY, Encodes a Protein that Can Interact with OsFCA-γ in Rice (Oryza sativa L.)	FCA interacts with FY to regulate the alternative processing of FCA pre-mRNA
FCA|OsFCA	OsFY	OsFY, a Homolog of AtFY, Encodes a Protein that Can Interact with OsFCA-γ in Rice (Oryza sativa L.)	The FCA/FY interaction is also required for the regulation of FLC expression, a major floral repressor in Arabidopsis
FCA|OsFCA	OsFY	OsFY, a Homolog of AtFY, Encodes a Protein that Can Interact with OsFCA-γ in Rice (Oryza sativa L.)	The protein-protein interaction between OsFY and OsFCA-gamma, the key feature of their gene function, was also demonstrated using the yeast two-hybrid system
FCA|OsFCA	OsFY	OsFY, a Homolog of AtFY, Encodes a Protein that Can Interact with OsFCA-γ in Rice (Oryza sativa L.)	These results indicate that the autonomous flowering pathway is present in monocots, and the regulation through FY and FCA interaction is conserved between monocots and dicots
FCA|OsFCA	OsFY	OsFY, a Homolog of AtFY, Encodes a Protein that Can Interact with OsFCA-γ in Rice (Oryza sativa L.)	OsFY, a Homolog of AtFY, Encodes a Protein that Can Interact with OsFCA-γ in Rice (Oryza sativa L.)
FCA|OsFCA	OsFY	Survey of rice proteins interacting with OsFCA and OsFY proteins which are homologous to the Arabidopsis flowering time proteins, FCA and FY	The FCA protein interacts with FY, a polyadenylation factor, via its WW domain
FCA|OsFCA	OsFY	Survey of rice proteins interacting with OsFCA and OsFY proteins which are homologous to the Arabidopsis flowering time proteins, FCA and FY	Here, we found that the OsFCA protein could interact through its WW domain with the following proteins: OsFY, a protein containing a CID domain present in RNA-processing factors such as Pcf11 and Nrd1; a protein similar to splicing factor SF1; a protein similar to FUSE splicing factor; and OsMADS8
FCA|OsFCA	OsFY	Survey of rice proteins interacting with OsFCA and OsFY proteins which are homologous to the Arabidopsis flowering time proteins, FCA and FY	Taken together, our data suggest that OsFCA could interact with several proteins other than OsFY through its WW domain and may play several roles in rice
FCA|OsFCA	OsFY	Survey of rice proteins interacting with OsFCA and OsFY proteins which are homologous to the Arabidopsis flowering time proteins, FCA and FY	Survey of rice proteins interacting with OsFCA and OsFY proteins which are homologous to the Arabidopsis flowering time proteins, FCA and FY
FCA|OsFCA	OsMADS8|OsMADS24	Survey of rice proteins interacting with OsFCA and OsFY proteins which are homologous to the Arabidopsis flowering time proteins, FCA and FY	Here, we found that the OsFCA protein could interact through its WW domain with the following proteins: OsFY, a protein containing a CID domain present in RNA-processing factors such as Pcf11 and Nrd1; a protein similar to splicing factor SF1; a protein similar to FUSE splicing factor; and OsMADS8
FCP1|OsCLE402	FCP2	WUSCHEL-RELATED HOMEOBOX4 is involved in meristem maintenance and is negatively regulated by the CLE gene FCP1 in rice	In this article, we demonstrate that the FON2-LIKE CLE PROTEIN1 (FCP1) and FCP2 genes encoding proteins with similar CLE domains are involved in negative regulation of meristem maintenance in the vegetative phase
FCP1|OsCLE402	FCP2	WUSCHEL-RELATED HOMEOBOX4 is involved in meristem maintenance and is negatively regulated by the CLE gene FCP1 in rice	Consistent with similarities in the shoot apical meristem phenotypes caused by overexpression of FCP1 and downregulation of WOX4, expression of WOX4 was negatively regulated by FCP1 (FCP2)
FCP1|OsCLE402	FON1	Functional diversification of CLAVATA3-related CLE proteins in meristem maintenance in rice	FON1, a putative receptor of FON2, is likely to be unnecessary for these FCP1 functions
FCP1|OsCLE402	FON2|FON4|TG1	Functional diversification of CLAVATA3-related CLE proteins in meristem maintenance in rice	Here, we report that two proteins closely related to CLAVATA3, FLORAL ORGAN NUMBER2 (FON2) and FON2-LIKE CLE PROTEIN1 (FCP1/Os CLE402), have functionally diversified to regulate the different types of meristem in rice (Oryza sativa)
FCP1|OsCLE402	FON2|FON4|TG1	Functional diversification of CLAVATA3-related CLE proteins in meristem maintenance in rice	Unlike FON2, which regulates the maintenance of flower and inflorescence meristems, FCP1 appears to regulate the maintenance of the vegetative SAM and RAM
FCP1|OsCLE402	FON2|FON4|TG1	Functional diversification of CLAVATA3-related CLE proteins in meristem maintenance in rice	FON1, a putative receptor of FON2, is likely to be unnecessary for these FCP1 functions
FCP1|OsCLE402	FON2|FON4|TG1	Functional diversification of CLAVATA3-related CLE proteins in meristem maintenance in rice	Furthermore, we identify a key amino acid residue that discriminates between the actions of FCP1 and FON2
FCP1|OsCLE402	OsPNH1	Overexpression analysis suggests that FON2-LIKE CLE PROTEIN1 is involved in rice leaf development.	By contrast, OsPNH1, which is expressed in provascular and developing vascular tissues in normal seedlings, was strongly repressed by FCP1 overexpression
FCP1|OsCLE402	OsWOX4	WUSCHEL-RELATED HOMEOBOX4 is involved in meristem maintenance and is negatively regulated by the CLE gene FCP1 in rice	Consistent with similarities in the shoot apical meristem phenotypes caused by overexpression of FCP1 and downregulation of WOX4, expression of WOX4 was negatively regulated by FCP1 (FCP2)
FCP1|OsCLE402	OsWOX4	WUSCHEL-RELATED HOMEOBOX4 is involved in meristem maintenance and is negatively regulated by the CLE gene FCP1 in rice	Thus, FCP1/2 and WOX4 are likely to be involved in maintenance of the vegetative meristem in rice
FCP2	OsWOX4	WUSCHEL-RELATED HOMEOBOX4 is involved in meristem maintenance and is negatively regulated by the CLE gene FCP1 in rice	Consistent with similarities in the shoot apical meristem phenotypes caused by overexpression of FCP1 and downregulation of WOX4, expression of WOX4 was negatively regulated by FCP1 (FCP2)
FDH	OsAPT1|APRT	Isolation and characterization of IRO2, a novel iron-regulated bHLH transcription factor in graminaceous plants	Sequences similar to the OsIRO2-binding sequence were found upstream of several genes that are involved in Fe acquisition, such as OsNAS1, OsNAS3, OsIRT1, OsFDH, OsAPT1, and IDS3
FDH	OsIRO2	Isolation and characterization of IRO2, a novel iron-regulated bHLH transcription factor in graminaceous plants	Sequences similar to the OsIRO2-binding sequence were found upstream of several genes that are involved in Fe acquisition, such as OsNAS1, OsNAS3, OsIRT1, OsFDH, OsAPT1, and IDS3
FDH	OsIRT1	Isolation and characterization of IRO2, a novel iron-regulated bHLH transcription factor in graminaceous plants	Sequences similar to the OsIRO2-binding sequence were found upstream of several genes that are involved in Fe acquisition, such as OsNAS1, OsNAS3, OsIRT1, OsFDH, OsAPT1, and IDS3
FDH	OsNAS1	Isolation and characterization of IRO2, a novel iron-regulated bHLH transcription factor in graminaceous plants	Sequences similar to the OsIRO2-binding sequence were found upstream of several genes that are involved in Fe acquisition, such as OsNAS1, OsNAS3, OsIRT1, OsFDH, OsAPT1, and IDS3
FDH	OsNAS3	Isolation and characterization of IRO2, a novel iron-regulated bHLH transcription factor in graminaceous plants	Sequences similar to the OsIRO2-binding sequence were found upstream of several genes that are involved in Fe acquisition, such as OsNAS1, OsNAS3, OsIRT1, OsFDH, OsAPT1, and IDS3
FH5|RMD|BUI1	OsARF24	Rice actin-binding protein RMD is a key link in the auxin-actin regulatory loop that controls cell growth	Moreover, RMD expression is directly regulated by heterodimerized O. sativa auxin response factor 23 (OsARF23) and OsARF24, providing evidence that auxin modulates the orientation of F-actin arrays through RMD.
FH5|RMD|BUI1	OsARF24	Rice actin-binding protein RMD is a key link in the auxin-actin regulatory loop that controls cell growth	In support of this regulatory loop, osarf23 and lines with reduced expression of both OsARF23 and OsARF24 display reduced RMD expression, disrupted F-actin organization and cell growth, less sensitivity to auxin response, and altered auxin distribution and OsPIN localization.
FKF1|OsFKF1	Ghd7	Rice FLAVIN-BINDING, KELCH REPEAT, F-BOX 1 (OsFKF1) promotes flowering independent of photoperiod.	Moreover, OsFKF1 can upregulate Ehd1 expression under blue light treatment, without affecting the expression of Ehd2 and Ghd7
FKF1|OsFKF1	Ghd7	Rice FLAVIN-BINDING, KELCH REPEAT, F-BOX 1 (OsFKF1) promotes flowering independent of photoperiod.	In contrast to the LD-specific floral activator Arabidopsis FKF1, OsFKF1 likely acts as an autonomous floral activator because it promotes flowering independent of photoperiod, probably via its distinct roles in controlling expression of rice-specific genes including Ehd2, Ghd7, and Ehd1
FKF1|OsFKF1	OsDof12|OsCDF1	Rice FLAVIN-BINDING, KELCH REPEAT, F-BOX 1 (OsFKF1) promotes flowering independent of photoperiod.	Like Arabidopsis FKF1, which interacts with GI and CDF1, OsFKF1 also interacts with OsGI and OsCDF1 (also termed OsDOF12)
FKF1|OsFKF1	OsGI	Rice FLAVIN-BINDING, KELCH REPEAT, F-BOX 1 (OsFKF1) promotes flowering independent of photoperiod.	Like Arabidopsis FKF1, which interacts with GI and CDF1, OsFKF1 also interacts with OsGI and OsCDF1 (also termed OsDOF12)
FLO2	OsAPS2|OsAGPS2b	Three novel alleles of FLOURY ENDOSPERM2 (FLO2) confer dull grains with low amylose content in rice.	The allelic diversity of flo2 perturbed the expression of starch synthesis-related genes including OsAGPL2, OsAGPS2b, OsGBSSI, OsBEI, OsBEIIb, OsISA1, and OsPUL
FLO2	OsBEIIb	Three novel alleles of FLOURY ENDOSPERM2 (FLO2) confer dull grains with low amylose content in rice.	The allelic diversity of flo2 perturbed the expression of starch synthesis-related genes including OsAGPL2, OsAGPS2b, OsGBSSI, OsBEI, OsBEIIb, OsISA1, and OsPUL
FLO2	OsISA1	Three novel alleles of FLOURY ENDOSPERM2 (FLO2) confer dull grains with low amylose content in rice.	The allelic diversity of flo2 perturbed the expression of starch synthesis-related genes including OsAGPL2, OsAGPS2b, OsGBSSI, OsBEI, OsBEIIb, OsISA1, and OsPUL
FLO2	OsPUL	Three novel alleles of FLOURY ENDOSPERM2 (FLO2) confer dull grains with low amylose content in rice.	The allelic diversity of flo2 perturbed the expression of starch synthesis-related genes including OsAGPL2, OsAGPS2b, OsGBSSI, OsBEI, OsBEIIb, OsISA1, and OsPUL
FLO4|OsPPDKB|ppdk|OsC4PPDK	OsDof25	Functions of OsDof25 in regulation of OsC4PPDK	Functions of OsDof25 in regulation of OsC4PPDK
FLO4|OsPPDKB|ppdk|OsC4PPDK	OsDof25	Functions of OsDof25 in regulation of OsC4PPDK	Expression studies using promoter GUS plants as well as qPCR experiments showed that OsDof25 expressed in different tissues including both photosynthetic and non-photosynthetic organs and that expression of OsDof25 was partially overlapping with the OsC4PPDK gene
FON1	FON2|FON4|TG1	Functional diversification of CLAVATA3-related CLE proteins in meristem maintenance in rice	FON1, a putative receptor of FON2, is likely to be unnecessary for these FCP1 functions
FON1	FON2|FON4|TG1	The floral organ number4 gene encoding a putative ortholog of Arabidopsis CLAVATA3 regulates apical meristem size in rice	FON4 transcripts mainly accumulated in the small group of cells at the apex of the SAMs, whereas the rice ortholog of CLV1 (FON1) is expressed throughout the SAMs, suggesting that the putative FON4 ligand might be sequestered as a possible mechanism for rice meristem regulation
FON2|FON4|TG1	FOS1	FON2 SPARE1 redundantly regulates floral meristem maintenance with FLORAL ORGAN NUMBER2 in rice	Here we show that the FON2 SPARE1 (FOS1) gene encoding a CLE protein functions along with FON2 in maintenance of the FM
FON2|FON4|TG1	FOS1	FON2 SPARE1 redundantly regulates floral meristem maintenance with FLORAL ORGAN NUMBER2 in rice	Genetic analysis revealed that FOS1 does not need FON1, the putative receptor of FON2, for its action, suggesting that FOS1 and FON2 may function in meristem maintenance as signaling molecules in independent pathways
FON2|FON4|TG1	FOS1	FON2 SPARE1 redundantly regulates floral meristem maintenance with FLORAL ORGAN NUMBER2 in rice	Sequence comparison of FOS1 in about 150 domesticated rice and wild rice species indicates that this FNP is present only in japonica, suggesting that redundant regulation by FOS1 and FON2 is commonplace in species in the Oryza genus
FZP|BFL1	OsMADS1|LHS1|AFO	Regulatory role of FZP in the determination of panicle branching and spikelet formation in rice.	FZP overexpression positively regulates the expression of a subset of the class B genes, AGL6 genes (OsMADS6 and OsMADS17) as well as class E genes (OsMADS1, OsMADS7 and OsMADS8) in floral meristem (FM)
FZP|BFL1	OsMADS6|MFO1	Regulatory role of FZP in the determination of panicle branching and spikelet formation in rice.	FZP overexpression positively regulates the expression of a subset of the class B genes, AGL6 genes (OsMADS6 and OsMADS17) as well as class E genes (OsMADS1, OsMADS7 and OsMADS8) in floral meristem (FM)
FZP|BFL1	OsMADS7|OsMADS45	Regulatory role of FZP in the determination of panicle branching and spikelet formation in rice.	FZP overexpression positively regulates the expression of a subset of the class B genes, AGL6 genes (OsMADS6 and OsMADS17) as well as class E genes (OsMADS1, OsMADS7 and OsMADS8) in floral meristem (FM)
FZP|BFL1	OsMADS8|OsMADS24	Regulatory role of FZP in the determination of panicle branching and spikelet formation in rice.	FZP overexpression positively regulates the expression of a subset of the class B genes, AGL6 genes (OsMADS6 and OsMADS17) as well as class E genes (OsMADS1, OsMADS7 and OsMADS8) in floral meristem (FM)
FZP|BFL1	RFL|APO2	Regulatory role of FZP in the determination of panicle branching and spikelet formation in rice.	FRIZZLE PANICLE (FZP) and RFL/ABERRANT PANICLE ORGANIZATION 2 (APO2) play important roles in regulating the ABCDE floral organ identity genes
GA2OX3|OsGA2OX3	OsGA2ox1	OsDOG, a gibberellin-induced A20/AN1 zinc-finger protein, negatively regulates gibberellin-mediated cell elongation in rice	Additional GA(1) and real-time PCR quantitative assay analyses confirmed that the decrease of GA(1) in the overexpression lines resulted from reduced expression of GA3ox2 and enhanced expression of GA2ox1 and GA2ox3
GAD3	GAT1	The rice R2R3-MYB transcription factor OsMYB55 is involved in the tolerance to high temperature and modulates amino acid metabolism	We demonstrate that OsMYB55 binds to the promoter regions of target genes and directly activates expression of some of those genes including glutamine synthetase (OsGS1;2) glutamine amidotransferase (GAT1) and glutamate decarboxylase 3 (GAD3)
GAD3	GLN1;2|GS1;2|OsGS1;2	The rice R2R3-MYB transcription factor OsMYB55 is involved in the tolerance to high temperature and modulates amino acid metabolism	We demonstrate that OsMYB55 binds to the promoter regions of target genes and directly activates expression of some of those genes including glutamine synthetase (OsGS1;2) glutamine amidotransferase (GAT1) and glutamate decarboxylase 3 (GAD3)
GAD3	OsMYB55	The rice R2R3-MYB transcription factor OsMYB55 is involved in the tolerance to high temperature and modulates amino acid metabolism	We demonstrate that OsMYB55 binds to the promoter regions of target genes and directly activates expression of some of those genes including glutamine synthetase (OsGS1;2) glutamine amidotransferase (GAT1) and glutamate decarboxylase 3 (GAD3)
GAT1	GLN1;2|GS1;2|OsGS1;2	The rice R2R3-MYB transcription factor OsMYB55 is involved in the tolerance to high temperature and modulates amino acid metabolism	We demonstrate that OsMYB55 binds to the promoter regions of target genes and directly activates expression of some of those genes including glutamine synthetase (OsGS1;2) glutamine amidotransferase (GAT1) and glutamate decarboxylase 3 (GAD3)
GAT1	OsMYB55	The rice R2R3-MYB transcription factor OsMYB55 is involved in the tolerance to high temperature and modulates amino acid metabolism	We demonstrate that OsMYB55 binds to the promoter regions of target genes and directly activates expression of some of those genes including glutamine synthetase (OsGS1;2) glutamine amidotransferase (GAT1) and glutamate decarboxylase 3 (GAD3)
GD1	OsGA20ox1|GNP1	The rice GERMINATION DEFECTIVE 1, encoding a B3 domain transcriptional repressor, regulates seed germination and seedling development by integrating GA and carbohydrate metabolism	Consistent with the dwarf phenotype of gd1, expression of the gibberelic acid (GA) inactivation gene OsGA2ox3 is increased dramatically, accompanied by reduced expression of GA biosynthetic genes including OsGA20ox1, OsGA20ox2 and OsGA3ox2 in gd1, resulting in a decreased endogenous GA(4) level
GD1	OsLFL1	The rice GERMINATION DEFECTIVE 1, encoding a B3 domain transcriptional repressor, regulates seed germination and seedling development by integrating GA and carbohydrate metabolism	Furthermore, GD1 binds to the promoter of OsLFL1, a LEC2/FUS3-like gene of rice, via an RY element, leading to significant up-regulation of OsLFL1 and a large subset of seed maturation genes in the gd1 mutant
GD1	OsLFL1	The rice GERMINATION DEFECTIVE 1, encoding a B3 domain transcriptional repressor, regulates seed germination and seedling development by integrating GA and carbohydrate metabolism	Plants over-expressing OsLFL1 partly mimic the gd1 mutant
GF14b|OsGF14b	GF14c	The rice 14-3-3 gene family and its involvement in responses to biotic and abiotic stress	At least four rice GF14 genes, GF14b, GF14c, GF14e and Gf14f were differentially regulated in the interactions of rice-Magnaporthe grisea and rice-Xanthomonas oryzae pv
GF14b|OsGF14b	GF14f	The rice 14-3-3 gene family and its involvement in responses to biotic and abiotic stress	At least four rice GF14 genes, GF14b, GF14c, GF14e and Gf14f were differentially regulated in the interactions of rice-Magnaporthe grisea and rice-Xanthomonas oryzae pv
GF14b|OsGF14b	OsGF14e|GF14e|GID2	The rice 14-3-3 gene family and its involvement in responses to biotic and abiotic stress	At least four rice GF14 genes, GF14b, GF14c, GF14e and Gf14f were differentially regulated in the interactions of rice-Magnaporthe grisea and rice-Xanthomonas oryzae pv
GF14c	GF14f	The rice 14-3-3 gene family and its involvement in responses to biotic and abiotic stress	At least four rice GF14 genes, GF14b, GF14c, GF14e and Gf14f were differentially regulated in the interactions of rice-Magnaporthe grisea and rice-Xanthomonas oryzae pv
GF14c	Hd3a	The 14-3-3 protein GF14c acts as a negative regulator of flowering in rice by interacting with the florigen Hd3a	In this study, we identified GF14c (a 14-3-3 protein) as an Hd3a-interacting protein in a yeast two-hybrid screen
GF14c	Hd3a	The 14-3-3 protein GF14c acts as a negative regulator of flowering in rice by interacting with the florigen Hd3a	In vitro and in vivo experiments, using a combination of pull-down assays and bimolecular fluorescence complementation, confirmed the interaction between Hd3a and GF14c
GF14c	Hd3a	The 14-3-3 protein GF14c acts as a negative regulator of flowering in rice by interacting with the florigen Hd3a	These results suggest that GF14c acts as a negative regulator of flowering by interacting with Hd3a
GF14c	Hd3a	The 14-3-3 protein GF14c acts as a negative regulator of flowering in rice by interacting with the florigen Hd3a	The 14-3-3 protein GF14c acts as a negative regulator of flowering in rice by interacting with the florigen Hd3a
GF14c	OsGF14e|GF14e|GID2	The rice 14-3-3 gene family and its involvement in responses to biotic and abiotic stress	At least four rice GF14 genes, GF14b, GF14c, GF14e and Gf14f were differentially regulated in the interactions of rice-Magnaporthe grisea and rice-Xanthomonas oryzae pv
GF14f	OsGF14e|GF14e|GID2	The rice 14-3-3 gene family and its involvement in responses to biotic and abiotic stress	At least four rice GF14 genes, GF14b, GF14c, GF14e and Gf14f were differentially regulated in the interactions of rice-Magnaporthe grisea and rice-Xanthomonas oryzae pv
Ghd2|OsK	Ghd7	Ghd2, a CONSTANS-like gene, confers drought sensitivity through regulation of senescence in rice.	Here, we found that a CO-like gene, Ghd2 (Grain number, plant height, and heading date2), which can increase the yield potential under normal growth condition just like its homologue Ghd7, is involved in the regulation of leaf senescence and drought resistance
Ghd2|OsK	OsARID3	Ghd2, a CONSTANS-like gene, confers drought sensitivity through regulation of senescence in rice.	Ghd2 interacted with several regulatory proteins, including OsARID3, OsPURα, and three 14-3-3 proteins
Ghd2|OsK	OsARID3	Ghd2, a CONSTANS-like gene, confers drought sensitivity through regulation of senescence in rice.	OsARID3 and OsPURα showed expression patterns similar to Ghd2 in rice leaves, with the highest levels at the grain-filling stage, whereas OsARID3 and the 14-3-3 genes responded differently to drought stress conditions
Ghd7	Ghd7.1|Hd2|OsPRR37|DTH7	Days to heading 7, a major quantitative locus determining photoperiod sensitivity and regional adaptation in rice.	Further, we find that haplotype combinations of DTH7 with Grain number, plant height, and heading date 7 (Ghd7) and DTH8 correlate well with the heading date and grain yield of rice under different photoperiod conditions
Ghd7	Ghd7.1|Hd2|OsPRR37|DTH7	OsPRR37 and Ghd7 are the major genes for general combining ability of DTH, PH and SPP in rice.	OsPRR37 and Ghd7 are the major genes for general combining ability of DTH, PH and SPP in rice.
Ghd7	Ghd7.1|Hd2|OsPRR37|DTH7	OsPRR37 and Ghd7 are the major genes for general combining ability of DTH, PH and SPP in rice.	Both GCA1 and GCA2 were loss-of-function gene in low-GCA parent and gain-of-function gene in high-GCA parent, encoding the putative Pseudo-Response Regulators, OsPRR37 and Ghd7, respectively
Ghd7	Ghd7.1|Hd2|OsPRR37|DTH7	OsPRR37 and Ghd7 are the major genes for general combining ability of DTH, PH and SPP in rice.	Our results demonstrate that two GCA loci associate with OsPRR37 and Ghd7 and reveal that the genes responsible for important agronomic traits could simultaneously account for GCA effects
Ghd7	Hd1	Genetic interactions involved in the inhibition of heading by heading date QTL, Hd2 in rice under long-day conditions	Combinations of several QTLs near Hd1, Hd2, Ghd7, Hd5, and Hd16 were detected under these four conditions
Ghd7	Hd1	A gene network for long-day flowering activates RFT1 encoding a mobile flowering signal in rice	We propose that both positive (OsMADS50 and Ehd1) and negative (Hd1, phyB and Ghd7) regulators of RFT1 form a gene network that regulates LD flowering in rice
Ghd7	Hd1	OsMADS50 and OsMADS56 function antagonistically in regulating long day (LD)-dependent flowering in rice	On the other hand, mRNA levels of OsGI, Hd1, OsId1, OsDof12, Ghd7, Hd6 and SE5 were unchanged
Ghd7	Hd1	Ehd3, encoding a plant homeodomain finger-containing protein, is a critical promoter of rice flowering	On the other hand, under long-day (LD) conditions, flowering is delayed by the repressive function of Hd1 on FT-like genes and by downregulation of Ehd1 by the flowering repressor Ghd7 - a unique pathway in rice
Ghd7	Hd1	DTH8 suppresses flowering in rice, influencing plant height and yield potential simultaneously	Ehd1 and Hd3a can also be down-regulated by the photoperiodic flowering genes Ghd7 and Hd1 (a rice ortholog of CONSTANS)
Ghd7	Hd1	DTH8 suppresses flowering in rice, influencing plant height and yield potential simultaneously	Meanwhile, the transcription of DTH8 has been proved to be independent of Ghd7 and Hd1, and the natural mutation of this gene caused weak photoperiod sensitivity and shorter plant height
Ghd7	Hd1	Hd16, a gene for casein kinase I, is involved in the control of rice flowering time by modulating the day-length response	By using near-isogenic lines with functional or deficient alleles of several rice flowering-time genes, we observed significant digenetic interactions between Hd16 and four other flowering-time genes (Ghd7, Hd1, DTH8 and Hd2)
Ghd7	Hd1	Combinations of the Ghd7, Ghd8 and Hd1 genes largely define the ecogeographical adaptation and yield potential of cultivated rice.	Combinations of the Ghd7, Ghd8 and Hd1 genes largely define the ecogeographical adaptation and yield potential of cultivated rice.
Ghd7	Hd1	Combinations of the Ghd7, Ghd8 and Hd1 genes largely define the ecogeographical adaptation and yield potential of cultivated rice.	Map-based cloning demonstrated that the gene largely affecting the interaction between Ghd7 and Ghd8 was Hd1
Ghd7	Hd1	Combinations of the Ghd7, Ghd8 and Hd1 genes largely define the ecogeographical adaptation and yield potential of cultivated rice.	Natural variation analysis showed that a combination of loss-of-function alleles of Ghd7, Ghd8 and Hd1 contributes to the expansion of rice cultivars to higher latitudes; by contrast, a combination of pre-existing strong alleles of Ghd7, Ghd8 and functional Hd1 (referred as SSF) is exclusively found where ancestral Asian cultivars originated
Ghd7	Hd1	Combinations of the Ghd7, Ghd8 and Hd1 genes largely define the ecogeographical adaptation and yield potential of cultivated rice.	Our results indicate that the combinations of Ghd7, Ghd8 and Hd1 largely define the ecogeographical adaptation and yield potential in rice cultivars
Ghd7	Hd1	Hd1,a CONSTANS Orthlog in Rice, Functions as an Ehd1 Repressor Through Interaction with Monocot-Specific CCT-Domain Protein Ghd7.	Here, we report biological interactions between Ghd7 and Hd1, which together repress Early heading date 1 (Ehd1), a key floral inducer under non-inductive long-day (LD) conditions
Ghd7	Hd1	Hd1,a CONSTANS Orthlog in Rice, Functions as an Ehd1 Repressor Through Interaction with Monocot-Specific CCT-Domain Protein Ghd7.	These findings imply that Hd1, an evolutionally conserved transcriptional activator, can function as a strong transcriptional repressor within a monocot-specific flowering-time pathway through with Ghd7
Ghd7	Hd17|Ef7|OsELF3-1|OsELF3.1	OsELF3-1, an ortholog of Arabidopsis early flowering 3, regulates rice circadian rhythm and photoperiodic flowering	Moreover, OsELF3-1 suppresses a flowering repressor grain number, plant height and heading date 7 (Ghd7) to indirectly accelerate flowering under long-day (LD) conditions
Ghd7	Hd17|Ef7|OsELF3-1|OsELF3.1	Natural variation in Hd17, a homolog of Arabidopsis ELF3 that is involved in rice photoperiodic flowering	Our results demonstrate that natural variation in Hd17 may change the transcription level of a flowering repressor, Grain number, plant height and heading date 7 (Ghd7), suggesting that Hd17 is part of rice's photoperiodic flowering pathway
Ghd7	Hd3a	A pair of floral regulators sets critical day length for Hd3a florigen expression in rice	Thus, two distinct gating mechanisms--of the floral promoter Ehd1 and the floral repressor Ghd7--could enable manipulation of slight differences in day length to control Hd3a transcription with a critical day-length threshold
Ghd7	Hd3a	DTH8 suppresses flowering in rice, influencing plant height and yield potential simultaneously	Ehd1 and Hd3a can also be down-regulated by the photoperiodic flowering genes Ghd7 and Hd1 (a rice ortholog of CONSTANS)
Ghd7	Hd5|DTH8|Ghd8|OsHAP3H|LHD1|EF8|CAR8	Genetic interactions involved in the inhibition of heading by heading date QTL, Hd2 in rice under long-day conditions	Combinations of several QTLs near Hd1, Hd2, Ghd7, Hd5, and Hd16 were detected under these four conditions
Ghd7	Hd5|DTH8|Ghd8|OsHAP3H|LHD1|EF8|CAR8	Roles of the Hd5 gene controlling heading date for adaptation to the northern limits of rice cultivation	The loss-of-function Hd5 was then introduced into the rice variety Fanny from France and contributed to its extremely early heading under the presence of functional Ghd7
Ghd7	Hd5|DTH8|Ghd8|OsHAP3H|LHD1|EF8|CAR8	DTH8 suppresses flowering in rice, influencing plant height and yield potential simultaneously	Meanwhile, the transcription of DTH8 has been proved to be independent of Ghd7 and Hd1, and the natural mutation of this gene caused weak photoperiod sensitivity and shorter plant height
Ghd7	Hd5|DTH8|Ghd8|OsHAP3H|LHD1|EF8|CAR8	Hd16, a gene for casein kinase I, is involved in the control of rice flowering time by modulating the day-length response	By using near-isogenic lines with functional or deficient alleles of several rice flowering-time genes, we observed significant digenetic interactions between Hd16 and four other flowering-time genes (Ghd7, Hd1, DTH8 and Hd2)
Ghd7	Hd5|DTH8|Ghd8|OsHAP3H|LHD1|EF8|CAR8	Combinations of the Ghd7, Ghd8 and Hd1 genes largely define the ecogeographical adaptation and yield potential of cultivated rice.	Combinations of the Ghd7, Ghd8 and Hd1 genes largely define the ecogeographical adaptation and yield potential of cultivated rice.
Ghd7	Hd5|DTH8|Ghd8|OsHAP3H|LHD1|EF8|CAR8	Combinations of the Ghd7, Ghd8 and Hd1 genes largely define the ecogeographical adaptation and yield potential of cultivated rice.	We employed a map-based cloning approach to isolate a heading date gene, which coordinated the interaction between Ghd7 and Ghd8 to greatly delay rice heading
Ghd7	Hd5|DTH8|Ghd8|OsHAP3H|LHD1|EF8|CAR8	Combinations of the Ghd7, Ghd8 and Hd1 genes largely define the ecogeographical adaptation and yield potential of cultivated rice.	Map-based cloning demonstrated that the gene largely affecting the interaction between Ghd7 and Ghd8 was Hd1
Ghd7	Hd5|DTH8|Ghd8|OsHAP3H|LHD1|EF8|CAR8	Combinations of the Ghd7, Ghd8 and Hd1 genes largely define the ecogeographical adaptation and yield potential of cultivated rice.	Natural variation analysis showed that a combination of loss-of-function alleles of Ghd7, Ghd8 and Hd1 contributes to the expansion of rice cultivars to higher latitudes; by contrast, a combination of pre-existing strong alleles of Ghd7, Ghd8 and functional Hd1 (referred as SSF) is exclusively found where ancestral Asian cultivars originated
Ghd7	Hd5|DTH8|Ghd8|OsHAP3H|LHD1|EF8|CAR8	Combinations of the Ghd7, Ghd8 and Hd1 genes largely define the ecogeographical adaptation and yield potential of cultivated rice.	Our results indicate that the combinations of Ghd7, Ghd8 and Hd1 largely define the ecogeographical adaptation and yield potential in rice cultivars
Ghd7	Hd6|CK2	OsMADS50 and OsMADS56 function antagonistically in regulating long day (LD)-dependent flowering in rice	On the other hand, mRNA levels of OsGI, Hd1, OsId1, OsDof12, Ghd7, Hd6 and SE5 were unchanged
Ghd7	OsCOL10	OsCOL10, a CONSTANS-like gene, functions as a flowering-time repressor downstream of Ghd7 in rice.	OsCOL10, a CONSTANS-like gene, functions as a flowering-time repressor downstream of Ghd7 in rice.
Ghd7	OsCOL10	OsCOL10, a CONSTANS-like gene, functions as a flowering-time repressor downstream of Ghd7 in rice.	Transcripts of OsCOL10 are more abundant in the plants carrying a functional Ghd7 allele or over-expressing Ghd7 than in the Ghd7-deficient ones, thus placing OsCOL10 downstream of Ghd7
Ghd7	OsCOL10	OsCOL10, a CONSTANS-like gene, functions as a flowering-time repressor downstream of Ghd7 in rice.	Together, we conclude that OsCOL10 functions as a flowering-time repressor that links between Ghd7 and Ehd1 in rice
Ghd7	OsCOL10	Flowering time regulation by the CONSTANS-Like gene OsCOL10.	Moreover, we also showed that OsCOL10 acts downstream of Ghd7, a key LD-specific flowering repressor by reducing expression of Ehd1
Ghd7	OsCOL10	Flowering time regulation by the CONSTANS-Like gene OsCOL10.	Collectively, our finding identifies OsCOL10 functioning as a flowering-time repressor that links between Ghd7 and Ehd1 in rice
Ghd7	OsDof12|OsCDF1	OsMADS50 and OsMADS56 function antagonistically in regulating long day (LD)-dependent flowering in rice	On the other hand, mRNA levels of OsGI, Hd1, OsId1, OsDof12, Ghd7, Hd6 and SE5 were unchanged
Ghd7	OsGI	OsMADS50 and OsMADS56 function antagonistically in regulating long day (LD)-dependent flowering in rice	On the other hand, mRNA levels of OsGI, Hd1, OsId1, OsDof12, Ghd7, Hd6 and SE5 were unchanged
Ghd7	OsGI	Trithorax group protein Oryza sativa Trithorax1 controls flowering time in rice via interaction with early heading date3	Transcript levels of OsGI, phytochrome genes, and Early heading date3 (Ehd3), which function upstream of Ghd7, were unchanged in the mutant
Ghd7	OsMADS50|OsSOC1|DTH3	A gene network for long-day flowering activates RFT1 encoding a mobile flowering signal in rice	We propose that both positive (OsMADS50 and Ehd1) and negative (Hd1, phyB and Ghd7) regulators of RFT1 form a gene network that regulates LD flowering in rice
Ghd7	OsTrx1|SDG723	Trithorax group protein Oryza sativa Trithorax1 controls flowering time in rice via interaction with early heading date3	However, the Grain number, plant height, and heading date7 (Ghd7) pathway was altered in ostrx1
Ghd7	OsTrx1|SDG723	Trithorax group protein Oryza sativa Trithorax1 controls flowering time in rice via interaction with early heading date3	Because Trx group proteins form a complex with other proteins to modify the chromatin structure of target genes, we investigated whether OsTrx1 interacts with a previously identified protein that functions upstream of Ghd7
Ghd7	PHYA|OsPhyA	Molecular dissection of the roles of phytochrome in photoperiodic flowering in rice	Our results show that either phyA alone or a genetic combination of phyB and phyC can induce Ghd7 mRNA, whereas phyB alone causes some reduction in levels of Ghd7 mRNA
Ghd7	PHYA|OsPhyA	Molecular dissection of the roles of phytochrome in photoperiodic flowering in rice	Moreover, phyB and phyA can affect Ghd7 activity and Early heading date1 (a floral inducer) activity in the network, respectively
Ghd7	PHYA|OsPhyA	OsPhyA modulates rice flowering time mainly through OsGI under short days and Ghd7 under long days in the absence of phytochrome B.	OsPhyA modulates rice flowering time mainly through OsGI under short days and Ghd7 under long days in the absence of phytochrome B.
Ghd7	PHYA|OsPhyA	OsPhyA modulates rice flowering time mainly through OsGI under short days and Ghd7 under long days in the absence of phytochrome B.	These results indicated that OsPhyA influences flowering time mainly by affecting the expression of OsGI under SD and Ghd7 under LD when phytochrome B is absent
Ghd7	PHYB|OsphyB	Molecular dissection of the roles of phytochrome in photoperiodic flowering in rice	Our results show that either phyA alone or a genetic combination of phyB and phyC can induce Ghd7 mRNA, whereas phyB alone causes some reduction in levels of Ghd7 mRNA
Ghd7	PHYB|OsphyB	Molecular dissection of the roles of phytochrome in photoperiodic flowering in rice	Moreover, phyB and phyA can affect Ghd7 activity and Early heading date1 (a floral inducer) activity in the network, respectively
Ghd7	PHYB|OsphyB	A gene network for long-day flowering activates RFT1 encoding a mobile flowering signal in rice	We propose that both positive (OsMADS50 and Ehd1) and negative (Hd1, phyB and Ghd7) regulators of RFT1 form a gene network that regulates LD flowering in rice
Ghd7	PHYC	Molecular dissection of the roles of phytochrome in photoperiodic flowering in rice	Our results show that either phyA alone or a genetic combination of phyB and phyC can induce Ghd7 mRNA, whereas phyB alone causes some reduction in levels of Ghd7 mRNA
Ghd7	RFT1	A gene network for long-day flowering activates RFT1 encoding a mobile flowering signal in rice	We propose that both positive (OsMADS50 and Ehd1) and negative (Hd1, phyB and Ghd7) regulators of RFT1 form a gene network that regulates LD flowering in rice
Ghd7	ROC4	GL2-type homeobox gene Roc4 in rice promotes flowering time preferentially under long days by repressing Ghd7	GL2-type homeobox gene Roc4 in rice promotes flowering time preferentially under long days by repressing Ghd7
Ghd7	ROC4	GL2-type homeobox gene Roc4 in rice promotes flowering time preferentially under long days by repressing Ghd7	Whereas constitutive overexpression of Roc4 in Dongjin japonica rice, which carries active Ghd7, also caused LD-preferential early flowering, its overexpression in Longjing27 rice, which is defective in functional Ghd7, did not produce the same result
Ghd7	ROC4	GL2-type homeobox gene Roc4 in rice promotes flowering time preferentially under long days by repressing Ghd7	This confirmed that Roc4 regulates flowering time mainly through Ghd7
Ghd7	ROC4	GL2-type homeobox gene Roc4 in rice promotes flowering time preferentially under long days by repressing Ghd7	All of these findings are evidence that Roc4 is an LD-preferential flowering enhancer that functions downstream of phytochromes and OsGI, but upstream of Ghd7
Ghd7	Se14	Se14, encoding a JmjC domain-containing protein, plays key roles in long-day suppression of rice flowering through the demethylation of H3K4me3 of RFT1.	We found that Se14 is independent of the known photoperiod-sensitive genes, such as Hd1 and Ghd7, and is identical to Os03g0151300, which encodes a Jumonji C (JmjC) domain-containing protein
Ghd7.1|Hd2|OsPRR37|DTH7	Hd3a	Days to heading 7, a major quantitative locus determining photoperiod sensitivity and regional adaptation in rice.	We show that in long days DTH7 acts downstream of the photoreceptor phytochrome B to repress the expression of Ehd1, an up-regulator of the &quot;florigen&quot; genes (Hd3a and RFT1), leading to delayed flowering
Ghd7.1|Hd2|OsPRR37|DTH7	Hd5|DTH8|Ghd8|OsHAP3H|LHD1|EF8|CAR8	Days to heading 7, a major quantitative locus determining photoperiod sensitivity and regional adaptation in rice.	Further, we find that haplotype combinations of DTH7 with Grain number, plant height, and heading date 7 (Ghd7) and DTH8 correlate well with the heading date and grain yield of rice under different photoperiod conditions
Ghd7.1|Hd2|OsPRR37|DTH7	Hd6|CK2	Casein Kinases I and 2α Phosphorylate Oryza Sativa Pseudo-Response Regulator 37 (OsPRR37) in Photoperiodic Flowering in Rice	Casein Kinases I and 2α Phosphorylate Oryza Sativa Pseudo-Response Regulator 37 (OsPRR37) in Photoperiodic Flowering in Rice
Ghd7.1|Hd2|OsPRR37|DTH7	RFT1	Days to heading 7, a major quantitative locus determining photoperiod sensitivity and regional adaptation in rice.	We show that in long days DTH7 acts downstream of the photoreceptor phytochrome B to repress the expression of Ehd1, an up-regulator of the &quot;florigen&quot; genes (Hd3a and RFT1), leading to delayed flowering
GID1|OsGID1	OsCPS|OsCPS1	gid1, a gibberellin-insensitive dwarf mutant, shows altered regulation of probenazole-inducible protein (PBZ1) in response to cold stress and pathogen attack	The entcopalyl diphosphate synthase (OsCPS) genes, which encode enzymes at the branch point between GA and phytoalexin biosynthesis, were expressed differentially in gid1 relative to the wild type
GID1|OsGID1	OsCPS|OsCPS1	gid1, a gibberellin-insensitive dwarf mutant, shows altered regulation of probenazole-inducible protein (PBZ1) in response to cold stress and pathogen attack	Specifically, OsCPS1, which encodes an enzyme in the GA biosynthesis pathway, was down-regulated and OsCPS2 and OsCPS4, which encode enzymes in phytoalexin biosynthesis, were up-regulated in gid1
GID1|OsGID1	OsCPS2|OsCyc2	gid1, a gibberellin-insensitive dwarf mutant, shows altered regulation of probenazole-inducible protein (PBZ1) in response to cold stress and pathogen attack	Specifically, OsCPS1, which encodes an enzyme in the GA biosynthesis pathway, was down-regulated and OsCPS2 and OsCPS4, which encode enzymes in phytoalexin biosynthesis, were up-regulated in gid1
GID1|OsGID1	OsCPS4|OsCyc1	gid1, a gibberellin-insensitive dwarf mutant, shows altered regulation of probenazole-inducible protein (PBZ1) in response to cold stress and pathogen attack	Specifically, OsCPS1, which encodes an enzyme in the GA biosynthesis pathway, was down-regulated and OsCPS2 and OsCPS4, which encode enzymes in phytoalexin biosynthesis, were up-regulated in gid1
GID1|OsGID1	OsGF14e|GF14e|GID2	Characterization of the molecular mechanism underlying gibberellin perception complex formation in rice	It is assumed that interaction between GIBBERELLIN INSENSITIVE DWARF1 (GID1) and the N-terminal DELLA/TVHYNP motif of SLR1 triggers F-box protein GID2-mediated SLR1 degradation
GID1|OsGID1	OsGF14e|GF14e|GID2	Characterization of the molecular mechanism underlying gibberellin perception complex formation in rice	The GA-dependent degradation of SLR1(G576V) was reduced in Slr1-d4, and compared with SLR1, SLR1(G576V) showed reduced interaction with GID1 and almost none with GID2 when tested in yeast cells
GID1|OsGID1	OsGF14e|GF14e|GID2	Characterization of the molecular mechanism underlying gibberellin perception complex formation in rice	These results suggest that the stable interaction of GID1-SLR1 through the GRAS domain is essential for the recognition of SLR1 by GID2
GID1|OsGID1	OsGF14e|GF14e|GID2	Characterization of the molecular mechanism underlying gibberellin perception complex formation in rice	We propose that when the DELLA/TVHYNP motif of SLR1 binds with GID1, it enables the GRAS domain of SLR1 to interact with GID1 and that the stable GID1-SLR1 complex is efficiently recognized by GID2
GID1|OsGID1	OsGF14e|GF14e|GID2	Gibberellin homeostasis and plant height control by EUI and a role for gibberellin in root gravity responses in rice	Disturbing GA homeostasis affected the expression of the GA signaling genes GID1 (GIBBERELLIN INSENSITIVE DWARF 1), GID2 and SLR1
GID1|OsGID1	OsGF14e|GF14e|GID2	Release of the repressive activity of rice DELLA protein SLR1 by gibberellin does not require SLR1 degradation in the gid2 mutant	GA perception by GID1 causes SLR1 protein degradation involving the F-box protein GID2; this triggers GA-associated responses such as shoot elongation and seed germination
GID1|OsGID1	OsGF14e|GF14e|GID2	Release of the repressive activity of rice DELLA protein SLR1 by gibberellin does not require SLR1 degradation in the gid2 mutant	An exception is the GA-insensitive F-box mutant gid2, which shows milder dwarfism than mutants such as gid1 and cps even though it accumulates higher levels of SLR1
GID1|OsGID1	OsGF14e|GF14e|GID2	Release of the repressive activity of rice DELLA protein SLR1 by gibberellin does not require SLR1 degradation in the gid2 mutant	The level of SLR1 protein in gid2 was decreased by loss of GID1 function or treatment with a GA biosynthesis inhibitor, and dwarfism was enhanced
GID1|OsGID1	OsGF14e|GF14e|GID2	Release of the repressive activity of rice DELLA protein SLR1 by gibberellin does not require SLR1 degradation in the gid2 mutant	Conversely, overproduction of GID1 or treatment with GA(3) increased the SLR1 level in gid2 and reduced dwarfism
GID1|OsGID1	OsGF14e|GF14e|GID2	Release of the repressive activity of rice DELLA protein SLR1 by gibberellin does not require SLR1 degradation in the gid2 mutant	These results indicate that derepression of SLR1 repressive activity can be accomplished by GA and GID1 alone and does not require F-box (GID2) function
GID1|OsGID1	OsGF14e|GF14e|GID2	Release of the repressive activity of rice DELLA protein SLR1 by gibberellin does not require SLR1 degradation in the gid2 mutant	Evidence for GA signaling without GID2 was also provided by the expression behavior of GA-regulated genes such as GA-20oxidase1, GID1, and SLR1 in the gid2 mutant
GID1|OsGID1	OsPR10a|PBZ1	gid1, a gibberellin-insensitive dwarf mutant, shows altered regulation of probenazole-inducible protein (PBZ1) in response to cold stress and pathogen attack	Among the proteins hyper-accumulated in gid1 were osmotin, triosephosphate isomerase, probenazole inducible protein (PBZ1) and pathogenesis-related protein 10
GID1|OsGID1	OsPR10a|PBZ1	gid1, a gibberellin-insensitive dwarf mutant, shows altered regulation of probenazole-inducible protein (PBZ1) in response to cold stress and pathogen attack	Under normal growth conditions, there was more PBZ1 protein in gid1 than in the wild type
GID1|OsGID1	OsPR10a|PBZ1	gid1, a gibberellin-insensitive dwarf mutant, shows altered regulation of probenazole-inducible protein (PBZ1) in response to cold stress and pathogen attack	These results suggest that the expression of PBZ1 is regulated by GA signalling and stress stimuli, and that gid1 is involved in tolerance to cold stress and resistance to blast fungus
GID1|OsGID1	OsPR10a|PBZ1	gid1, a gibberellin-insensitive dwarf mutant, shows altered regulation of probenazole-inducible protein (PBZ1) in response to cold stress and pathogen attack	gid1, a gibberellin-insensitive dwarf mutant, shows altered regulation of probenazole-inducible protein (PBZ1) in response to cold stress and pathogen attack
GID1|OsGID1	SLR1|OsGAI	Characterization of the molecular mechanism underlying gibberellin perception complex formation in rice	It is assumed that interaction between GIBBERELLIN INSENSITIVE DWARF1 (GID1) and the N-terminal DELLA/TVHYNP motif of SLR1 triggers F-box protein GID2-mediated SLR1 degradation
GID1|OsGID1	SLR1|OsGAI	Characterization of the molecular mechanism underlying gibberellin perception complex formation in rice	The GA-dependent degradation of SLR1(G576V) was reduced in Slr1-d4, and compared with SLR1, SLR1(G576V) showed reduced interaction with GID1 and almost none with GID2 when tested in yeast cells
GID1|OsGID1	SLR1|OsGAI	Characterization of the molecular mechanism underlying gibberellin perception complex formation in rice	Surface plasmon resonance of GID1-SLR1 and GID1-SLR1(G576V) interactions revealed that the GRAS domain of SLR1 functions to stabilize the GID1-SLR1 interaction by reducing its dissociation rate and that the G576V substitution in SLR1 diminishes this stability
GID1|OsGID1	SLR1|OsGAI	Characterization of the molecular mechanism underlying gibberellin perception complex formation in rice	These results suggest that the stable interaction of GID1-SLR1 through the GRAS domain is essential for the recognition of SLR1 by GID2
GID1|OsGID1	SLR1|OsGAI	Characterization of the molecular mechanism underlying gibberellin perception complex formation in rice	We propose that when the DELLA/TVHYNP motif of SLR1 binds with GID1, it enables the GRAS domain of SLR1 to interact with GID1 and that the stable GID1-SLR1 complex is efficiently recognized by GID2
GID1|OsGID1	SLR1|OsGAI	Gibberellin homeostasis and plant height control by EUI and a role for gibberellin in root gravity responses in rice	Disturbing GA homeostasis affected the expression of the GA signaling genes GID1 (GIBBERELLIN INSENSITIVE DWARF 1), GID2 and SLR1
GID1|OsGID1	SLR1|OsGAI	The suppressive function of the rice DELLA protein SLR1 is dependent on its transcriptional activation activity	This activity was suppressed by the GA-dependent GID1-SLR1 interaction, which may explain why GA responses are induced in the presence of GA
GID1|OsGID1	SLR1|OsGAI	The suppressive function of the rice DELLA protein SLR1 is dependent on its transcriptional activation activity	Our results indicate that the N-terminal region of SLR1 has two roles in GA signaling: interaction with GID1 and transactivation activity
GID1|OsGID1	SLR1|OsGAI	GIBBERELLIN INSENSITIVE DWARF1 encodes a soluble receptor for gibberellin	Moreover, GID1 bound to SLR1, a rice DELLA protein, in a GA-dependent manner in yeast cells
GID1|OsGID1	SLR1|OsGAI	Release of the repressive activity of rice DELLA protein SLR1 by gibberellin does not require SLR1 degradation in the gid2 mutant	GA perception by GID1 causes SLR1 protein degradation involving the F-box protein GID2; this triggers GA-associated responses such as shoot elongation and seed germination
GID1|OsGID1	SLR1|OsGAI	Release of the repressive activity of rice DELLA protein SLR1 by gibberellin does not require SLR1 degradation in the gid2 mutant	An exception is the GA-insensitive F-box mutant gid2, which shows milder dwarfism than mutants such as gid1 and cps even though it accumulates higher levels of SLR1
GID1|OsGID1	SLR1|OsGAI	Release of the repressive activity of rice DELLA protein SLR1 by gibberellin does not require SLR1 degradation in the gid2 mutant	The level of SLR1 protein in gid2 was decreased by loss of GID1 function or treatment with a GA biosynthesis inhibitor, and dwarfism was enhanced
GID1|OsGID1	SLR1|OsGAI	Release of the repressive activity of rice DELLA protein SLR1 by gibberellin does not require SLR1 degradation in the gid2 mutant	Conversely, overproduction of GID1 or treatment with GA(3) increased the SLR1 level in gid2 and reduced dwarfism
GID1|OsGID1	SLR1|OsGAI	Release of the repressive activity of rice DELLA protein SLR1 by gibberellin does not require SLR1 degradation in the gid2 mutant	These results indicate that derepression of SLR1 repressive activity can be accomplished by GA and GID1 alone and does not require F-box (GID2) function
GID1|OsGID1	SLR1|OsGAI	Release of the repressive activity of rice DELLA protein SLR1 by gibberellin does not require SLR1 degradation in the gid2 mutant	Evidence for GA signaling without GID2 was also provided by the expression behavior of GA-regulated genes such as GA-20oxidase1, GID1, and SLR1 in the gid2 mutant
GID1|OsGID1	SLR1|OsGAI	A rice gid1 suppressor mutant reveals that gibberellin is not always required for interaction between its receptor, GID1, and DELLA proteins	GID1(P99S) interacts with the rice DELLA protein SLENDER RICE1 (SLR1), even in the absence of GA
GID1|OsGID1	SLR1|OsGAI	A rice gid1 suppressor mutant reveals that gibberellin is not always required for interaction between its receptor, GID1, and DELLA proteins	This suggests that the GID1(P99A) lid is at least partially closed, resulting in both GA-independent and GA-hypersensitive interactions with SLR1
GID1|OsGID1	SLR1|OsGAI	A rice gid1 suppressor mutant reveals that gibberellin is not always required for interaction between its receptor, GID1, and DELLA proteins	Substitution of the loop region or a few amino acids of At GID1b with those of At GID1a diminished its GA-independent interaction with GAI while maintaining the GA-dependent interaction
GIF1|OsCIN2|OsGIF1	GW2	Seed size is determined by the combinations of the genes controlling different seed characteristics in rice.	Rice seed size is an important agronomic trait in determining the yield potential, and four seed size related genes (GS3, GW2, qSW5/GW5 and GIF1) have been cloned in rice so far
GIF1|OsCIN2|OsGIF1	GW2	Seed size is determined by the combinations of the genes controlling different seed characteristics in rice.	Additionally, GIF1 expression was found to be positively regulated by qSW5 but negatively by GW2 and GS3
GIF1|OsCIN2|OsGIF1	OsCIN1	Duplication and independent selection of cell-wall invertase genes GIF1 and OsCIN1 during rice evolution and domestication	Here, we report that GIF1 and another CWI gene OsCIN1 constitute a pair of duplicate genes with differentiated expression and function through independent selection
GIF1|OsCIN2|OsGIF1	OsCIN1	Duplication and independent selection of cell-wall invertase genes GIF1 and OsCIN1 during rice evolution and domestication	RESULTS: Through synteny analysis, we show that GIF1 and another cell-wall invertase gene OsCIN1 were paralogues derived from a segmental duplication originated during genome duplication of grasses
GIF1|OsCIN2|OsGIF1	OsCIN1	Duplication and independent selection of cell-wall invertase genes GIF1 and OsCIN1 during rice evolution and domestication	Results based on analyses of population genetics and gene phylogenetic tree of 25 cultivars and 25 wild rice sequences demonstrated that OsCIN1 was also artificially selected during rice domestication with a fixed mutation in the coding region, in contrast to GIF1 that was selected in the promoter region
GIF1|OsCIN2|OsGIF1	OsCIN1	Duplication and independent selection of cell-wall invertase genes GIF1 and OsCIN1 during rice evolution and domestication	GIF1 and OsCIN1 have evolved into different expression patterns and probable different kinetics parameters of enzymatic activity with the latter displaying less enzymatic activity
GIF1|OsCIN2|OsGIF1	OsCIN1	Duplication and independent selection of cell-wall invertase genes GIF1 and OsCIN1 during rice evolution and domestication	Overexpression of GIF1 and OsCIN1 also resulted in different phenotypes, suggesting that OsCIN1 might regulate other unrecognized biological process
GIF1|OsCIN2|OsGIF1	OsCIN1	Duplication and independent selection of cell-wall invertase genes GIF1 and OsCIN1 during rice evolution and domestication	Our discovery that the duplicated pair of GIF1 and OsCIN1 has experienced sub-functionalization implies that selection could act independently on each duplicate towards different functional specificity, which provides a vivid example for evolution of genetic novelties in a model crop
GIF1|OsCIN2|OsGIF1	OsCIN1	Duplication and independent selection of cell-wall invertase genes GIF1 and OsCIN1 during rice evolution and domestication	Duplication and independent selection of cell-wall invertase genes GIF1 and OsCIN1 during rice evolution and domestication
GIF1|OsCIN2|OsGIF1	OsYUC12	Auxin and Cell Wall Invertase Related Signaling during Rice Grain Development.	Unlike ZmYUC1, OsYUC12 expression is not reduced in the rice CWIN mutant, gif1
GL3.1|qGL3-1|qGL3|OsPPKL1	GS3	The additive effects of GS3 and qGL3 on rice grain length regulation revealed by genetic and transcriptome comparisons.	The additive effects of GS3 and qGL3 on rice grain length regulation revealed by genetic and transcriptome comparisons.
GL3.1|qGL3-1|qGL3|OsPPKL1	GS3	The additive effects of GS3 and qGL3 on rice grain length regulation revealed by genetic and transcriptome comparisons.	To investigate the genetic interaction between two major grain length loci of rice, GS3 and qGL3, we developed two near-isogenic lines (NILs), NIL-GS3 (GS3/qGL3) and NIL-qgl3 (gs3/qgl3), in the genetic background of 93-11 (gs3/qGL3) by conventional backcrossing and marker-assisted selection (MAS)
GL3.1|qGL3-1|qGL3|OsPPKL1	GS3	The additive effects of GS3 and qGL3 on rice grain length regulation revealed by genetic and transcriptome comparisons.	By comparing the grain lengths of 93-11, NIL-GS3, NIL-qgl3 and NIL-GS3/qgl3, we investigated the effects of GS3, qGL3 and GS3?×?qGL3 interaction on grain length based on two-way ANOVA
GL3.1|qGL3-1|qGL3|OsPPKL1	GS3	The additive effects of GS3 and qGL3 on rice grain length regulation revealed by genetic and transcriptome comparisons.	We found that GS3 and qGL3 had additive effects on rice grain length regulation
GL3.1|qGL3-1|qGL3|OsPPKL1	GS3	The additive effects of GS3 and qGL3 on rice grain length regulation revealed by genetic and transcriptome comparisons.	Comparative analysis of primary panicle transcriptomes in the four NILs revealed that the genes affected by GS3 and qGL3 partially overlapped, and both loci might be involved in brassinosteroid signaling
GL3.1|qGL3-1|qGL3|OsPPKL1	GS3	The additive effects of GS3 and qGL3 on rice grain length regulation revealed by genetic and transcriptome comparisons.	By comparing the grain lengths of 93-11, NIL-GS3, NIL-qgl3 and NIL-GS3/qgl3, we investigated the effects of GS3, qGL3 and GS3 GL3 interaction on grain length based on two-way ANOVA
GL3.1|qGL3-1|qGL3|OsPPKL1	OsPPKL2	Rare allele of OsPPKL1 associated with grain length causes extra-large grain and a significant yield increase in rice	The rice genome has other two OsPPKL1 homologs, OsPPKL2 and OsPPKL3
GL3.1|qGL3-1|qGL3|OsPPKL1	OsPPKL2	Rare allele of OsPPKL1 associated with grain length causes extra-large grain and a significant yield increase in rice	Transgenic studies showed that OsPPKL1 and OsPPKL3 function as negative regulators of grain length, whereas OsPPKL2 as a positive regulator
GL3.1|qGL3-1|qGL3|OsPPKL1	OsPPKL3	Rare allele of OsPPKL1 associated with grain length causes extra-large grain and a significant yield increase in rice	The rice genome has other two OsPPKL1 homologs, OsPPKL2 and OsPPKL3
GL3.1|qGL3-1|qGL3|OsPPKL1	OsPPKL3	Rare allele of OsPPKL1 associated with grain length causes extra-large grain and a significant yield increase in rice	Transgenic studies showed that OsPPKL1 and OsPPKL3 function as negative regulators of grain length, whereas OsPPKL2 as a positive regulator
GLN1;2|GS1;2|OsGS1;2	OsAMT1;1|OsAMT1.1	Influence of different nitrogen inputs on the members of ammonium transporter and glutamine synthetase genes in two rice genotypes having differential responsiveness to nitrogen	In both the genotypes, both increase and decline in seed protein contents matched with the expressions levels of OsAMT1;1, OsGS1;1 and OsGS1;2 in the flag leaves during grain filling stage indicating that high nitrogen nutrition in KN3119 probably causes the repression of these genes which might be important during grain filling
GLN1;2|GS1;2|OsGS1;2	OsGS|OsGS1|GS1|OsGS1;1|OsGLN1;1	Influence of different nitrogen inputs on the members of ammonium transporter and glutamine synthetase genes in two rice genotypes having differential responsiveness to nitrogen	In both the genotypes, both increase and decline in seed protein contents matched with the expressions levels of OsAMT1;1, OsGS1;1 and OsGS1;2 in the flag leaves during grain filling stage indicating that high nitrogen nutrition in KN3119 probably causes the repression of these genes which might be important during grain filling
GLN1;2|GS1;2|OsGS1;2	OsGS|OsGS1|GS1|OsGS1;1|OsGLN1;1	Biochemical background and compartmentalized functions of cytosolic glutamine synthetase for active ammonium assimilation in rice roots	Among the three isoenzymes of the cytosolic GS1 gene family in rice, OsGLN1;1 and OsGLN1;2 were abundantly expressed in roots
GLN1;2|GS1;2|OsGS1;2	OsGS|OsGS1|GS1|OsGS1;1|OsGLN1;1	Biochemical background and compartmentalized functions of cytosolic glutamine synthetase for active ammonium assimilation in rice roots	Analysis of the purified enzymes showed that OsGLN1;1 and OsGLN1;2 can be classified into high-affinity subtypes with relatively high V(max) values, as compared with the major high-affinity isoenzyme, GLN1;1, in Arabidopsis
GLN1;2|GS1;2|OsGS1;2	OsGS|OsGS1|GS1|OsGS1;1|OsGLN1;1	Biochemical background and compartmentalized functions of cytosolic glutamine synthetase for active ammonium assimilation in rice roots	Low-affinity forms of GS1 comparable to those in Arabidopsis (GLN1;2 and GLN1;3) were absent in rice roots
GLN1;2|GS1;2|OsGS1;2	OsGS|OsGS1|GS1|OsGS1;1|OsGLN1;1	Biochemical background and compartmentalized functions of cytosolic glutamine synthetase for active ammonium assimilation in rice roots	The OsGLN1;1 and OsGLN1;2 transcripts showed reciprocal responses to ammonium supply in the surface cell layers of roots
GLN1;2|GS1;2|OsGS1;2	OsGS|OsGS1|GS1|OsGS1;1|OsGLN1;1	Biochemical background and compartmentalized functions of cytosolic glutamine synthetase for active ammonium assimilation in rice roots	By contrast, OsGLN1;2 was abundantly expressed in the same cell layers under nitrogen-sufficient conditions, replenishing the loss of OsGLN1;1 following ammonium treatment
GLN1;2|GS1;2|OsGS1;2	OsGS|OsGS1|GS1|OsGS1;1|OsGLN1;1	Biochemical background and compartmentalized functions of cytosolic glutamine synthetase for active ammonium assimilation in rice roots	Within the central cylinder of elongating zone, OsGLN1;1 and OsGLN1;2 were both induced by ammonium, which was distinguishable from the response observed in the surface cell layers
GLN1;2|GS1;2|OsGS1;2	OsGS|OsGS1|GS1|OsGS1;1|OsGLN1;1	Biochemical background and compartmentalized functions of cytosolic glutamine synthetase for active ammonium assimilation in rice roots	The high-capacity Gln synthetic activities of OsGLN1;1 and OsGLN1;2 facilitate active ammonium assimilation in specific cell types in rice roots
GLN1;2|GS1;2|OsGS1;2	OsGS|OsGS1|GS1|OsGS1;1|OsGLN1;1	Severe reduction in growth rate and grain filling of rice mutants lacking OsGS1;1, a cytosolic glutamine synthetase1;1	OsGS1;1 was expressed in all organs tested with higher expression in leaf blades, while OsGS1;2, and OsGS1;3 were expressed mainly in roots and spikelets, respectively
GLN1;2|GS1;2|OsGS1;2	OsGS|OsGS1|GS1|OsGS1;1|OsGLN1;1	Severe reduction in growth rate and grain filling of rice mutants lacking OsGS1;1, a cytosolic glutamine synthetase1;1	The results indicate that GS1;1 is important for normal growth and grain filling in rice; GS1;2 and GS1;3 were not able to compensate for GS1;1 function
GLN1;2|GS1;2|OsGS1;2	OsGS1;3|OsGLN1;3	Biochemical background and compartmentalized functions of cytosolic glutamine synthetase for active ammonium assimilation in rice roots	Low-affinity forms of GS1 comparable to those in Arabidopsis (GLN1;2 and GLN1;3) were absent in rice roots
GLN1;2|GS1;2|OsGS1;2	OsGS1;3|OsGLN1;3	Severe reduction in growth rate and grain filling of rice mutants lacking OsGS1;1, a cytosolic glutamine synthetase1;1	OsGS1;1 was expressed in all organs tested with higher expression in leaf blades, while OsGS1;2, and OsGS1;3 were expressed mainly in roots and spikelets, respectively
GLN1;2|GS1;2|OsGS1;2	OsGS1;3|OsGLN1;3	Severe reduction in growth rate and grain filling of rice mutants lacking OsGS1;1, a cytosolic glutamine synthetase1;1	The results indicate that GS1;1 is important for normal growth and grain filling in rice; GS1;2 and GS1;3 were not able to compensate for GS1;1 function
GLN1;2|GS1;2|OsGS1;2	OsMYB55	The rice R2R3-MYB transcription factor OsMYB55 is involved in the tolerance to high temperature and modulates amino acid metabolism	We demonstrate that OsMYB55 binds to the promoter regions of target genes and directly activates expression of some of those genes including glutamine synthetase (OsGS1;2) glutamine amidotransferase (GAT1) and glutamate decarboxylase 3 (GAD3)
GLO1	GLO3	Glycolate oxidase isozymes are coordinately controlled by GLO1 and GLO4 in rice	GLO1 and GLO4 are predominately expressed in rice leaves, while GLO3 and GLO5 are mainly expressed in the root
GLO1	GLO3	Glycolate oxidase isozymes are coordinately controlled by GLO1 and GLO4 in rice	Further analyses suggested that GLO1, GLO3 and GLO4 interacted with each other, but no interactions were observed for GLO5
GLO1	GLO4	Glycolate oxidase isozymes are coordinately controlled by GLO1 and GLO4 in rice	GLO1 and GLO4 are predominately expressed in rice leaves, while GLO3 and GLO5 are mainly expressed in the root
GLO1	GLO4	Glycolate oxidase isozymes are coordinately controlled by GLO1 and GLO4 in rice	Further analyses suggested that GLO1, GLO3 and GLO4 interacted with each other, but no interactions were observed for GLO5
GLO1	GLO4	Glycolate oxidase isozymes are coordinately controlled by GLO1 and GLO4 in rice	GLO1/GLO4 co-expressed in yeast exhibited the same isozyme pattern as that from rice leaves
GLO1	GLO4	Glycolate oxidase isozymes are coordinately controlled by GLO1 and GLO4 in rice	When either GLO1 or GLO4 was silenced, expressions of both genes were simultaneously suppressed and most of the GLO activities were lost, and consistent with this observation, little GLO isozyme protein was detected in the silenced plants
GLO1	GLO4	Glycolate oxidase isozymes are coordinately controlled by GLO1 and GLO4 in rice	Comparative analyses between the GLO isoforms expressed in yeast and the isozymes from rice leaves indicated that two of the five isozymes are homo-oligomers composed of either GLO1 or GLO4, and the other three are hetero-oligomers composed of both GLO1 and GLO4
GLO1	GLO4	Glycolate oxidase isozymes are coordinately controlled by GLO1 and GLO4 in rice	Our current data suggest that GLO isozymes are coordinately controlled by GLO1 and GLO4 in rice, and the existence of GLO isozymes and GLO molecular and compositional complexities implicate potential novel roles for GLO in plants
GLO1	GLO4	Glycolate oxidase isozymes are coordinately controlled by GLO1 and GLO4 in rice	Glycolate oxidase isozymes are coordinately controlled by GLO1 and GLO4 in rice
GLO1	OsNPR1|NH1	Reduced expression of glycolate oxidase leads to enhanced disease resistance in rice	Silencing of GLO1 results in enhanced resistance to Xoo, increased expression of defense regulators NH1, NH3, and WRKY45, and activation of PR1 expression
GLO1	OsWRKY45|WRKY45	Reduced expression of glycolate oxidase leads to enhanced disease resistance in rice	Silencing of GLO1 results in enhanced resistance to Xoo, increased expression of defense regulators NH1, NH3, and WRKY45, and activation of PR1 expression
GLO3	GLO4	Glycolate oxidase isozymes are coordinately controlled by GLO1 and GLO4 in rice	GLO1 and GLO4 are predominately expressed in rice leaves, while GLO3 and GLO5 are mainly expressed in the root
GLO3	GLO4	Glycolate oxidase isozymes are coordinately controlled by GLO1 and GLO4 in rice	Further analyses suggested that GLO1, GLO3 and GLO4 interacted with each other, but no interactions were observed for GLO5
GluB-1	OsGZF1	Functions of the CCCH type zinc finger protein OsGZF1 in regulation of the seed storage protein GluB-1 from rice	In this study, we describe a zinc finger gene of the Cys3His1 (CCCH or C3H) class, named OsGZF1, which was identified in a yeast one-hybrid screening using the core promoter region of GluB-1 as bait and cDNA expression libraries prepared from developing rice panicles and grains as prey
GluB-1	OsGZF1	Functions of the CCCH type zinc finger protein OsGZF1 in regulation of the seed storage protein GluB-1 from rice	Transient expression experiments demonstrated that OsGZF1 can down-regulate a GluB-1-GUS (beta-glucuronidase) reporter and OsGZF1 was also able to significantly reduce activation conferred by RISBZ1 which is a known strong GluB-1 activator
GluB-1	OsGZF1	Functions of the CCCH type zinc finger protein OsGZF1 in regulation of the seed storage protein GluB-1 from rice	We propose that OsGZF1 has a function in regulating the GluB-1 promoter and controls accumulation of glutelins during grain development
GluB-1	OsGZF1	Functions of the CCCH type zinc finger protein OsGZF1 in regulation of the seed storage protein GluB-1 from rice	Functions of the CCCH type zinc finger protein OsGZF1 in regulation of the seed storage protein GluB-1 from rice
GluB-1	OsPht1;8|OsPT8	Phosphate transporter OsPht1;8 in rice plays an important role in phosphorus redistribution from source to sink organs and allocation between embryo and endosperm of seeds.	In this study, we knocked down expression of a phosphate transporter gene OsPht1;8 (OsPT8) selectively in shoot and/or in seed endosperm by RNA-interference using RISBZ1 and GluB-1 promoter (designate these transgenic lines as SSRi and EnSRi), respectively, to characterize the role of OsPT8 in P redistribution of rice
GluB4	GluB5	Development of Simple Functional Markers for Low Glutelin Content Gene 1 (Lgc1) in Rice (Oryza sativa)	5-kb deletion between two highly similar glutelin genes GluB4 and GluB5, which locates on the short arm of chromosome 2
Glup3|OsVPE1	OsVPE2	Bcl-2 suppresses hydrogen peroxide-induced programmed cell death via OsVPE2 and OsVPE3, but not via OsVPE1 and OsVPE4, in rice	We propose that Bcl-2 overexpression in rice suppresses the transcriptional activation of OsVPE2 and OsVPE3, but not of OsVPE1 or OsVPE4
Glup3|OsVPE1	OsVPE2	Bcl-2 suppresses hydrogen peroxide-induced programmed cell death via OsVPE2 and OsVPE3, but not via OsVPE1 and OsVPE4, in rice	Bcl-2 suppresses hydrogen peroxide-induced programmed cell death via OsVPE2 and OsVPE3, but not via OsVPE1 and OsVPE4, in rice
Glup3|OsVPE1	OsVPE3|REP-2	Bcl-2 suppresses hydrogen peroxide-induced programmed cell death via OsVPE2 and OsVPE3, but not via OsVPE1 and OsVPE4, in rice	We propose that Bcl-2 overexpression in rice suppresses the transcriptional activation of OsVPE2 and OsVPE3, but not of OsVPE1 or OsVPE4
Glup3|OsVPE1	OsVPE3|REP-2	Bcl-2 suppresses hydrogen peroxide-induced programmed cell death via OsVPE2 and OsVPE3, but not via OsVPE1 and OsVPE4, in rice	Bcl-2 suppresses hydrogen peroxide-induced programmed cell death via OsVPE2 and OsVPE3, but not via OsVPE1 and OsVPE4, in rice
Glup3|OsVPE1	OsVPE4	Bcl-2 suppresses hydrogen peroxide-induced programmed cell death via OsVPE2 and OsVPE3, but not via OsVPE1 and OsVPE4, in rice	The expression levels of OsVPE1 and OsVPE4 did not significantly differ between the wild-type line and the transgenic line that was treated or untreated with H(2)O(2)
Glup3|OsVPE1	OsVPE4	Bcl-2 suppresses hydrogen peroxide-induced programmed cell death via OsVPE2 and OsVPE3, but not via OsVPE1 and OsVPE4, in rice	We propose that Bcl-2 overexpression in rice suppresses the transcriptional activation of OsVPE2 and OsVPE3, but not of OsVPE1 or OsVPE4
Glup3|OsVPE1	OsVPE4	Bcl-2 suppresses hydrogen peroxide-induced programmed cell death via OsVPE2 and OsVPE3, but not via OsVPE1 and OsVPE4, in rice	Bcl-2 suppresses hydrogen peroxide-induced programmed cell death via OsVPE2 and OsVPE3, but not via OsVPE1 and OsVPE4, in rice
Gnp4|LAX2	LAX1	LAX PANICLE2 of rice encodes a novel nuclear protein and regulates the formation of axillary meristems	The lax2 mutant is similar to lax panicle1 (lax1) in that it lacks an AM in most of the lateral branching of the panicle and has a reduced number of AMs at the vegetative stage
Gnp4|LAX2	LAX1	LAX PANICLE2 of rice encodes a novel nuclear protein and regulates the formation of axillary meristems	The lax1 lax2 double mutant synergistically enhances the reduced-branching phenotype, indicating the presence of multiple pathways for branching
Gnp4|LAX2	LAX1	LAX PANICLE2 of rice encodes a novel nuclear protein and regulates the formation of axillary meristems	LAX2 encodes a nuclear protein that contains a plant-specific conserved domain and physically interacts with LAX1
Gnp4|LAX2	LAX1	LAX PANICLE2 of rice encodes a novel nuclear protein and regulates the formation of axillary meristems	We propose that LAX2 is a novel factor that acts together with LAX1 in rice to regulate the process of AM formation
GRP162	Rf1a|Rf5	The rice pentatricopeptide repeat protein RF5 restores fertility in Hong-Lian cytoplasmic male-sterile lines via a complex with the glycine-rich protein GRP162	RF5, a pentatricopeptide repeat (PPR) protein, was unable to bind to this CMS-associated transcript; however, a partner protein of RF5 (GRP162, a Gly-rich protein encoding 162 amino acids) was identified to bind to atp6-orfH79
GRP162	Rf1a|Rf5	The rice pentatricopeptide repeat protein RF5 restores fertility in Hong-Lian cytoplasmic male-sterile lines via a complex with the glycine-rich protein GRP162	GRP162 was found to physically interact with RF5 and to bind to atp6-orfH79 via an RNA recognition motif
GRP162	Rf1a|Rf5	The rice pentatricopeptide repeat protein RF5 restores fertility in Hong-Lian cytoplasmic male-sterile lines via a complex with the glycine-rich protein GRP162	Furthermore, we found that RF5 and GRP162 are both components of a restoration of fertility complex (RFC) that is 400 to 500 kD in size and can cleave CMS-associated transcripts in vitro
GRP162	Rf1a|Rf5	The rice pentatricopeptide repeat protein RF5 restores fertility in Hong-Lian cytoplasmic male-sterile lines via a complex with the glycine-rich protein GRP162	The rice pentatricopeptide repeat protein RF5 restores fertility in Hong-Lian cytoplasmic male-sterile lines via a complex with the glycine-rich protein GRP162
GRP162	RFC3	The rice DUF1620-containing and WD40-like repeat protein is required for the assembly of the restoration of fertility complex.	We established that RFC3 interacts with both RF5 and GRP162 in?vitro and in?vivo, and is transported into the mitochondria as a membrane protein
GS2|OsGRF4|GL2|GLW2	GSK2	Control of grain size and rice yield by GL2-mediated brassinosteroid responses	Furthermore, we found that GSK2, the central negative regulator of rice brassinosteroid signalling, directly interacts with OsGRF4 and inhibits its transcription activation activity to mediate the specific regulation of grain length by the hormone.
GS2|OsGRF4|GL2|GLW2	OSH71|Oskn2	Interaction between the GROWTH-REGULATING FACTOR and KNOTTED1-LIKE HOMEOBOX families of transcription factors.	Conversely, RNA interference silencing of OsGRF3, OsGRF4, and OsGRF5 resulted in dwarfism, delayed growth and inflorescence formation, and up-regulation of Oskn2
GS3	GW2	Seed size is determined by the combinations of the genes controlling different seed characteristics in rice.	Rice seed size is an important agronomic trait in determining the yield potential, and four seed size related genes (GS3, GW2, qSW5/GW5 and GIF1) have been cloned in rice so far
GS3	GW2	Seed size is determined by the combinations of the genes controlling different seed characteristics in rice.	To shade light on the relationship of above four genes, gene expression analysis was performed with GS3-RNAi, GW2-RNAi lines and CSSL of qSW5 at the transcriptional level
GS3	GW2	Seed size is determined by the combinations of the genes controlling different seed characteristics in rice.	The results clearly showed that qSW5 and GW2 positively regulate the expression of GS3
GS3	GW2	Seed size is determined by the combinations of the genes controlling different seed characteristics in rice.	Additionally, GIF1 expression was found to be positively regulated by qSW5 but negatively by GW2 and GS3
GS3	PGL1	Antagonistic actions of HLH/bHLH proteins are involved in grain length and weight in rice	Transcription of two known grain-length-related genes, GS3 and SRS3, was largely unaffected in the PGL1-overexpressing and APG-silenced plants
GS3	RGG1	Function of heterotrimeric G-protein gamma subunit RGG1 in providing salinity stress tolerance in rice by elevating detoxification of ROS.	In salinity-stressed RGG1 transgenic lines, the transcript levels of RGG2, RGB, RGA, DEP1, and GS3 also increased in addition to RGG1
GS3	SRS3|OsKINESIN-13A	Antagonistic actions of HLH/bHLH proteins are involved in grain length and weight in rice	Transcription of two known grain-length-related genes, GS3 and SRS3, was largely unaffected in the PGL1-overexpressing and APG-silenced plants
GSD1	OsACT1	Grain setting defect 1, encoding a remorin protein, affects the grain setting in rice through regulating plasmodesmatal conductance	GSD1 functioned in affecting PD conductance by interacting with OsACT1 in association with the PD callose binding protein PDCB1.
GSD1	OsACT1|OsActin-1	Grain setting defect1 (GSD1) function in rice depends on S-acylation and interacts with actin 1 (OsACT1) at its C-terminal.	Grain setting defect1 (GSD1) function in rice depends on S-acylation and interacts with actin 1 (OsACT1) at its C-terminal.
GSD1	OsACT1|OsActin-1	Grain setting defect1 (GSD1) function in rice depends on S-acylation and interacts with actin 1 (OsACT1) at its C-terminal.	Furthermore, the coiled-coil domain in GSD1 is necessary for sufficient interaction with OsACT1
GSD1	OsACT1|OsActin-1	Grain setting defect1 (GSD1) function in rice depends on S-acylation and interacts with actin 1 (OsACT1) at its C-terminal.	Together, these results reveal that GSD1 attaches to the PM through S-acylation and interacts with OsACT1 through its coiled-coil domain structure to regulate plasmodesmata conductance for photoassimilate transport in rice
GT-2	PF1	The HMG-I/Y protein PF1 stimulates binding of the transcriptional activator GT-2 to the PHYA gene promoter	The DNA-binding proteins PF1 and GT-2 are factors that bind to different functionally defined, positively acting cis-elements in the PHYA genes of oat and rice, respectively
GT-2	PF1	The HMG-I/Y protein PF1 stimulates binding of the transcriptional activator GT-2 to the PHYA gene promoter	PF1 is an HMG-I/Y protein, with its cognate cis-element being an AT-rich sequence, designated PE1, whereas GT-2 is a transcriptional activator with twin DNA binding domains that recognize a triplet of GT-boxes in a complex motif designated GTE
GT-2	PF1	The HMG-I/Y protein PF1 stimulates binding of the transcriptional activator GT-2 to the PHYA gene promoter	When co-incubated with GT-2, PF1 enhances the specific DNA-binding activity of GT-2 toward GTE, the first report of such activity for a plant HMG-I/Y protein
GT-2	PF1	The HMG-I/Y protein PF1 stimulates binding of the transcriptional activator GT-2 to the PHYA gene promoter	The evidence indicates therefore that PF1 and GT-2 do not perform functionally equivalent roles in positively regulating oat and rice PHYA gene expression
GT-2	PF1	The HMG-I/Y protein PF1 stimulates binding of the transcriptional activator GT-2 to the PHYA gene promoter	The HMG-I/Y protein PF1 stimulates binding of the transcriptional activator GT-2 to the PHYA gene promoter
GT-2	PHYA|OsPhyA	The HMG-I/Y protein PF1 stimulates binding of the transcriptional activator GT-2 to the PHYA gene promoter	The DNA-binding proteins PF1 and GT-2 are factors that bind to different functionally defined, positively acting cis-elements in the PHYA genes of oat and rice, respectively
GT-2	PHYA|OsPhyA	The HMG-I/Y protein PF1 stimulates binding of the transcriptional activator GT-2 to the PHYA gene promoter	The evidence indicates therefore that PF1 and GT-2 do not perform functionally equivalent roles in positively regulating oat and rice PHYA gene expression
GT-2	PHYA|OsPhyA	The HMG-I/Y protein PF1 stimulates binding of the transcriptional activator GT-2 to the PHYA gene promoter	The HMG-I/Y protein PF1 stimulates binding of the transcriptional activator GT-2 to the PHYA gene promoter
GTE4|OsGTE4	MAP	Transcript profiling of crown rootless1 mutant stem base reveals new elements associated with crown root development in rice	Otherwise, three CRL1-dependent auxin-responsive genes: FSM (FLATENNED SHOOT MERISTEM)/FAS1 (FASCIATA1), GTE4 (GENERAL TRANSCRIPTION FACTOR GROUP E4) and MAP (MICROTUBULE-ASSOCIATED PROTEIN) were identified
GTE4|OsGTE4	MAP	Transcript profiling of crown rootless1 mutant stem base reveals new elements associated with crown root development in rice	Nevertheless some genes, FAS1/FSM, GTE4 and MAP, require CRL1 to be induced by auxin suggesting that they are likely directly regulated by CRL1
GUDK	OsAP37	Rice GROWTH UNDER DROUGHT KINASE is required for drought tolerance and grain yield under normal and drought stress conditions.	Phosphoproteome profiling of the mutant followed by in vitro assays identified the transcription factor APETALA2/ETHYLENE RESPONSE FACTOR OsAP37 as a phosphorylation target of GUDK
GUDK	OsAP37	Rice GROWTH UNDER DROUGHT KINASE is required for drought tolerance and grain yield under normal and drought stress conditions.	Our transactivation assays confirmed that GUDK is required for activation of stress genes by OsAP37
GUDK	OsAP37	Rice GROWTH UNDER DROUGHT KINASE is required for drought tolerance and grain yield under normal and drought stress conditions.	We propose that GUDK mediates drought stress signaling through phosphorylation and activation of OsAP37, resulting in transcriptional activation of stress-regulated genes, which impart tolerance and improve yield under drought
GUDK	OsAP37	Regulation of grain yield in rice under well-watered and drought stress conditions by GUDK.	Recently, we functionally characterized a receptor-like cytoplasmic kinase, named GROWTH UNDER DROUGHT KINASE (GUDK), revealing its role in regulating grain yield under well-watered and drought stress conditions by transphosphorylating the OsAP37 transcription factor
GW2	GW5|qSW5	Seed size is determined by the combinations of the genes controlling different seed characteristics in rice.	Rice seed size is an important agronomic trait in determining the yield potential, and four seed size related genes (GS3, GW2, qSW5/GW5 and GIF1) have been cloned in rice so far
GW2	OsMADS34|PAP2	Regulatory Role of OsMADS34 in the Determination of Glumes Fate, Grain Yield, and Quality in Rice.	Interesting, transcriptional activity analysis revealed that OsMADS34 protein was a transcription repressor and it may influence grain yield by suppressing the expressions of BG1, GW8, GW2, and GL7 in the m34-z mutant
GW7|GL7|SLG7	OsMADS34|PAP2	Regulatory Role of OsMADS34 in the Determination of Glumes Fate, Grain Yield, and Quality in Rice.	Interesting, transcriptional activity analysis revealed that OsMADS34 protein was a transcription repressor and it may influence grain yield by suppressing the expressions of BG1, GW8, GW2, and GL7 in the m34-z mutant
GW7|GL7|SLG7	qGW8|OsSPL16|GW8	The OsSPL16-GW7 regulatory module determines grain shape and simultaneously improves rice yield and grain quality.	OsSPL16 (GW8), an SBP-domain transcription factor that regulates grain width, bound directly to the GW7 promoter and repressed its expression
Hd1	Hd3a	OsCO3, a CONSTANS-LIKE gene, controls flowering by negatively regulating the expression of FT-like genes under SD conditions in rice	The expression of Hd3a and FTL decreased in these transgenic plants, whereas the expression of Hd1, Early heading date 1 (Ehd1), OsMADS51, and OsMADS50 did not significantly change
Hd1	Hd3a	Functional characterization of rice OsDof12	In transgenic lines overexpressing OsDof12, the transcription levels of Hd3a and OsMADS14 were up-regulated under LD conditions but not SD conditions, whereas the expression of Hd1, OsMADS51, Ehd1 and OsGI did not change under LD and SD conditions
Hd1	Hd3a	Phytochrome B regulates Heading date 1 (Hd1)-mediated expression of rice florigen Hd3a and critical day length in rice	In rice, a short-day plant (SDP), the CO ortholog Heading date 1 (Hd1) regulates FT ortholog Hd3a, but regulation of Hd3a by Hd1 differs from that in Arabidopsis
Hd1	Hd3a	Phytochrome B regulates Heading date 1 (Hd1)-mediated expression of rice florigen Hd3a and critical day length in rice	First, overexpression of Hd1 causes a delay in flowering under SD conditions and this effect requires phyB, suggesting that light modulates Hd1 control of Hd3a transcription
Hd1	Hd3a	Phytochrome B regulates Heading date 1 (Hd1)-mediated expression of rice florigen Hd3a and critical day length in rice	Phytochrome B regulates Heading date 1 (Hd1)-mediated expression of rice florigen Hd3a and critical day length in rice
Hd1	Hd3a	Footprints of natural and artificial selection for photoperiod pathway genes in Oryza	We examined the footprints of natural and artificial selections for four major genes of the photoperiod pathway, namely PHYTOCHROME B (PhyB), HEADING DATE 1 (Hd1), HEADING DATE 3a (Hd3a), and EARLY HEADING DATE 1 (Ehd1), by investigation of the patterns of nucleotide polymorphisms in cultivated and wild rice
Hd1	Hd3a	Footprints of natural and artificial selection for photoperiod pathway genes in Oryza	Many other features of the photoperiod genes revealed domestication signatures, which included high linkage disequilibrium (LD) within genes, the occurrence of frequent and recurrent non-functional Hd1 mutants in cultivated rice, crossovers between subtropical and tropical alleles of Hd1, and significant LD between Hd1 and Hd3a in japonica and indica
Hd1	Hd3a	The effect of the crosstalk between photoperiod and temperature on the heading-date in rice	The expression patterns of Hd1 and Hd3a were also analyzed in different photoperiod and temperature conditions, revealing that Hd1 mRNA levels displayed similar expression patterns for different photoperiod and temperature treatments, with high expression levels at night and reduced levels in the daytime
Hd1	Hd3a	Suppression of the floral activator Hd3a is the principal cause of the night break effect in rice	A single NB strongly suppressed the mRNA of Hd3a, a homolog of Arabidopsis thaliana FLOWERING LOCUS T (FT), whereas the mRNAs of OsGI and Hd1 were not affected
Hd1	Hd3a	Identification of dynamin as an interactor of rice GIGANTEA by tandem affinity purification (TAP)	In rice, OsGI, Hd1 and Hd3a were identified as orthologs of GI, CO and FT, respectively, and are also important regulators of flowering
Hd1	Hd3a	Flowering time genes Heading date 1 and Early heading date 1 together control panicle development in rice	In addition, expression of the Hd3a and Rice Flowering-locus T 1 (RFT1) florigen genes was up-regulated in leaves of the Hd1 Ehd1 line at the time of the floral transition
Hd1	Hd3a	DTH8 suppresses flowering in rice, influencing plant height and yield potential simultaneously	Ehd1 and Hd3a can also be down-regulated by the photoperiodic flowering genes Ghd7 and Hd1 (a rice ortholog of CONSTANS)
Hd1	Hd3a	Variations in Hd1 proteins, Hd3a promoters, and Ehd1 expression levels contribute to diversity of flowering time in cultivated rice	The RNA levels of Heading date 3a (Hd3a), encoding a floral activator, are highly correlated with flowering time, and there is a high degree of polymorphism in the Heading date 1 (Hd1) protein, which is a major regulator of Hd3a expression
Hd1	Hd3a	Variations in Hd1 proteins, Hd3a promoters, and Ehd1 expression levels contribute to diversity of flowering time in cultivated rice	Variations in Hd1 proteins, Hd3a promoters, and Ehd1 expression levels contribute to diversity of flowering time in cultivated rice
Hd1	Hd3a	SPIN1, a K homology domain protein negatively regulated and ubiquitinated by the E3 ubiquitin ligase SPL11, is involved in flowering time control in rice	Spin1 overexpression causes late flowering independently of daylength; expression analyses of flowering marker genes in these lines suggested that SPIN1 represses flowering by downregulating the flowering promoter gene Heading date3a (Hd3a) via Hd1-dependent mechanisms in short days and by targeting Hd1-independent factors in long days
Hd1	Hd3a	Transcriptional and Post-transcriptional Mechanisms Limit Heading Date 1 (Hd1) Function to Adapt Rice to High Latitudes.	We demonstrate that a histone fold domain scaffold formed by GRAIN YIELD, PLANT HEIGHT AND HEADING DATE 8 (Ghd8) and several NF-YC subunits can accommodate distinct proteins, including Hd1 and PSEUDO RESPONSE REGULATOR 37 (PRR37), and that the resulting OsNF-Y complex containing Hd1 can bind a specific sequence in the promoter of HEADING DATE 3A (Hd3a)
Hd1	Hd5|DTH8|Ghd8|OsHAP3H|LHD1|EF8|CAR8	Genetic interactions involved in the inhibition of heading by heading date QTL, Hd2 in rice under long-day conditions	Combinations of several QTLs near Hd1, Hd2, Ghd7, Hd5, and Hd16 were detected under these four conditions
Hd1	Hd5|DTH8|Ghd8|OsHAP3H|LHD1|EF8|CAR8	DTH8 suppresses flowering in rice, influencing plant height and yield potential simultaneously	Meanwhile, the transcription of DTH8 has been proved to be independent of Ghd7 and Hd1, and the natural mutation of this gene caused weak photoperiod sensitivity and shorter plant height
Hd1	Hd5|DTH8|Ghd8|OsHAP3H|LHD1|EF8|CAR8	Hd16, a gene for casein kinase I, is involved in the control of rice flowering time by modulating the day-length response	By using near-isogenic lines with functional or deficient alleles of several rice flowering-time genes, we observed significant digenetic interactions between Hd16 and four other flowering-time genes (Ghd7, Hd1, DTH8 and Hd2)
Hd1	Hd5|DTH8|Ghd8|OsHAP3H|LHD1|EF8|CAR8	Transcriptional and Post-transcriptional Mechanisms Limit Heading Date 1 (Hd1) Function to Adapt Rice to High Latitudes.	We demonstrate that a histone fold domain scaffold formed by GRAIN YIELD, PLANT HEIGHT AND HEADING DATE 8 (Ghd8) and several NF-YC subunits can accommodate distinct proteins, including Hd1 and PSEUDO RESPONSE REGULATOR 37 (PRR37), and that the resulting OsNF-Y complex containing Hd1 can bind a specific sequence in the promoter of HEADING DATE 3A (Hd3a)
Hd1	Hd6|CK2	OsMADS50 and OsMADS56 function antagonistically in regulating long day (LD)-dependent flowering in rice	On the other hand, mRNA levels of OsGI, Hd1, OsId1, OsDof12, Ghd7, Hd6 and SE5 were unchanged
Hd1	HDR1	The Oryza sativa Regulator HDR1 Associates with the Kinase OsK4 to Control Photoperiodic Flowering.	We determined that HDR1 is a novel suppressor of flowering that upregulates Hd1 and downregulates Ehd1, leading to the downregulation of Hd3a and RFT1 under LDs
Hd1	HDR1	The Oryza sativa Regulator HDR1 Associates with the Kinase OsK4 to Control Photoperiodic Flowering.	OsK4 acts similarly to HDR1, suppressing flowering by upregulating Hd1 and downregulating Ehd1 under LDs, and OsK4 can phosphorylate HD1 with HDR1 presents
Hd1	OsBBX14	OsBBX14 delays heading date by repressing florigen gene expression under long and short-day conditions in rice	Thus, OsBBX14 acts as a floral repressor by promoting Hd1 expression under LD conditions, probably because of crosstalk with the circadian clock
Hd1	OsBBX14	OsBBX14 delays heading date by repressing florigen gene expression under long and short-day conditions in rice	Under SD conditions, Ehd1 expression was reduced in OsBBX14-OX lines, but Hd1 and circadian clock gene expressions were unaffected, indicating that OsBBX14 acts as a repressor of Ehd1
Hd1	OsCO3	OsCO3, a CONSTANS-LIKE gene, controls flowering by negatively regulating the expression of FT-like genes under SD conditions in rice	The circadian expression pattern of OsCO3 mRNA oscillated in a different phase from Hd1 and was similar to that of OsCO3 pre-mRNA, suggesting that the diurnal expression pattern of OsCO3 transcripts may be regulated at the transcriptional level
Hd1	OsDof12|OsCDF1	Functional characterization of rice OsDof12	In transgenic lines overexpressing OsDof12, the transcription levels of Hd3a and OsMADS14 were up-regulated under LD conditions but not SD conditions, whereas the expression of Hd1, OsMADS51, Ehd1 and OsGI did not change under LD and SD conditions
Hd1	OsDof12|OsCDF1	OsMADS50 and OsMADS56 function antagonistically in regulating long day (LD)-dependent flowering in rice	On the other hand, mRNA levels of OsGI, Hd1, OsId1, OsDof12, Ghd7, Hd6 and SE5 were unchanged
Hd1	OsGI	An atypical HLH protein OsLF in rice regulates flowering time and interacts with OsPIL13 and OsPIL15	Flowering genes downstream of OsPRR1 such as OsGI and Hd1 were down regulated in the A654 mutant
Hd1	OsGI	An atypical HLH protein OsLF in rice regulates flowering time and interacts with OsPIL13 and OsPIL15	Together, these results suggest that overexpression of OsLF might repress expression of OsGI and Hd1 by competing with OsPRR1 in interacting with OsPIL13 and OsPIL15 and thus induce late flowering
Hd1	OsGI	Functional characterization of rice OsDof12	In transgenic lines overexpressing OsDof12, the transcription levels of Hd3a and OsMADS14 were up-regulated under LD conditions but not SD conditions, whereas the expression of Hd1, OsMADS51, Ehd1 and OsGI did not change under LD and SD conditions
Hd1	OsGI	OsMADS50 and OsMADS56 function antagonistically in regulating long day (LD)-dependent flowering in rice	On the other hand, mRNA levels of OsGI, Hd1, OsId1, OsDof12, Ghd7, Hd6 and SE5 were unchanged
Hd1	OsGI	Identification of dynamin as an interactor of rice GIGANTEA by tandem affinity purification (TAP)	In rice, OsGI, Hd1 and Hd3a were identified as orthologs of GI, CO and FT, respectively, and are also important regulators of flowering
Hd1	OsHAL3	OsHAL3, a new component interacts with the floral regulator Hd1 to activate flowering in rice.	OsHAL3, a new component interacts with the floral regulator Hd1 to activate flowering in rice.
Hd1	OsHAL3	OsHAL3, a new component interacts with the floral regulator Hd1 to activate flowering in rice.	OsHAL3 and Hd1 colocalized to the nucleus in vivo and interacted physically in the dark, but the interaction was inhibited by white or blue light
Hd1	OsHAL3	OsHAL3, a new component interacts with the floral regulator Hd1 to activate flowering in rice.	We conclude that OsHAL3, a novel light responsive protein, plays an essential role in photoperiodic control of flowering time in rice, which is probably mediated by forming a complex with Hd1
Hd1	OsHAPL1	The OsHAPL1-DTH8-Hd1 complex functions as the transcription regulator to repress heading date in rice.	OsHAPL1 can physically interact with Days To Heading on chromosome 8 (DTH8), which physically interacts with Heading date 1 (Hd1) both in vitro and in vivo OsHAPL1 forms a complex with DTH8 and Hd1 in Escherichia coli OsHAPL1, DTH8, and Hd1 physically interact with the HAP complex, and also with general transcription factors in yeast (Saccharomyces cerevisiae)
Hd1	OsHAPL1	The OsHAPL1-DTH8-Hd1 complex functions as the transcription regulator to repress heading date in rice.	We propose that OsHAPL1 functions as a transcriptional regulator and, together with DTH8, Hd1, the HAP complex, and general transcription factors, regulates the expression of target genes and then affects heading date by influencing the expression of Hd3a and RFT1 through Ehd1
Hd1	OsHIP1|HAF1	The RING-Finger Ubiquitin Ligase HAF1 Mediates Heading date 1 Degradation during Photoperiodic Flowering in Rice.	Here, we identify a C3HC4 RING domain-containing E3 ubiquitin ligase, Heading date Associated Factor 1 (HAF1), which physically interacts with Hd1
Hd1	OsHIP1|HAF1	The RING-Finger Ubiquitin Ligase HAF1 Mediates Heading date 1 Degradation during Photoperiodic Flowering in Rice.	HAF1 mediates ubiquitination and targets Hd1 for degradation via the 26S proteasome-dependent pathway
Hd1	OsHIP1|HAF1	The RING-Finger Ubiquitin Ligase HAF1 Mediates Heading date 1 Degradation during Photoperiodic Flowering in Rice.	In addition, the haf1 hd1 double mutant headed as late as hd1 plants under short-day conditions but exhibited a heading date similar to haf1 under long-day conditions, thus indicating that HAF1 may determine heading date mainly through Hd1 under short-day conditions
Hd1	OsHIP1|HAF1	The RING-Finger Ubiquitin Ligase HAF1 Mediates Heading date 1 Degradation during Photoperiodic Flowering in Rice.	Moreover, high levels of Hd1 accumulate in haf1
Hd1	OsHIP1|HAF1	The RING-Finger Ubiquitin Ligase HAF1 Mediates Heading date 1 Degradation during Photoperiodic Flowering in Rice.	Our results suggest that HAF1 is essential to precise modulation of the timing of Hd1 accumulation during the photoperiod response in rice
Hd1	OsLF	An atypical HLH protein OsLF in rice regulates flowering time and interacts with OsPIL13 and OsPIL15	Together, these results suggest that overexpression of OsLF might repress expression of OsGI and Hd1 by competing with OsPRR1 in interacting with OsPIL13 and OsPIL15 and thus induce late flowering
Hd1	OsMADS1|LHS1|AFO	Functional analyses of the flowering time gene OsMADS50, the putative SUPPRESSOR OF OVEREXPRESSION OF CO 1/AGAMOUS-LIKE 20 (SOC1/AGL20) ortholog in rice	RT-PCR analyses of the OsMADS50 KO and ubiquitin (ubi):OsMADS50 plants showed that OsMADS50 is an upstream regulator of OsMADS1, OsMADS14, OsMADS15, OsMADS18, and Hd (Heading date)3a, but works either parallel with or downstream of Hd1 and O
Hd1	OsMADS14	Functional characterization of rice OsDof12	In transgenic lines overexpressing OsDof12, the transcription levels of Hd3a and OsMADS14 were up-regulated under LD conditions but not SD conditions, whereas the expression of Hd1, OsMADS51, Ehd1 and OsGI did not change under LD and SD conditions
Hd1	OsMADS14	Functional analyses of the flowering time gene OsMADS50, the putative SUPPRESSOR OF OVEREXPRESSION OF CO 1/AGAMOUS-LIKE 20 (SOC1/AGL20) ortholog in rice	RT-PCR analyses of the OsMADS50 KO and ubiquitin (ubi):OsMADS50 plants showed that OsMADS50 is an upstream regulator of OsMADS1, OsMADS14, OsMADS15, OsMADS18, and Hd (Heading date)3a, but works either parallel with or downstream of Hd1 and O
Hd1	OsMADS15|DEP	Functional analyses of the flowering time gene OsMADS50, the putative SUPPRESSOR OF OVEREXPRESSION OF CO 1/AGAMOUS-LIKE 20 (SOC1/AGL20) ortholog in rice	RT-PCR analyses of the OsMADS50 KO and ubiquitin (ubi):OsMADS50 plants showed that OsMADS50 is an upstream regulator of OsMADS1, OsMADS14, OsMADS15, OsMADS18, and Hd (Heading date)3a, but works either parallel with or downstream of Hd1 and O
Hd1	OsMADS18	Functional analyses of the flowering time gene OsMADS50, the putative SUPPRESSOR OF OVEREXPRESSION OF CO 1/AGAMOUS-LIKE 20 (SOC1/AGL20) ortholog in rice	RT-PCR analyses of the OsMADS50 KO and ubiquitin (ubi):OsMADS50 plants showed that OsMADS50 is an upstream regulator of OsMADS1, OsMADS14, OsMADS15, OsMADS18, and Hd (Heading date)3a, but works either parallel with or downstream of Hd1 and O
Hd1	OsMADS50|OsSOC1|DTH3	OsCO3, a CONSTANS-LIKE gene, controls flowering by negatively regulating the expression of FT-like genes under SD conditions in rice	The expression of Hd3a and FTL decreased in these transgenic plants, whereas the expression of Hd1, Early heading date 1 (Ehd1), OsMADS51, and OsMADS50 did not significantly change
Hd1	OsMADS50|OsSOC1|DTH3	A gene network for long-day flowering activates RFT1 encoding a mobile flowering signal in rice	We propose that both positive (OsMADS50 and Ehd1) and negative (Hd1, phyB and Ghd7) regulators of RFT1 form a gene network that regulates LD flowering in rice
Hd1	OsMADS50|OsSOC1|DTH3	Functional analyses of the flowering time gene OsMADS50, the putative SUPPRESSOR OF OVEREXPRESSION OF CO 1/AGAMOUS-LIKE 20 (SOC1/AGL20) ortholog in rice	RT-PCR analyses of the OsMADS50 KO and ubiquitin (ubi):OsMADS50 plants showed that OsMADS50 is an upstream regulator of OsMADS1, OsMADS14, OsMADS15, OsMADS18, and Hd (Heading date)3a, but works either parallel with or downstream of Hd1 and O
Hd1	OsMADS51|OsMADS65	OsCO3, a CONSTANS-LIKE gene, controls flowering by negatively regulating the expression of FT-like genes under SD conditions in rice	The expression of Hd3a and FTL decreased in these transgenic plants, whereas the expression of Hd1, Early heading date 1 (Ehd1), OsMADS51, and OsMADS50 did not significantly change
Hd1	OsMADS51|OsMADS65	Functional characterization of rice OsDof12	In transgenic lines overexpressing OsDof12, the transcription levels of Hd3a and OsMADS14 were up-regulated under LD conditions but not SD conditions, whereas the expression of Hd1, OsMADS51, Ehd1 and OsGI did not change under LD and SD conditions
Hd1	OsPIL13|OsPIL1	An atypical HLH protein OsLF in rice regulates flowering time and interacts with OsPIL13 and OsPIL15	Together, these results suggest that overexpression of OsLF might repress expression of OsGI and Hd1 by competing with OsPRR1 in interacting with OsPIL13 and OsPIL15 and thus induce late flowering
Hd1	OsPIL15	An atypical HLH protein OsLF in rice regulates flowering time and interacts with OsPIL13 and OsPIL15	Together, these results suggest that overexpression of OsLF might repress expression of OsGI and Hd1 by competing with OsPRR1 in interacting with OsPIL13 and OsPIL15 and thus induce late flowering
Hd1	OsPRR1	An atypical HLH protein OsLF in rice regulates flowering time and interacts with OsPIL13 and OsPIL15	Flowering genes downstream of OsPRR1 such as OsGI and Hd1 were down regulated in the A654 mutant
Hd1	OsPRR1	An atypical HLH protein OsLF in rice regulates flowering time and interacts with OsPIL13 and OsPIL15	Together, these results suggest that overexpression of OsLF might repress expression of OsGI and Hd1 by competing with OsPRR1 in interacting with OsPIL13 and OsPIL15 and thus induce late flowering
Hd1	PHYB|OsphyB	Phytochrome B regulates Heading date 1 (Hd1)-mediated expression of rice florigen Hd3a and critical day length in rice	First, overexpression of Hd1 causes a delay in flowering under SD conditions and this effect requires phyB, suggesting that light modulates Hd1 control of Hd3a transcription
Hd1	PHYB|OsphyB	A gene network for long-day flowering activates RFT1 encoding a mobile flowering signal in rice	We propose that both positive (OsMADS50 and Ehd1) and negative (Hd1, phyB and Ghd7) regulators of RFT1 form a gene network that regulates LD flowering in rice
Hd1	PHYB|OsphyB	Footprints of natural and artificial selection for photoperiod pathway genes in Oryza	We examined the footprints of natural and artificial selections for four major genes of the photoperiod pathway, namely PHYTOCHROME B (PhyB), HEADING DATE 1 (Hd1), HEADING DATE 3a (Hd3a), and EARLY HEADING DATE 1 (Ehd1), by investigation of the patterns of nucleotide polymorphisms in cultivated and wild rice
Hd1	RFT1	A gene network for long-day flowering activates RFT1 encoding a mobile flowering signal in rice	We propose that both positive (OsMADS50 and Ehd1) and negative (Hd1, phyB and Ghd7) regulators of RFT1 form a gene network that regulates LD flowering in rice
Hd1	RFT1	Flowering time genes Heading date 1 and Early heading date 1 together control panicle development in rice	In addition, expression of the Hd3a and Rice Flowering-locus T 1 (RFT1) florigen genes was up-regulated in leaves of the Hd1 Ehd1 line at the time of the floral transition
Hd1	Se14	Se14, encoding a JmjC domain-containing protein, plays key roles in long-day suppression of rice flowering through the demethylation of H3K4me3 of RFT1.	We found that Se14 is independent of the known photoperiod-sensitive genes, such as Hd1 and Ghd7, and is identical to Os03g0151300, which encodes a Jumonji C (JmjC) domain-containing protein
Hd1	SnRK1B|OsK4	The Oryza sativa Regulator HDR1 Associates with the Kinase OsK4 to Control Photoperiodic Flowering.	OsK4 acts similarly to HDR1, suppressing flowering by upregulating Hd1 and downregulating Ehd1 under LDs, and OsK4 can phosphorylate HD1 with HDR1 presents
Hd1	SPIN1	SPIN1, a K homology domain protein negatively regulated and ubiquitinated by the E3 ubiquitin ligase SPL11, is involved in flowering time control in rice	Spin1 overexpression causes late flowering independently of daylength; expression analyses of flowering marker genes in these lines suggested that SPIN1 represses flowering by downregulating the flowering promoter gene Heading date3a (Hd3a) via Hd1-dependent mechanisms in short days and by targeting Hd1-independent factors in long days
Hd17|Ef7|OsELF3-1|OsELF3.1	OsEF3|OsELF3-2|OsELF3.2	OsELF3-1, an ortholog of Arabidopsis early flowering 3, regulates rice circadian rhythm and photoperiodic flowering	There are two orthologs (OsELF3-1 and OsELF3-2) of ELF3 in rice (Oryza sativa), but their roles have not yet been fully identified
Hd17|Ef7|OsELF3-1|OsELF3.1	OsEF3|OsELF3-2|OsELF3.2	OsELF3-1, an ortholog of Arabidopsis early flowering 3, regulates rice circadian rhythm and photoperiodic flowering	Here, we performed a functional characterization of OsELF3-1 and revealed it plays a more predominant role than OsELF3-2 in rice heading
Hd17|Ef7|OsELF3-1|OsELF3.1	OsPRR1	OsELF3-1, an ortholog of Arabidopsis early flowering 3, regulates rice circadian rhythm and photoperiodic flowering	Our results suggest OsELF3-1 can affect rice circadian systems via positive regulation of OsLHY expression and negative regulation of OsPRR1, OsPRR37, OsPRR73 and OsPRR95 expression
Hd18	Hd3a	Hd18, encoding histone acetylase related to Arabidopsis FLOWERING LOCUS D, is involved in the control of flowering time in rice.	Compared with those in Koshihikari, the expression levels of the flowering-time genes Early heading date 1 (Ehd1), Heading date 3a (Hd3a), and Rice flowering locus T1 (RFT1) were lower in a near-isogenic line with the Hayamasari Hd18 allele in a Koshihikari genetic background
Hd18	OsMADS50|OsSOC1|DTH3	Hd18, encoding histone acetylase related to Arabidopsis FLOWERING LOCUS D, is involved in the control of flowering time in rice.	We revealed that Hd18 acts as an accelerator in the rice-flowering pathway under both short- and long-day conditions by elevating transcription levels of Ehd1 Gene expression analysis also suggested the involvement of MADS-box genes such as OsMADS50, OsMADS51, and OsMADS56 in the Hd18-associated regulation of Ehd1 These results suggest that, like FLD, its rice homolog accelerates flowering time b…
Hd18	OsMADS51|OsMADS65	Hd18, encoding histone acetylase related to Arabidopsis FLOWERING LOCUS D, is involved in the control of flowering time in rice.	We revealed that Hd18 acts as an accelerator in the rice-flowering pathway under both short- and long-day conditions by elevating transcription levels of Ehd1 Gene expression analysis also suggested the involvement of MADS-box genes such as OsMADS50, OsMADS51, and OsMADS56 in the Hd18-associated regulation of Ehd1 These results suggest that, like FLD, its rice homolog accelerates flowering time b…
Hd18	OsMADS56	Hd18, encoding histone acetylase related to Arabidopsis FLOWERING LOCUS D, is involved in the control of flowering time in rice.	We revealed that Hd18 acts as an accelerator in the rice-flowering pathway under both short- and long-day conditions by elevating transcription levels of Ehd1 Gene expression analysis also suggested the involvement of MADS-box genes such as OsMADS50, OsMADS51, and OsMADS56 in the Hd18-associated regulation of Ehd1 These results suggest that, like FLD, its rice homolog accelerates flowering time b…
Hd18	RFT1	Hd18, encoding histone acetylase related to Arabidopsis FLOWERING LOCUS D, is involved in the control of flowering time in rice.	Compared with those in Koshihikari, the expression levels of the flowering-time genes Early heading date 1 (Ehd1), Heading date 3a (Hd3a), and Rice flowering locus T1 (RFT1) were lower in a near-isogenic line with the Hayamasari Hd18 allele in a Koshihikari genetic background
Hd3a	Hd5|DTH8|Ghd8|OsHAP3H|LHD1|EF8|CAR8	LHD1, an allele of DTH8/Ghd8, controls late heading date in common wild rice (Oryza rufipogon)	We also found that LHD1 could down-regulate the expression of several floral transition activators such as Ehd1, Hd3a and RFT1 under long-day conditions, but not under short-day conditions
Hd3a	Hd5|DTH8|Ghd8|OsHAP3H|LHD1|EF8|CAR8	LHD1, an allele of DTH8/Ghd8, controls late heading date in common wild rice (Oryza rufipogon)	This indicates that LHD1 may delay flowering by repressing the expression of Ehd1, Hd3a and RFT1 under long-day conditions
Hd3a	Hd5|DTH8|Ghd8|OsHAP3H|LHD1|EF8|CAR8	A major QTL, Ghd8, plays pleiotropic roles in regulating grain productivity, plant height, and heading date in rice	By regulating Ehd1, RFT1, and Hd3a, Ghd8 delayed flowering under long-day conditions, but promoted flowering under short-day conditions
Hd3a	Hd5|DTH8|Ghd8|OsHAP3H|LHD1|EF8|CAR8	DTH8 suppresses flowering in rice, influencing plant height and yield potential simultaneously	The quantitative real-time PCR assay revealed that DTH8 could down-regulate the transcriptions of Ehd1 (for Early heading date1) and Hd3a (for Heading date3a; a rice ortholog of FLOWERING LOCUS T) under long-day conditions
Hd3a	Hd5|DTH8|Ghd8|OsHAP3H|LHD1|EF8|CAR8	EF8 is involved in photoperiodic flowering pathway and chlorophyll biogenesis in rice.	Our data showed that EF8 delayed flowering time under long-day conditions by altering the rhythmic expression patterns of 'florigen' genes Hd3a and RFT1
Hd3a	HDR1	The Oryza sativa Regulator HDR1 Associates with the Kinase OsK4 to Control Photoperiodic Flowering.	We determined that HDR1 is a novel suppressor of flowering that upregulates Hd1 and downregulates Ehd1, leading to the downregulation of Hd3a and RFT1 under LDs
Hd3a	MRG702	MRG702, a reader protein of H3K4me3 and H3K36me3, is involved in brassinosteroid-regulated growth and flowering time control in rice.	Gene transcription analyses showed that MRG702 knock-down resulted in the down-regulation of BR-related genes, including D11, BRI1, and BU1, and several flowering genes including Ehd1, Ehd2/OsID1/RID1, Ehd3,OsMADS50, Hd3a, and RFT1
Hd3a	NL1	NECK LEAF 1, a GATA type transcription factor, modulates organogenesis by regulating the expression of multiple regulatory genes during reproductive development in rice	Furthermore, the expression of two regulators of flowering, Hd3a and OsMADS1, was also affected in the nl1 mutant
Hd3a	OsCCT01	Three CCT domain-containing genes were identified to regulate heading date by candidate gene-based association mapping and transformation in rice.	The overexpression of OsCCT01 delayed flowering through suppressing the expression of Ehd1, Hd3a and RFT1 under both long day and short day conditions
Hd3a	OsCO3	OsCO3, a CONSTANS-LIKE gene, controls flowering by negatively regulating the expression of FT-like genes under SD conditions in rice	Our results suggest that OsCO3 primarily controls flowering time under SD conditions by negatively regulating Hd3a and FTL expression, independent of the SD-promotion pathway
Hd3a	OsCOL10	OsCOL10, a CONSTANS-like gene, functions as a flowering-time repressor downstream of Ghd7 in rice.	Further studies show that OsCOL10 represses the expression of the FT-like genes RFT1 and Hd3a through Ehd1
Hd3a	OsCOL10	Flowering time regulation by the CONSTANS-Like gene OsCOL10.	Through transgenic analysis, we have showed that OsCOL10 repress flowering by reducing expression of the FT-like genes RFT1 and Hd3a through Ehd1
Hd3a	OsCOL13	A CONSTANS-like transcriptional activator, OsCOL13, functions as a negative regulator of flowering downstream of OsphyB and upstream of Ehd1 in rice.	OsCOL13 suppresses the florigen genes Hd3a and RFT1 by repressing Ehd1, but has no relationship with other known Ehd1 regulators as determined by using mutants or near isogenic lines
Hd3a	OsCOL4	OsCOL4 is a constitutive flowering repressor upstream of Ehd1 and downstream of OsphyB	Transcripts of Ehd1, Hd3a, and RFT1 were increased in the oscol4 mutants, but reduced in the OsCOL4-D mutants
Hd3a	OsDof12|OsCDF1	Functional characterization of rice OsDof12	In transgenic lines overexpressing OsDof12, the transcription levels of Hd3a and OsMADS14 were up-regulated under LD conditions but not SD conditions, whereas the expression of Hd1, OsMADS51, Ehd1 and OsGI did not change under LD and SD conditions
Hd3a	OsDof12|OsCDF1	Functional characterization of rice OsDof12	These results suggested that OsDof12 might regulate flowering by controlling the expression of Hd3a and OsMADS14
Hd3a	OsGI	Functional characterization of rice OsDof12	In transgenic lines overexpressing OsDof12, the transcription levels of Hd3a and OsMADS14 were up-regulated under LD conditions but not SD conditions, whereas the expression of Hd1, OsMADS51, Ehd1 and OsGI did not change under LD and SD conditions
Hd3a	OsGI	A pair of floral regulators sets critical day length for Hd3a florigen expression in rice	Hd3a expression is induced by Ehd1 (Early heading date 1) expression when blue light coincides with the morning phase set by OsGIGANTEA(OsGI)-dependent circadian clocks
Hd3a	OsGI	Identification of dynamin as an interactor of rice GIGANTEA by tandem affinity purification (TAP)	In rice, OsGI, Hd1 and Hd3a were identified as orthologs of GI, CO and FT, respectively, and are also important regulators of flowering
Hd3a	OsGI	OsMADS51 is a short-day flowering promoter that functions upstream of Ehd1, OsMADS14, and Hd3a	Transcript levels of three flowering regulators-Ehd1, OsMADS14, and Hd3a-were decreased in these mutants, whereas those of OsGI and Hd1 were unchanged
Hd3a	OsGI	OsMADS51 is a short-day flowering promoter that functions upstream of Ehd1, OsMADS14, and Hd3a	In ectopic expression lines, transcript levels of Ehd1, OsMADS14, and Hd3a were increased, but those of OsGI and Hd1 remained the same
Hd3a	OsHAL3	OsHAL3, a new component interacts with the floral regulator Hd1 to activate flowering in rice.	Moreover, OsHAL3 directly bound to the promoter of Hd3a, especially before dawn
Hd3a	OsHAPL1	The OsHAPL1-DTH8-Hd1 complex functions as the transcription regulator to repress heading date in rice.	Further studies showed that OsHAPL1 represses the expression of the florigen genes and FLOWERING LOCUS T 1 (RFT1) and Hd3a through Early heading date 1 (Ehd1)
Hd3a	OsHAPL1	The OsHAPL1-DTH8-Hd1 complex functions as the transcription regulator to repress heading date in rice.	We propose that OsHAPL1 functions as a transcriptional regulator and, together with DTH8, Hd1, the HAP complex, and general transcription factors, regulates the expression of target genes and then affects heading date by influencing the expression of Hd3a and RFT1 through Ehd1
Hd3a	OsLFL1	OsMADS50 and OsMADS56 function antagonistically in regulating long day (LD)-dependent flowering in rice	In the osmads50 mutants and 56OX transgenic plants, transcripts of Ehd1, Hd3a and RFT1 were reduced, although that of OsLFL1 increased
Hd3a	OsLFL1	OsVIL2 functions with PRC2 to induce flowering by repressing OsLFL1 in rice	In osvil2 mutants OsLFL1 expression was increased, but that of Ehd1, Hd3a and RFT1 was reduced
Hd3a	OsMADS1|LHS1|AFO	NECK LEAF 1, a GATA type transcription factor, modulates organogenesis by regulating the expression of multiple regulatory genes during reproductive development in rice	Furthermore, the expression of two regulators of flowering, Hd3a and OsMADS1, was also affected in the nl1 mutant
Hd3a	OsMADS14	Functional characterization of rice OsDof12	In transgenic lines overexpressing OsDof12, the transcription levels of Hd3a and OsMADS14 were up-regulated under LD conditions but not SD conditions, whereas the expression of Hd1, OsMADS51, Ehd1 and OsGI did not change under LD and SD conditions
Hd3a	OsMADS14	Functional characterization of rice OsDof12	These results suggested that OsDof12 might regulate flowering by controlling the expression of Hd3a and OsMADS14
Hd3a	OsMADS14	Hd3a and RFT1 are essential for flowering in rice	In the absence of Hd3a and RFT1 expression, transcription of OsMADS14 and OsMADS15, two rice orthologues of Arabidopsis APETALA1, was strongly reduced, suggesting that they act downstream of Hd3a and RFT1
Hd3a	OsMADS14	OsMADS51 is a short-day flowering promoter that functions upstream of Ehd1, OsMADS14, and Hd3a	Transcript levels of three flowering regulators-Ehd1, OsMADS14, and Hd3a-were decreased in these mutants, whereas those of OsGI and Hd1 were unchanged
Hd3a	OsMADS14	OsMADS51 is a short-day flowering promoter that functions upstream of Ehd1, OsMADS14, and Hd3a	In ectopic expression lines, transcript levels of Ehd1, OsMADS14, and Hd3a were increased, but those of OsGI and Hd1 remained the same
Hd3a	OsMADS14	OsMADS51 is a short-day flowering promoter that functions upstream of Ehd1, OsMADS14, and Hd3a	These results indicate that OsMADS51 is a flowering promoter, particularly in SDs, and that this gene functions upstream of Ehd1, OsMADS14, and Hd3a
Hd3a	OsMADS14	OsMADS51 is a short-day flowering promoter that functions upstream of Ehd1, OsMADS14, and Hd3a	OsMADS51 is a short-day flowering promoter that functions upstream of Ehd1, OsMADS14, and Hd3a
Hd3a	OsMADS15|DEP	Hd3a and RFT1 are essential for flowering in rice	In the absence of Hd3a and RFT1 expression, transcription of OsMADS14 and OsMADS15, two rice orthologues of Arabidopsis APETALA1, was strongly reduced, suggesting that they act downstream of Hd3a and RFT1
Hd3a	OsMADS15|DEP	FT-like proteins induce transposon silencing in the shoot apex during floral induction in rice.	The 14-3-3 proteins mediate the interaction of Hd3a with the transcription factor OsFD1 to form a ternary structure called the florigen activation complex on the promoter of OsMADS15, a rice APETALA1 ortholog
Hd3a	OsMADS34|PAP2	Inflorescence meristem identity in rice is specified by overlapping functions of three AP1/FUL-like MADS box genes and PAP2, a SEPALLATA MADS box gene	Furthermore, the precocious flowering phenotype caused by the overexpression of Hd3a, a rice florigen gene, was weakened in pap2-1 mutants
Hd3a	OsMADS50|OsSOC1|DTH3	OsCO3, a CONSTANS-LIKE gene, controls flowering by negatively regulating the expression of FT-like genes under SD conditions in rice	The expression of Hd3a and FTL decreased in these transgenic plants, whereas the expression of Hd1, Early heading date 1 (Ehd1), OsMADS51, and OsMADS50 did not significantly change
Hd3a	OsMADS50|OsSOC1|DTH3	OsMADS50 and OsMADS56 function antagonistically in regulating long day (LD)-dependent flowering in rice	In the osmads50 mutants and 56OX transgenic plants, transcripts of Ehd1, Hd3a and RFT1 were reduced, although that of OsLFL1 increased
Hd3a	OsMADS50|OsSOC1|DTH3	The histone methyltransferase SDG724 mediates H3K36me2/3 deposition at MADS50 and RFT1 and promotes flowering in rice	This suggests that the divergent functions of paralogs RFT1 and Hd3a, and of MADS50 and MADS51, are in part due to differential H3K36me2/3 deposition, which also correlates with higher expression levels of MADS50 and RFT1 in flowering promotion in rice
Hd3a	OsMADS51|OsMADS65	OsCO3, a CONSTANS-LIKE gene, controls flowering by negatively regulating the expression of FT-like genes under SD conditions in rice	The expression of Hd3a and FTL decreased in these transgenic plants, whereas the expression of Hd1, Early heading date 1 (Ehd1), OsMADS51, and OsMADS50 did not significantly change
Hd3a	OsMADS51|OsMADS65	Functional characterization of rice OsDof12	In transgenic lines overexpressing OsDof12, the transcription levels of Hd3a and OsMADS14 were up-regulated under LD conditions but not SD conditions, whereas the expression of Hd1, OsMADS51, Ehd1 and OsGI did not change under LD and SD conditions
Hd3a	OsMADS51|OsMADS65	The histone methyltransferase SDG724 mediates H3K36me2/3 deposition at MADS50 and RFT1 and promotes flowering in rice	This suggests that the divergent functions of paralogs RFT1 and Hd3a, and of MADS50 and MADS51, are in part due to differential H3K36me2/3 deposition, which also correlates with higher expression levels of MADS50 and RFT1 in flowering promotion in rice
Hd3a	OsMADS51|OsMADS65	OsMADS51 is a short-day flowering promoter that functions upstream of Ehd1, OsMADS14, and Hd3a	These results indicate that OsMADS51 is a flowering promoter, particularly in SDs, and that this gene functions upstream of Ehd1, OsMADS14, and Hd3a
Hd3a	OsMADS51|OsMADS65	OsMADS51 is a short-day flowering promoter that functions upstream of Ehd1, OsMADS14, and Hd3a	OsMADS51 is a short-day flowering promoter that functions upstream of Ehd1, OsMADS14, and Hd3a
Hd3a	OsSAMS1	Knockdown of SAMS genes encoding S-adenosyl-l-methionine synthetases causes methylation alterations of DNAs and histones and leads to late flowering in rice	Knockdown of OsSAMS1, 2 and 3 led to distinguished late flowering and greatly reduced the expression of the flowering key genes, Early heading date 1 (Ehd1), Hd3a and RFT1 (rice FT-like genes)
Hd3a	OsVIL2	OsVIL2 functions with PRC2 to induce flowering by repressing OsLFL1 in rice	In osvil2 mutants OsLFL1 expression was increased, but that of Ehd1, Hd3a and RFT1 was reduced
Hd3a	PHYB|OsphyB	Phytochrome B regulates Heading date 1 (Hd1)-mediated expression of rice florigen Hd3a and critical day length in rice	Here, we report that phytochrome B (phyB)-mediated suppression of Hd3a is a primary cause of long-day suppression of flowering in rice, based on the three complementary discoveries
Hd3a	PHYB|OsphyB	Phytochrome B regulates Heading date 1 (Hd1)-mediated expression of rice florigen Hd3a and critical day length in rice	First, overexpression of Hd1 causes a delay in flowering under SD conditions and this effect requires phyB, suggesting that light modulates Hd1 control of Hd3a transcription
Hd3a	PHYB|OsphyB	Phytochrome B regulates Heading date 1 (Hd1)-mediated expression of rice florigen Hd3a and critical day length in rice	These results also suggest that phyB-mediated suppression of Hd3a expression is a component of the molecular mechanism for critical day length in rice
Hd3a	PHYB|OsphyB	Footprints of natural and artificial selection for photoperiod pathway genes in Oryza	We examined the footprints of natural and artificial selections for four major genes of the photoperiod pathway, namely PHYTOCHROME B (PhyB), HEADING DATE 1 (Hd1), HEADING DATE 3a (Hd3a), and EARLY HEADING DATE 1 (Ehd1), by investigation of the patterns of nucleotide polymorphisms in cultivated and wild rice
Hd3a	RBS1	RBS1, an RNA Binding Protein, Interacts with SPIN1 and Is Involved in Flowering Time Control in Rice	Expression analyses of flowering marker genes show that Rbs1 overexpression represses the expression of Hd3a under SD and LD conditions
Hd3a	RFT1	Knockdown of SAMS genes encoding S-adenosyl-l-methionine synthetases causes methylation alterations of DNAs and histones and leads to late flowering in rice	Knockdown of OsSAMS1, 2 and 3 led to distinguished late flowering and greatly reduced the expression of the flowering key genes, Early heading date 1 (Ehd1), Hd3a and RFT1 (rice FT-like genes)
Hd3a	RFT1	Hd3a and RFT1 are essential for flowering in rice	RICE FLOWERING LOCUS T 1 (RFT1/FT-L3) is the closest homologue of Heading date 3a (Hd3a), which is thought to encode a mobile flowering signal and promote floral transition under short-day (SD) conditions
Hd3a	RFT1	Hd3a and RFT1 are essential for flowering in rice	Although RFT1 RNAi plants flowered normally, double RFT1-Hd3a RNAi plants did not flower up to 300 days after sowing (DAS), indicating that Hd3a and RFT1 are essential for flowering in rice
Hd3a	RFT1	Hd3a and RFT1 are essential for flowering in rice	RFT1 expression was very low in wild-type plants, but there was a marked increase in RFT1 expression by 70 DAS in Hd3a RNAi plants, which flowered 90 DAS
Hd3a	RFT1	Hd3a and RFT1 are essential for flowering in rice	In the absence of Hd3a and RFT1 expression, transcription of OsMADS14 and OsMADS15, two rice orthologues of Arabidopsis APETALA1, was strongly reduced, suggesting that they act downstream of Hd3a and RFT1
Hd3a	RFT1	Hd3a and RFT1 are essential for flowering in rice	These results indicate that Hd3a and RFT1 act as floral activators under SD conditions, and that RFT1 expression is partly regulated by chromatin modification
Hd3a	RFT1	Hd3a and RFT1 are essential for flowering in rice	Hd3a and RFT1 are essential for flowering in rice
Hd3a	RFT1	OsMADS50 and OsMADS56 function antagonistically in regulating long day (LD)-dependent flowering in rice	In the osmads50 mutants and 56OX transgenic plants, transcripts of Ehd1, Hd3a and RFT1 were reduced, although that of OsLFL1 increased
Hd3a	RFT1	OsCOL4 is a constitutive flowering repressor upstream of Ehd1 and downstream of OsphyB	Transcripts of Ehd1, Hd3a, and RFT1 were increased in the oscol4 mutants, but reduced in the OsCOL4-D mutants
Hd3a	RFT1	LHD1, an allele of DTH8/Ghd8, controls late heading date in common wild rice (Oryza rufipogon)	We also found that LHD1 could down-regulate the expression of several floral transition activators such as Ehd1, Hd3a and RFT1 under long-day conditions, but not under short-day conditions
Hd3a	RFT1	LHD1, an allele of DTH8/Ghd8, controls late heading date in common wild rice (Oryza rufipogon)	This indicates that LHD1 may delay flowering by repressing the expression of Ehd1, Hd3a and RFT1 under long-day conditions
Hd3a	RFT1	Ehd4 encodes a novel and Oryza-genus-specific regulator of photoperiodic flowering in rice	We show that Ehd4 up-regulates the expression of the ""florigen"" genes Hd3a and RFT1 through Ehd1, but it acts independently of other known Ehd1 regulators
Hd3a	RFT1	A major QTL, Ghd8, plays pleiotropic roles in regulating grain productivity, plant height, and heading date in rice	By regulating Ehd1, RFT1, and Hd3a, Ghd8 delayed flowering under long-day conditions, but promoted flowering under short-day conditions
Hd3a	RFT1	The histone methyltransferase SDG724 mediates H3K36me2/3 deposition at MADS50 and RFT1 and promotes flowering in rice	This suggests that the divergent functions of paralogs RFT1 and Hd3a, and of MADS50 and MADS51, are in part due to differential H3K36me2/3 deposition, which also correlates with higher expression levels of MADS50 and RFT1 in flowering promotion in rice
Hd3a	RFT1	Flowering time genes Heading date 1 and Early heading date 1 together control panicle development in rice	In addition, expression of the Hd3a and Rice Flowering-locus T 1 (RFT1) florigen genes was up-regulated in leaves of the Hd1 Ehd1 line at the time of the floral transition
Hd3a	RFT1	Ehd2, a rice ortholog of the maize INDETERMINATE1 gene, promotes flowering by up-regulating Ehd1	To assign the position of Ehd2 within the flowering pathway of rice, we compared transcript levels of previously isolated flowering-time genes, such as Ehd1, a member of the unique pathway, Hd3a, and Rice FT-like1 (RFT1; rice florigens), between the wild-type plants and the ehd2 mutants
Hd3a	RFT1	Ehd2, a rice ortholog of the maize INDETERMINATE1 gene, promotes flowering by up-regulating Ehd1	Severely reduced expression of these genes in ehd2 under both short- and long-day conditions suggests that Ehd2 acts as a flowering promoter mainly by up-regulating Ehd1 and by up-regulating the downstream Hd3a and RFT1 genes in the unique genetic network of photoperiodic flowering in rice
Hd3a	RFT1	OsVIL2 functions with PRC2 to induce flowering by repressing OsLFL1 in rice	In osvil2 mutants OsLFL1 expression was increased, but that of Ehd1, Hd3a and RFT1 was reduced
Hd3a	RFT1	Hd16, a gene for casein kinase I, is involved in the control of rice flowering time by modulating the day-length response	In a near-isogenic line with the weak-photoperiod-sensitivity allele of Hd16, transcription levels of Ehd1, Hd3a, and RFT1 increased under long-day conditions, and transcription levels of Hd3a and RFT1 decreased under short-day conditions
Hd3a	RFT1	Hd3a, RFT1 and Ehd1 integrate photoperiodic and drought stress signals to delay the floral transition in rice.	Hd3a, RFT1 and Ehd1 integrate photoperiodic and drought stress signals to delay the floral transition in rice.
Hd3a	RFT1	Hd3a, RFT1 and Ehd1 integrate photoperiodic and drought stress signals to delay the floral transition in rice.	Exposure to drought stress under floral-inductive photoperiods strongly reduced transcription of EARLY HEADING DATE 1 (Ehd1), HEADING DATE 3a (Hd3a) and RICE FLOWERING LOCUS T 1 (RFT1), primary integrators of day length signals, providing a molecular connection between stress and the photoperiodic pathway
Hd3a	SDG708	SET DOMAIN GROUP 708, a histone H3 lysine 36-specific methyltransferase, controls flowering time in rice (Oryza sativa)	Compared with the wild-type, SDG708-knockdown rice mutants displayed a late-flowering phenotype under both long-day and short-day conditions because of the down-regulation of the key flowering regulatory genes Heading date 3a (Hd3a), RICE FLOWERING LOCUS T1 (RFT1), and Early heading date 1 (Ehd1).
Hd3a	SID1|OsIDD4	Suppressor of rid1 (SID1) shares common targets with RID1 on florigen genes to initiate floral transition in rice.	Further analyses showed SID1 and RID1 directly target the promoter regions of Hd3a and RFT1, two florigen genes in rice
Hd3a	SPIN1	SPIN1, a K homology domain protein negatively regulated and ubiquitinated by the E3 ubiquitin ligase SPL11, is involved in flowering time control in rice	Spin1 overexpression causes late flowering independently of daylength; expression analyses of flowering marker genes in these lines suggested that SPIN1 represses flowering by downregulating the flowering promoter gene Heading date3a (Hd3a) via Hd1-dependent mechanisms in short days and by targeting Hd1-independent factors in long days
Hd5|DTH8|Ghd8|OsHAP3H|LHD1|EF8|CAR8	MOC1	A major QTL, Ghd8, plays pleiotropic roles in regulating grain productivity, plant height, and heading date in rice	Ghd8 up-regulated MOC1, a key gene controlling tillering and branching; this increased the number of tillers, primary and secondary branches, thus producing 50% more grains per plant
Hd5|DTH8|Ghd8|OsHAP3H|LHD1|EF8|CAR8	OsHAPL1	The OsHAPL1-DTH8-Hd1 complex functions as the transcription regulator to repress heading date in rice.	OsHAPL1 can physically interact with Days To Heading on chromosome 8 (DTH8), which physically interacts with Heading date 1 (Hd1) both in vitro and in vivo OsHAPL1 forms a complex with DTH8 and Hd1 in Escherichia coli OsHAPL1, DTH8, and Hd1 physically interact with the HAP complex, and also with general transcription factors in yeast (Saccharomyces cerevisiae)
Hd5|DTH8|Ghd8|OsHAP3H|LHD1|EF8|CAR8	OsHAPL1	The OsHAPL1-DTH8-Hd1 complex functions as the transcription regulator to repress heading date in rice.	We propose that OsHAPL1 functions as a transcriptional regulator and, together with DTH8, Hd1, the HAP complex, and general transcription factors, regulates the expression of target genes and then affects heading date by influencing the expression of Hd3a and RFT1 through Ehd1
Hd5|DTH8|Ghd8|OsHAP3H|LHD1|EF8|CAR8	RFT1	LHD1, an allele of DTH8/Ghd8, controls late heading date in common wild rice (Oryza rufipogon)	We also found that LHD1 could down-regulate the expression of several floral transition activators such as Ehd1, Hd3a and RFT1 under long-day conditions, but not under short-day conditions
Hd5|DTH8|Ghd8|OsHAP3H|LHD1|EF8|CAR8	RFT1	LHD1, an allele of DTH8/Ghd8, controls late heading date in common wild rice (Oryza rufipogon)	This indicates that LHD1 may delay flowering by repressing the expression of Ehd1, Hd3a and RFT1 under long-day conditions
Hd5|DTH8|Ghd8|OsHAP3H|LHD1|EF8|CAR8	RFT1	A major QTL, Ghd8, plays pleiotropic roles in regulating grain productivity, plant height, and heading date in rice	By regulating Ehd1, RFT1, and Hd3a, Ghd8 delayed flowering under long-day conditions, but promoted flowering under short-day conditions
Hd5|DTH8|Ghd8|OsHAP3H|LHD1|EF8|CAR8	RFT1	EF8 is involved in photoperiodic flowering pathway and chlorophyll biogenesis in rice.	Our data showed that EF8 delayed flowering time under long-day conditions by altering the rhythmic expression patterns of 'florigen' genes Hd3a and RFT1
Hd6|CK2	OsDof12|OsCDF1	OsMADS50 and OsMADS56 function antagonistically in regulating long day (LD)-dependent flowering in rice	On the other hand, mRNA levels of OsGI, Hd1, OsId1, OsDof12, Ghd7, Hd6 and SE5 were unchanged
Hd6|CK2	OsGI	OsMADS50 and OsMADS56 function antagonistically in regulating long day (LD)-dependent flowering in rice	On the other hand, mRNA levels of OsGI, Hd1, OsId1, OsDof12, Ghd7, Hd6 and SE5 were unchanged
Hd6|CK2	OsLHY	The role of casein kinase II in flowering time regulation has diversified during evolution	This lack of control of the circadian clock by Hd6 CK2alpha might be due to the presence of glutamate in OsLHY (a CCA1 ortholog in rice) instead of the serine at the corresponding CK2 target site in CCA1
Hd6|CK2	OsLHY	The role of casein kinase II in flowering time regulation has diversified during evolution	We also demonstrated that the other conserved CK2 target sites in OsLHY conferred robust rhythmic expression of OsLHY-LUC under diurnal conditions
HDR1	RFT1	The Oryza sativa Regulator HDR1 Associates with the Kinase OsK4 to Control Photoperiodic Flowering.	We determined that HDR1 is a novel suppressor of flowering that upregulates Hd1 and downregulates Ehd1, leading to the downregulation of Hd3a and RFT1 under LDs
HEI10	MER3|RCK	The role of OsMSH5 in crossover formation during rice meiosis	OsMSH5 can be loaded onto meiotic chromosomes in Oszip4, Osmer3, and hei10
HEI10	MER3|RCK	The role of OsMSH5 in crossover formation during rice meiosis	Furthermore, the residual chiasmata were shown to be the least frequent among the zmm mutants, including Osmer3, Oszip4, hei10, and Osmsh5
HEI10	MER3|RCK	The role of OsMSH5 in crossover formation during rice meiosis	Taken together, we propose that OsMSH5 functions upstream of OsZIP4, OsMER3, and HEI10 in class I crossover formation
HEI10	OsMSH5	The role of OsMSH5 in crossover formation during rice meiosis	OsMSH5 can be loaded onto meiotic chromosomes in Oszip4, Osmer3, and hei10
HEI10	OsMSH5	The role of OsMSH5 in crossover formation during rice meiosis	Furthermore, the residual chiasmata were shown to be the least frequent among the zmm mutants, including Osmer3, Oszip4, hei10, and Osmsh5
HEI10	OsMSH5	The role of OsMSH5 in crossover formation during rice meiosis	Taken together, we propose that OsMSH5 functions upstream of OsZIP4, OsMER3, and HEI10 in class I crossover formation
HEI10	ZIP4|SPO22	The role of OsMSH5 in crossover formation during rice meiosis	OsMSH5 can be loaded onto meiotic chromosomes in Oszip4, Osmer3, and hei10
HEI10	ZIP4|SPO22	The role of OsMSH5 in crossover formation during rice meiosis	Furthermore, the residual chiasmata were shown to be the least frequent among the zmm mutants, including Osmer3, Oszip4, hei10, and Osmsh5
HEI10	ZIP4|SPO22	The role of OsMSH5 in crossover formation during rice meiosis	Taken together, we propose that OsMSH5 functions upstream of OsZIP4, OsMER3, and HEI10 in class I crossover formation
HKT2	OsHKT2;1|OsHKT1	Two types of HKT transporters with different properties of Na+ and K+ transport in Oryza sativa	We also isolated two cDNAs homologous to Ni-OsHKT1 from salt-tolerant indica rice, cv Pokkali (Po-OsHKT1, Po-OsHKT2)
HKT2	OsHKT2;1|OsHKT1	Two types of HKT transporters with different properties of Na+ and K+ transport in Oryza sativa	The predicted amino acid sequence of Ni-OsHKT1 shares 100% identity with Po-OsHKT1 and 91% identity with Po-OsHKT2, and they are 66-67% identical to wheat HKT1
HKT2	OsHKT2;1|OsHKT1	Two types of HKT transporters with different properties of Na+ and K+ transport in Oryza sativa	We further characterized the ion-transport properties of OsHKT1 and OsHKT2 using an expression system in the heterologous cells, yeast and Xenopus oocytes
HKT2	OsHKT2;1|OsHKT1	Two types of HKT transporters with different properties of Na+ and K+ transport in Oryza sativa	OsHKT2 was capable of completely rescuing a K+-uptake deficiency mutation in yeast, whereas OsHKT1 was not under K+-limiting conditions
HKT2	OsHKT2;1|OsHKT1	Two types of HKT transporters with different properties of Na+ and K+ transport in Oryza sativa	When OsHKTs were expressed in Na+-sensitive yeast, OsHKT1 rendered the cells more Na+-sensitive than did OsHKT2 in high NaCl conditions
HKT2	OsHKT2;1|OsHKT1	Two types of HKT transporters with different properties of Na+ and K+ transport in Oryza sativa	These results suggest that two isoforms of HKT transporters, a Na+ transporter (OsHKT1) and a Na+- and K+-coupled transporter (OsHKT2), may act harmoniously in the salt tolerant indica rice
HKT3|OsHKT2;3	OsHKT2;4	K+ transport by the OsHKT2;4 transporter from rice with atypical Na+ transport properties and competition in permeation of K+ over Mg2+ and Ca2+ ions	The genetically tractable rice (Oryza sativa; background Nipponbare) possesses two predicted K(+)-transporting class II HKT transporter genes, OsHKT2;3 and OsHKT2;4
HMGB1|OsHMGB1	OsCML3	C-terminal extension of calmodulin-like 3 protein from Oryza sativa L.: interaction with a high mobility group target protein	The rice high mobility group B1 (OsHMGB1) protein was identified as one of the putative OsCML3 target proteins
HSA32	HSP101|OsClpB-cyt|HSP100	A positive feedback loop between HEAT SHOCK PROTEIN101 and HEAT STRESS-ASSOCIATED 32-KD PROTEIN modulates long-term acquired thermotolerance illustrating diverse heat stress responses in rice varieties	Our results showed that a positive feedback loop formed by two heat-inducible genes, HEAT SHOCK PROTEIN101 (HSP101) and HEAT STRESS-ASSOCIATED 32-KD PROTEIN (HSA32), at the posttranscriptional level prolongs the effect of heat acclimation in rice seedlings
HSA32	HSP101|OsClpB-cyt|HSP100	A positive feedback loop between HEAT SHOCK PROTEIN101 and HEAT STRESS-ASSOCIATED 32-KD PROTEIN modulates long-term acquired thermotolerance illustrating diverse heat stress responses in rice varieties	The interplay between HSP101 and HSA32 also affects basal thermotolerance of rice seeds
HSA32	HSP101|OsClpB-cyt|HSP100	A positive feedback loop between HEAT SHOCK PROTEIN101 and HEAT STRESS-ASSOCIATED 32-KD PROTEIN modulates long-term acquired thermotolerance illustrating diverse heat stress responses in rice varieties	The HSP101 and HSA32 protein levels were substantially higher in cv Nipponbare than in cv N22 after a long recovery following heat acclimation treatment, at least partly explaining the difference in the LAT phenotype
HSP101|OsClpB-cyt|HSP100	OsHSF6|OsHsfA2c	OsHsfA2c and OsHsfB4b are involved in the transcriptional regulation of cytoplasmic OsClpB (Hsp100) gene in rice (Oryza sativa L.)	Yeast one-hybrid assays suggested that OsHsfA2c specifically interacts with OsClpB-cyt promoter
HSP101|OsClpB-cyt|HSP100	OsHSF6|OsHsfA2c	OsHsfA2c and OsHsfB4b are involved in the transcriptional regulation of cytoplasmic OsClpB (Hsp100) gene in rice (Oryza sativa L.)	OsHsfA2c also showed binding with OsClpB-cyt and OsHsfB4b showed binding with OsClpB-cyt; notably, interaction of OsHsfB4b was seen for all three OsClpB/Hsp100 protein isoforms (i
HSP101|OsClpB-cyt|HSP100	OsHSF6|OsHsfA2c	OsHsfA2c and OsHsfB4b are involved in the transcriptional regulation of cytoplasmic OsClpB (Hsp100) gene in rice (Oryza sativa L.)	OsHsfA2c and OsHsfB4b are involved in the transcriptional regulation of cytoplasmic OsClpB (Hsp100) gene in rice (Oryza sativa L.)
HSP101|OsClpB-cyt|HSP100	OsHsfB4b	OsHsfA2c and OsHsfB4b are involved in the transcriptional regulation of cytoplasmic OsClpB (Hsp100) gene in rice (Oryza sativa L.)	OsHsfA2c also showed binding with OsClpB-cyt and OsHsfB4b showed binding with OsClpB-cyt; notably, interaction of OsHsfB4b was seen for all three OsClpB/Hsp100 protein isoforms (i
HSP101|OsClpB-cyt|HSP100	OsHsfB4b	OsHsfA2c and OsHsfB4b are involved in the transcriptional regulation of cytoplasmic OsClpB (Hsp100) gene in rice (Oryza sativa L.)	OsHsfA2c and OsHsfB4b are involved in the transcriptional regulation of cytoplasmic OsClpB (Hsp100) gene in rice (Oryza sativa L.)
HSP70	OsTPS1	Overexpression of the trehalose-6-phosphate synthase gene OsTPS1 enhances abiotic stress tolerance in rice.	In transgenic lines overexpressing OsTPS1, trehalose and proline concentrations were higher than in the wild type and some stress-related genes were up-regulated, including WSI18, RAB16C, HSP70, and ELIP
HSP70	pwsi18|WSI18	Overexpression of the trehalose-6-phosphate synthase gene OsTPS1 enhances abiotic stress tolerance in rice.	In transgenic lines overexpressing OsTPS1, trehalose and proline concentrations were higher than in the wild type and some stress-related genes were up-regulated, including WSI18, RAB16C, HSP70, and ELIP
Hsp90|rHsp90|OSGrp94	OsCERK1	The Hop/Sti1-Hsp90 chaperone complex facilitates the maturation and transport of a PAMP receptor in rice innate immunity	We find that the rice chitin receptor OsCERK1 interacts with Hsp90 and its cochaperone Hop/Sti1 in the endoplasmic reticulum (ER)
Hsp90|rHsp90|OSGrp94	OsCERK1	The Hop/Sti1-Hsp90 chaperone complex facilitates the maturation and transport of a PAMP receptor in rice innate immunity	Hop/Sti1 and Hsp90 are required for efficient transport of OsCERK1 from the ER to the plasma membrane (PM) via a pathway dependent on Sar1, a small GTPase which regulates ER-to-Golgi trafficking
Hsp90|rHsp90|OSGrp94	OsRac1	The Hop/Sti1-Hsp90 chaperone complex facilitates the maturation and transport of a PAMP receptor in rice innate immunity	Further, Hop/Sti1 and Hsp90 are present at the PM in a complex (designated the ""defensome"") with OsRac1, a plant-specific Rho-type GTPase
Hsp90|rHsp90|OSGrp94	OsRac1	RAR1 and HSP90 form a complex with Rac/Rop GTPase and function in innate-immune responses in rice	In this study, we examined the functional relationships between Os Rac1, RAR1, and HSP90
Hsp90|rHsp90|OSGrp94	OsRac1	RAR1 and HSP90 form a complex with Rac/Rop GTPase and function in innate-immune responses in rice	Coimmunoprecipitation experiments with rice cell culture extracts indicate that Rac1 forms a complex with RAR1, HSP90, and HSP70 in vivo
Hsp90|rHsp90|OSGrp94	OsRac1	RAR1 and HSP90 form a complex with Rac/Rop GTPase and function in innate-immune responses in rice	Studies with Os RAR1-RNAi and treatment with geldanamycin, an HSP90-specific inhibitor, showed that RAR1 and HSP90 are essential for the Rac1-mediated enhancement of pathogen-associated molecular pattern-triggered immune responses in rice cell cultures
Hsp90|rHsp90|OSGrp94	OsRac1	RAR1 and HSP90 form a complex with Rac/Rop GTPase and function in innate-immune responses in rice	Furthermore, the function of HSP90, but not RAR1, may be essential for their association with the Rac1 complex
Hsp90|rHsp90|OSGrp94	OsRac1	RAR1 and HSP90 form a complex with Rac/Rop GTPase and function in innate-immune responses in rice	Together, our results indicate that Rac1, RAR1, HSP90, and HSP70 form one or more protein complexes in rice cells and suggest that these proteins play important roles in innate immunity in rice
Hsp90|rHsp90|OSGrp94	OsRAR1	RAR1 and HSP90 form a complex with Rac/Rop GTPase and function in innate-immune responses in rice	RAR1 (for required for Mla12 resistance) and HSP90 (a heat shock protein 90 kD) are important components of R gene-mediated disease resistance, and their function is conserved in several plant species
Hsp90|rHsp90|OSGrp94	OsRAR1	RAR1 and HSP90 form a complex with Rac/Rop GTPase and function in innate-immune responses in rice	In this study, we examined the functional relationships between Os Rac1, RAR1, and HSP90
Hsp90|rHsp90|OSGrp94	OsRAR1	RAR1 and HSP90 form a complex with Rac/Rop GTPase and function in innate-immune responses in rice	Coimmunoprecipitation experiments with rice cell culture extracts indicate that Rac1 forms a complex with RAR1, HSP90, and HSP70 in vivo
Hsp90|rHsp90|OSGrp94	OsRAR1	RAR1 and HSP90 form a complex with Rac/Rop GTPase and function in innate-immune responses in rice	Studies with Os RAR1-RNAi and treatment with geldanamycin, an HSP90-specific inhibitor, showed that RAR1 and HSP90 are essential for the Rac1-mediated enhancement of pathogen-associated molecular pattern-triggered immune responses in rice cell cultures
Hsp90|rHsp90|OSGrp94	OsRAR1	RAR1 and HSP90 form a complex with Rac/Rop GTPase and function in innate-immune responses in rice	Furthermore, the function of HSP90, but not RAR1, may be essential for their association with the Rac1 complex
Hsp90|rHsp90|OSGrp94	OsRAR1	RAR1 and HSP90 form a complex with Rac/Rop GTPase and function in innate-immune responses in rice	Together, our results indicate that Rac1, RAR1, HSP90, and HSP70 form one or more protein complexes in rice cells and suggest that these proteins play important roles in innate immunity in rice
Hsp90|rHsp90|OSGrp94	OsRAR1	RAR1 and HSP90 form a complex with Rac/Rop GTPase and function in innate-immune responses in rice	RAR1 and HSP90 form a complex with Rac/Rop GTPase and function in innate-immune responses in rice
HTD1|OsCCD7	HTD2|D88|D14	Identification and characterization of HTD2: a novel gene negatively regulating tiller bud outgrowth in rice	Loss of function of HTD2 resulted in a significantly increased expression of HTD1, D10 and D3, which were involved in the strigolactone biosynthetic pathway
HTD1|OsCCD7	HTD2|D88|D14	DWARF10, an RMS1/MAX4/DAD1 ortholog, controls lateral bud outgrowth in rice	Moreover, D10 expression is upregulated in six branching mutants, d3, d10, d14, d17, d27 and high tillering dwarf (htd1)
HTD2|D88|D14	OsMADS57	The interaction between OsMADS57 and OsTB1 modulates rice tillering via DWARF14	Here we report that OsMADS57 interacts with OsTB1 (TEOSINTE BRANCHED1) and targets D14 (Dwarf14) to control the outgrowth of axillary buds in rice
HTD2|D88|D14	OsMADS57	The interaction between OsMADS57 and OsTB1 modulates rice tillering via DWARF14	Furthermore, osmads57-1 was insensitive to strigolactone treatment to inhibit axillary bud outgrowth, and OsMADS57's function in tillering was dependent on D14
HTD2|D88|D14	OsMADS57	The interaction between OsMADS57 and OsTB1 modulates rice tillering via DWARF14	D14 expression was downregulated in osmads57-1, but upregulated in antisense and OsMIR444a-overexpressing lines
HTD2|D88|D14	OsMADS57	The interaction between OsMADS57 and OsTB1 modulates rice tillering via DWARF14	OsMADS57 bound to the CArG motif [C(A/T)TTAAAAAG] in the promoter and directly suppressed D14 expression
HTD2|D88|D14	OsMADS57	The interaction between OsMADS57 and OsTB1 modulates rice tillering via DWARF14	Interaction of OsMADS57 with OsTB1 reduced OsMADS57 inhibition of D14 transcription
HTD2|D88|D14	OsMADS57	The interaction between OsMADS57 and OsTB1 modulates rice tillering via DWARF14	Therefore, OsMIR444a-regulated OsMADS57, together with OsTB1, target D14 to control tillering
HTD2|D88|D14	OsTB1|FC1|SCM3	The interaction between OsMADS57 and OsTB1 modulates rice tillering via DWARF14	Here we report that OsMADS57 interacts with OsTB1 (TEOSINTE BRANCHED1) and targets D14 (Dwarf14) to control the outgrowth of axillary buds in rice
HTD2|D88|D14	OsTB1|FC1|SCM3	The interaction between OsMADS57 and OsTB1 modulates rice tillering via DWARF14	Interaction of OsMADS57 with OsTB1 reduced OsMADS57 inhibition of D14 transcription
HTD2|D88|D14	OsTB1|FC1|SCM3	The interaction between OsMADS57 and OsTB1 modulates rice tillering via DWARF14	Therefore, OsMIR444a-regulated OsMADS57, together with OsTB1, target D14 to control tillering
IAA6|OsIAA6	OsPIN1|REH1|PIN1b	OsIAA6, a member of the rice Aux/IAA gene family, is involved in drought tolerance and tiller outgrowth.	A knock-down mutant of OsIAA6 showed abnormal tiller outgrowth, apparently due to the regulation of the auxin transporter OsPIN1 and the rice tillering inhibitor OsTB1
IAA6|OsIAA6	OsTB1|FC1|SCM3	OsIAA6, a member of the rice Aux/IAA gene family, is involved in drought tolerance and tiller outgrowth.	A knock-down mutant of OsIAA6 showed abnormal tiller outgrowth, apparently due to the regulation of the auxin transporter OsPIN1 and the rice tillering inhibitor OsTB1
IAI1	IAI2	Identification of novel genes differentially expressed in compatible and incompatible interactions between rice and Pseudomonas avenae	Using 52 sets of arbitrary primer combinations, two cDNAs (IAI1 and IAI2) expressed in incompatible strain-inoculated rice cells and one cDNA (CAI1) expressed in compatible strain inoculated cells, were identified
ICS1|OsVDAC1|OsICS1	OsWRKY6	Molecular characterization of Oryza sativa WRKY6, which binds to W-box-like element 1 of the Oryza sativa pathogenesis-related (PR) 10a promoter and confers reduced susceptibility to pathogens.	OsWRKY6 directly bound to the OsICS1 promoter in?vivo
ICS1|OsVDAC1|OsICS1	OsWRKY6	Molecular characterization of Oryza sativa WRKY6, which binds to W-box-like element 1 of the Oryza sativa pathogenesis-related (PR) 10a promoter and confers reduced susceptibility to pathogens.	This indicates that OsWRKY6 can directly regulate OsICS1 expression and thereby increase SA concentrations
ICS1|OsVDAC1|OsICS1	OsWRKY6	Molecular characterization of Oryza sativa WRKY6, which binds to W-box-like element 1 of the Oryza sativa pathogenesis-related (PR) 10a promoter and confers reduced susceptibility to pathogens.	Our results suggest that OsWRKY6 positively regulates defense responses through activation of OsICS1 expression and OsWRKY6 stabilization
IDEF1	IDEF2	The spatial expression and regulation of transcription factors IDEF1 and IDEF2	The iron deficiency-responsive cis-acting element binding factors 1 and 2 (IDEF1 and IDEF2) regulate transcriptional response to iron deficiency in rice roots
IDEF1	IDEF2	The spatial expression and regulation of transcription factors IDEF1 and IDEF2	Clarification of the functions of IDEF1 and IDEF2 could uncover the gene regulation mechanism
IDEF1	IDEF2	The spatial expression and regulation of transcription factors IDEF1 and IDEF2	METHODS: Spatial patterns of IDEF1 and IDEF2 expression were analysed by histochemical staining of IDEF1 and IDEF2 promoter-GUS transgenic rice lines
IDEF1	IDEF2	The spatial expression and regulation of transcription factors IDEF1 and IDEF2	Expression patterns of the target genes of IDEF1 and IDEF2 were analysed using transformants with induced or repressed expression of IDEF1 or IDEF2 grown in iron-rich or in iron-deficient solutions for 1 d
IDEF1	IDEF2	The spatial expression and regulation of transcription factors IDEF1 and IDEF2	KEY RESULTS: IDEF1 and IDEF2 were highly expressed in the basal parts of the lateral roots and vascular bundles
IDEF1	IDEF2	The spatial expression and regulation of transcription factors IDEF1 and IDEF2	IDEF1 and IDEF2 expression was dominant in leaf mesophyll and vascular cells, respectively
IDEF1	IDEF2	The spatial expression and regulation of transcription factors IDEF1 and IDEF2	During seed germination, IDEF1 and IDEF2 were expressed in the endosperm and embryo
IDEF1	IDEF2	The spatial expression and regulation of transcription factors IDEF1 and IDEF2	CONCLUSIONS: IDEF1 and IDEF2 are constitutively expressed during both vegetative and reproductive stages
IDEF1	IDEF2	The spatial expression and regulation of transcription factors IDEF1 and IDEF2	The spatial expression patterns of IDEF1 and IDEF2 overlap with their target genes in restricted cell types, but not in all cells
IDEF1	IDEF2	The spatial expression and regulation of transcription factors IDEF1 and IDEF2	The spatial expression patterns and gene regulation of IDEF1 and IDEF2 in roots are generally conserved under conditions of iron sufficiency and deficiency, suggesting complicated interactions with unknown factors for sensing and transmitting iron-deficiency signals
IDEF1	IDEF2	The spatial expression and regulation of transcription factors IDEF1 and IDEF2	The spatial expression and regulation of transcription factors IDEF1 and IDEF2
IDEF1	OsHRZ1	Jasmonate signaling is activated in the very early stages of iron deficiency responses in rice roots.	Many jasmonate-inducible genes were also negatively regulated by the ubiquitin ligases OsHRZ1 and OsHRZ2 and positively regulated by the transcription factor IDEF1
IDEF1	OsHRZ2	Jasmonate signaling is activated in the very early stages of iron deficiency responses in rice roots.	Many jasmonate-inducible genes were also negatively regulated by the ubiquitin ligases OsHRZ1 and OsHRZ2 and positively regulated by the transcription factor IDEF1
IDEF1	OsIRO2	The rice transcription factor IDEF1 is essential for the early response to iron deficiency, and induces vegetative expression of late embryogenesis abundant genes	Time-course expression analyses using quantitative reverse-transcriptase PCR revealed that the IDEF1 expression level was positively correlated with the level of induction of the Fe utilization-related genes OsIRO2, OsYSL15, OsIRT1, OsYSL2, OsNAS1, OsNAS2, OsNAS3 and OsDMAS1, just after the onset of Fe starvation
IDEF1	OsIRT1	The rice transcription factor IDEF1 is essential for the early response to iron deficiency, and induces vegetative expression of late embryogenesis abundant genes	Time-course expression analyses using quantitative reverse-transcriptase PCR revealed that the IDEF1 expression level was positively correlated with the level of induction of the Fe utilization-related genes OsIRO2, OsYSL15, OsIRT1, OsYSL2, OsNAS1, OsNAS2, OsNAS3 and OsDMAS1, just after the onset of Fe starvation
IDEF1	OsNAS1	The rice transcription factor IDEF1 is essential for the early response to iron deficiency, and induces vegetative expression of late embryogenesis abundant genes	Time-course expression analyses using quantitative reverse-transcriptase PCR revealed that the IDEF1 expression level was positively correlated with the level of induction of the Fe utilization-related genes OsIRO2, OsYSL15, OsIRT1, OsYSL2, OsNAS1, OsNAS2, OsNAS3 and OsDMAS1, just after the onset of Fe starvation
IDEF1	OsNAS2	The rice transcription factor IDEF1 is essential for the early response to iron deficiency, and induces vegetative expression of late embryogenesis abundant genes	Time-course expression analyses using quantitative reverse-transcriptase PCR revealed that the IDEF1 expression level was positively correlated with the level of induction of the Fe utilization-related genes OsIRO2, OsYSL15, OsIRT1, OsYSL2, OsNAS1, OsNAS2, OsNAS3 and OsDMAS1, just after the onset of Fe starvation
IDEF1	OsNAS3	The rice transcription factor IDEF1 is essential for the early response to iron deficiency, and induces vegetative expression of late embryogenesis abundant genes	Time-course expression analyses using quantitative reverse-transcriptase PCR revealed that the IDEF1 expression level was positively correlated with the level of induction of the Fe utilization-related genes OsIRO2, OsYSL15, OsIRT1, OsYSL2, OsNAS1, OsNAS2, OsNAS3 and OsDMAS1, just after the onset of Fe starvation
IDEF1	OsYSL15	The rice transcription factor IDEF1 is essential for the early response to iron deficiency, and induces vegetative expression of late embryogenesis abundant genes	Time-course expression analyses using quantitative reverse-transcriptase PCR revealed that the IDEF1 expression level was positively correlated with the level of induction of the Fe utilization-related genes OsIRO2, OsYSL15, OsIRT1, OsYSL2, OsNAS1, OsNAS2, OsNAS3 and OsDMAS1, just after the onset of Fe starvation
IDEF1	OsYSL2	The rice transcription factor IDEF1 is essential for the early response to iron deficiency, and induces vegetative expression of late embryogenesis abundant genes	Time-course expression analyses using quantitative reverse-transcriptase PCR revealed that the IDEF1 expression level was positively correlated with the level of induction of the Fe utilization-related genes OsIRO2, OsYSL15, OsIRT1, OsYSL2, OsNAS1, OsNAS2, OsNAS3 and OsDMAS1, just after the onset of Fe starvation
IDEF2	OsYSL2	A novel NAC transcription factor, IDEF2, that recognizes the iron deficiency-responsive element 2 regulates the genes involved in iron homeostasis in plants	Several genes up-regulated by iron deficiency, including the Fe(II)-nicotianamine transporter gene OsYSL2, were less induced by iron deficiency in the RNAi rice of IDEF2, suggesting that IDEF2 is involved in the regulation of these genes
IDEF2	OsYSL2	A novel NAC transcription factor, IDEF2, that recognizes the iron deficiency-responsive element 2 regulates the genes involved in iron homeostasis in plants	IDEF2 bound to OsYSL2 promoter region containing the binding core site, suggesting direct regulation of OsYSL2 expression
[truncated: 2,745 more rows]
