# Supplementary material for: funRiceGenes dataset for comprehensive understanding and application of rice functional genes
Source: Gigascience. 2017 Dec 4;7(1):gix119. doi: 10.1093/gigascience/gix119 (PMC5765555; doi:10.1093/gigascience/gix119)
Supplement: Supplement materials [file gix119_supp.zip › Table_S8.xlsx]

## Sheet: Sheet1
Table S8. Orthologs of genes regulating heading date in rice.
Symbol	RAPdb	MSU	orthologous_group_ID	num_orthologs.in.paralogs	num_species	species	orthologs.in.paralogs
brd2|DIM|DWF1|LHDD10	Os10g0397400	LOC_Os10g25780	APK_ORTHOMCL4629	9	7	arabidopsis brachy grapevine maize poplar rice sorghum	AT3G19820 Bradi1g29520 Bradi3g03380 GRMZM2G057000 GSVIVG00010184001 LOC_Os10g25780 POPTR_0008s08440 POPTR_0010s17710 Sb10g031090
FCA|OsFCA	Os09g0123200	LOC_Os09g03610	APK_ORTHOMCL10215	7	7	arabidopsis brachy grapevine maize poplar rice sorghum	AT4G16280 Bradi4g08730 GRMZM2G065276 GSVIVG00034966001 LOC_Os09g03610 POPTR_0010s15770 Sb02g014690
FKF1|OsFKF1	Os11g0547000	LOC_Os11g34460	APK_ORTHOMCL4151	9	7	arabidopsis brachy grapevine maize poplar rice sorghum	AT1G68050 Bradi4g16630 GRMZM2G106363 GRMZM2G107945 GSVIVG00011652001 LOC_Os11g34460 POPTR_0008s13460 POPTR_0010s11610 Sb05g021030
GF14c	Os08g0430500	LOC_Os08g33370	APK_ORTHOMCL738	15	7	arabidopsis brachy grapevine maize poplar rice sorghum	AC217050.4_FG006 AT3G02520 AT5G16050 Bradi3g36480 Bradi5g12510 GRMZM2G091155 GRMZM2G102499 GSVIVG00014210001 LOC_Os04g38870 LOC_Os08g33370 POPTR_0004s10120 POPTR_0017s13840 Sb06g019100 Sb07g020990 Sb07g025680
HAZ1|HOX1a	Os06g0229300	LOC_Os06g12400	APK_ORTHOMCL4628	9	7	arabidopsis brachy grapevine maize poplar rice sorghum	AT3G19510 Bradi2g49760 GRMZM2G314546 GRMZM2G351018 GSVIVG00037894001 LOC_Os06g12400 POPTR_0001s30570 POPTR_0009s09600 Sb03g034510
Hd1	Os06g0275000	LOC_Os06g16370	APK_ORTHOMCL2387	11	7	arabidopsis brachy grapevine maize poplar rice sorghum	AT3G02380 AT5G15840 AT5G15850 Bradi1g43670 Bradi3g56260 GRMZM2G405368 GSVIVG00036499001 LOC_Os06g16370 POPTR_0004s10800 POPTR_0017s14410 Sb10g010050
Hd17|Ef7|OsELF3-1|OsELF3.1	Os06g0142600	LOC_Os06g05060	APK_ORTHOMCL2096	11	7	arabidopsis brachy grapevine maize poplar rice sorghum	AC233870.1_FG003 AT2G25930 Bradi2g14290 GRMZM2G045275 GSVIVG00016905001 GSVIVG00035337001 LOC_Os01g38530 LOC_Os06g05060 POPTR_0006s25030 Sb03g025560 Sb09g030700
Hd18	Os08g0143400	LOC_Os08g04780	APK_ORTHOMCL9657	7	7	arabidopsis brachy grapevine maize poplar rice sorghum	AT3G13682 Bradi3g14870 GRMZM2G149786 GSVIVG00014417001 LOC_Os08g04780 POPTR_0011s12590 Sb07g003130
HDR1	Os02g0793900	LOC_Os02g55080	APK_ORTHOMCL6162	8	7	arabidopsis brachy grapevine maize poplar rice sorghum	AT1G80940 Bradi3g53940 GRMZM2G119769 GSVIVG00016103001 LOC_Os02g55080 POPTR_0001s03340 POPTR_0003s18300 Sb04g035720
LC2|OsVIL3	Os02g0152500	LOC_Os02g05840	APK_ORTHOMCL3429	10	7	arabidopsis brachy grapevine maize poplar rice sorghum	AT4G30200 AT5G57380 Bradi3g04140 GRMZM2G166162 GRMZM2G425774 GSVIVG00029220001 LOC_Os02g05840 POPTR_0006s18340 POPTR_0018s09890 Sb04g003700
MRG702	Os11g0545600	LOC_Os11g34300	APK_ORTHOMCL7398	8	7	arabidopsis brachy grapevine maize poplar rice sorghum	AT4G37280 Bradi5g02470 GRMZM2G484880 GSVIVG00000215001 LOC_Os04g01130 LOC_Os11g34300 POPTR_0007s10460 Sb04g011200
OsABF1|OsABI5|OREB1|OsbZIP10	Os01g0867300	LOC_Os01g64730	APK_ORTHOMCL2756	10	7	arabidopsis brachy grapevine maize poplar rice sorghum	AT1G03970 AT5G44080 Bradi2g56080 GRMZM5G858197 GSVIVG00029696001 GSVIVG00034540001 LOC_Os01g64730 POPTR_0002s06800 POPTR_0005s21500 Sb03g040970
OsEF3|OsELF3-2|OsELF3.2	Os01g0566100|Os01g0566050	LOC_Os01g38530	APK_ORTHOMCL2096	11	7	arabidopsis brachy grapevine maize poplar rice sorghum	AC233870.1_FG003 AT2G25930 Bradi2g14290 GRMZM2G045275 GSVIVG00016905001 GSVIVG00035337001 LOC_Os01g38530 LOC_Os06g05060 POPTR_0006s25030 Sb03g025560 Sb09g030700
OsEMF2b	Os09g0306800	LOC_Os09g13630	APK_ORTHOMCL5189	9	7	arabidopsis brachy grapevine maize poplar rice sorghum	AT5G51230 Bradi3g03110 GRMZM2G058158 GRMZM2G157422 GSVIVG00013898001 LOC_Os09g13630 POPTR_0001s11740 POPTR_0003s15010 Sb02g020800
OsFY	Os01g0951000	LOC_Os01g72220	APK_ORTHOMCL7538	8	7	arabidopsis brachy grapevine maize poplar rice sorghum	AT5G13480 Bradi2g60820 GRMZM5G881296 GSVIVG00013527001 LOC_Os01g72220 POPTR_0001s06410 POPTR_0003s19750 Sb03g045910
OsGI	Os01g0182600	LOC_Os01g08700	APK_ORTHOMCL3937	9	7	arabidopsis brachy grapevine maize poplar rice sorghum	AT1G22770 Bradi2g05230 GRMZM2G107101 GRMZM5G844173 GSVIVG00001406001 LOC_Os01g08700 POPTR_0002s06490 POPTR_0005s21870 Sb03g003650
OsHAPL1	Os05g0494100	LOC_Os05g41450	APK_ORTHOMCL2424	11	7	arabidopsis brachy grapevine maize poplar rice sorghum	AT3G12480 Bradi2g21290 GRMZM2G440949 GSVIVG00036581001 GSVIVG00037394001 LOC_Os05g41450 POPTR_0001s07050 POPTR_0001s23260 POPTR_0003s19130 POPTR_0009s02710 Sb09g024220
OsHIP1|HAF1	Os04g0648800	LOC_Os04g55510	APK_ORTHOMCL1276	13	7	arabidopsis brachy grapevine maize poplar rice sorghum	AT1G45180 AT2G15530 AT4G34040 AT5G42940 Bradi5g24120 GRMZM2G174926 GSVIVG00009466001 GSVIVG00031717001 LOC_Os04g55510 POPTR_0001s31240 POPTR_0002s12590 POPTR_0009s10300 Sb06g030650
OsiEZ1|OsSET1|SDG718	Os03g0307800	LOC_Os03g19480	APK_ORTHOMCL4799	9	7	arabidopsis brachy grapevine maize poplar rice sorghum	AT4G02020 Bradi1g64460 GRMZM2G043484 GRMZM5G875502 GSVIVG00028124001 LOC_Os03g19480 POPTR_0002s19670 POPTR_0014s11520 Sb01g037450
OsLFL1	Os01g0713600	LOC_Os01g51610	APK_ORTHOMCL6840	8	7	arabidopsis brachy grapevine maize poplar rice sorghum	AT3G26790 Bradi2g48060 GRMZM2G035701 GSVIVG00033007001 LOC_Os01g51610 POPTR_0001s32990 POPTR_0017s08820 Sb03g032730
OsMADS13	Os12g0207000	LOC_Os12g10540	APK_ORTHOMCL1914	12	7	arabidopsis brachy grapevine maize poplar rice sorghum	AT4G09960 Bradi2g25090 Bradi4g40350 GRMZM2G018589 GRMZM2G160687 GSVIVG00025945001 LOC_Os01g66290 LOC_Os12g10540 POPTR_0013s09980 POPTR_0019s10580 Sb03g042080 Sb08g006460
OsMADS14	Os03g0752800	LOC_Os03g54160	APK_ORTHOMCL1261	13	7	arabidopsis brachy grapevine maize poplar rice sorghum	AT1G26310 AT1G69120 Bradi1g08340 Bradi1g59250 GRMZM2G032339 GRMZM2G072582 GRMZM2G553379 GSVIVG00012250001 LOC_Os03g54160 POPTR_0008s09800 POPTR_0010s16380 Sb01g007790 Sb02g001090
OsMADS16|SPW1	Os06g0712700	LOC_Os06g49840	APK_ORTHOMCL6962	8	7	arabidopsis brachy grapevine maize poplar rice sorghum	AT3G54340 Bradi1g35000 GRMZM2G139073 GSVIVG00009815001 LOC_Os06g49840 POPTR_0002s02990 POPTR_0005s12000 Sb10g029810
OSMADS3	Os01g0201700	LOC_Os01g10504	APK_ORTHOMCL7214	8	7	arabidopsis brachy grapevine maize poplar rice sorghum	AT4G18960 Bradi2g06330 GRMZM2G359952 GSVIVG00021303001 LOC_Os01g10504 POPTR_0004s06300 POPTR_0011s03140 Sb03g002525
OsMADS4	Os05g0423400	LOC_Os05g34940	APK_ORTHOMCL1498	13	7	arabidopsis brachy grapevine maize poplar rice sorghum	AT5G20240 Bradi2g24940 Bradi2g57000 GRMZM2G110153 GRMZM2G152862 GRMZM5G805387 GSVIVG00008806001 LOC_Os01g66030 LOC_Os05g34940 POPTR_0002s07920 POPTR_0005s20480 Sb03g041860 Sb09g020770
OsMADS56	Os10g0536100	LOC_Os10g39130	APK_ORTHOMCL1811	12	7	arabidopsis brachy grapevine maize poplar rice sorghum	AT2G45660 AT4G11880 AT4G22950 Bradi3g32090 GRMZM2G070034 GRMZM2G171365 GSVIVG00027579001 LOC_Os10g39130 POPTR_0003s11960 POPTR_0014s07010 Sb01g030570 Sb01g049020
OsMADS6|MFO1	Os02g0682200	LOC_Os02g45770	APK_ORTHOMCL3149	10	7	arabidopsis brachy grapevine maize poplar rice sorghum	AT2G45650 Bradi3g51800 GRMZM2G003514 GRMZM2G160565 GSVIVG00027577001 LOC_Os02g45770 LOC_Os04g49150 POPTR_0012s14020 POPTR_0015s14010 Sb04g031750
OsPIL13|OsPIL1	Os03g0782500	LOC_Os03g56950	APK_ORTHOMCL1065	14	7	arabidopsis brachy grapevine maize poplar rice sorghum	AT2G43010 AT3G59060 Bradi1g06670 Bradi1g13980 GRMZM2G016756 GRMZM2G065374 GRMZM2G165042 GSVIVG00020814001 LOC_Os03g43810 LOC_Os03g56950 POPTR_0002s05630 POPTR_0005s22870 Sb01g006190 Sb01g013843
OsPRR1	Os02g0618200	LOC_Os02g40510	APK_ORTHOMCL11139	7	7	arabidopsis brachy grapevine maize poplar rice sorghum	AT5G61380 Bradi3g48880 GRMZM2G020081 GSVIVG00007965001 LOC_Os02g40510 POPTR_0015s07310 Sb04g026190
OsSAMS1	Os05g0135700	LOC_Os05g04510	APK_ORTHOMCL244	23	7	arabidopsis brachy grapevine maize poplar rice sorghum	AC199526.5_FG002 AT1G02500 AT2G36880 AT3G17390 AT4G01850 Bradi2g11250 Bradi2g12160 GRMZM2G061135 GRMZM2G117198 GSVIVG00033651001 LOC_Os01g18860 LOC_Os01g22010 LOC_Os05g04510 POPTR_0002s19000 POPTR_0006s12510 POPTR_0008s09870 POPTR_0010s16330 POPTR_0013s00550 POPTR_0014s11000 POPTR_0274s00200 Sb03g011930 Sb03g013170 Sb09g002840
OsTrx1|SDG723	Os09g0134500	LOC_Os09g04890	APK_ORTHOMCL3787	9	7	arabidopsis brachy grapevine maize poplar rice sorghum	AT1G05830 AT2G31650 Bradi4g08510 GRMZM2G013794 GSVIVG00013555001 LOC_Os09g04890 POPTR_0002s23380 POPTR_0014s14340 Sb02g016800
OsVIL2	Os12g0533500	LOC_Os12g34850	APK_ORTHOMCL3261	10	7	arabidopsis brachy grapevine maize poplar rice sorghum	AT3G24440 Bradi4g05950 GRMZM2G021471 GRMZM2G130724 GSVIVG00015423001 GSVIVG00035732001 LOC_Os12g34850 POPTR_0018s06200 POPTR_0028s00450 Sb08g016860
PHYA|OsPhyA	Os03g0719800	LOC_Os03g51030	APK_ORTHOMCL148	29	7	arabidopsis brachy grapevine maize poplar rice sorghum	AT1G09570 AT2G18790 AT4G16250 AT4G18130 AT5G35840 Bradi1g08400 Bradi1g10510 Bradi1g10520 Bradi1g64360 GRMZM2G057935 GRMZM2G092174 GRMZM2G124532 GRMZM2G129889 GRMZM2G157727 GRMZM2G181028 GSVIVG00021381001 GSVIVG00030081001 GSVIVG00031354001 GSVIVG00034989001 LOC_Os03g19590 LOC_Os03g51030 LOC_Os03g54084 POPTR_0008s10470 POPTR_0010s15600 POPTR_0013s00220 Sb01g007850 Sb01g009920 Sb01g009930 Sb01g0373…
PHYB|OsphyB	Os03g0309200	LOC_Os03g19590	APK_ORTHOMCL148	29	7	arabidopsis brachy grapevine maize poplar rice sorghum	AT1G09570 AT2G18790 AT4G16250 AT4G18130 AT5G35840 Bradi1g08400 Bradi1g10510 Bradi1g10520 Bradi1g64360 GRMZM2G057935 GRMZM2G092174 GRMZM2G124532 GRMZM2G129889 GRMZM2G157727 GRMZM2G181028 GSVIVG00021381001 GSVIVG00030081001 GSVIVG00031354001 GSVIVG00034989001 LOC_Os03g19590 LOC_Os03g51030 LOC_Os03g54084 POPTR_0008s10470 POPTR_0010s15600 POPTR_0013s00220 Sb01g007850 Sb01g009920 Sb01g009930 Sb01g0373…
PHYC	Os03g0752100	LOC_Os03g54084	APK_ORTHOMCL148	29	7	arabidopsis brachy grapevine maize poplar rice sorghum	AT1G09570 AT2G18790 AT4G16250 AT4G18130 AT5G35840 Bradi1g08400 Bradi1g10510 Bradi1g10520 Bradi1g64360 GRMZM2G057935 GRMZM2G092174 GRMZM2G124532 GRMZM2G129889 GRMZM2G157727 GRMZM2G181028 GSVIVG00021381001 GSVIVG00030081001 GSVIVG00031354001 GSVIVG00034989001 LOC_Os03g19590 LOC_Os03g51030 LOC_Os03g54084 POPTR_0008s10470 POPTR_0010s15600 POPTR_0013s00220 Sb01g007850 Sb01g009920 Sb01g009930 Sb01g0373…
RBS1	Os11g0250000	LOC_Os11g14430	APK_ORTHOMCL7063	8	7	arabidopsis brachy grapevine maize poplar rice sorghum	AT4G00830 Bradi3g13690 GRMZM2G103430 GSVIVG00027425001 LOC_Os10g06130 LOC_Os11g14430 POPTR_0014s10030 Sb07g001490
RFL|APO2	Os04g0598300	LOC_Os04g51000	APK_ORTHOMCL7917	8	7	arabidopsis brachy grapevine maize poplar rice sorghum	AT5G61850 Bradi5g20340 GRMZM2G098813 GRMZM2G180190 GSVIVG00008655001 LOC_Os04g51000 POPTR_0015s11820 Sb06g027340
SDG724|lvp1	Os09g0307800	LOC_Os09g13740	APK_ORTHOMCL4443	9	7	arabidopsis brachy grapevine maize poplar rice sorghum	AT2G44150 Bradi1g20530 GRMZM2G033694 GRMZM2G130910 GSVIVG00024266001 LOC_Os09g13740 POPTR_0007s00210 POPTR_0017s00510 Sb02g020844
Se5|OsHY1|OsHO1|YGL2	Os06g0603000	LOC_Os06g40080	APK_ORTHOMCL2231	11	7	arabidopsis brachy grapevine maize poplar rice sorghum	AT1G58300 AT1G69720 AT2G26670 Bradi1g36640 GRMZM2G043277 GRMZM2G101004 GSVIVG00015535001 LOC_Os06g40080 POPTR_0006s06900 POPTR_0018s13160 Sb10g023510
SPIN1	Os03g0815700	LOC_Os03g60110	APK_ORTHOMCL1058	14	7	arabidopsis brachy grapevine maize poplar rice sorghum	AT2G38610 AT3G08620 Bradi1g04120 Bradi1g53760 GRMZM2G063643 GRMZM2G108677 GRMZM2G472052 GSVIVG00029865001 LOC_Os03g60110 LOC_Os07g12490 POPTR_0006s11210 POPTR_0016s14770 Sb01g003680 Sb02g006770
DTH2|OsCOL9|OsCCT08	Os02g0724000	LOC_Os02g49230	APK_ORTHOMCL6648	8	6	arabidopsis brachy maize poplar rice sorghum	AT3G07650 AT5G48250 Bradi3g56490 GRMZM2G042198 GRMZM2G167560 LOC_Os02g49230 POPTR_0014s16870 Sb04g029480
OsCOL4	Os02g0610500	LOC_Os02g39710	APK_ORTHOMCL1768	12	6	arabidopsis brachy maize poplar rice sorghum	AT2G24790 AT5G57660 Bradi1g31280 Bradi3g48450 GRMZM2G021777 GRMZM2G038783 LOC_Os02g39710 LOC_Os06g44450 POPTR_0006s18760 POPTR_0018s10510 Sb04g025660 Sb10g026060
SLR1|OsGAI	Os03g0707600	LOC_Os03g49990	APK_ORTHOMCL9523	7	6	arabidopsis brachy maize poplar rice sorghum	AT3G03450 Bradi1g11090 GRMZM2G144744 LOC_Os03g49990 POPTR_0004s08890 POPTR_0005s14540 Sb01g010660
Ehd3	Os08g0105000	LOC_Os08g01420	APK_ORTHOMCL6121	8	6	arabidopsis brachy grapevine maize poplar rice	AT1G77250 Bradi3g13210 GRMZM2G039895 GRMZM2G059266 GSVIVG00008795001 LOC_Os08g01420 POPTR_0002s07740 POPTR_0005s20620
OsMADS8|OsMADS24	Os09g0507200	LOC_Os09g32948	APK_ORTHOMCL11796	6	6	arabidopsis brachy grapevine maize rice sorghum	AT1G24260 Bradi4g34680 GRMZM2G129034 GSVIVG00010521001 LOC_Os09g32948 Sb02g029310
Hd5|DTH8|Ghd8|OsHAP3H|LHD1|EF8|CAR8	Os08g0174500	LOC_Os08g07740	APK_ORTHOMCL11389	7	6	brachy grapevine maize poplar rice sorghum	Bradi3g15670 GRMZM2G444073 GSVIVG00022214001 LOC_Os08g07740 POPTR_0005s08510 POPTR_0007s06480 Sb07g004740
Hd3a	Os06g0157700	LOC_Os06g06320	APK_ORTHOMCL12633	6	5	brachy maize poplar rice sorghum	Bradi1g48830 GRMZM2G051338 LOC_Os06g06320 POPTR_0008s07730 POPTR_0010s18680 Sb10g003940
NL1	Os05g0578900	LOC_Os05g50270	APK_ORTHOMCL12329	6	5	arabidopsis brachy maize rice sorghum	AT4G36620 Bradi2g14890 GRMZM2G325850 GRMZM2G397616 LOC_Os05g50270 Sb09g029510
CFO1|OsMADS32	Os01g0726400	LOC_Os01g52680	APK_ORTHOMCL17009	4	4	brachy maize rice sorghum	Bradi2g48690 GRMZM2G001139 LOC_Os01g52680 Sb03g033380
CKI|EL1|Hd16	Os03g0793500	LOC_Os03g57940	APK_ORTHOMCL7983	8	4	brachy maize rice sorghum	Bradi1g05950 Bradi1g56100 GRMZM2G037923 GRMZM2G164265 LOC_Os03g57940 LOC_Os07g07560 Sb01g005460 Sb02g004030
Ghd2|OsK	Os02g0731700	LOC_Os02g49880	APK_ORTHOMCL17744	4	4	brachy maize rice sorghum	Bradi3g57000 GRMZM2G041991 LOC_Os02g49880 Sb04g028920
OsCOL10	Os03g0711100	LOC_Os03g50310	APK_ORTHOMCL15859	4	4	brachy maize rice sorghum	Bradi1g11310 GRMZM2G144346 LOC_Os03g50310 Sb01g010420
OsDof12|OsCDF1	Os03g0169600	LOC_Os03g07360	APK_ORTHOMCL16476	4	4	brachy maize rice sorghum	Bradi1g73710 GRMZM2G162749 LOC_Os03g07360 Sb01g045840
OsMADS1|LHS1|AFO	Os03g0215400	LOC_Os03g11614	APK_ORTHOMCL16440	4	4	brachy maize rice sorghum	Bradi1g69890 GRMZM2G102161 LOC_Os03g11614 Sb01g042840
OsMADS18	Os07g0605200	LOC_Os07g41370	APK_ORTHOMCL15965	4	4	brachy maize rice sorghum	Bradi1g21980 GRMZM2G147716 LOC_Os07g41370 Sb02g038780
OsMADS34|PAP2	Os03g0753100	LOC_Os03g54170	APK_ORTHOMCL13789	5	4	brachy maize rice sorghum	Bradi1g08330 GRMZM2G071620 GRMZM2G087095 LOC_Os03g54170 Sb01g007780
OsMADS51|OsMADS65	Os01g0922800	LOC_Os01g69850	APK_ORTHOMCL17120	4	4	brachy maize rice sorghum	Bradi2g59190 GRMZM2G171650 LOC_Os01g69850 Sb03g044170
OSMADS58	Os05g0203800	LOC_Os05g11414	APK_ORTHOMCL16843	4	4	brachy maize rice sorghum	Bradi2g32910 GRMZM2G052890 LOC_Os05g11414 Sb09g006360
OsMADS7|OsMADS45	Os08g0531700	LOC_Os08g41950	APK_ORTHOMCL17553	4	4	brachy maize rice sorghum	Bradi3g41260 GRMZM2G159397 LOC_Os08g41950 Sb07g026200
OsRR1	Os04g0442300	LOC_Os04g36070	APK_ORTHOMCL18186	4	4	brachy maize rice sorghum	Bradi5g11350 GRMZM2G179827 LOC_Os04g36070 Sb06g017550
SPL11	Os12g0570000	LOC_Os12g38210	APK_ORTHOMCL17810	4	4	brachy maize rice sorghum	Bradi4g04270 GRMZM2G351387 LOC_Os12g38210 Sb08g018765
Ehd1	Os10g0463400	LOC_Os10g32600	APK_ORTHOMCL21703	3	3	maize rice sorghum	GRMZM2G379656 LOC_Os10g32600 Sb01g019980
Ehd2|RID1	Os10g0419200	LOC_Os10g28330	APK_ORTHOMCL20936	3	3	maize rice sorghum	GRMZM2G011357 LOC_Os10g28330 Sb01g021480
OsLF	Os05g0541400	LOC_Os05g46370	APK_ORTHOMCL21277	3	3	maize rice sorghum	GRMZM2G094892 LOC_Os05g46370 Sb09g027030
SID1|OsIDD4	Os02g0672100	LOC_Os02g45054	APK_ORTHOMCL20590	3	3	brachy rice sorghum	Bradi3g51090 LOC_Os02g45054 Sb04g032140
OsBBX14	Os05g0204600	LOC_Os05g11510	APK_ORTHOMCL20320	3	3	brachy rice sorghum	Bradi2g32900 LOC_Os05g11510 Sb09g006370
Ghd7.1|Hd2|OsPRR37|DTH7	Os07g0695100	LOC_Os07g49460	APK_ORTHOMCL19999	3	3	brachy maize rice	Bradi1g16490 GRMZM2G033962 LOC_Os07g49460
Ghd7	Os07g0261200	LOC_Os07g15770	APK_ORTHOMCL24426	2	2	brachy rice	Bradi3g10010 LOC_Os07g15770
OsMADS15|DEP	Os07g0108900	LOC_Os07g01820	APK_ORTHOMCL25717	2	2	maize rice	GRMZM2G148693 LOC_Os07g01820
OsMADS50|OsSOC1|DTH3	Os03g0122600	LOC_Os03g03070|LOC_Os03g03100	APK_ORTHOMCL22404	3	2	poplar rice	LOC_Os03g03100 POPTR_0001s08510 POPTR_0002s15310
Ehd4	Os03g0112700	LOC_Os03g02160
Hd6|CK2	Os03g0762000	LOC_Os03g55389
OsCO3	Os09g0240200	LOC_Os09g06464
OsPIL15	Os01g0286100	None
RFT1	Os06g0157500	LOC_Os06g06300
ROC4	Os04g0569100	LOC_Os04g48070
Se14	Os03g0151300	LOC_Os03g05680
